# Supplementary material for: Development of a next generation SNP genotyping array for wheat
Source: Plant Biotechnol J. 2024 Mar 23;22(8):2235–47. doi: 10.1111/pbi.14341 (PMC11258986; doi:10.1111/pbi.14341)
Supplement: Supplementary file 2 — Data S2 TaNG v1.0 probe details. [file PBI-22-2235-s003.xlsx]

## Sheet: Markers on TaNG v1.0
TaNG v1.0 AX code	TaNG v1.1 AX code	Chr	Pos	Allele A	Allele B	820k HD Array	35K Breeders Array	BA Code	BS Code	DArTID	CIMDArTAG ID	90K iSelect	Prior Type	Trait	Reference for Trait	TaNG v1.1 AX code	Skim Sequence	TaNG v1.1 AX code	Exome Capture Sequence
AX-94598030	AX-94598030	1A	1159536	T	C	AX-94598030	AX-94598030	BA00240179	BS00093088				Generic			AX-94598030	TGTCGGGGTGGTCCAGCTGTCTAAGCAGCAGCTTC[C/T]GCCTGCTCTTCGATCTCGCTGCGTCCAGCATCACT	AX-94598030	AATGGGAGTGCCGCAAGTGATGCTGGACGCAGCGAGATCGAAGAGCAGGC[R]GAAGCTGCTGCTTAGACAGCTGGACCACCCCGACAATCGCCACACAATCT
AX-643820931	AX-643820931	1A	1169825	T	C								Generic			AX-643820931	AAAAGGAGTTAGAATAGGTGATTATGTCTTGAGGG[C/T]GGTGGACGTGAAGGTGCGAATGATGGGCGGGAGAT	AX-643820931
AX-94493709	AX-94493709	1A	1174865	A	G	AX-94493709	AX-94493709	BA00621030	No BS code				Generic			AX-94493709		AX-94493709	TTCACAGACCTTGTTAGGAGTGATGTATCTGAAAATCTCGAGGGAGCTGA[R]ACCCAAGCTTCACAAGAACCTCCTGAGTTTCTGAAGGCGCACCTAGCTCG
AX-643865015	AX-643865015	1A	1211712	A	G								Generic			AX-643865015	GCCAGCAATTTCCTCCAATCCGTCGGTGTAGGCTT[A/G]TCGACCATGAAGACGCCAATCAACTTATCAGATAT	AX-643865015
AX-643808818	AX-643808818	1A	1236440	A	G								Generic			AX-643808818	TTATCCGGCCTGAGGTACCACCTCTTCATCCTGCC[A/G]TCCACCAGATCATGCTTGGTCGCAAGGCCGAAGAC	AX-643808818
AX-94772289	AX-94772289	1A	1236448	T	C	AX-94772289	AX-94772289	BA00094414	BS00050568				Generic			AX-94772289		AX-94772289	TCATTTCGGTCATCGGCTCGGTCGTCTTCGGCCTTGCGACCAAGCATGAT[Y]TGGTGGATGGCAGGATGAAGAGGTGGTACCTCAGGCCGGATAACCCTGAC
AX-643855392	AX-643855392	1A	1298570	A	T								Generic			AX-643855392	TAAATTTTCACCTGAATTGTAGATTTCATCCGGAT[T/A]CGCGCTGACGGTCATCGTGCGCCGGAGGTGCGGCC	AX-643855392
AX-643833310	AX-643833310	1A	1337408	T	C								Generic			AX-643833310	AGATGATACCATGGCTGAGAAAACATCAAGGGCTC[C/T]GGATTAGATCTGATAGACGATAATCTATATGTGTG	AX-643833310
AX-95211874		1A	1340329										Generic						TCCTTCCCTGTTAATTTACCGCATGTAAGCAACAC[G/T]GGCCCACCACCTCCTCCTAAC
AX-94581354		1A	2920151										Generic						GCAACTGCATCATGGGGCTCGCCACGAGCTCACCG[A/C]AGCGCGCACATAGTAGTGCCCCTCGCGCCGGTGCG
AX-94495733	AX-94495733	1A	3118347	T	C	AX-94495733		BA00632226	BS00026455				Generic			AX-94495733	TTGCATTCCTTCGTTCATTTGTAAATTGTACACAC[C/T]TGTAAATTGGCTAGGCTGTGTTCATAGTTATCCTT	AX-94495733	AACTAAACCTGAGTTAAGGATAACTATGAACACAGCCTAGCCAATTTACA[R]GTGTGTACAATTTACAAATGAACGAAGGAATGCAAATGTGAATAAATTAA
AX-94936441	AX-94936441	1A	3388719	A	G	AX-94936441	AX-94936441	BA00552941	BS00030673				Generic			AX-94936441	AGCGATCCGCCAAGTTCACTAATAGCAGCTTGGTT[G/A]TTGTACTGGCGTGTAGGTTCAATTCTGATAGGCGA	AX-94936441	CCTCAGAAGCTGTCGTCGCCTATCAGAATTGAACCTACACGCCAGTACAA[Y]AACCAAGCTGCTATTAGTGAACTTGGCGGATCGCTTGGTCAAGGAAACTT
AX-111083869	AX-111083869	1A	3452684	T	C					TaDArTAG000661	CIMDArTAG00661		Generic			AX-111083869	TAGCATCAGCAACTTCCCAAGTTGCTGCGGTAACA[C/T]ACCACTGAGGTTATTTTTGCTCACATCTAACTTGA	AX-111083869
AX-95082131	AX-95082131	1A	3847127	A	G	AX-95082131	AX-95082131	BA00058324	BS00023377	TaDArTAG007882	TaDArTAG007882	BS00023377_51	Generic			AX-95082131		AX-95082131	GTAAGTAATAGTTAACATAAATCCACCATGAAGACCTTACTCATCCTGAC[R]ATCATTGCGGTGGCACTAACTACCACCACCGCCAATATACAGGTCGACCC
AX-643799874	AX-643799874	1A	3849650	A	G								Generic			AX-643799874	CGTATGTATGAGCATGAGAAGAAGAGAGACGTATC[A/G]CGTGCTCCTCCCTGCTGCCCACCTCGCCTGGTCCT	AX-643799874
AX-643833573	AX-643833573	1A	4051003	T	C								Generic			AX-643833573	GCACACCAAAACCGCTGTATCAATATGGGATCCCA[T/C]AGTTACCATATCGATGAAGCTTGATGATATCGAAG	AX-643833573
AX-643820944	AX-643820944	1A	4051707	A	G								Generic			AX-643820944	ACCACAAGGCCATCGGAGTCCTCACGCCGCCACCC[A/G]TCAGATCCGCGTTGGGAGCGCCGACCACGCGCCTC	AX-643820944
AX-86161164	AX-86161164	1A	4202191	T	A								Generic			AX-86161164	GGTGTCTACTGATAAGAAAAGATCTCTAGTAATAT[T/A]TAGTTGGATCACCGTTGTTTAGTCGATGGATATGT	AX-86161164
AX-643856469	AX-643856469	1A	4203421	A	G								Generic			AX-643856469	GTTGTTGCTGCGAAAATGGTGGTTGCTGTTGCTGC[A/G]AAAATGGTGGTTGTTGTTGCTGCGAATATGGTGGC	AX-643856469
AX-86183777	AX-86183777	1A	4203583	A	G					TaDArTAG000012	CIMDArTAG00012		Generic	Gluten strength	Wang et al. (2010)	AX-86183777	CCAAACAACACTAGTTAACACCAATCCACAATGAA[G/A]ACCTTCCTCGTCTKTGCCCTCCTCGCTCTTGCGGC	AX-86183777
AX-95139456	AX-95139456	1A	5025329	A	G	AX-95139456	AX-95139456	BA00336446	BS00107146				Generic			AX-95139456		AX-95139456	CTTCATTGTTTGCTTCAACATCCATACCAACAAGTAAACCGACACTTAGC[R]TTGTACTACCAGAGGTGATGACTGACACATTGACTTGTTCTTGAAATCTT
AX-643808832	AX-643808832	1A	5030834	A	G								Generic			AX-643808832	ACCACTTCCTATCAACTCGCAGCTGGGAACTCGCC[A/G]TCCGCCTATAGCCATGGCCCGACAACGGATCACCA	AX-643808832
AX-643868607	AX-643868607	1A	5100794	C	G					TaDArTAG000722	CIMDArTAG00722		Generic			AX-643868607	AGCCTTTGCATTTTTGTGGAAGCAGCGACATGCAT[C/G]CATCTCCGCCGAGTTTACTCGTTGGCACTGCAGAA	AX-643868607
AX-94540853	AX-94540853	1A	6517496	A	G	AX-94540853	AX-94540853	BA00880592	No BS code				Generic			AX-94540853		AX-94540853	CCTCCTCGCCGTTGTGGCAACAAGTGCCATTGCGCAGATGGATACTAGCT[R]CATCCCTGGTTTGGAGAGACCATGGCAGCAGNNNNNNNNNNNNNNNNNNN
AX-94543458	AX-94543458	1A	6639257	A	G	AX-94543458	AX-94543458	BA00894987	No BS code				Generic			AX-94543458		AX-94543458	CCGGTCCCAACAAAACATGACGCTAGATCCAGCAAAAATCTTTGCCCGTC[R]CAGCTTTCCGCCTCACCATGCTCGTCTCCACATGCAGTCGGCAACCGCCG
AX-94466584		1A	7114461										Generic						GTTGGGTGGTCACAGGGTTGCCTGCACTATGCTAC[C/T]ATATCTCCAGTTCCTCTCACTGCCAGCAACGACGA
AX-94406783	AX-94406783	1A	7114679	C	G	AX-94406783	AX-94406783	BA00141578	No BS code				Generic			AX-94406783		AX-94406783	GCATCTACTCATCGAGAACCGGAGCCTGGACCCGGAGGGATACTGGATTG[S]TTGACAATGTTGTACTGGAACATCACAGTGTCCTGCTTCATGGTATGCTG
AX-86172715	AX-86172715	1A	7184821	A	G								Generic			AX-86172715	CCCAGATCACTTGAAAATGGGATGTAACTTGCAGG[G/A]ATAGTTTGTTAGCGGCAACACTGTAAATGGCGGTT	AX-86172715
AX-95186276	AX-95186276	1A	7186206	T	C	AX-95186276		BA00565241	BS00045810				Generic			AX-95186276	CGGCGACGCCACCAGCCTCTTCGGCGCAGAGAAGG[T/C]CATCCAGCACCTCGACGTGTCCCGCAACGCCCTCA	AX-95186276	CCGCAACGCCCTCTCCGGCGACGCCACCAGCCTCTTCGGCGCAGAGAAGG[Y]CATCCAGCACCTCGACGTGTCCCGCAACGCCCTCAACTTTGACCTCTCCG
AX-643833343	AX-643833343	1A	7233269	A	G								Generic			AX-643833343	GGTGCCGAAGCTTTTGGACACCGTGGAGGTGGTAC[A/G]TCACCGTGTCAGCGTGGAGGACGAGCACGTCTATC	AX-643833343
AX-94600120		1A	7658579										Generic						AATGGGCATTATGTCAACGCAGCAAAGTTTGTGAA[C/T]GCAACTACCTTGACTATTCCAACAAAGGCAGATTC
AX-643833357	AX-643833357	1A	8239278	T	C								Generic			AX-643833357	CCGGAAGCATCCTGGTCCTGGGCGTCGCTCGCTGC[T/C]GACATGAGAAACAGCTGCGGCTCGTGGCGGTGGAT	AX-643833357
AX-94957092	AX-94957092	1A	8297011	A	G	AX-94957092	AX-94957092	BA00610248	BS00080194				Generic			AX-94957092		AX-94957092	GCATTCAAAGGGACCTTCATCGCCAATGGTGGATATGACCGTGAGGAAGG[R]GGCAAGGTGGTCACCGAGGGATACACTGACCTAGTGGCCTTTGGGCGGCT
AX-643844910	AX-643844910	1A	8331690	T	C								Generic			AX-643844910	TGAATTTTCACCTGTGGTTCCATCCAGCCACTTGA[T/C]GGAAGCTTCATTGAAGGTTCTCCTTGTAGACAAGC	AX-643844910
AX-643855085	AX-643855085	1A	8665076	C	G								Generic			AX-643855085	GCTCCTTGGGGCAGCGGCAGCTGCAACAGCAGCTA[C/G]CACGGCGACCACTCGTGGGTGTCAGCCGAGCTGCG	AX-643855085
AX-94950558	AX-94950558	1A	9204480	T	C	AX-94950558	AX-94950558	BA00592303	No BS code				Generic			AX-94950558		AX-94950558	GTGCACTAACCCTGACATTTCTGTCTCGGGTACGATTGTGATACCGACGC[Y]GGCAAGCTCGGCGACGCTGATGGATAATGACATGGGCTTGTCTCCGCCCG
AX-643821046	AX-643821046	1A	9239879	C	T								Generic			AX-643821046	AAGCTACAAATGTACGGATACAATTTGACATGATA[C/T]TGTCTATCTTCTTGTTCAAGATGTCAATCTATGCC	AX-643821046
AX-643808869	AX-643808869	1A	9240654	C	G								Generic			AX-643808869	CATCTTTTCTTCTTCTTGTTCTTGCAGAGTTTCAG[C/G]AACTTGAATCCGTGTTTGATTCTCTCTTCTTCTCA	AX-643808869
AX-94731317		1A	9582728										Generic						GCCACGGAGATACTCTTCCTCTGCAGCTACGACAA[C/T]TGCGGCAAGACCTTTGTTGACGTGGCTGCCTTGAG
AX-643799067	AX-643799067	1A	9584083	C	G								Generic			AX-643799067	TTTCTTTATTGATTCGTGGAAAAACCACTCCCTCC[C/G]TAAATAAATATAGGACCATTTAGATCATTGCTTAT	AX-643799067
AX-643820973	AX-643820973	1A	9977032	T	C								Generic			AX-643820973	TCCTCGTCTCGACCCCCTCCTCCTCCATCTCCCTT[T/C]GCCGCCTCCGGCGTGCCCGGATGGCGCCGGCGCCG	AX-643820973
AX-95186303		1A	10085098										Generic						TTGTATTTAAATTCTGTCCCTGTCTCACTACGGCA[A/C]GGTTTGTTTAGTTTGACATAATTGTAAATCCCATT
AX-94912358	AX-94912358	1A	10127731	T	C	AX-94912358	AX-94912358	BA00485406	BS00049667				Generic			AX-94912358		AX-94912358	TCGAGGGCGCAAGATGAGGTCAGGGGAGCCTTCATGGGAAAAAACAAGGT[Y]ACTGAAGAGGGTCTAGGTGAGCTGAGCTACTTGCAATGCATCATCAAGGA
AX-643833607	AX-643833607	1A	10161589	C	T								Generic			AX-643833607	ACCGGGACCAATAGGTGCACCAGTCCCGGTTCGAG[C/T]GGCATAGGCATCAGTCCCGGTTCAAACGAGGCCTT	AX-643833607
AX-112290021	AX-112290021	1A	11941764	T	C					TaDArTAG000491	CIMDArTAG00491		Generic			AX-112290021	CTGATGTAATTCCCGATAGAAGAGCTGTGATTCAA[T/C]GATCTATCACGGACCCCAGACAGCTCACGTGAAAC	AX-112290021
AX-110975934	AX-110975934	1A	12098848	T	C								Generic			AX-110975934	AGTCAGATTGCAGATTCATGTAGACCATACTGCTG[T/C]ATCAGCGGCTTGCACCACGACCATGAGTGCTCAGT	AX-110975934
AX-95198554	AX-95198554	1A	12304373	A	G	AX-95198554	AX-95198554	BA00625421	No BS code				Generic			AX-95198554		AX-95198554	GTTCCAGTACTTTGTCGGAGTCGAGGCGCCGAATATGATTTCCAACTTCC[R]GGAACTGCAAACTCTTGAGACCGTCCATGCCAGCAAGGACTTGTCACTAG
AX-94577477	AX-94577477	1A	12305362	T	G	AX-94577477	AX-94577477	BA00140131	BS00086873				Generic			AX-94577477		AX-94577477	AGCGTTGAATCTTTCAAGCTATTCTGCTCTAGGGCTTTCCACAACAGCCT[K]GGCCGCAAGTGCCCTTCAGAGCTCGAGGAGGTGGCGGCTGCTATAGTTGA
AX-643820982	AX-643820982	1A	12355089	G	A								Generic			AX-643820982	TGACGTAGTATTTTATAAGATTTGCACAGATACGT[G/A]CAACACGTGTACACGTATACGTGAGCGAAAGTCGC	AX-643820982
AX-643856188	AX-643856188	1A	12639651	A	G								Generic			AX-643856188	CAGATTGATGGCATGCCGCTGCGCTTCACCAACGG[A/G]GTTGACGTCGATCAAGTCACCGGTCAAGTCTACTT	AX-643856188
AX-643833630	AX-643833630	1A	12796649	A	G								Generic			AX-643833630	TGTAGTAGTAGCCTTATGTGTAGTAGTAGTGTGTG[G/A]ACATCACTTGGTTTAGTTCCTGGCATGTGGGACTG	AX-643833630
AX-94459663		1A	13083115										Generic						AGGGAATAACTTGTCCATCTTGTTGACACAAAGAA[C/T]AGGTCTAACCATCTCATTAAGGGCCTGGCAGAGAA
AX-94421583	AX-94421583	1A	13354219	T	C	AX-94421583	AX-94421583	BA00222589	No BS code				Generic			AX-94421583		AX-94421583	ACGCAGTGGAGGGCGCAACTATGTGTCGCTTATGAGCAGTGCTACACGGA[Y]GATGGCTTTCTGCACGATTTATGCACGATGGACAAAAGCAACCGTTGGAT
AX-643856512	AX-643856512	1A	13673955	T	C					TaDArTAG000344	CIMDArTAG00344		Generic	TGW	Lozada et al, 2018	AX-643856512	CATCTAGGAAATTCTTACATGGATTTACTTGGTCC[T/C]CAGAAGGGTTGCCTTAGCCCACTGCTTCAGTCACA	AX-643856512
AX-643798354	AX-643798354	1A	13761902	C	G								Generic			AX-643798354	GCAGCAAATTTGGAGGTCGGCGTATCATCAATTTC[C/G]TCATCCTGTCCGCATTGTTGGAACTCGGAAGCAGA	AX-643798354
AX-94532878		1A	13979501										Generic						CCCACCGCGCGCGCCACCGTCGCCATCCTGCCCCC[C/G]GGCGCGGCTCTCCTTATCGACGGCAGCTGGACCTG
AX-94693693	AX-94693693	1A	14130697	T	C	AX-94693693	AX-94693693	BA00705716	BS00063616				Generic			AX-94693693	CATCCTCACATGCTATGCTCTTAAGTGCATCCCGC[C/T]CAAATAGGACCCTCTCAATTGTCTTTCTTGCTTCA	AX-94693693	TATTCCACGGGATAATGAAGCAAGAAAGACAATTGAGAGGGTCCTATTTG[R]GCGGGATGCACTTAAGAGCATAGCATGTGAGGATGCAGAATGGACCAAGA
AX-112288844	AX-112288844	1A	14163135	A	G					TaDArTAG000492	CIMDArTAG00492		Generic			AX-112288844	TCCCGAGATATCCAAACTCCGCACATGAACAGATG[A/G]TAAAATTATTGGCGAATATTATAGTGGTTTGCTTG	AX-112288844
AX-95684885	AX-95684885	1A	14253976	A	G								Generic			AX-95684885	CCCAGGACAATCACACGCTTCATCTGCGACTTGTC[G/A]AAGATGCCACCTAATCTGTGGTCAGCGGCATACTC	AX-95684885
AX-110949124	AX-110949124	1A	14746189	A	G								Generic			AX-110949124	TGTAAAATATATGTTTTTAGATTCATCGACGAATG[G/A]AAGTGCGAAACTAGTAATTCTAGCAATTTACACAT	AX-110949124
AX-110925545	AX-110925545	1A	15438327	A	G								Generic			AX-110925545	TACAGGATTTTATTGCGTGACCGAATCACAAGTGC[G/A]GCGTAAATTACAATCACAGATATAAAGCGAACCCA	AX-110925545
AX-643833408	AX-643833408	1A	15441928	A	G								Generic			AX-643833408	GGTCTCTGCCGTTACGACGACGTTTGCTCTGCATC[G/A]ACGTGGAGGACGATAGGTTGTTCAGGAGCGTGTGC	AX-643833408
AX-94420899	AX-94420899	1A	16389594	A	G	AX-94420899		BA00218868	No BS code				Generic			AX-94420899	GCTCTCTGAGTGTCAAACAACTAGATGCTCCACTC[A/G]TTGTTCAGGAAATCGTTAATTGGTAACTGCTCGGT	AX-94420899	GTTAACTACCACCCGACCGAGCAGTTACCAATTAACGATTTCCTGAACAA[Y]GAGTGGAGCATCTAGTTGTTTGACACTCAGAGAGCAGCAAAACTCAGGGA
AX-86185114	AX-86185114	1A	16389643	T	C					TaDArTAG005647	CIMDArTAG05647		Generic			AX-86185114	GGAACCGCTGTATGAAAAATTGGCTGATTAATTAG[T/C]TAACTACCACCCGACCGAGCAGTTACCAATTAACG	AX-86185114
AX-643821088	AX-643821088	1A	16422593	T	G								Generic			AX-643821088	TGTTTGTACATAAGTTATCAGGTTTGCGGTGCCTA[T/G]ATCGCCATGTTATTTACATAGAAGTTACCGGAGGT	AX-643821088
AX-643833421	AX-643833421	1A	16424347	A	G								Generic			AX-643833421	ATTACTAAGATAACATCATTGTACACGTTCTCAAT[G/A]TGTTGATCTTGCACTGTTATAATTGTCCACACGTT	AX-643833421
AX-643845216	AX-643845216	1A	17249110	A	C								Generic			AX-643845216	GCCGTCATCATCATCTTGCTAGGCGCAACTGCTGA[C/A]GAGCAAGACCATGTGCCTATTCATTCTTACTGCCC	AX-643845216
AX-643808915	AX-643808915	1A	17865928	G	A								Generic			AX-643808915	CGCAGTAAAGCAGCGGCAGGGCGCAGCGTATAAGC[G/A]TATAGGTACGTCACATCTAAGCTATTTAAATAAAT	AX-643808915
AX-643833671	AX-643833671	1A	17871628	A	T								Generic			AX-643833671	TAATAGTTGGACAACCTGAAAAGAATTGCTCGAGT[A/T]ACATGTTTCCAAGCAGCATATTGCATAATCTTTCA	AX-643833671
AX-643800754	AX-643800754	1A	18081314	A	G								Generic			AX-643800754	TTGAGACTGGCGGTGAGGGTGCTGATGAGAAGCTC[G/A]TCGCCGACCGTCTAGCCGAGATCATGGAGCTCGTC	AX-643800754
AX-643855109	AX-643855109	1A	18174781	G	A								Generic			AX-643855109	AACAGTCTTTGAGACCTTCACATCAAATAATAGGC[G/A]CAAGTGATCACTCCGAAGCATTGCCGAAATCTGCC	AX-643855109
AX-110672279	AX-110672279	1A	18306795	T	C								Generic			AX-110672279	GTGCTCCTGGGTTAGTCCTGCAGCATGAGGAAGCC[T/C]CAGGTAGCGGCCCAAACATGGCAGTGATGGCCTAC	AX-110672279
AX-94472344	AX-94472344	1A	18486727	T	C	AX-94472344	AX-94472344	BA00502963	No BS code				Generic			AX-94472344		AX-94472344	AGCACCAAGGACGGGAAAACTAAAAGTGAGCCTAGTTTGCTTGAGGATCT[Y]GCAGTGGCAGCAAAGGGCGGGGCGGAGACCCTGAAGCCTGCGCTGCGGCG
AX-86179365	AX-86179365	1A	20094316	A	C								Generic			AX-86179365	ACAGCGCTGTGGACGTGTGACCAATTTCCCAAGAT[A/C]AGTGGTGATGGAGAACTACAGAAAGCTTCGTCTAT	AX-86179365
AX-643868526	AX-643868526	1A	20237377	G	A								Generic			AX-643868526	GGATTGCACACGACGTAATCGTATTCGTCTTCCTC[G/A]TCATGACGCGATTCCCAGCACTTGCAAAGGAGGAG	AX-643868526
AX-643821110	AX-643821110	1A	20368036	C	T								Generic			AX-643821110	GGTTTTAACTTTTAAATAGCGCGCTATAGCTCCAC[C/T]ATAGCATGCTATAGCGTTTAGAAGAGGTACCACGC	AX-643821110
AX-643833444	AX-643833444	1A	20932753	A	G								Generic			AX-643833444	ACTGGACTTATTCCGGGGAAGAAGATGGTTGGTGC[A/G]GGGTAAGAGAGATTACCAACTGTTGTACTGTTGTT	AX-643833444
AX-643821037	AX-643821037	1A	21321330	T	C								Generic			AX-643821037	GCGGCACAGCCGACGTTGACGATGGTGGTCGATCC[C/T]TCGATTGCCGAAACTTCTGGAAGGCCGGCGCCAGT	AX-643821037
AX-643844973	AX-643844973	1A	21614869	C	T								Generic			AX-643844973	AATAAAAACAAAATCTAGAGGAAGCGCCCAGAGCG[C/T]GACACGCGGTGCACTCTCAGCCCACTCCAAATGAT	AX-643844973
AX-94599217	AX-94599217	1A	21624404	C	G	AX-94599217	AX-94599217	BA00246180	BS00062783				Generic			AX-94599217		AX-94599217	TGGGGTGACACTAGGGTTTGTTCGCCTCAATCAGGTTAGCAGTGTTTGGG[S]TGTGATGAGTTCAGCTAGGGGCATTTTGCAGTGGCAGGAAGCAGGTAATA
AX-94923159		1A	22535043										Generic						CGCCGTACATCGACGACGGCACCTTCCGTTTCATG[A/T]CGCGCATGCTGCAGCGCTCGGGCCTGGGCGACCAG
AX-643800674	AX-643800674	1A	22535116	A	G								Generic			AX-643800674	CTACCTCCACCCTTCGCTGCACCACATCCCGCCAC[A/G]CTGCTGCCTGAGCGAAAGCCGCGACGAGGCGGAGC	AX-643800674
AX-94759417	AX-94759417	1A	22535570	T	C	AX-94759417	AX-94759417	BA00058630	BS00090148				Generic			AX-94759417	CTCCGGCTCAAGCACATTGTGCGAACACTCAACGC[T/C]GCCAAGGATAGAGCCTACCTGTGCGCGTCGCTCAA	AX-94759417	AGGGCCAAGTCCCGGCTCCGGCTCAAGCACATTGTGCGAACACTCAACGC[Y]GCCAAGGATAGAGCCTACCTGTGCGCGTCGCTCAAGGAGGACGAGCATGG
AX-94710443	AX-94710443	1A	22597010	A	T	AX-94710443	AX-94710443	BA00787960	BS00066160				Generic			AX-94710443		AX-94710443	GAGATAAAAATTGTCGAGCAGTTTAGACAAGAAGGACAAGAAGATCAGGA[W]TCTGAAGACTAAGGTGGAAAGAAGGAATCTGAAGGCCCACCGACCTTTAA
AX-643833704	AX-643833704	1A	22931803	A	G								Generic			AX-643833704	CAGTGTCGTCGTCTGAATCGGATAACGAGCCAGGG[A/G]CGGGACAACAATGAGGGAGGAGGAGTCGCGTGTGG	AX-643833704
AX-111286390	AX-111286390	1A	23010721	C	T								Generic			AX-111286390	AACCATTAATTACACAAGATCGTCATGAATATATA[C/T]AGAGAGAAGTGAGCTCTCTTTCTCTGAGATTGGTC	AX-111286390
AX-643821050	AX-643821050	1A	23688656	T	C								Generic			AX-643821050	GCCCACGCTTCCGCCAAGACGCAGCCCACTCCACC[T/C]AGCTGCATGCACGGGCGCTATCCGCATGCCCACGA	AX-643821050
AX-94566942		1A	25117922			AX-94566942		BA00088633	No BS code				Generic						AGCTTTCAGAAGGGAAAACACCAGCCGTTTGCAGAGTCAGTTCATCATGA[S]ACGGGTCCTTTTCCATTGGCTGAATCCTAGCACTACCACCATGCAGATCT
AX-643808921	AX-643808921	1A	25539036	A	G								Generic			AX-643808921	GAAGGGAGTAAGGTGTTAAAAACGCTCTTATATTA[A/G]AGGACGGAGGGAGTACTTGCTAGTGCTAATAAGAG	AX-643808921
AX-643821064	AX-643821064	1A	25600064	A	G								Generic			AX-643821064	CCAAACCTTCCGCTTCCAATTTCCTGATCTCCTCT[G/A]TGATTAACTCCTATCATTCCAAAGTTTGCTTCCTG	AX-643821064
AX-643845259	AX-643845259	1A	25681395	T	C								Generic			AX-643845259	GGGGAGAACCTTAATCCATCTTCAAGGAACCGTCG[C/T]CGTCTCGCCTTCCTGAGAAGGACACAGACCCTAAC	AX-643845259
AX-643833717	AX-643833717	1A	25809407	T	C								Generic			AX-643833717	GACAAATCAACCACAAGCTTGTCAAGGCTATTAGA[C/T]GCATCTCGACCACTATGCCAGCCTACAGCGATTAC	AX-643833717
AX-643845269	AX-643845269	1A	26286484	G	A								Generic			AX-643845269	AATTTCTTGGGACCTTTCGCGGTGTGGGTGTGATC[G/A]AACATCAAGAGCGGCACGCATAAGCCTTCATGTAG	AX-643845269
AX-643799084	AX-643799084	1A	27318202	A	G								Generic			AX-643799084	CGCCGGTAGTTGTTGACGAGTCTAGCTCAGCGACA[G/A]CAGCACCCTGTAGAGCATCTCCAACAGAAGTGCTA	AX-643799084
AX-95199401	AX-95199401	1A	27360882	A	G	AX-95199401		BA00629729	BS00078496				Generic			AX-95199401	CAAGAAACATCGCAGTTTGGTCAGTGGACTGGTGC[A/G]CGGTGGTTGAAGCCGCCACGCCATAGTCTGCATAA	AX-95199401	TGTATGCCATCTTGCTTATGCAGACTATGGCGTGGCGGCTTCAACCACCG[Y]GCACCAGTCCACTGACCAAACTGCGATGTTTCTTGGCTTGCTATAACCGG
AX-94840976	AX-94840976	1A	27361740	A	G	AX-94840976		BA00286035	No BS code				Generic			AX-94840976	CTACCCAGGACAAGCAACACATATAATGAGCATCC[A/G]GGTGATGTTATCAGTATTGAGGATCACACAGCAAT	AX-94840976	GGAATAGCCAAATCAATTGCTGTGTGATCCTCAATACTGATAACATCACC[Y]GGATGCTCATTATATGTGTTGCTTGTCCTGGGTAGATCAGAAGTGCAGAT
AX-111502954	AX-111502954	1A	27512785	A	G					TaDArTAG000647	CIMDArTAG00647		Generic			AX-111502954	ATATCTCTTAAGAAACTGCAGCAGCAAATACATAT[G/A]TGAAACACTGGATACCTCAACAAAAGATGATGTTT	AX-111502954
AX-643798559	AX-643798559	1A	27757898	T	C								Generic			AX-643798559	TATCTGAGCCATCCCAAGGGCATATGTGCTTGGAA[T/C]GTTATCTGGGCCATCCCAAGGGCGCACTCTCCCCT	AX-643798559
AX-643808965	AX-643808965	1A	28610906	T	G								Generic			AX-643808965	AAGGATGGTTTAAATTTAGAGTATTGATGACAAAT[T/G]GATATACTGTCACAGCAGCTAGTGGTATTTCTGTG	AX-643808965
AX-94595423	AX-94595423	1A	28656276	A	G	AX-94595423	AX-94595423	BA00227627	No BS code	TaDArTAG007889	TaDArTAG007889		Generic			AX-94595423		AX-94595423	CNGAAATAACAGAATGTACATGCACTGGAGTTAGTGAGGCTCGGAGACAC[R]AGTGTGGAAGCTTACGAAACTCTGATGGGTCTGTTGAATCAAGCACTGCT
AX-108977516	AX-108977516	1A	28975272	T	C								Generic			AX-108977516	CATCTCAAACCGATATGGCAGACGTAAAGTCTAGA[T/C]GCCATGAGCCTTGGCGTCTTGGAGCCCTAGTTGCC	AX-108977516
AX-643864531	AX-643864531	1A	29182074	A	G								Generic			AX-643864531	CGGGTGCGGGGCGTCGCTGTCGCCGTCGATGACGC[G/A]GTTCGGGATCACCACGTGCTTCAATGCCATGTCGT	AX-643864531
AX-94843910	AX-94843910	1A	29191532	T	C	AX-94843910	AX-94843910	BA00294208	No BS code				Generic			AX-94843910		AX-94843910	CTCCTGATCTTTGTCAGACTTGAGAGCATGATGGATGGCTATTCTGATTC[Y]GAGGACTTCACGGTGTCGGAGCAAAAGGTCGAGAGATCCACCAACGCGTT
AX-94847170	AX-94847170	1A	29611669	T	C	AX-94847170	AX-94847170	BA00303248	BS00044488	TaDArTAG007890	TaDArTAG007890		Generic			AX-94847170		AX-94847170	CGACGAGAAAATCAAGTTGCTTGGTTTCAGAGACGACAAATTGCCTGTTG[Y]AGCTGATGGCTCGATACAGCTCTCACGAAGTGTTGTGTCTGTCGAAGACG
AX-643799085	AX-643799085	1A	29615611	A	G								Generic			AX-643799085	GGCCGTGTCGGAGGAGCTCAACGGCGGCAGCGTAT[G/A]GGAACTCAGCGAGGACAAAGCTACAAGGCACGGGA	AX-643799085
AX-643856276	AX-643856276	1A	30115042	A	G					TaDArTAG000652	CIMDArTAG00652		Generic			AX-643856276	GCTCCGCCTGTAGATCCCCGTCGCCAGCGCCCCCC[A/G]CATCCTCCAACTCCTCTGGGTCCATTGCATCCGGA	AX-643856276
AX-643833514	AX-643833514	1A	30193639	A	G								Generic			AX-643833514	CCCGATTCGCTGTAATTTACGCCTGCACGTACTGC[G/A]AGGCACAGGTATATCTTGTCTATATCAGATTCATG	AX-643833514
AX-643821095	AX-643821095	1A	30290026	A	G								Generic			AX-643821095	ATACCATACCATGACTTTACTCGCTCGCTTGATTC[G/A]CATTGGTGCCAGCTTGTTCGATCCTCACTGGTTTC	AX-643821095
AX-643845017	AX-643845017	1A	30296853	T	C								Generic			AX-643845017	ACACCAGAAGTAAAAATTACATCTAAGTCTGTAGT[C/T]CACCTAGCGACGACTGAAAGCACTGGAACGAGCCA	AX-643845017
AX-643855152	AX-643855152	1A	30582329	C	G								Generic			AX-643855152	ACACACATACCTCGTTGTTGTCCATGGATATTGTT[C/G]TCTGCTGCCAGCATTGACTGGTTGTAGTTGTTTCG	AX-643855152
AX-643845028	AX-643845028	1A	30633412	T	C								Generic			AX-643845028	CCTACGGTGACTTCGTAAATTTCAAAATGATATGT[C/T]GGCTCAATATTTCAGAAGTGCTTATATGGATATGA	AX-643845028
AX-643833526	AX-643833526	1A	30775712	A	G								Generic			AX-643833526	GAGGCCCAGGAAGTGAAGTTGTCCTGCTCCACATC[G/A]CCGCCAAGCAACTAATAGGCCGAAGGTGGTGAGCC	AX-643833526
AX-94727581	AX-94727581	1A	30795313	C	G	AX-94727581	AX-94727581	BA00872757	BS00034830				Generic			AX-94727581		AX-94727581	ACTTGATACTTGGTATTCTGATTGTAATGGTTCGGTTGAAAGTACTGCTG[S]TTATATCATTCGAGGGCTTTGCCGAAGATGCTGCCTGCCGGAAACAATTC
AX-643821102	AX-643821102	1A	31893776	T	C								Generic			AX-643821102	CAGGTCTTGTGATGCCACTGCTTCTAGCATGATTG[C/T]GGTCTCTCCGTTATGACCTTGGTATTGCCCTTACA	AX-643821102
AX-643808982	AX-643808982	1A	31894108	A	G								Generic			AX-643808982	TTTGCTGTGATCGAACGGGCACCAGTGCCAGATCG[G/A]ACGGCTGGCCTAGACAACTGATTTCTCTAGGAAAG	AX-643808982
AX-95144827	AX-95144827	1A	32261190	T	C	AX-95144827	AX-95144827	BA00362277	BS00093170				Generic			AX-95144827		AX-95144827	AAGACGCCGACGTTGAGGAGGAGGAGGATCTTGGCGGTGAAGATCCTGGC[Y]TGCTTGTGCGCGTAGGCGAGGTAGAGGACGATGTAGATGGTCTCGATGAC
AX-643808970	AX-643808970	1A	32307882	C	T								Generic			AX-643808970	ATAATTTGATATGTGGGTGGACCGGTGCTTGGGTA[C/T]TGTCCTTAATTGGCAAACATCCCACTTATGATTAA	AX-643808970
AX-643833761	AX-643833761	1A	32539973	A	C								Generic			AX-643833761	TAGCATCAAGCGATACAATCATAATGAATACACAC[A/C]CGGCCTCTGCATAATTAGGATGCATACAACCAACA	AX-643833761
AX-643821212	AX-643821212	1A	33023269	C	T								Generic			AX-643821212	CAACTGCTGAGCACGTCGCGGTCGCCGCTGGCACA[C/T]CTCAACACCATGCCGCCAAGTATCACCAGCCAATA	AX-643821212
AX-86169248	AX-86169248	1A	33375691	A	C	AX-94556635		BA00039334	BS00013459		CIMDArTAG00394		Generic	RUE_CC_InB		AX-86169248		AX-86169248	CAGAACTACGACGTTCCCAACATCAAGAACTACATGCAGGGCCTGATGGG[M]AAGGCCAAGGAGCTGGACCATGCCTACAAGAAGCCCGAGGACGGCAGCAA
AX-643855495	AX-643855495	1A	33437763	G	A								Generic			AX-643855495	TGATGACCCTAGTTGTGCTGAACTCCAAGTCAAAC[G/A]CTAGCAACTCGATGTTCCACTCAGCGACTCTCCCC	AX-643855495
AX-643845306	AX-643845306	1A	33596481	A	C								Generic			AX-643845306	TGTCATCAGATCCCTCGACGGCAAGCACGGCTTTA[A/C]CTTTGCGCTTCCTGTTGCGGCACTGGTCCTTCTTC	AX-643845306
AX-643833777	AX-643833777	1A	33760302	C	T								Generic			AX-643833777	GTTGGAGAATCCGGCCGGCAACTGGCTCCAACTTC[C/T]GCACTTCTTCACCGCGAGCCGCCGGCCTCTGGTCC	AX-643833777
AX-643799895	AX-643799895	1A	34059043	C	T								Generic			AX-643799895	CACCTTCCATGGTGTGAGGGCAAGCGGCGTCTGGC[C/T]GCGTTGCCCGCGCCCTGCAGTGCCCTGCGGAGCGC	AX-643799895
AX-643845315	AX-643845315	1A	34414329	A	G								Generic			AX-643845315	GTGAGAGTTGTAACTTGACCGTGAGACCCTTCTTT[A/G]TATTAAGTTGTTATTGTTACAGATTGTTGTATATA	AX-643845315
AX-643855501	AX-643855501	1A	34576392	C	A								Generic			AX-643855501	ACCTCGGCGACGCCATCGTTTCTTGGTCCTCCAAG[C/A]GGCAAGCCACAGTGTCTCGCTCGAGTGCTGAAGCA	AX-643855501
AX-643809002	AX-643809002	1A	34857129	T	C								Generic			AX-643809002	CATGTGCAAAGTCCAAAATGACTCTAGATCATAAC[C/T]CTAATGGATAGTGGACTTATACACCTCTTTGGACT	AX-643809002
AX-643864541	AX-643864541	1A	34915569	A	G								Generic			AX-643864541	AGGCCCTTTTTCTACCAGTGGATGTACTTGTCTCA[A/G]TGCAGAAGTATGCCATCCCAACCTCACCCTTCCCA	AX-643864541
AX-643821230	AX-643821230	1A	35493101	T	C								Generic			AX-643821230	GAGGCGCCATAAAATCCTCCACTTCTCACCAGCGA[C/T]GTTGGGCGACGGTGGTTCTCCAGTGGTGATTGGCA	AX-643821230
AX-643833562	AX-643833562	1A	36069594	G	A								Generic			AX-643833562	TTCGAGCCCGAGCACTCCTCGCCGCCGGCCATGTC[G/A]CTGTCGTGGCGACGGCCGTGCAAGCTCGCAACCGA	AX-643833562
AX-643855187	AX-643855187	1A	36074435	A	G								Generic			AX-643855187	TTCACGCCGCCGACAGCCATCGCTACCGCAGCATC[G/A]TTAAATTCTCAACAGATGGGTACACGACGCCGCAC	AX-643855187
AX-643864547	AX-643864547	1A	36133497	T	G								Generic			AX-643864547	GGCAGAGGGGAGACGCCGGAGGAACGAGGCGGAGA[T/G]ACTCTCCTGGCAGCAGCTAGGGTTTCTAGTCGTGT	AX-643864547
AX-110518274	AX-110518274	1A	36273120	A	G					TaDArTAG007376			Generic			AX-110518274	ATCATAAGATAACGGACCAGAAAGCATAAAAAATC[G/A]TCCTGGTGCAAAAGGTAAAAGAGCAAGCTAAAGCT	AX-110518274
AX-643799093	AX-643799093	1A	36602923	A	C								Generic			AX-643799093	ATGTAGGATTCGAAGACAGGACCTCCTGTTCCATC[A/C]AGAAGAACGCAACCAACTGAACTCCATTACGCTTG	AX-643799093
AX-643845325	AX-643845325	1A	36625553	T	C								Generic			AX-643845325	CGCGGGAACGCCACCGTCCGCGCCAGTCTTCGTCA[T/C]GCTGTCATGGTTCTTCGCCTACTTTGAGCACCGCC	AX-643845325
AX-643821244	AX-643821244	1A	36763691	T	C								Generic			AX-643821244	CTTGCCTCTCTCAGGCCTTCTCTGATCAGGAAGCT[T/C]GATGATATTATATGGCGATGTTGGTGCAGAAGAGG	AX-643821244
AX-643801056	AX-643801056	1A	37188937	A	G								Generic			AX-643801056	CTCCTTTACGTTCATATGCAAAGTCTTTACTTTCT[A/G]TTGCCTAACTCTTAAACTTGCATGTGTAGGGTGTT	AX-643801056
AX-643833805	AX-643833805	1A	37552794	C	T								Generic			AX-643833805	CCCGCGCGGGCCCGATCTGGGTTCCACAGGCCGCG[C/T]GGTGGAGACGGCGGCGATCGATGACGTGGCCGGCG	AX-643833805
AX-643845337	AX-643845337	1A	37619351	T	C								Generic			AX-643845337	CTTTACAAAGCTTGACTTTGACCAAACTTTATACG[T/C]AGACTACAAAGAAATGGAGAGAGTACATAACAATA	AX-643845337
AX-643801057	AX-643801057	1A	37863572	T	G								Generic			AX-643801057	GTTATTTTTGGAACAAACGCAATCCAGGAAACTTG[T/G]AGTGGACGTTAAGGAAGCAACGAGGCAGCCGCAAG	AX-643801057
AX-643864551	AX-643864551	1A	38028581	T	G								Generic			AX-643864551	GAGAGTGATAAAGCATTATAGTCCGATTGCCTTGT[T/G]CGTTGAGTTGAGCACCTCACTTAAAGGACCCAACA	AX-643864551
AX-643833815	AX-643833815	1A	38154779	C	G								Generic			AX-643833815	CTGACATGACATGTCGGAACCACGACCTCATCTTC[C/G]ACTGTCGGCGATTAGGCCAGCGCCGCCACTATCTG	AX-643833815
AX-643855526	AX-643855526	1A	38349336	A	G								Generic			AX-643855526	CCGTAAGTACTAAGAACTAACTCATGTACTGGCGT[A/G]GTGGTCAGAGTGCTTGAGCAGTAAGTGGCCTCTCC	AX-643855526
AX-643864556	AX-643864556	1A	38356882	C	G								Generic			AX-643864556	TCGCTTTAACCTTCTAACAATGTTGTTTGCTAGAT[G/C]GCAGTGGCAGCTACTTTGTATCACGAAACAGAGAA	AX-643864556
AX-643845347	AX-643845347	1A	38715528	A	G								Generic			AX-643845347	ATTTGCAAGGGTGTATCATGCTGTATACTGATACC[G/A]GAGGAAGCTCGTCGTCGTCGTCGCCGCTAGCTAGC	AX-643845347
AX-86165099	AX-86165099	1A	38729513	A	C					TaDArTAG005661	CIMDArTAG05661		Generic			AX-86165099	TTGTAGAATCAGTCTAATTCCTATCGCTTTGATCG[A/C]CATAAAGGTGAGGTAGATATGTACTCCAGTTGAAC	AX-86165099
AX-108789784	AX-108789784	1A	39242853	C	T								Generic			AX-108789784	TTGCCTCCGGCTTACCCTTTGTTTAATAACACAGG[C/T]CGCAGGAGCACAAATCTCAAGCAGGATATGGTGGT	AX-108789784
AX-643821155	AX-643821155	1A	39397896	C	T								Generic			AX-643821155	ACGCGAGATTATCATCAATAACTGATGTGACGTGG[C/T]ATCATTAACATAGGTTCACTGTATCTTAATAATTC	AX-643821155
AX-94982885	AX-94982885	1A	39407763	A	T	AX-94982885	AX-94982885	BA00682709	BS00099843				Generic			AX-94982885		AX-94982885	CTGGCCTCACATACAAATGCGCAGGCTATAGGGGAGATGACTCCAATGAC[W]CTCCTGAGCCAGAAGCTGTCCTCCATTTCTCTAGGACAAGCTAATGGGGA
AX-643833828	AX-643833828	1A	39647568	T	C								Generic			AX-643833828	CGGTCCGAAACTCGTCTCCTCTGTTGGACCAGTGG[C/T]GCAGCTCTGGCAGGCTGCGTAGTGCCTAGCCCGGC	AX-643833828
AX-643864565	AX-643864565	1A	39655780	C	A								Generic			AX-643864565	GGTCAGGGACCGGACCGGCCTGGACCGTGCCCACC[C/A]TGAATCCCAACTACAAGTCGACAATTGACTTGCAA	AX-643864565
AX-643845089	AX-643845089	1A	39790981	G	A								Generic			AX-643845089	GGCACCCCCATATCCAACCCAAATATGGGTGGTCC[G/A]GGCATGCTCGGACGCGTGACAAGCCCGGCCCACCA	AX-643845089
AX-643855538	AX-643855538	1A	39873334	G	A								Generic			AX-643855538	TCATGCGTGTGGGCGAGATGCAAACGTCCACACGT[G/A]TGGGCGTTAACATTTCCATAAATTTATGGTGCGCG	AX-643855538
AX-643798571	AX-643798571	1A	40903437	T	G								Generic			AX-643798571	CCATCTCATTTGTGTGCACCTTAGTGCCAGATTGT[G/T]CTTGTAGAAGGCCTCAATCTGTTCATTCATGTTAT	AX-643798571
AX-643809024	AX-643809024	1A	41115645	A	G								Generic			AX-643809024	CCCACTATGGGCTGATTGGGTCCTATCGGCCCACT[A/G]TGGGCCGACTAAAGCTAATTGGCTCACTATGGGCT	AX-643809024
AX-643833841	AX-643833841	1A	41288291	C	G								Generic			AX-643833841	ACACATAAATAGCACATAAATCAAGACGTACTAGA[G/C]TTCACATATTAGATAGCCACAAATCCATATGGTTC	AX-643833841
AX-643864575	AX-643864575	1A	41431789	C	T								Generic			AX-643864575	AAGTGGAGCATCGGCGAAGTAGTCGGAGTAGAGCA[C/T]GCAGTAGCCTTCACGACGAAGCCAGTTCTTTGCTT	AX-643864575
AX-643845374	AX-643845374	1A	41542487	G	T								Generic			AX-643845374	ATGCCTCCCAAGCTTGGAATGCCTACAAATGAATA[G/T]CACGCAAGCATATGGGCAAATGGACATGCAAACGC	AX-643845374
AX-94488826	AX-94488826	1A	41830115	T	C	AX-94488826	AX-94488826	BA00594197	No BS code				Generic			AX-94488826		AX-94488826	ATGACGTGAAGGATCTTTAGGAGCGTTGGCACCTAGCCGGTGAGGCCGGC[Y]GGCCATATCCATGACCTTGTCGATGGACAGAATAACGACGGACTGAGGAG
AX-111312122	AX-111312122	1A	41906034	C	T								Generic			AX-111312122	GGCAACGGCCAACAGTACAGCTGCAGCTGTTCACG[C/T]GGCTCACGCAGCTCTGCTCTGACCTATCTGGTCCA	AX-111312122
AX-643855551	AX-643855551	1A	41994177	C	T								Generic			AX-643855551	TTCAAAGAAGATTTCCTTCTCTTCTTTGGTAAGAG[C/T]GTATCATATCACTTATATTCGACGAGAAGCCAGAC	AX-643855551
AX-95205982	AX-95205982	1A	42256053	A	G	AX-95205982		BA00661194	BS00033019				Generic			AX-95205982	GACCGTGGCGCGGTGTTCGCGGATGAGGTGAGGGC[G/A]AGGATCGAGGGCATCATGTCTGGGAAAGAGGGTGA	AX-95205982	GGCATGCCCATCGGGGACCGTGGCGCGGTGTTCGCGGATGAGGTGAGGGC[R]AGGATCGAGGGCATCATGTCTGGGAAAGAGGGTGAGAAGCTCCGGGAGGC
AX-108985876	AX-108985876	1A	42544528	T	C								Generic			AX-108985876	GCGTTTAAAAATATGGGTTGGGCCAGCGTTGGATG[C/T]ACATGCCGACCCAAATGAAGAAACGGGCAAGGCCG	AX-108985876
AX-109750395	AX-109750395	1A	42886684	G	A								Generic			AX-109750395	CTGATGAGTGGATGAGGACGGGCGTGGCTCTGCAG[G/A]AGAGCAAAGGCCAGGCAAGCGAACGCGGCGGCTCG	AX-109750395
AX-643821179	AX-643821179	1A	42968163	C	T								Generic			AX-643821179	GGACATGTCGCCACCGACACTCGTGCCCATCCAAA[C/T]GACCGTGCGACACGATGAATAAGAAGGAGGAACAG	AX-643821179
AX-643864584	AX-643864584	1A	43329230	A	G								Generic			AX-643864584	GGCAGGTTGTTGACAGTAGACGCGCTCGGCCAGCT[G/A]CCCATGAACAAAGGCATTATTCACGTTCATTTGAT	AX-643864584
AX-643845117	AX-643845117	1A	43501094	T	C								Generic			AX-643845117	ATGAGGTGGCGTCGCGGGAAGAGACCAAGTGGCGA[C/T]GGCGGAGCGGATCTAGCGGCAACAAGTGGCGGGTG	AX-643845117
AX-643809014	AX-643809014	1A	43538459	T	C								Generic			AX-643809014	TAGAGGCTGGCAGTTTAAATGGCCGATCAATAATG[C/T]GCCTTGATGAGTCTGCTTGGTACTTCGACTGTGGC	AX-643809014
AX-643855563	AX-643855563	1A	43538978	C	G								Generic			AX-643855563	TTTATTGCACTGTGGCTTACCATTGCCGTCACGGA[C/G]TTCGGAAGTGCCCAGATCAGTCGCGCTGTTGCTTC	AX-643855563
AX-643833629	AX-643833629	1A	44913524	T	C								Generic			AX-643833629	TACTAGAATTTAAAAACCAGGTATCTGAATGTTTG[C/T]GGCTGAGTGACTGTCGTAGAGTGTTTGGCATTATA	AX-643833629
AX-643845131	AX-643845131	1A	45505891	A	G								Generic			AX-643845131	ATCTAGCTCCAGTGCCGGACCCTCTACTCCAGCGT[G/A]GGACCAGTCTGCCCTAGTGCAGGCACTCAACAACA	AX-643845131
AX-643809022	AX-643809022	1A	45542037	T	C								Generic			AX-643809022	ACGGAAGAAGTATCTAGTTTAGTGTTAGATAGATA[T/C]ATTCATATCTAGATAAATCTAAAGACAACTCTAAT	AX-643809022
AX-643821188	AX-643821188	1A	45579224	T	C								Generic			AX-643821188	ATAAAATAGAGGGGGTAAAGAATAACTATTCCTCA[T/C]CCAGAGTGACGATATATATATCCCAGGGTGAAGAT	AX-643821188
AX-94416187	AX-94416187	1A	45797676	C	G	AX-94416187	AX-94416187	BA00193276	BS00089392	TaDArTAG007892	TaDArTAG007892		Generic			AX-94416187		AX-94416187	CTGTCGGTCCATTCCATTTGTTGCTTGTGTAAAACCATATGGGGTTTGCT[S]TTTGTATGTACACAGGTCTTCTATTTATGCGAGCAATATATTTCTTCCAT
AX-643864601	AX-643864601	1A	46024513	C	T								Generic			AX-643864601	CCTGACTGCTAGGAGCCACCAGCTACATCTTCGCA[C/T]GGAAGAAAGTGTCTGATAGGCGGGACCCACTTGGT	AX-643864601
AX-643855584	AX-643855584	1A	46278510	T	C								Generic			AX-643855584	GAGCTTATAGCAGGCTAACACGCACTCGGAGACTC[T/C]GAAAGGGCATACATCGCCGTCGCCTTGAAAGCGAT	AX-643855584
AX-643845419	AX-643845419	1A	46437923	T	C								Generic			AX-643845419	CCTGCTGTTATGCGGCCTGCAACACTCTGGCGATG[C/T]GCGTGCACAACACCCTGCGATGACGGAGACCTCTA	AX-643845419
AX-643809033	AX-643809033	1A	46437958	A	G								Generic			AX-643809033	CGCGTGCACAACACCCTGCGATGACGGAGACCTCT[A/G]GGCGGCGAGGCTGAGTGGCCTATGGCGGATTGGTG	AX-643809033
AX-109166371	AX-109166371	1A	47181842	A	C								Generic			AX-109166371	ATAGGCACGCGACTTCACATCGACTACACCAATGG[A/C]TGATTCCATTGGTGGTAAGATCCTAATCCATATCT	AX-109166371
AX-643833877	AX-643833877	1A	47199449	T	A								Generic			AX-643833877	ATGCGGCCACCAAACAAGACCTCTAGGGCAAGATC[T/A]GTGACACCATTGCCGAGGCACCGCCAACACTATGA	AX-643833877
AX-109368858	AX-109368858	1A	47374469	G	A								Generic			AX-109368858	CACAAACAAAGCATAATCACTCTTCCATATCTTCA[G/A]CAGCTTAAAGATCTTCTGAATCTCCCAAATCTTCA	AX-109368858
AX-643855598	AX-643855598	1A	47403991	T	C								Generic			AX-643855598	CGCATGAGCTAATTGAGGACGGATGTGCCAGGGAG[C/T]GTGACCCGGTGCCTCGCCACCACAGGAGCCGCGTG	AX-643855598
AX-643868220	AX-643868220	1A	47521369	T	C					TaDArTAG000677	CIMDArTAG00677		Generic			AX-643868220	AGAAACCCGGGTACACTGATGAACACACGATGTGA[T/C]GCGACAGACACAGCAAGAACTGCAGAGCAGCCGTT	AX-643868220
AX-95141313	AX-95141313	1A	48589792	A	G	AX-95141313	AX-95141313	BA00345540	No BS code	TaDArTAG007893	TaDArTAG007893		Generic			AX-95141313		AX-95141313	TAAAAATCAGGATTTCTGGAAGGCGGCCTTGCCAAATCAATGCAAACTCA[R]CTATCCCATTTAAATGTCCAATCTACTCAGAGTCAGAATCTATTGATAAA
AX-109246597	AX-109246597	1A	48594957	T	C								Generic			AX-109246597	TCCTTGAGCTCCGACCTATCCTCTCCTTTCCTCTC[T/C]TCTCACGCCAACTCCACCGCGCGACTTCAAACGGA	AX-109246597
AX-94954384	AX-94954384	1A	48773399	A	G	AX-94954384		BA00602759	BS00091359				Generic			AX-94954384	CGGGGCAACTATTAATCATACCACAGAACTATGTT[A/G]TTATGAAGAAGGCACAACATGATGGAAGCAAGTAC	AX-94954384	ATGGCCTTCTTAGCCCGGGGCAACTATTAATCATACCACAGAACTATGTT[R]TTATGAAGAAGGCACAACATGATGGAAGCAAGTACATTGAATTCAAGACT
AX-643797372	AX-643797372	1A	48790960	C	G								Generic			AX-643797372	AAGGGTTAATTTATTGACCAACGTCAATATCTCTG[G/C]TACTCGTACCATGGTACAGGTTTCCATTCCTATGA	AX-643797372
AX-643821213	AX-643821213	1A	48990239	T	C								Generic			AX-643821213	AGGTCCTACTCATCTCCTCGATTCACCAATATGCA[C/T]CCACACCTGATTGTTGAAAGAATAGTCTCAGTCCT	AX-643821213
AX-643868226	AX-643868226	1A	48998793	T	C					TaDArTAG000700	CIMDArTAG00700		Generic			AX-643868226	GCCGTCTTCGGAGTATCCATGGCCAATTACTCCAA[C/T]AGGAATATCCATGGATCACTGCAGTATATGTCAGG	AX-643868226
AX-95087496	AX-95087496	1A	49099181	T	G	AX-95087496	AX-95087496	BA00084789	BS00086715				Generic			AX-95087496		AX-95087496	AGGACTGAGATTATTCTTCTGGAAGCCAGCTATCAGTGCATATTCTAACT[K]GAGGAGGTGAGCAGGATTAGACCATTAGTGAACTGTCCCTGATGTTCAAT
AX-643855610	AX-643855610	1A	49180745	T	C								Generic			AX-643855610	ATGCCTCTCTCTTTATATCGTAGACTTGCTTTGAA[T/C]AAGTTAACACCTATTGAAATATCTGCTACCTCTTG	AX-643855610
AX-94505680	AX-94505680	1A	49288383	T	C	AX-94505680	AX-94505680	BA00687676	BS00110212	TaDArTAG007894	TaDArTAG007894		Generic			AX-94505680		AX-94505680	AGGCAATGGAGTACGTTGAGATTTCTAGAGCCTGATTTGCAAAAGACATG[Y]GGAGGCACTGCTCCTGCTCCTGCAATGCGCGGGAGGCGTCTGCTTGCCGG
AX-108900373	AX-108900373	1A	49308069	A	G								Generic			AX-108900373	ACTACATTGAAGTCCTTTGAAATTTCAGCAACTGC[G/A]GTCCTCACCAATTGTCGCCGTCGGACACGAAGAAG	AX-108900373
AX-95103498	AX-95103498	1A	49359522	T	G	AX-95103498		BA00162925	No BS code				Generic			AX-95103498	TCGGTCGGTGAAGGCCGGTCCTCGAACAGAACAGA[T/G]ATGTTGGCGTGGTTGGGTGAAACTGCTTGGCCAAA	AX-95103498	CGACAAGAGCTCGATTCGGTCGGTGAAGGCCGGTCCTCGAACAGAACAGA[K]ATGTTGGCGTGGTTGGGTGAAACTGCTTGGCCAAAGATAATTTGGCGATG
AX-643845165	AX-643845165	1A	49519826	A	G								Generic			AX-643845165	TAGCATAGGTAGCAATGTCGCTCGAATAGCGCTCT[G/A]TATCAGCAGTACATCACAGGTGACCGAAGTATCGA	AX-643845165
AX-643833666	AX-643833666	1A	49973123	C	G								Generic			AX-643833666	TCGTCATCCGGGGAGGCCAGCAAGAAGATGACTTC[G/C]TTGTGCTCGGGCACCTCCTCATGGTCTTGGACTGG	AX-643833666
AX-643809061	AX-643809061	1A	50537465	A	G								Generic			AX-643809061	AGCTAAAATATGGCTATATAAAATGGTGTGAACAG[G/A]TCACTTTGGGAAGAGATCAGAAATCAAACAGGCCT	AX-643809061
AX-109551647	AX-109551647	1A	50541831	A	G								Generic			AX-109551647	AATCTAATGGATTTTCCCGCCCACGTCTCCTTCCG[A/G]GCGTGCTGCTGCGCCGCCTCCTTCGTGCGCGCCGC	AX-109551647
AX-643864629	AX-643864629	1A	51418999	C	T								Generic			AX-643864629	CTACCATGTATACATCATAGGAGGAAGTGGCCGTC[C/T]AGCGTCCGGTGAAGGGCGGGTTCTGAGCCTCTTCT	AX-643864629
AX-643833679	AX-643833679	1A	51421852	C	T								Generic			AX-643833679	CTCCGGAACGCGGCGCCCTTGGTGGACGCCGCGTC[C/T]GCCGCTGCCACCGCTAGCGAGATCGGCGACCTGAA	AX-643833679
AX-643845177	AX-643845177	1A	51422454	C	A								Generic			AX-643845177	CTTGGAGGTTGGCCTTGGAGATGTCGTTGACCCGG[C/A]GCGCGACCAGGTCCGCTCTGAGGCGCATGTTCGCC	AX-643845177
AX-643855622	AX-643855622	1A	51696311	A	G								Generic			AX-643855622	AAACAAGTTCTTTTCGCTAAGTCCAACTAGTGCAG[A/G]CCAGAACGTAGGTTTGCACACCCTAGATATCGACT	AX-643855622
AX-643809070	AX-643809070	1A	52451522	A	G								Generic			AX-643809070	CTTGCCGCAGCAGGATCGACCGGAGGCGGAACTTG[G/A]CGCATCAGGGCTTCACGGGAGGAGTTGCTTGAATT	AX-643809070
AX-643845193	AX-643845193	1A	52470524	A	G								Generic			AX-643845193	GCCGCACTTTTGCATCACCGAAACATGGCGGATTC[A/G]GCCGCGTATTGCCTATGCAGAGCTGAAGACACTTG	AX-643845193
AX-643821229	AX-643821229	1A	52521319	A	G								Generic			AX-643821229	GGTGTACGTGTCGGACTGTGTGCACGTGCCCGACT[G/A]TTGGGTGTGCACCTTCAGCTTCGAGTCATCCGCTG	AX-643821229
AX-643864641	AX-643864641	1A	53114623	C	G								Generic			AX-643864641	GAGGCCCTTCGTAGAGGGAAGCAGAGGTTACCATG[C/G]ACTTATTTGATTATATGCCCAATCCCTTAGTGTAA	AX-643864641
AX-643855308	AX-643855308	1A	53185876	A	G								Generic			AX-643855308	TGGGAAGAGGTGCTTTGTGATGGGTTCGATCTTGC[G/A]ATGCCCAATCTCCGTGACAGAAGCAGAAGTGACAC	AX-643855308
AX-643833929	AX-643833929	1A	53322569	T	G								Generic			AX-643833929	CAGACGCGTCCGCAGGCATTATATGGGCCCGATTT[G/T]CCCATCGTGGTTGTAGATGCTCTGAGGTGATTGTG	AX-643833929
AX-643833705	AX-643833705	1A	53462246	T	G								Generic			AX-643833705	GCGCGACGAGGGATCCTTCGCCGTGCTGCTCGCCG[G/T]CTGCGGTAAGCGGTCGCGCTGGGTTCACGCTCACC	AX-643833705
AX-110069280	AX-110069280	1A	53866845	A	T								Generic			AX-110069280	CGACAATGAGGTTGATTGCTACTCTGTTAACAATC[A/T]CACCTACTAAATTTGCTATCATCAGTAATTGTGAT	AX-110069280
AX-94657371	AX-94657371	1A	53900930	T	C	AX-94657371	AX-94657371	BA00528620	No BS code				Generic			AX-94657371		AX-94657371	CCACATGAGACTCATACTGGGTAGTCATTTGGGGATTTCAACTGCAATGT[Y]AGTTTCATTTTCCAGTGAGAGCCAAAGAGTTGTAGTTTCTTTCACTCAAA
AX-111379286	AX-111379286	1A	54013191	G	A								Generic			AX-111379286	CAATCTTCAGTTCCAAGGCCGCGACCTTGCTGCTC[G/A]TCCCTACCCGCGACGACCCTGCTCCTCGTCGCCGA	AX-111379286
AX-86170122	AX-86170122	1A	54126886	A	G								Generic			AX-86170122	AAGCTTCTTGTTAACATTCATCTGCACTCTAACTC[G/A]TACAAATTCTCCAGCGAAGCCTGCAGGGAGAGTAG	AX-86170122
AX-643845217	AX-643845217	1A	55227564	A	G								Generic			AX-643845217	CAGACGCAAACGACGCCGCTCACCTAGCTCCGATC[G/A]CCAAAGTGTTGTGGATGCTCATGGGCCACTCCTCC	AX-643845217
AX-643855329	AX-643855329	1A	55948900	A	G								Generic			AX-643855329	CACTATGACGTGAGAGACTCTTGGATGTAGCTAGC[G/A]AAGTGGAAGTGGCCTTGTAGTTCTCCATGTTGGCA	AX-643855329
AX-643833958	AX-643833958	1A	56090930	T	G								Generic			AX-643833958	ATTGAGGACCAACTGCATCAGCTATATGAGAGAGA[G/T]GAGGTGTATTACAAGCAGAGATCAAGGGTTGACAA	AX-643833958
AX-643809083	AX-643809083	1A	56334138	T	C								Generic			AX-643809083	CTAGCATGGCTAGACGAGCTTCTCGCCGCTGGTGA[T/C]GCTCCCTCGGCCTCTCCCAAGTTGAAGTTCATGTC	AX-643809083
AX-643821251	AX-643821251	1A	56335219	T	C								Generic			AX-643821251	GTTTTTGGGTGGGATGCCACAGCGAAGGACTCAGA[C/T]CTTGCGCTTCGATCTCTCCTATGTTTATAGATTGA	AX-643821251
AX-643845507	AX-643845507	1A	56512622	C	A								Generic			AX-643845507	CGGGACCAAAGGGTCTCCTGCCTGGGCTCCGCGCA[C/A]AGGCCGTGTGGAAGCCCATCAGTCCCGGTTCTGGA	AX-643845507
AX-643799995	AX-643799995	1A	56591445	C	G								Generic			AX-643799995	GATCTAGATGATGCCGGAGCGCGGCTTAAATAGTC[G/C]CGACCAGGGCAGGCGGAGCGCGGCTTAAATAGTCA	AX-643799995
AX-643865215	AX-643865215	1A	56761459	A	C								Generic			AX-643865215	GCGAGGCGGCGGCGGGACGGCGGTGCGGCTCCGGG[A/C]AACTCCGGCGGCAGCGGCGGCGCGGATCGGGCTAG	AX-643865215
AX-643855337	AX-643855337	1A	56832862	T	C								Generic			AX-643855337	CACCCTCTTCCCCGCACCGCGCCTCCCTGTCCATA[C/T]GATCCATCGGCATCGTGTACGTGGCCTACGCCAAG	AX-643855337
AX-643821264	AX-643821264	1A	57067787	G	T								Generic			AX-643821264	TCATCCAGGAGTTAAACTAGCATATCCGTCGCTAG[G/T]AGAACCAGATGTGCGGAGGCATGATCGATCTGAAG	AX-643821264
AX-643833972	AX-643833972	1A	57923137	A	G								Generic			AX-643833972	TGGAAACACCTGTAGAGCACCTTTATAGTCACCCA[A/G]CTACGTTGTGACATTTGATAGCGCACTATGTGTTC	AX-643833972
AX-643845238	AX-643845238	1A	58087382	A	G								Generic			AX-643845238	TTGGAGTTCTCCAGGGGTGTTTGCGGATTTGCCGC[G/A]CAGTGTTTCCGATGCTACAGAATTCTTCCGGGTTG	AX-643845238
AX-643821273	AX-643821273	1A	58120446	A	G								Generic			AX-643821273	TCATTCAGGCGAGCCGCCTTCCGATGGCCCGAGTT[G/A]CCCTAGTACATGACACCGTTAGTTGCCTTGAATTG	AX-643821273
AX-643855670	AX-643855670	1A	58364916	C	G								Generic			AX-643855670	GAATCGCTCTCGAAATTAGGATAAATGTACTCGTC[C/G]TCCTCCTCCTCCTTAGCGATCCAGATCTGGGACGC	AX-643855670
AX-643833984	AX-643833984	1A	58404346	C	T								Generic			AX-643833984	CAACCCCCTCCTTCGGATTATATCAAGATAAATGT[C/T]GACGCAAGCTTTGTGGAGAGCATTAGCGCTGCAAG	AX-643833984
AX-643864674	AX-643864674	1A	58973511	T	C								Generic			AX-643864674	GGCTCTTCCAGCTGAACGAGGACCTTGATCAGAAG[C/T]TGTTCGTATGGATGGTTGTGACCCTTTGGTCGATA	AX-643864674
AX-94398891		1A	59507762										Generic						AGAGTATCATATAAAGTATAATGCCCGCCAACTAA[G/T]TAGTTCAGATGAGGTGACATAAAATTGAATGAAGA
AX-643864682	AX-643864682	1A	60078179	T	C								Generic			AX-643864682	TGTTGTTCATTGTGCTCGGGAAGGTAATGCGGCAG[C/T]GCATGGGTTTGCTAGAGATAGTTACAGAGGGAATT	AX-643864682
AX-111728416	AX-111728416	1A	60086323	T	C								Generic			AX-111728416	GCCAAGGACCCAGCCGCTTCGAGATCCACCGGCCG[C/T]TGAATCAGCACGACCGCTTGGATGTCGTCGCGTAG	AX-111728416
AX-643821284	AX-643821284	1A	60672985	A	G								Generic			AX-643821284	CTCGAAGAAGGCCGGCTCGGCATGCAGGTCGAGGC[G/A]GATAAGCGTCGGCGATTCACCCACAGGGTTGTAGA	AX-643821284
AX-643855354	AX-643855354	1A	60728043	A	G								Generic			AX-643855354	AATGGCGACGCTGACCGGAGATGCTGCCGCTGACA[G/A]AGAGATTTAGGTGTGGCGCGGGAGATCTACCGTGG	AX-643855354
AX-643845250	AX-643845250	1A	60733776	T	C								Generic			AX-643845250	AATATCTGTCGGCGCTGCCACCATATATACCATGC[T/C]ACCACAACTGCAAGCTCCTTCGTTGGTACCTCCGC	AX-643845250
AX-643809142	AX-643809142	1A	60957895	T	C								Generic			AX-643809142	AGGATAGATACCATCGGCAAGATAGTATCTCATGT[T/C]GTAGTCATGACCGTTGGCAGCGTAGTTACGCAGCG	AX-643809142
AX-643855368	AX-643855368	1A	61835920	C	G								Generic			AX-643855368	TCGGAACAAGATCCCCCAAAGACGAACTTTGTCGG[G/C]AAGGGCTATGATCTGGACTCCAAGACATGTGTCTC	AX-643855368
AX-643834011	AX-643834011	1A	62377703	T	C								Generic			AX-643834011	TAAGATCATGGACATGGCGAGGTGTCTCGAAATGG[T/C]CGAGAGGTAAAGATCGATATATCGTAAGGCTATTG	AX-643834011
AX-643821408	AX-643821408	1A	62467753	T	G								Generic			AX-643821408	TGAGCACAGAGCACTTGATCCATTCGGGTCGGGTC[T/G]CCACACATATCTCGTTCTTAGTGCACACCGGATGA	AX-643821408
AX-643865236	AX-643865236	1A	62491816	A	G								Generic			AX-643865236	TGCCTCCGGAGGTGGAGGTGGTGGCGGAGGGTTCG[A/G]ATTTCGACGCGTTGGAGCCATCCTGAAGAGGTTGG	AX-643865236
AX-643845539	AX-643845539	1A	62503034	T	G								Generic			AX-643845539	TTGCGTGTGAAGATGTAGCTCACTACAAGAAATAT[T/G]TCAACGTGTGACCTTCTGTCAGTGATCCTAGAAGA	AX-643845539
AX-643809154	AX-643809154	1A	62579222	T	C								Generic			AX-643809154	ATATTGTGTTGCATCTTCCTGAAGGACTGTAATAT[C/T]GTGCTAAGAAGTCTCGTGAAAGATTTATTTAGACG	AX-643809154
AX-94591056	AX-94591056	1A	62610386	T	G	AX-94591056	AX-94591056	BA00206166	No BS code				Generic			AX-94591056		AX-94591056	GCATGATGAATCAGCGGTACAGCTGCATGATGTTTCGTCCGTATATATAG[K]AATTAACATCCAGTGGAGTGTGAGAGCTAATAATGGTGACTGGTGTGGTT
AX-643809166	AX-643809166	1A	63337262	T	C								Generic			AX-643809166	AAGAGCATCTACAGCCGGGCGGCCTAAACCGGCCT[T/C]AAATGATCGTACGGCTCACCCAATCATTGACCGGT	AX-643809166
AX-643865245	AX-643865245	1A	63398079	G	A								Generic			AX-643865245	TACCCAATGTCTTGGTCCGTAAAGGAGGTGTCCGC[G/A]AAGTGAACTAGGAAATCAGACTATGCGGCTCTATT	AX-643865245
AX-643845551	AX-643845551	1A	63707091	C	T								Generic			AX-643845551	AGGGTCGCGCTCGCCGGCGAGACAGCACGGCGGCG[C/T]GGCGAGCTGGTGCGGGCGAGCAACACCGGTGTCAG	AX-643845551
AX-643821423	AX-643821423	1A	63767126	T	C								Generic			AX-643821423	TCATATCGGTGAACCTCGTTAACAAATCTCGATAT[T/C]GTGCTCGTGTGATTGTTTGGTCTTTGGATTATCAA	AX-643821423
AX-643855700	AX-643855700	1A	63856603	A	G								Generic			AX-643855700	TTCTTATAGTTTTCCGCTGTATATATGGTCCCTGC[G/A]GTAGTGGCTAGTAGCGCGCAAACTCGGTAGTCTTG	AX-643855700
AX-643833776	AX-643833776	1A	64119282	C	T								Generic			AX-643833776	CGGTGGCCTTCATGGGACCCAACCGGGTAGTATGC[C/T]GGAGAATGGCTCCTGTGAAGCCATCGAAACGATGG	AX-643833776
AX-643845287	AX-643845287	1A	64591451	T	G								Generic			AX-643845287	ATTATTTCAGGCTTTCAGCCGGCTGTGTTCTTCAC[T/G]GGAATCATACAATCTCCGTGTTTCTGTTTCGTTAA	AX-643845287
AX-643809147	AX-643809147	1A	64600377	A	G								Generic			AX-643809147	TAAAACGTGGTATGGGCCACGTTTCACTCTGTGTG[G/A]CTGATCATCCTCTTGACTGATCATTGTCTTGGTAA	AX-643809147
AX-643864706	AX-643864706	1A	64784983	C	T								Generic			AX-643864706	CCTTGGCTAAACCGACGTGTATCAATGACGTTCAA[C/T]GTTTGGCAGGCCGGATTACGACTTTGAGCCGGTTT	AX-643864706
AX-643821434	AX-643821434	1A	65508081	T	C								Generic			AX-643821434	CGCCTCTGAGCCCTGCTACGAGCCGCTGTGACGCG[C/T]TGTGCCGCCGTGAATCGCGAGCCGCCTCGGCTTTG	AX-643821434
AX-643834035	AX-643834035	1A	65509042	C	T								Generic			AX-643834035	GACAACTGTTCACCATAAAGAGCTATGGCCAATGA[C/T]GCTGGATGAATATATGTGCAAATCGCTATTTCCGC	AX-643834035
AX-643855391	AX-643855391	1A	65604860	A	G								Generic			AX-643855391	AGATCTAGGGTTTGCGTGGATCCCGAGGTTGGCCG[A/G]AGATGCGCCGGAGACGGATAAGGAGACGGAACGGC	AX-643855391
AX-643865258	AX-643865258	1A	66052538	T	C								Generic			AX-643865258	ATTACTCAAACTCGAATAGCCCAGGTACTGCTAAC[C/T]TTAATATGGTTTGGAAAGATCTGTGGCAACTGCGG	AX-643865258
AX-643833798	AX-643833798	1A	66081110	A	G								Generic			AX-643833798	GCCGGCTCTAACAGTGCGCTCCTCCCAGGCAGCGC[G/A]CGACGAACGGCATAGTCGCACCGAAGATCCCGGGC	AX-643833798
AX-643809190	AX-643809190	1A	66156641	A	C								Generic			AX-643809190	CAAATTATGCTCAAGTGTAGTTATCGAACCCGAGA[A/C]CTCAAGTTAGAAGGTCCGACGGGACCAAGGTCCGT	AX-643809190
AX-643821449	AX-643821449	1A	66235692	C	T								Generic			AX-643821449	AGGGACCTCGGCACCCTTGAACAGCACCTTCCAGA[C/T]GTCATTGTGCGTCATATCGAAGAGCTCGCTCAGAG	AX-643821449
AX-643845577	AX-643845577	1A	66877213	A	G								Generic			AX-643845577	TATGGGGGAGCAAACATCTAGTCTCCATTGACCCA[A/G]TGCAATCAAGAAAGATAAGGACAAGATCGTCATCA	AX-643845577
AX-112287805	AX-112287805	1A	66892494	T	C					TaDArTAG007383			Generic			AX-112287805	CACGACTGCAAGCTGCGTGAGTTCCGCGAACCCGT[C/T]GGGTCTCGAATTTCAAGCTCGCAGGCTCTGCATTG	AX-112287805
AX-643855721	AX-643855721	1A	67493808	G	A								Generic			AX-643855721	TCACCACGCGTCAATCAAGCCTGCAGGCTGTTAGG[G/A]CCCGCAGTTCTCCACACTTGCCTCTTGGCTTCACC	AX-643855721
AX-110906528	AX-110906528	1A	67864921	T	C								Generic			AX-110906528	CGACGGGTTAACAACGCTAACCTGAAATGGAGTCA[C/T]AGTCGGTAATGGCGTTTCAACAAGGCCACAGAGAC	AX-110906528
AX-643855412	AX-643855412	1A	68240337	C	G								Generic			AX-643855412	TTGGGGGGTGGGACCCCAAGGTCAGTGGCTCAGTG[G/C]GAGCCTAGCGGGCGACGTCTGACGGGCCATGGGCG	AX-643855412
AX-643845309	AX-643845309	1A	68240663	G	A								Generic			AX-643845309	CCGCATCGATGGCGCGGGAGCGTGCGGCGTGCAGA[G/A]TAGGGCAGCGGCTGGTCGAGACGAGGCCACGCGCG	AX-643845309
AX-643821464	AX-643821464	1A	68248473	C	T								Generic			AX-643821464	GGTAGAATCGAGCGATGGACGCGCCCGCGGCGAGG[C/T]GTTGGCGGGCGCAGGCGAGAGGAGCTGCGGCGGCC	AX-643821464
AX-643809201	AX-643809201	1A	68369460	T	A								Generic			AX-643809201	TCGGCTGACGAATGGATGCTTAGATACGATTTGGA[T/A]GACCAAATCACGGTCATCTACACAGACGAGGAGGC	AX-643809201
AX-643864717	AX-643864717	1A	68648698	T	G								Generic			AX-643864717	ACAGCGGGCGGGCAGCGCCGAGCGCAGCAAGCCGT[G/T]GCAGGCGATGATGCAGCTTAGCACGCGCGCGCTGA	AX-643864717
AX-94637911		1A	69393068										Generic						ACCTTTCTTTTACAGCCACTGGTACCATTGCCTCC[A/C]TTCCATCATTTGATGCTAAGGCCCCCAATAACACT
AX-643845603	AX-643845603	1A	69861378	T	A								Generic			AX-643845603	CATGAAGAGCTTTATAGTCCGACTGTGGCCTGGCG[T/A]AGCCCTTTCGAACAGCTTCTTCGGCCTCATGAGGC	AX-643845603
AX-643855740	AX-643855740	1A	69906393	A	G								Generic			AX-643855740	GCACTGACCTTCTATCAAGCGGGCAGTCACTAGAC[G/A]AACAGTTCGGGACCTCAGGAACGATGAAATCCTTG	AX-643855740
AX-643821480	AX-643821480	1A	69950531	A	G								Generic			AX-643821480	GGCGGAACCTTTTGGCAGAAATTCACGCCAGACTC[A/G]GCGGTCACCGCGCCGCAGCCCAGGCTCTCGTAAGC	AX-643821480
AX-643833827	AX-643833827	1A	70037626	T	C								Generic			AX-643833827	GAACACTGGGGTGCACGTGAAGGTGTTCTCCCTAT[C/T]GATCCACGCCCTAGGCCTCTAAGATCTCGCGGACA	AX-643833827
AX-94507949		1A	70087757			AX-94507949		BA00699944	BS00107094				Generic						CTCTCTGTACCAATTTCCGGTAGTAGTTGTATGGCATCTTCAAGGTCCTT[M]CTTTGGTGGATGGAGCCATGTTTGCTCTTGAAGTTTGGCTTGCCAGTTTG
AX-643864726	AX-643864726	1A	70172131	A	T								Generic			AX-643864726	GTTGTTACCATTACACTTGTTACAAAACCATTGCT[A/T]TCACCGATACCGTTCCTATTGCTGTTGCTACTACT	AX-643864726
AX-643809182	AX-643809182	1A	70622780	G	A								Generic			AX-643809182	CTTCATGGGAGGAGTGCGTCGCAGAGTCATCGGAC[G/A]ATGACTCCGATACCACCTGGCGTTGGGAACTCTTT	AX-643809182
AX-643845334	AX-643845334	1A	71342953	G	A								Generic			AX-643845334	CCAGCCGAACGCGGCGTCAGTGGTCGAGGTAGGCC[G/A]CCTCCGGCTTATCCGTCGCCTCGAGCCAGATCGGC	AX-643845334
AX-643833840	AX-643833840	1A	71466528	T	C								Generic			AX-643833840	GCCAAGCTGGTGGGATCCGGCTCCATCCGCGCCAA[T/C]GGTCCCGATGACCAGCAGAACACAATGTCTTCACC	AX-643833840
AX-643864732	AX-643864732	1A	71853552	C	T								Generic			AX-643864732	CGATGAGCTCGCCGCCGTGGCCTTCACCACTGTAA[C/T]GCCCGGCTGAGCTTCACATCGAGCTCCGGCTATTC	AX-643864732
AX-643855750	AX-643855750	1A	72142139	T	G								Generic			AX-643855750	GTGTTCATCGGGAGAGCTTAGACGAAACAGGCAAT[G/T]GAAACGAGGTCTGGCGTATCGCGGAACGGAGGACA	AX-643855750
AX-643821372	AX-643821372	1A	72243356	A	G								Generic			AX-643821372	GCCCTATCCACCTCCTGGATGGCGCTCCCTAGCTC[G/A]GTGCGCTTGTGCGTGTTGGGCTGGACAGTGGAGAC	AX-643821372
AX-643809195	AX-643809195	1A	72326901	C	G								Generic			AX-643809195	CACGGAAGTAGAATTCTACTTTCGCTCTAGGCGCG[C/G]TACTACCATGCCATCCTGGCGCAGTACTATCACGG	AX-643809195
AX-643845344	AX-643845344	1A	72553975	T	C								Generic			AX-643845344	ACATCCCGCCACCGGTAAAAAAACTTATTCAGCCA[C/T]GCACCAGCGTCCACACTCTGACCGATACGCACACA	AX-643845344
AX-643809202	AX-643809202	1A	73199459	T	C								Generic			AX-643809202	GGCCGGCCGGGTTGTAGTAGAAACGAGGCGACCTG[C/T]GGCCTGCAACGTACAGGCGGCTCAAAGCGACCATG	AX-643809202
AX-643855443	AX-643855443	1A	73203038	C	T								Generic			AX-643855443	GCCGGCGCAAGCGCTCTGGTCGGTCGAGACTCCGG[C/T]GATGGGTGATACACGCAGTGGCACGCCAGTCGGCC	AX-643855443
AX-643834097	AX-643834097	1A	73307125	C	T								Generic			AX-643834097	CAGGTTTGTTGACCACCTAGCGATGATTAGAAGTA[C/T]TGAAGCGAGCCGAAGGCACGCCGATGTCATCGCCC	AX-643834097
AX-643865287	AX-643865287	1A	73545105	T	A								Generic			AX-643865287	TATCATTACCGGAAAGTCTCTTTACTCGTTTCGTA[T/A]TGTACTCTCCCACAACTAACTCTTTAGTTGCATTG	AX-643865287
AX-643821385	AX-643821385	1A	73804092	A	G								Generic			AX-643821385	GGCTCGAGCCGCCTCCGCTTGTTGGCTGCCTTGCC[G/A]TCCATCTCAGACGGTGATGACGCTGGTGTACTCGT	AX-643821385
AX-94621346	AX-94621346	1A	74439187	T	C	AX-94621346	AX-94621346	BA00354709	No BS code				Generic			AX-94621346		AX-94621346	ATAATTGAGTGCATATTTATCTCCTAGTGAGCCTCGATACACTTCATCTG[Y]ATTGTTCTGTTACAGAGAACCAAAATCTATTGGATAAAAGTGCACAATAT
AX-643833866	AX-643833866	1A	74746503	T	C								Generic			AX-643833866	TTCCATGTATAAATCTTTGATGTATACTTCACATG[C/T]CATCCAGGTATTTATGCTTCCCGCATGTGTGCTAA	AX-643833866
AX-643864749	AX-643864749	1A	74987121	C	G								Generic			AX-643864749	TTTGTCGGAACCCGAGATCCGACAGTGGCCATGGC[C/G]AGCAAGCAGCTGGACCTGTCGCCAGATTGCAAAGA	AX-643864749
AX-643855457	AX-643855457	1A	74991033	T	C								Generic			AX-643855457	ATGACAAAGGACCAAAGCACTCACATAGGCCAAGC[C/T]GGCTCCTCGCCTCAGCGGCCGACTGTTGTGCGGTC	AX-643855457
AX-643821398	AX-643821398	1A	75012667	T	C								Generic			AX-643821398	AGGAAAGGGGAAAACTCACCAGAGCTGCTGAACAG[C/T]GGAGGCGCACAGACGGACTCTGGTCAGTTCAGGTT	AX-643821398
AX-643845639	AX-643845639	1A	75166862	T	C								Generic			AX-643845639	AGTCATCCGACCCTGATCGGTGGGCTTCTCTCCTA[C/T]GGGTCCCTGACGGTGTCGGCCTAGTTGCTGAGACC	AX-643845639
AX-111789452	AX-111789452	1A	75462281	A	G								Generic			AX-111789452	CCAGAGCTCAGACGAGCTCGGACTCGTCGCTAGGA[A/G]GCATAGAGAGGTGCATGGAGCAGTGCTATGGGCTG	AX-111789452
AX-643845365	AX-643845365	1A	75916956	T	C								Generic			AX-643845365	GTCCTCGCCAGCGTCCGCGACAGGTCCTCCAAGGA[C/T]AGTGGCTGTAGGTTCATCACCGTGCACCGTCACCG	AX-643845365
AX-643855785	AX-643855785	1A	75916983	T	C								Generic			AX-643855785	TCCAAGGACAGTGGCTGTAGGTTCATCACCGTGCA[C/T]CGTCACCGCACCGGCCTGGGACCGAATGTTGGTGT	AX-643855785
AX-643865313	AX-643865313	1A	76193291	A	G								Generic			AX-643865313	TGTTCTTGCTTTGGGTAGAGCCGGGAGACGAGTAC[A/G]TGACCGAGGAACTTGTTGAGAACGCTTACGGTGAT	AX-643865313
AX-643856718	AX-643856718	1A	76492188	T	G					TaDArTAG007384			Generic			AX-643856718	TTTTTTTTTATTGCTGAACAGAGGATTTCGGTAGT[T/G]GTTGCTCCAGCTGAGGGTGCAGAAAGGGAATCCCA	AX-643856718
AX-643821536	AX-643821536	1A	76759719	G	A								Generic			AX-643821536	GGGCGGGATCTACACCTGACTCGAGGTTCCGGACT[G/A]CCGCCCGGAGCTCAGCCCGCTCGGTGATGGACGAA	AX-643821536
AX-643809258	AX-643809258	1A	77095062	A	G								Generic			AX-643809258	GATCCGGCGCCGAACCCCACCTCAACCGCTGTTGC[G/A]TGGCCGCGGGAGGACAACGCCCAATAATAAAGCAT	AX-643809258
AX-643833878	AX-643833878	1A	77263333	C	G								Generic			AX-643833878	CTTCATGGGGGGACGAGGAGATATCTGGACACGTG[C/G]ATGTAGATAGGATCACGGGAGCGAAGTACAGTGAG	AX-643833878
AX-643845658	AX-643845658	1A	77330631	A	C								Generic			AX-643845658	GACATATTCCAGCACTCGCCTTTGGGCGATGTGTT[A/C]ACTCATTAAAGAACCTGTCCTTGGCTTGGGACTCA	AX-643845658
AX-643809241	AX-643809241	1A	77707352	T	C								Generic			AX-643809241	CCTTCCTCTCGCCACCGGTTCCAATCTCTGTGCTG[T/C]TGCTGTCTTCCTCATCTCGGCTTGCGACGTGCACG	AX-643809241
AX-95186684	AX-95186684	1A	77794622	A	C	AX-95186684	AX-95186684	BA00567294	No BS code				Generic			AX-95186684		AX-95186684	GAAAAAGCGGCTGGGTCGGGGGCAGTGCGAGGGTCCTATGAAGTACGTGG[M]AAAGTTAAGTTGACGCGTGTGCGAGTCGAGCCAGCGGGGTGAGTCACGGT
AX-643855479	AX-643855479	1A	77813687	G	A								Generic			AX-643855479	CAGCGAGCTACTTGGCTTGGCCAGGTAGGCAGGCA[G/A]GTGCTCGGCGCCTGCACCCGCGCGCGCCACGCAGC	AX-643855479
AX-643864766	AX-643864766	1A	77850747	C	T								Generic			AX-643864766	CCAAGATGCTAAACGGTTCTGGTGCTAGAGTAGTT[C/T]TGGTATCTCTGTGAGGCGACAAACTCAGGTATGTC	AX-643864766
AX-643821424	AX-643821424	1A	78428419	G	A								Generic			AX-643821424	TCCCCCGCACCGCCCGTGCCTCCTCTTCCCACAAC[G/A]AGGCCGCGTCCTCCCGCGGCCCTTCGCCTCGTCGC	AX-643821424
AX-643834137	AX-643834137	1A	78677495	T	C								Generic			AX-643834137	TTGCAGGGTCGGACACTATCATGGTATTCAAACTC[T/C]TCTTTGATGTGCTCGGAGGAAGAACCCGCCTTGCA	AX-643834137
AX-643855808	AX-643855808	1A	79245994	A	G								Generic			AX-643855808	GCACGGCAGTCATCGGCGAAATCTGGTTCGAGCAC[G/A]CGCCGAACAGAGGCGGTGGCGCGACGCAGAGTGCA	AX-643855808
AX-643864774	AX-643864774	1A	79508376	A	T								Generic			AX-643864774	ATTTATAGCCAAGTGACAAGGAGGGTTCGGGCTCC[A/T]TCGAAGGAGACCTGGGCATGGCACCTCGTGACGAA	AX-643864774
AX-643845385	AX-643845385	1A	79514660	T	C								Generic			AX-643845385	AAGCAAAATTGCCCCGGGAGGTACGAGTGTAAGTG[C/T]TGGAATCGCAACTGGTGCATAGAGTAACCACTGTG	AX-643845385
AX-643809282	AX-643809282	1A	80024559	T	C								Generic			AX-643809282	GTCGAGGAGGAGGAGGCCGGCCGGATGGAGGACGG[C/T]GGTGTGCTCCTCCACGGCGGTGACGGTGCGAGGAT	AX-643809282
AX-643821437	AX-643821437	1A	80197555	T	C								Generic			AX-643821437	AGGATGATCCTCGAGGATGAAGAGCTAAGGAGGGC[C/T]GCGACCCAATCCCTGAATTTACTTGAAATCCTCGT	AX-643821437
AX-643833903	AX-643833903	1A	80293954	T	C								Generic			AX-643833903	CCGATGGGAATCGAACCCGCGACCTGCTACATATA[T/C]GCGCGACGCGCTAGCCTCCACGTCAAGCGTGTTAC	AX-643833903
AX-643833916	AX-643833916	1A	80635551	A	G								Generic			AX-643833916	CCCACCTCCCCGACCCCCATCGCGAGAAGGAAGCC[G/A]CCTCGCCACCCTGGCCAGCTCCTTCATCCTGACGT	AX-643833916
AX-643864785	AX-643864785	1A	81219032	A	G								Generic			AX-643864785	GAGCCTTCCCCTTCTCCGCCGCTGAGGGCCTCTTC[G/A]TAGGTGCCGTGGGTGTCGCTGCTGGCAGTGAAGCA	AX-643864785
AX-643855812	AX-643855812	1A	81292645	T	C								Generic			AX-643855812	CTGACTCCGGCCGGCTCACCCTCTCATGCTCGCCG[C/T]GCACCCAGGGACGCGCAGGCTGCGCCGCTCATGGT	AX-643855812
AX-643809261	AX-643809261	1A	81389108	C	T								Generic			AX-643809261	CTAGGCCTCGCCGTCGTCCACCGCCGTGGTTCTCT[C/T]CGTGCGGCGTGGTGAACGTGGTCAAGGAACGACTT	AX-643809261
AX-643845396	AX-643845396	1A	81431183	C	G								Generic			AX-643845396	GACTAGGGTTTAGGGGGTGATTGTTGAATAAACCC[G/C]ATGTCTGAAGGCTTAGGCTAGTGTCGATTTACTTT	AX-643845396
AX-643821574	AX-643821574	1A	81725315	C	T								Generic			AX-643821574	AAAACGGAGGAAATAGCCATGTGTTCGATCGGCCA[C/T]GTTCGAAATAGGATCATGTTCATCGGGATGGGTCT	AX-643821574
AX-643855502	AX-643855502	1A	81992096	A	G								Generic			AX-643855502	GATGGGCCCGTGCCCATGGAGACTCCCGAGGAATC[G/A]GTGGACGTGCCCTCAGAGACTCCAGCAAAGAGGAG	AX-643855502
AX-643821459	AX-643821459	1A	82424648	C	T								Generic			AX-643821459	CACGGGTTGACACCATGCGGCCCTCAGAGTCCCGG[C/T]CGGTTTATACAACGTATTCGGCTCAGTGACCTTTC	AX-643821459
AX-643809302	AX-643809302	1A	82424649	T	C								Generic			AX-643809302	ACGGGTTGACACCATGCGGCCCTCAGAGTCCCGGC[C/T]GGTTTATACAACGTATTCGGCTCAGTGACCTTTCT	AX-643809302
AX-643864796	AX-643864796	1A	82567070	A	G								Generic			AX-643864796	GCAACCGCTCGTCGTCGCCGTGCGCCACCACCGTC[G/A]TCATCCTCTTCGTCACCGAACCGCCTTCAAGCTCG	AX-643864796
AX-643845407	AX-643845407	1A	83111650	A	G								Generic			AX-643845407	GCGCATTGTCTCCCCAGCAGTTTCAAGCAGCAAAT[G/A]GCGCCGAGACCAGCCTCGCGGGCATAACCCAGCAT	AX-643845407
AX-643834171	AX-643834171	1A	83369733	G	A								Generic			AX-643834171	GCGTGGGAGCTCGTGGACACCGGACGCATGGATCC[G/A]GCGTCCTCCTCCTCGTCTGGCCGCTCATTCGGCTC	AX-643834171
AX-643855831	AX-643855831	1A	83454117	C	A								Generic			AX-643855831	GACAGGGAGGAAGAAGGGTCGGAGGACCTCCCGAG[C/A]CGGCGAAGTGTCGGAGAGAACGACGCGGGCAGAGG	AX-643855831
AX-643865363	AX-643865363	1A	83454130	G	A								Generic			AX-643865363	AAGGGTCGGAGGACCTCCCGAGCCGGCGAAGTGTC[G/A]GAGAGAACGACGCGGGCAGAGGATCGGGACCCATC	AX-643865363
AX-643821472	AX-643821472	1A	83534167	A	G								Generic			AX-643821472	CCCCGGCCTCCACCACACTCGGCCGCCTCCCGTAC[G/A]CGCTCGCGTTGGCTTGGCCCTGCCACTCCGCCCCG	AX-643821472
AX-643834184	AX-643834184	1A	83939158	G	A								Generic			AX-643834184	AGCAATCTCGAGCCCCTCCGCCGCACAGAATAGTC[G/A]CCGCCGGCCAAACTCCGGCAGGCTGACGTGGCAAT	AX-643834184
AX-643845705	AX-643845705	1A	84177611	T	C								Generic			AX-643845705	CCGGCTACAACGCGCCACACCTACAGCACCACCGT[C/T]GCCTGCCTCTGCTCGTCAGTGCCTCGTCGCCAGGG	AX-643845705
AX-643797793	AX-643797793	1A	84734941	C	T								Generic			AX-643797793	CCATAGTAAGACATACGCTCCTACCCTTATTAGCG[C/T]TTTGTACCTATTTGAAATACTGTCCAGCCAATGAC	AX-643797793
AX-643821484	AX-643821484	1A	85002713	T	C								Generic			AX-643821484	TAGGAGTAGCCCGGTTGCGTGCTCGGTTGGGTGAA[C/T]GTGCCAACTGGGTGTTGCCCTGCTGCGAGTCTGGC	AX-643821484
AX-643809297	AX-643809297	1A	85181498	T	C								Generic			AX-643809297	GGCCCTCTCCGTCGTCCTTCGAGTTGTTGCGCTCG[T/C]TGTGCCGCTGTCGTCTCGTGTTGTCAACATGGTCA	AX-643809297
AX-643855519	AX-643855519	1A	85541899	T	C								Generic			AX-643855519	CTCCCACAAGGGCTCCGTTCAATGCATATGCATGC[C/T]GACATGCTGCCTGCCACACATACCCATCACGGTGA	AX-643855519
AX-643864811	AX-643864811	1A	86044570	T	C								Generic			AX-643864811	TGGCGCGGACCCGCAGGCGGAGAGGGAGCAGGGCG[T/C]GAGCAGGCGGGTGGATTTGGAATCGGAGGTCAGCA	AX-643864811
AX-643856827	AX-643856827	1A	86239701	A	G					TaDArTAG007385			Generic			AX-643856827	TTTCGTTGGAGCTCCTCGACTTTGCCTCACAGTTC[G/A]ACAGGGTCGTCCTCGACATGCACTACTATGCGTTG	AX-643856827
AX-643833949	AX-643833949	1A	86256381	C	T								Generic			AX-643833949	AGGGAGTTTACATGCAGTTATAGCGTGATAGTCCT[C/T]GATGGGACAAGCCGAAGGGAAACTTGTAAAGAGTT	AX-643833949
AX-643845716	AX-643845716	1A	86447369	T	C								Generic			AX-643845716	CCTTGACGACCTGCCATTTACTCCAATTGGTGAGG[C/T]CGTCTAGTTTGCAGTTGTTAGAGCCGCCGCATCCT	AX-643845716
AX-643834212	AX-643834212	1A	86652884	T	C								Generic			AX-643834212	CCACGTGCACACATTTTAGAAGCCGCCACGATGAT[T/C]AAATCGCCGATCCATCTTCAGGAAAGAGATTTGTA	AX-643834212
AX-643821496	AX-643821496	1A	86914816	A	G								Generic			AX-643821496	GTCGGCAACCCACGACCGAAGAGCTGGCAATCACC[G/A]AGAGCGTTCGAGTAGGCGCCCTCCTCCGCATACCT	AX-643821496
AX-643855847	AX-643855847	1A	87155788	T	C								Generic			AX-643855847	TTCCGATGGAATTCGGTCGTTGACCACATTGACCA[T/C]GGCACGCCGACAGCACCATGGCGGTGGACGATGGC	AX-643855847
AX-643809340	AX-643809340	1A	87948176	A	G								Generic			AX-643809340	CGTGGCCAGAGCCACAGTGGCTCGAACCCAAGCTC[A/G]CCGTTGTGCTTAGCGCAGCACTAGGAACCCGTAGC	AX-643809340
AX-643845726	AX-643845726	1A	88122058	C	T								Generic			AX-643845726	CCATTTCAATCTCAGAGTCGCGGCTAGAGTGTACT[C/T]TGTTAAGATAGCCGGATAAGATATCATTGACATTG	AX-643845726
AX-643809352	AX-643809352	1A	88259925	A	G								Generic			AX-643809352	ACGTCGCACATAGAGCCAGAGCCGGAGATGTACGC[A/G]TGGACCGGCATCCTCTACGAGTGGGTGAGCGCACT	AX-643809352
AX-643856098	AX-643856098	1A	88491208	A	G								Generic			AX-643856098	TCCATCCCCACAGTGCCGCCTTAACCTGCTCCACT[A/G]GAACTGTAACATCCTCACTGACTACTCGGACGAAG	AX-643856098
AX-643821510	AX-643821510	1A	88552082	C	A								Generic			AX-643821510	CATGCGGCCCGTCGCCTTGCGCACGAACGACGCTG[C/A]TCGCCAGGCTCTAACCGCCAGAGCGATGTTGGTGC	AX-643821510
AX-643845451	AX-643845451	1A	88848411	T	C								Generic			AX-643845451	CACAAAATACAAGAGCATTCTGAAAGCAGAAGGTG[T/C]GGCTATGGTTCGCATTGGCATAGTTATTATCTCTA	AX-643845451
AX-643833975	AX-643833975	1A	89412080	T	C								Generic			AX-643833975	CTTCGCCTCACCGTCGTGTCCCTCGTCTCCGCCGA[C/T]GTCGTCTACTTCATCTACGTCCACGAACGGGAGTC	AX-643833975
AX-643855540	AX-643855540	1A	89576458	T	C								Generic			AX-643855540	CCATCGACGGCCATGCTCCCTGTGTCCTCTGACGA[C/T]GTTGTCATCCCTGGCGAGTTCGACTCCCACGGCAC	AX-643855540
AX-95217940	AX-95217940	1A	90106630	A	G	AX-95217940	AX-95217940	BA00711984	No BS code				Generic			AX-95217940		AX-95217940	GCCTTCGTCGACGCCGGCGACCAGACGACCCGCGACGTCGGCATCACGCC[R]GGCGACATCTTCGTCACGCTCACCGAGATCATCCAGAAGGCCCTCGCTGC
AX-643833985	AX-643833985	1A	90163907	T	C								Generic			AX-643833985	GCCACGGACTAACAAAATATATATACAAAGAGAAA[C/T]TTCACGTGATGCGAATTTAAAGGCTATTCGCATGG	AX-643833985
AX-643845752	AX-643845752	1A	90254782	T	G								Generic			AX-643845752	GCAAATTCTTGTGAGATCTTACTTGTCTAGTGAGC[T/G]GATGTGACAAGTGTTCTCTCTACGTTGAACTCGGT	AX-643845752
AX-109956188	AX-109956188	1A	90282567	T	C								Generic			AX-109956188	TATTGCACGAAGCAAAGCCAAGAGCATCTGGGAGA[C/T]TTCTCGACCGAAGAAGTGGAGTCTGATCCACAAGA	AX-109956188
AX-643864837	AX-643864837	1A	90296478	T	C								Generic			AX-643864837	ATATGGGCTCTGGCTTAGTTAAGTAGATAGTGTGA[T/C]CTCTTTCGGGATAGGCTACCAGATGTAGAATGAGT	AX-643864837
AX-643797794	AX-643797794	1A	90768903	C	G								Generic			AX-643797794	ATTAGCATGATAGCAACGTTGATTGTGGTGGTAAA[G/C]ATAGCATCTTGTAGTGATTGGGACTCGCGACCTAA	AX-643797794
AX-643855552	AX-643855552	1A	90903515	G	A								Generic			AX-643855552	CGCGTCGAGGTGGACACGTTGGTGTTCCCAATCTC[G/A]CCAGCACGTGTGTCGGAGGACGCGCCGGCTCCCCG	AX-643855552
AX-643845763	AX-643845763	1A	91744766	C	A								Generic			AX-643845763	TGGCCCTTCCCGTAGCTGCCCGTGGAAACAACCAG[C/A]CTCGCAACAACAATGCTAAGTCTTATGTCGTGTTC	AX-643845763
AX-643834252	AX-643834252	1A	92199066	G	A								Generic			AX-643834252	TTCACTCAAATATTATATCTTTCGTACACTCGTCC[G/A]CTACGAGATGGGCACCCTCTAGGAAACCCTCATAG	AX-643834252
AX-643855883	AX-643855883	1A	92298385	G	A								Generic			AX-643855883	TCTGCAGCCACTCCGGCCTACAATCCGAAGCAAAT[G/A]GCGCCATCCAAGGACGGAGGGATTGTGACGCCCCC	AX-643855883
AX-643821668	AX-643821668	1A	92354791	C	G								Generic			AX-643821668	CCTCAGCTCGCTAGCTCGCGCACTGCAGCACTGCC[C/G]GCGCTCACGCCCGAGCTTCGGCCACCGCACTTGTC	AX-643821668
AX-110670478	AX-110670478	1A	92469528	A	G								Generic			AX-110670478	ACAGCAGCGGCAAGCAGTAGAAGCAGTAGAGGGCA[A/G]CACGGTAGGCAGCGACAGGAGCAATAGCTACAGCT	AX-110670478
AX-86167359	AX-86167359	1A	92567918	T	C					TaDArTAG000350	CIMDArTAG00350		Generic	Spikes/m2	Molero et al. (2019)	AX-86167359	TACTTTGTACTGAGAGTAGCACAATCTATCGCCCC[C/T]GTGTTCGGATGATATTTTGGAAGATCCTTATCGCT	AX-86167359
AX-643809363	AX-643809363	1A	92582018	A	G								Generic			AX-643809363	GCGCCAGATAAAAAAGTCCACCTTAGCCAGACATG[G/A]TAGTTGCCAGATCTTACCCTAAATCGGATTAACTG	AX-643809363
AX-643864853	AX-643864853	1A	92995792	T	C								Generic			AX-643864853	TTCCCCCCGCCACGAAGAGCTCCCTGGCATCCTTG[C/T]GTGGCCGAAATTGCAGCGGAGCGGAGGAACAAGCT	AX-643864853
AX-643821681	AX-643821681	1A	93369773	A	G								Generic			AX-643821681	ATAGGACCGCCGTTGCATGACCATTCGAGGCCGCC[A/G]CCTTGGCATACATCCACCGTCCGGAGCCGCCGCTC	AX-643821681
AX-643834267	AX-643834267	1A	93816160	A	G								Generic			AX-643834267	GTGGAGCTGATGCTCGTCCTCGTCCAAAGGAGCAG[G/A]CAGCAGCGGCTGGGCTGGTCCACAGCATCGGCTGC	AX-643834267
AX-643855891	AX-643855891	1A	93937744	C	T								Generic			AX-643855891	TTTCCGGCAGCTTTTCTCGCGTCGGTCGGCGGCGG[C/T]GGCAAGCTCCGGCGAGGGTGGCGCGCGAGCAAGGC	AX-643855891
AX-643809375	AX-643809375	1A	94107061	T	C								Generic			AX-643809375	TCCACATCTTCCACTTTCAAAACCTCAAATCCATG[T/C]AAACACATGTACATCAATCATTGAACAATACGAAT	AX-643809375
AX-643845482	AX-643845482	1A	94139458	G	A								Generic			AX-643845482	GTCGCCGGCGCCCATTCCAGCCTCTCCCAGCTGCC[G/A]TGGACTGCACCATCGGACGCGGCCTCGTGTGCACA	AX-643845482
AX-643845782	AX-643845782	1A	94971014	G	A								Generic			AX-643845782	GGGAGGAGACCAACGGCTGCCCGCGCGTCCTGATC[G/A]GTGGCCATGCCGTTCTCTCTGAGAGAGCGCCGGCT	AX-643845782
AX-643821563	AX-643821563	1A	95069680	C	T								Generic			AX-643821563	GGTTAAGCCAGCGGGAACAGTTAAGAAGGTTAAGC[C/T]GGCAGCCACAGTCATGTAAACCGGAAGACATAGTC	AX-643821563
AX-643855870	AX-643855870	1A	95675544	A	G								Generic			AX-643855870	AACCGGATTGAACTGACGAACCGGAGTGAGTTGAC[G/A]AACCAGAGCTTCGTGCTGGGCTGCTAACTCGGCTT	AX-643855870
AX-643809358	AX-643809358	1A	95705762	G	A								Generic			AX-643809358	AAGCTGGCCCTTGTCGTCGGCCAGCTTGCCGCACT[G/A]CTAATCAGCCTCGGCAAGCGCCCGCTGCACCTCCA	AX-643809358
AX-643834024	AX-643834024	1A	95862627	A	G								Generic			AX-643834024	CTGGAGGTGCCGAGGTCGATGTACTTCGCCCTCTG[A/G]TCCTCGTGGATACGACGCCACTCGTCGTCCTTCTC	AX-643834024
AX-643864863	AX-643864863	1A	95862701	G	A								Generic			AX-643864863	GACGGTGAGGTTGGCCGCGACCGCCTTCTGGAACT[G/A]GAGGTCTTCGAGATCCTCGTGGTGGCGTCGGTGCT	AX-643864863
AX-643855589	AX-643855589	1A	96215729	T	C								Generic			AX-643855589	GAGGCGCCGAAGAGAGTCGGAGTAGGAGACAACGA[C/T]GGTGAACGACGATTCTGTGGAGATGACGGTCCAAG	AX-643855589
AX-643845792	AX-643845792	1A	96215837	T	C								Generic			AX-643845792	TGGCCGCTGGCTCGCAGCGCGGCTGAGGTGACTCA[C/T]AGGCTGGGCCACGGCGGCTTGTAGCGAAGGCGACT	AX-643845792
AX-643834290	AX-643834290	1A	96437137	A	G								Generic			AX-643834290	AGCTGCTATCATTGCCTCTTCCTCACTGGAGCCGG[A/G]CAAACCTTATTGTAGTACACAGTCGGAAAGTCGTC	AX-643834290
AX-643821571	AX-643821571	1A	96731180	T	C								Generic			AX-643821571	CGGAGATCCATCAAATCTTCATTGTACGCACCCTC[C/T]GATTCAACGTCTCAGATTCGTTCCATGTTTAGCAC	AX-643821571
AX-643809365	AX-643809365	1A	97276727	T	G								Generic			AX-643809365	TGTTTTCCATACAATGCTGAATCCAAACTAGACAT[T/G]GAACATCGTTGTGTGATTAGTTGCTCGATAACTAG	AX-643809365
AX-643865434	AX-643865434	1A	97285602	A	G								Generic			AX-643865434	GCACCAGTAGGCGGCGGCGTGGTTGACCAGCGACG[A/G]CGACGAGCTCGGGTGGAGCGCTCCGGCAAGGGCAG	AX-643865434
AX-643855922	AX-643855922	1A	97523632	A	G								Generic			AX-643855922	AAAGATATTCTTCTGAGCCCTTCTTCAGCCTCACT[G/A]CACACCGGACATCACGTCCAGCGTTTCGGTCGCCT	AX-643855922
AX-643834049	AX-643834049	1A	97523677	A	C								Generic			AX-643834049	CATCACGTCCAGCGTTTCGGTCGCCTTTGTGTGGA[C/A]TTCGAGGAGCTGCACAAGAGGAAATGATCTCCCAC	AX-643834049
AX-643865443	AX-643865443	1A	97524637	C	T								Generic			AX-643865443	CGCACGTACGACGTCACCGCCCGCCGCCTCCGCCA[C/T]GCACCATGACAGCCACAGCGCCGCCCACCTTCATG	AX-643865443
AX-643821717	AX-643821717	1A	97936823	C	T								Generic			AX-643821717	TAGTAGATGATTCAGCTCGCCCTGCTGCTGCTGCA[C/T]GTTTAGTCCGCTTTACAACCCGAAACCGATCAACA	AX-643821717
AX-643845803	AX-643845803	1A	98280763	A	C								Generic			AX-643845803	CCGTCGTGTGCTGTCGATACTCGTCAGGATTCGGG[A/C]TCCCGCACGGCGCGATAGACTGGGCCGTATACCCA	AX-643845803
AX-94483690		1A	98677030			AX-94483690		BA00565484	BS00041904				Generic						TTCTCAGAGAGCTTGGTCATCTTCATAGTCTC[R]AGATGAATGCAGAACAGACAACTGCCATTGCGCAAGAACACAACACCGGCAGCCACCCCGATGACATC
AX-95231476		1A	98685182			AX-95231476		BA00777988	No BS code				Generic						TAAGACTGCAAGCACAACTAATTACATGATACGGGGCTAAAACATATAAG[S]ACAACTAGAGCAGGTTCGCGGCTATCATGTCTCAAGAATTCATATGGATG
AX-643809378	AX-643809378	1A	98947622	T	C								Generic			AX-643809378	AATCATATTTGTCCAACTGGCACATTATTTACGGA[T/C]ATCACATTAACGCACATCTAGATGTGTCCTAAACA	AX-643809378
AX-643868243	AX-643868243	1A	99697755	A	G					TaDArTAG000856	CIMDArTAG00856		Generic			AX-643868243	TTTACCGGCCCATCTTTGTGCAAAGCATTTTGGAC[A/G]CTGATTCACAGCTTCCGTTCCTGCAGCACCCTCTT	AX-643868243
AX-643809391	AX-643809391	1A	99704788	C	G								Generic			AX-643809391	ATGAATTCAGGGGCCAATGACGAGGTTATTTCCTA[C/G]CGAGTAGGCCCATGCATGGTAACTAGAACCAAGGA	AX-643809391
AX-643834060	AX-643834060	1A	99870858	A	G								Generic			AX-643834060	ACGTTGAGGTCGTGTACGGAGAGCGCGGTGACGGC[G/A]GAGCCGCGGCACGTGACGCCGGTGAAGTTGCAGGG	AX-643834060
AX-643821730	AX-643821730	1A	100408532	A	G								Generic			AX-643821730	CAGAATACTGCGCGGTTGCAAACGCAGTTGCTGAA[G/A]GCTGGTGGATCCGTCAACTTCTTGGCGAGCTCGTT	AX-643821730
AX-643821743	AX-643821743	1A	100668080	T	C								Generic			AX-643821743	GCGGGGCTGATAGCGGTCTAGCTACCACCCAACGT[C/T]CGGATGGTACTCAGGAAGAAGACGCAGAGGTGGCA	AX-643821743
AX-643864893	AX-643864893	1A	100709372	C	G								Generic			AX-643864893	CCTAATTCTTCAGAAAGGAAGAGGAAGAACGACAG[C/G]AAGCCCGATAGGCACCGTAATGCTGAAGTCGACAT	AX-643864893
AX-643855943	AX-643855943	1A	101024637	A	G								Generic			AX-643855943	AATAATTGTTAAGGTTAGACACAACCACGAGAGCT[G/A]GTTTATGGTGACTCCCTCGTGAGTATAATGAGATC	AX-643855943
AX-109257848	AX-109257848	1A	101026120	A	G								Generic			AX-109257848	AGTCACGTCAAAGATGCCAGGCAATTTGACTTAGC[G/A]CTGGGCGGCTGGATGTTGTCCATGATTCCAATTGT	AX-109257848
AX-643845536	AX-643845536	1A	101386473	A	G								Generic			AX-643845536	AAGCGGCACATGGGCGGGCCAACGATGGCGAGGAC[G/A]AGGTAGGCAGGGCTCGGTTAAAGGCATCGTGCGGT	AX-643845536
AX-643809401	AX-643809401	1A	101408327	T	C								Generic			AX-643809401	CTGGTCCTTCTCAGCAGCCAACCGGTTCACCCGCA[T/C]GTGCTGCTGATCACACTGCTGGCCGGCCTTGACCA	AX-643809401
AX-643821755	AX-643821755	1A	102160070	T	C								Generic			AX-643821755	CAAGGAACTGTGGAACATGGGCGACCATTGTCGCT[T/C]GGGTCGTTAGAAGGCCCACCGCCTTGCCGGGCCTC	AX-643821755
AX-643855950	AX-643855950	1A	102248570	C	T								Generic			AX-643855950	GGTGAGCACAACCCACCACGGCACACCTGGCTCCT[C/T]TGGCACGCCTTGGTGGGTTGAGCACACCACGGGCG	AX-643855950
AX-643845833	AX-643845833	1A	103015398	C	T								Generic			AX-643845833	TCGTCCCCTTCCTAAGCCTCGCCATCATCCACTGC[C/T]CTGGTGCTCTTAGCGCAGCGTGGTCAACGTGGAAG	AX-643845833
AX-643834337	AX-643834337	1A	103200321	C	T								Generic			AX-643834337	CCATGATGCTCCCCATTGGGAGTGAGTAATTCTTT[C/T]GTAGGCTCGCTGGTCGTGAAGAGTTGGATGAGATT	AX-643834337
AX-643864900	AX-643864900	1A	103277300	G	A								Generic			AX-643864900	TGCAATAAGCTATGGCCTGCCGCGCCACGCGCTCC[G/A]CTTCCTCCTTGTTCTCCAGCAGAGTCCCTTGCATC	AX-643864900
AX-643797808	AX-643797808	1A	103543246	T	C								Generic			AX-643797808	TGCACGGCTCCGACTGCGGGCCGAGCGGCCGGAGG[T/C]GGAGGAGGCAGAGGTGGCGGGCCGACAGGCGTAGG	AX-643797808
AX-643865478	AX-643865478	1A	103908242	T	C								Generic			AX-643865478	CTCGTGCCTCCCAAGTCCGATCGTCCTCGCGAGGC[T/C]GGCTGGGACGCCTCGGTGAGGAGTCAGCCCCCGTG	AX-643865478
AX-643855637	AX-643855637	1A	104075294	A	G								Generic			AX-643855637	AGCTCCGGGAGTGGCGCGGTGAGGTGCGGTCAGCG[G/A]AGGCGAGGTTGGTGGCGATGACCGGAGCAGTGCGG	AX-643855637
AX-643821769	AX-643821769	1A	104234773	C	T								Generic			AX-643821769	GAATTATTACTCCGGTTTGTTCCATCATCTCTACG[C/T]ATGCCTGTCAAATGGCGGCCGCATTATCGACGGTC	AX-643821769
AX-643809416	AX-643809416	1A	104234775	T	G								Generic			AX-643809416	ATTATTACTCCGGTTTGTTCCATCATCTCTACGCA[T/G]GCCTGTCAAATGGCGGCCGCATTATCGACGGTCAC	AX-643809416
AX-643845557	AX-643845557	1A	104811826	A	G								Generic			AX-643845557	ATCCTCGCCAGTCAACTGAATCTGGCAGTGGCATT[G/A]TGGAACTTTCAAGTCATAGGTATACTCGCACATTA	AX-643845557
AX-643834352	AX-643834352	1A	104917596	A	G								Generic			AX-643834352	CTCAAGACCGCCTCCTCCTCTCACCATGACCCATC[A/G]TCAGACATGATGTCATCAACAAACTCCTTGAAATC	AX-643834352
AX-643821652	AX-643821652	1A	105350327	T	C								Generic			AX-643821652	AAAGCTGGCGCCCATGGCCTGGAGAAGCCGCTCCT[C/T]CTAAGAACTATCACCACCGGTGCTTGGCTCGTCGA	AX-643821652
AX-643845569	AX-643845569	1A	105407156	A	G								Generic			AX-643845569	GTAAACCCTCATACTCCTCCGTGTGGGAAACAACT[G/A]CCGACTCTTCCCTGGCTTTGTGTTGTTCCCTTCCT	AX-643845569
AX-643864917	AX-643864917	1A	105424014	A	G								Generic			AX-643864917	AAGACATCGACGCAATGGACGATGATGCGGGAGGC[A/G]AAGAGGAACCACTGGCCACAGGGCACTAGACACCC	AX-643864917
AX-643855969	AX-643855969	1A	105498698	G	A								Generic			AX-643855969	CCCGAGCTCCGGCCGCCGCCAAAGCCGGCGTGGTC[G/A]TCGTTCCCGGCCACCCACCGCCTCTCGAGGCCTCC	AX-643855969
AX-643834368	AX-643834368	1A	106010501	G	A								Generic			AX-643834368	CGTTCTACTTCACCTCGATGATGACGGCGGACGCG[G/A]AGGCGTAGGCCACGGACTCATCGCTCTCCGTGCAC	AX-643834368
AX-643809464	AX-643809464	1A	106214337	G	A								Generic			AX-643809464	TATGGACGAGGTGGTAAACTATGGAGGAGGGCACC[G/A]CACACAGCTAAGATGATTGATCTTGTGTGTTCTAG	AX-643809464
AX-94634418		1A	106229718										Generic						GCTAGGTCATTGTAGAGCATCTCCCTTCGCAAGGT[C/T]ACTAAGGAGCGCCTGCTACGCTTCCACCACCATGG
AX-643799921	AX-643799921	1A	106987483	G	A								Generic			AX-643799921	CCCGCATGTTCGCCTGCTCCCACCGGGTGTGTGGC[G/A]CCGTTGCCGCAACGTGGCTTGCGGCACTTGCAGCG	AX-643799921
AX-643845867	AX-643845867	1A	107385917	A	G								Generic			AX-643845867	GCGAAGATCAAAGCTATTACTTCCCTGACTAAGCC[A/G]GCGTGTGTCAATGACGTTCAACGTTTGGTGGGTCA	AX-643845867
AX-643856392	AX-643856392	1A	107388755	A	G								Generic			AX-643856392	TGGTTATGTGAGGTGCGGCATATAAGGTTTGTATG[A/G]AAGTTTAAATCAGTGGATGTGCGGCCCTTGAAAGC	AX-643856392
AX-643834381	AX-643834381	1A	107457548	A	G								Generic			AX-643834381	AACTATATCTGTTTGTGCTATGTGTGAACAACTTC[G/A]TGCGATGTGATGAAGAATTGCCTCTCCATCGTCAA	AX-643834381
AX-643855659	AX-643855659	1A	107703513	A	G								Generic			AX-643855659	GCGCCACCGAAGCAGCATGGAGGACCCGCGGCGCC[G/A]TCGATCCAGTAGACTAGTCCGGCGACACCGCGGAA	AX-643855659
AX-643809438	AX-643809438	1A	108065480	A	G								Generic			AX-643809438	AAGTCTCGGGCGGGTCCGAGAAGAACATCACTCCT[A/G]CGGCTGCCTGGATGATGAAGCAAGGATATCACTAG	AX-643809438
AX-643865497	AX-643865497	1A	108697782	C	T								Generic			AX-643865497	GGTCTTCATGAAAAAATAAAAATAAGCACAGAGTA[C/T]AGAAAGCGTAAACACAGAATAACACAGAATAAAGA	AX-643865497
AX-643834132	AX-643834132	1A	108767028	A	G								Generic			AX-643834132	GAGGAGGCCACTTGGAGCAGAAGTGAGTCGCCATC[A/G]CCGTCAAGTAAAGGCTGTCGGTCAACGTCGTCAAC	AX-643834132
AX-643821675	AX-643821675	1A	108796541	A	G								Generic			AX-643821675	GCACCACACTACACTGTGCAACGCCTCACAGATAG[A/G]CGCTACATGTCTGGTCAGCGTTACACCCATATGAT	AX-643821675
AX-643845591	AX-643845591	1A	108809783	C	G								Generic			AX-643845591	CGCAACCTGCAGCGCGCATCGTGACGAGGCGTGGC[G/C]ATGAAGAGCGCGCATGTATGTCTCTCTTCTTCCCA	AX-643845591
AX-643809448	AX-643809448	1A	109571579	C	T								Generic			AX-643809448	GCTTCCTTGGCAGAATTGGCCTCTGACTCCGATGT[C/T]GTGGGATTAACCACAAGCAAGGAATCGGGCGTGGA	AX-643809448
AX-643855989	AX-643855989	1A	109704185	A	G								Generic			AX-643855989	GCGCTGGGTTGAGGTCTTCCTGGGTGGATGGCGCT[G/A]CCCAGGCCAGCCAAGCTGCCCAGCGGTCAGCGTTG	AX-643855989
AX-643834146	AX-643834146	1A	110078013	T	C								Generic			AX-643834146	GGCCAATGTGAGTAATAGGAAGAGAGGAGCCGTCA[T/C]AGACGGTGATGCGGTTTGAAGTGTGGACGGGATAG	AX-643834146
AX-643865507	AX-643865507	1A	110341840	G	T								Generic			AX-643865507	TCGTGACCGGAGGATTACCGCAAGAGTTAGCCGAT[G/T]ATCTCAGAGAACTTCATTTGGAGATAGCTCCGAGA	AX-643865507
AX-643845604	AX-643845604	1A	110489888	A	G								Generic			AX-643845604	GCAGCTCCTGGTTTGAGTTACAAATATGAGAAACC[G/A]CACCGGTATCAAATATTCGGGAGCTACTACGAGTG	AX-643845604
AX-643821817	AX-643821817	1A	110758652	A	C								Generic			AX-643821817	GTTCCGATAGGTGGTGCTATTGTACATTCACATTG[A/C]TGGATGCTTCAACCCACGAAGGATAACTATTGCGT	AX-643821817
AX-95147278		1A	110892842			AX-95147278		BA00374240	No BS code				Generic						GACACAAAGCAAGGAGAAACCATCAAGGATATCTATCCGTGGATAACGGT[Y]AGGAAAGAATGGCAGGGACCAGTGTATACATCCTGAGACAGAAATATATT
AX-643809463	AX-643809463	1A	111158595	T	C								Generic			AX-643809463	GTGACTGTTGGATTCTTGTTCATCGTGGTCGCGAA[T/C]GGCGACATCACCGACGACGAGTTTCCCAACGACGA	AX-643809463
AX-643856003	AX-643856003	1A	111367285	G	A								Generic			AX-643856003	GCATAGTATGTGACTCTGTCCTCCTAGTTTAATCC[G/A]CATCATTACTTTGATATTTGTAATTGTCATCATGG	AX-643856003
AX-643809514	AX-643809514	1A	111530524	T	G								Generic			AX-643809514	AGAGGTAGGGCGGACACGAACGACGTGTCCAAGAA[G/T]AATATCGGCACTCGCAGGTGTTGTTGTCATGGCTG	AX-643809514
AX-94539440	AX-94539440	1A	111536942	A	T	AX-94539440	AX-94539440	BA00872744	No BS code				Generic			AX-94539440		AX-94539440	ATCAACGGAGGAATAAACCGAGTGTTTGAGGTCGGTCCTGTTTATCGCGC[W]GAAGATTCAAATACTCACAGGCATCTTTGCGAATACATAGGTCTTCATGC
AX-643865513	AX-643865513	1A	111604626	G	A								Generic			AX-643865513	ACTGCTGATTAGCGATGGAGCCGCGTCGAGCTTGG[G/A]TGAAGAGGTGATATGTCTCCTTATTCTTAACAAAG	AX-643865513
AX-643856015	AX-643856015	1A	111809779	A	G								Generic			AX-643856015	GAACGACGCTGGTGGTTGGGAAGGTCTGGCAATGC[G/A]TGGAGAGAGCAGCTGCAGTAGAGCGTGATTCCGGC	AX-643856015
AX-643845907	AX-643845907	1A	112020123	C	T								Generic			AX-643845907	CGTAGATGCTCCCCGCGCGCCAAATAGCCCTGCAG[C/T]GAAATCCCAACTCCCTCCGCCACGGATTTGGTCAC	AX-643845907
AX-643834421	AX-643834421	1A	112780319	T	C								Generic			AX-643834421	GCCGGCTTGGACGCTCAAGGCGGTGTGAAGAAGCG[T/C]CGGGCCGGACTGAGTACGCTTGGTGGCCGGTCGAA	AX-643834421
AX-643821696	AX-643821696	1A	112872313	C	T								Generic			AX-643821696	TGCGTCGCCCCCTACGCCCTTTGTCGCGTGCCCGC[C/T]GCCGCCATCGCTGCACCGCCGCGCTTCTCCAGTGC	AX-643821696
AX-643834433	AX-643834433	1A	113130910	G	A								Generic			AX-643834433	GCAAAGCCTCAAGAAAACGGCGGTACACATGTACG[G/A]AGTAGACATCACGCCCGTCGCATTCGCGTCCACCC	AX-643834433
AX-643821709	AX-643821709	1A	113347779	A	G								Generic			AX-643821709	ATGGATCAGTAAGATGATCAAGGTTATAGGCACGC[A/G]GAATGATTGCAGGCAAGTCGAATTTCATATCACAT	AX-643821709
AX-643865525	AX-643865525	1A	113350259	A	G								Generic			AX-643865525	ACATGCGTTGTTGTTCGCAGCTGGTGCCCTGTTCT[G/A]TACCAGCCAATTGTGTACCTGTTGCTGGTACAATT	AX-643865525
AX-643809489	AX-643809489	1A	113542313	A	G								Generic			AX-643809489	CGGACCATCCTGTCTTGCTCCCGCTTCAACTTGGC[A/G]ACCCGAGCCTTCTCCGTCGTTGCCTGCTTCGCCTC	AX-643809489
AX-643856027	AX-643856027	1A	113701349	G	A								Generic			AX-643856027	GAGGACATCACCCAACTCTAGGCGATGCGGCGCCT[G/A]CCGCGGGAGAGGGACGTCAGCATCGGCCTGCCGCG	AX-643856027
AX-643845919	AX-643845919	1A	113709683	C	T								Generic			AX-643845919	TACGCGCTAGACAGGTCCACCACCTCGAACCAGAT[C/T]GATTCGCGCCGGAAGTGGCCGCTGTAACCGAACAG	AX-643845919
AX-643821723	AX-643821723	1A	115828589	A	G								Generic			AX-643821723	CAACGACACAAACTTTGCGAAAGGTGCCTTGGCCC[G/A]TTTCTGCGCGATGTTGGGCATCCGACTGGACTTAG	AX-643821723
AX-111093055	AX-111093055	1A	115917311	T	C								Generic			AX-111093055	CGGTATCTGTTGATTCCACTGGAGTGACTTACTCT[T/C]AGAGGGAGCACCAGTTCTTGAATCCGTTAGTAGTA	AX-111093055
AX-643809498	AX-643809498	1A	115928695	G	A								Generic			AX-643809498	CTTCATCATCACTTTCATCGGTATCATCAGATTCA[G/A]TAGTTCAATTTCTCTATCCCTAGAAAGATGTTCAT	AX-643809498
AX-643834185	AX-643834185	1A	115946741	A	G								Generic			AX-643834185	GAGGAGGAAAGCAATACACGAGGAAATATTCCAGA[G/A]TCCTACAACAACTAACAGTTTATATGCAGCTTTAT	AX-643834185
AX-643845932	AX-643845932	1A	115980081	C	T								Generic			AX-643845932	AATACCTCCCCGAATACCGAACCTTGCATATGCGA[C/T]AGTTGCATGAAGGTGGCATGGTGGGCAATGGTGGC	AX-643845932
AX-643864965	AX-643864965	1A	116000637	T	C								Generic			AX-643864965	TAATTAGACTTGACAGTCGACAGAAACAAGTCAGT[C/T]AACCATCAGTACCTCCAAAGATTAAGACCAGCTTT	AX-643864965
AX-643821863	AX-643821863	1A	116070211	C	T								Generic			AX-643821863	AGCTTCTTCAGACTTGTGAGGCGGCTGGTGAACGC[C/T]TGTCCTTGGCTGGACGTTGTCAAACGATCGTCCTG	AX-643821863
AX-643809508	AX-643809508	1A	116692855	T	C								Generic			AX-643809508	ATGAGCACCTCCAAAAGACTAAGTCGGCACATCAT[C/T]TTAAGATTTACGAAGTCACAGTAGGTACCTCGTCG	AX-643809508
AX-643834459	AX-643834459	1A	116988432	C	G								Generic			AX-643834459	CTGCAAGCCGTGGTAGCAGAAGTCCATGTCCACCT[C/G]GCCTTCGTGCTCTTGGAGACGTTCAGTGCTCGCAG	AX-643834459
AX-643845653	AX-643845653	1A	117060992	T	C								Generic			AX-643845653	AATTCAGGAAGGCCGCGCCTGACTGGATTCGGCAG[C/T]GGGACATCTTCCATATAGAAACATTTCAAAGACCA	AX-643845653
AX-643856108	AX-643856108	1A	117191428	A	T								Generic			AX-643856108	CCATATTTGTGAAGACAATCTAGACCATTGAGGCA[A/T]GAAGAAAGCTCACTTTGACGCGGCTCACGAATCCA	AX-643856108
AX-643856048	AX-643856048	1A	117468706	G	A								Generic			AX-643856048	GGCGTCGCGAGGCTCTGTGACATAAAACCATTGCT[G/A]TTGCCACCCTTTCACGGTCTCCATGAAGGCACCTT	AX-643856048
AX-643834473	AX-643834473	1A	117893050	A	G								Generic			AX-643834473	TATGGAGGCTTCCAGACATTACATCTATACTGAAT[A/G]ATGGTAAGGAATGGCTGCTACACGTCCTGAGTCCT	AX-643834473
AX-643845953	AX-643845953	1A	118019389	G	T								Generic			AX-643845953	CGGCGGCCAAAGGTGGTTGGCACGGCGCAGCAATG[G/T]TGCTTGCGGCGGCGCGGCGAGCTCCGATGAAGGCA	AX-643845953
AX-643809561	AX-643809561	1A	118510409	A	G								Generic			AX-643809561	AAAATAACAAAAATAAAATCCGAAGGAAGCGCCTA[G/A]AGCGTGCCACATGGCGGCGTGCTCTCAGCCCGCCC	AX-643809561
AX-643821876	AX-643821876	1A	118561634	T	C								Generic			AX-643821876	GGCTCGAAGGCATATTGGGTTTCTTCTGCAGACAA[C/T]AGTGGCCATGCATATGGGTTCTTCTTTGTGTGTTG	AX-643821876
AX-643856061	AX-643856061	1A	118729492	C	T								Generic			AX-643856061	CAACACTAACATCAAAGGAACTAATACCTTTGACT[C/T]GAGCCTTTCACTTTCACTTGATGTTGATGTTTCTT	AX-643856061
AX-173580851	AX-173580851	1A	119141157	A	G								Generic			AX-173580851	CGGTACCTCCGTGTTTAGCACATGTTCAGCACAAT[A/G]AAGTCCCACGAGCTCTCGATCTAGTAGAGGGTCGA	AX-173580851
AX-643821889	AX-643821889	1A	119211319	C	T								Generic			AX-643821889	TAACTGTCGTGTCTTCGGTGTTGTCGCCATTGTTG[C/T]GGCGCTTGTGTCTGTTGCAACGTGGCTGCCATTGC	AX-643821889
AX-643834485	AX-643834485	1A	119401423	G	A								Generic			AX-643834485	TCCCCTCGAGTCACCATGTACACCGAGGAGGAGGC[G/A]GAAGAAGCTCATCAAGACGACGTCGATCTGTTGGA	AX-643834485
AX-94782852	AX-94782852	1A	119664544	C	G	AX-94782852	AX-94782852	BA00123633	No BS code	TaDArTAG007900	TaDArTAG007900		Generic			AX-94782852		AX-94782852	GGATTCTGCACGTCGCCGCCATGAGATGCAGTCTACTAGCTCACCTCTGC[S]ACCATGCCTCCTCACCTCTACCATCGACGGTCGCCACTGTGCTCAAGGTC
AX-643809572	AX-643809572	1A	119717699	C	G								Generic			AX-643809572	ACCGACTGTTTGGCATAGGCCGACTTGGTTCTCGT[G/C]TGCCCATTGTTCATAGAGGTCTTGATGGGTAGTCG	AX-643809572
AX-643865556	AX-643865556	1A	120409472	G	A								Generic			AX-643865556	CGAATACGGGGCGCGTACGTACATGACTGGGAAAC[G/A]ACCCTTCGTTAATGTGGAGCAATCCCGAAGATTCC	AX-643865556
AX-643856926	AX-643856926	1A	120624367	T	C								Generic			AX-643856926	AGGTGCAGCCGGCTTTCAAGTGGGAGAACACGGCG[T/C]TCGACGAAGGCGACCAGTAAGTCAGATGACCTGAG	AX-643856926
AX-643845678	AX-643845678	1A	120655062	C	T								Generic			AX-643845678	CATTGCGGCACTTTGGTCTGTTATGATGTTGTCTG[C/T]CATTGGCATCTTTCGTATCCGAAATGCCCGGATTC	AX-643845678
AX-643821905	AX-643821905	1A	120846587	C	G								Generic			AX-643821905	GTGCCACTCAAAACATGGCTTTGTGCTAGCCATGT[C/G]TACCCTCGCCGTCGTGCCTCGCCAGTCTTACAGCG	AX-643821905
AX-643809535	AX-643809535	1A	121142637	C	T								Generic			AX-643809535	TGGCAGCCATCGTGACCTCATCTGCGCGTGCGCCA[C/T]GATTTGCTTCTCCGTTGCCAAATGCTCCTTGATGT	AX-643809535
AX-643856676	AX-643856676	1A	121385832	T	C								Generic			AX-643856676	AAGTAGAGGATCGTAGTCCCAGGTAATAACCATTC[C/T]GCTTTGATGTGCAGATAGTGGAAGCTTTGGTGGCT	AX-643856676
AX-643845690	AX-643845690	1A	121750584	A	G								Generic			AX-643845690	TCTTAGTGGAGCCATCTTCACGAAAGATCGTCTTC[A/G]GGACAAAGCATGAGACTCTTCCAGTACCGTCGACA	AX-643845690
AX-643834237	AX-643834237	1A	121992979	G	A								Generic			AX-643834237	GGCGAGGGGAGAGAGAGAGAGGGAACGGCGCGAGC[G/A]GGCGAGCGCGTACCGCTTCGGTGGATCGGGCGCAA	AX-643834237
AX-643865565	AX-643865565	1A	122114933	T	C								Generic			AX-643865565	CGGCTGAGGAAAAGGGGAAGGTTCACCTTGATGTG[C/T]CGGCGCTGCTTCGGCCGAAGAAGAGGTTGGTCCAC	AX-643865565
AX-643834251	AX-643834251	1A	122337286	A	G								Generic			AX-643834251	AAATACAAAGCATATCTAGCAAGATTGTGAGCCTC[G/A]AAATTCCAGCTAGGCTCAGGGTCCGGGTCAATGAC	AX-643834251
AX-643865014	AX-643865014	1A	122451405	T	C								Generic			AX-643865014	CGGCGGATCGATCAACAATTTATCAACAGGACCTG[C/T]GCTGTTATCACAACCATCGGGTTAAGTCCAGGACC	AX-643865014
AX-643845698	AX-643845698	1A	122728590	T	C								Generic			AX-643845698	GTGCACTATTTGGCTGGCCGGGTCGCGCCCGTGCT[T/C]GCTTTGGCGAGCACCGACGTCGGCGAGCGCTGAGA	AX-643845698
AX-643856688	AX-643856688	1A	122841271	T	C								Generic			AX-643856688	GCGAAGGATAGCGGGGCCGTCCTCCAGGCCGAGTT[C/T]GAGACTGAACGCTCGGGCTAGGCCGAGAGGGAGAA	AX-643856688
AX-643821787	AX-643821787	1A	123524512	A	G								Generic			AX-643821787	AGAAATAAAAATTCGCAAACAATCAGCCCATGACC[G/A]AGGTGCTGAGCCTTTCGGAAGCAATTCGGCGTATA	AX-643821787
AX-643809545	AX-643809545	1A	123556045	T	C								Generic			AX-643809545	ACAACATCAAATCAAGATTGGAGCACGTCAAATGC[T/C]CGCTCGACATCCTTCCTACAAGCCTCCTGCACCTT	AX-643809545
AX-643801601	AX-643801601	1A	123916007	A	G								Generic			AX-643801601	TTCGTGCGCCATGTGCGTGGATGCTGGATGGAGGC[G/A]CGTAGCGATGGCAATCGGGCGAGTCCGCGGCAAGG	AX-643801601
AX-643821802	AX-643821802	1A	124190479	A	T								Generic			AX-643821802	ATACACTACGAGCAAATCAAACTGTGGTTGGATGG[T/A]TATTAGAGAGACTCTGTTATCCCTAATCCATGAGA	AX-643821802
AX-643809599	AX-643809599	1A	124193024	T	C								Generic			AX-643809599	TTATGGATGTACTGTTAAATAGAGCACCTACCCTG[T/C]ATAGACTAGGCATATAGGCCTTTCAACCCACTTTA	AX-643809599
AX-643845707	AX-643845707	1A	124498310	A	G								Generic			AX-643845707	TTCACGATCAGATGACCAAGATCCAGGCCGACATC[G/A]ACGCAGAGAACACTCGCATGGCGGGTGTGCAATCT	AX-643845707
AX-643834264	AX-643834264	1A	124651917	G	A								Generic			AX-643834264	GCTGCTGCTGCTGCTGTCACCGGCAGCAAGCACCG[G/A]CACGGGAGGAGGCCATCAGGCGTGGGAGAAGGAGC	AX-643834264
AX-643865581	AX-643865581	1A	124994825	G	A								Generic			AX-643865581	CAAGGAAGAAGAACGAGTCCATGAAGAAGACAAAC[G/A]AACGTAGTCAAATGAATCATCACAACACGACATTA	AX-643865581
AX-643834274	AX-643834274	1A	125259412	A	G								Generic			AX-643834274	AGCCTCGCCTGGGTGGGGAGCAATGCCAGGTGGGC[G/A]GCGGTCGTTGTGTATCGCTCTTGCTTCTTGAAGCT	AX-643834274
AX-643865027	AX-643865027	1A	125263507	G	C								Generic			AX-643865027	TGGCGAGGGGGTCCACGAACGGGTGCCGTCCGGGC[G/C]ACACGAGCGGCCAGGGCAGCTCGACGCTCGGCACG	AX-643865027
AX-643821948	AX-643821948	1A	125445033	A	G								Generic			AX-643821948	CGCCTCCCCTCCGGGAAAGATGGATTCAAGGGAGC[G/A]CGGCGGTGCTTTCGACTATGGAAGATATCGGCCTG	AX-643821948
AX-94561596		1A	125690176			AX-94561596		BA00062955	BS00059675				Generic						TGGCAGGGCTTTGGAGCTGCGACGCATGAAGAGTTGTCATCGCTAACAGC[R]TGTGCCTCCATCTTGTTAGATGAGAAATGAAATTAAAAGGCTTCTTAAAC
AX-643846006	AX-643846006	1A	125721292	C	T								Generic			AX-643846006	CCTTGCTTGCAAGAGCCCGGGCTGCGGCATGGTGA[C/T]CGCTGAGTCTGGCATGGATTTCTGCCAAATGGTTC	AX-643846006
AX-643801530	AX-643801530	1A	125953429	C	T								Generic			AX-643801530	TGAAGAGGGGAGCTCGACAGAGAAGCTGTTCTCGT[C/T]GCAATACCTTGCACCAGAGCATCCGATGCCCTTGA	AX-643801530
AX-643797822	AX-643797822	1A	126058421	T	G								Generic			AX-643797822	CGTCGTACTCGCGCTGCCGTGGAAATCCTCACTCC[G/T]CCACCGCTGTAGTTGTCTTCCACCACCAAGTTAGG	AX-643797822
AX-643809578	AX-643809578	1A	126877519	T	C								Generic			AX-643809578	ACTTAGCCGATCCGATCGTGGCGTGAAACAAGATA[T/C]GCGCGGCTCCTATCAGGGTGTCGGCACACCGAAAG	AX-643809578
AX-643834288	AX-643834288	1A	127074158	A	G								Generic			AX-643834288	AATTCGCGGACTCCGACGTCCCACCACCACACATC[A/G]CAGCGGAGCCAGACCTGGCATATGCCTGGGCCCTC	AX-643834288
AX-110439526	AX-110439526	1A	127075701	T	G					TaDArTAG007360			Generic			AX-110439526	AACAATAAGTTCCACTAGTCTGAAAAACAAGGTCA[T/G]AGGAGTTATGTGTACCTAGATTGACGACCTCAGAG	AX-110439526
AX-643821961	AX-643821961	1A	127262171	G	C								Generic			AX-643821961	TAAAAGTAATTGCTATAACATTCCAAGGGTTTATT[G/C]TTGCTACATGGCAGACTTCGACAAGGTCGCGAAGC	AX-643821961
AX-110040067	AX-110040067	1A	127934336	A	G								Generic			AX-110040067	TCTGCCCCAAGCCACTATCCCGAGTCAACGACGTC[A/G]TTCTGAATTGGCCTCACTGCACGGGTTTGCGACGT	AX-110040067
AX-643801536	AX-643801536	1A	127934369	T	C								Generic			AX-643801536	TCATTCTGAATTGGCCTCACTGCACGGGTTTGCGA[C/T]GTACCAAGTCGCTGAACGCCACCCGCACCGCCGCC	AX-643801536
AX-643865594	AX-643865594	1A	128245002	T	C								Generic			AX-643865594	CTTTATAAAAGGGACATGGCCATTTCCTCTCGATC[T/C]TGATCGAATTCGCCTCCCGCCTCGACTTCCAACAC	AX-643865594
AX-643856691	AX-643856691	1A	129197826	T	G								Generic			AX-643856691	TTGTCAGGAGTTCATGATGTGTTTCACGTTTCCCA[T/G]TTGAAGAAGTAACATGCAGAGGTGGCCGATATACC	AX-643856691
AX-643865604	AX-643865604	1A	129205862	G	A								Generic			AX-643865604	CTGGGCGTCGTGCCGCTGCTCGGTCCCGCCGGGCC[G/A]GACCGGCTCGCTAGAGCTAGCCCGCCGTTGGACAC	AX-643865604
AX-643845741	AX-643845741	1A	129338960	A	G								Generic			AX-643845741	TTGGGCGGCGCGCGGCATGGGTAGTAGCAAGCAGC[A/G]GCGGCAGCTCGCAACTGCAGCAGAGCGGCAGCAGC	AX-643845741
AX-643834564	AX-643834564	1A	129348834	A	G								Generic			AX-643834564	TTTCGTTACAAATAAGGCACTGCCTCAACTCGTCC[G/A]ATTTCCTCCTGTGCCTTTGTGCACTCGCCGCGGCG	AX-643834564
AX-643821972	AX-643821972	1A	129477680	T	C								Generic			AX-643821972	ATTGCTGATGTTCAATGAGAAGGGTCTGTGTAGTA[C/T]AGTACAACTTTACATAGCTCTCAGCCCACATTCAA	AX-643821972
AX-111858482	AX-111858482	1A	129569744	T	G								Generic			AX-111858482	ATGCTCGCGGAAAATGCGGCTTTGTTCTCGCAGCG[G/T]TACAACAGGCAATTGTTCTTGGGCATCTCATCCGG	AX-111858482
AX-643856699	AX-643856699	1A	129817600	A	G								Generic			AX-643856699	CATTGTCATTGCTCGCCGTCAGCGGGAGCACGGCA[G/A]CAAGGTGCCTCGCCTCGGTGATGGAAGATGTATTG	AX-643856699
AX-643821853	AX-643821853	1A	129905101	C	T								Generic			AX-643821853	GGCTTCCTCCTGGTGCCCTCAGCGCACTCAGCCGC[C/T]GCACTGTGATGTCACCGGCGCTTAATCCAACGATG	AX-643821853
AX-643865607	AX-643865607	1A	129950637	C	T								Generic			AX-643865607	TGCTCCTGCTATTGACGCTGACCTGACGACGTCGA[C/T]GCTAGCAACAACGATGAGATGTCCAGGCCCAGCCC	AX-643865607
AX-643846040	AX-643846040	1A	129994666	C	T								Generic			AX-643846040	CCTTTTCCGTCTGCCATGGCGGACGGCAAAGAAGT[C/T]GATTCTTGTAGTGTATGATTTAATAGAATTTCTCT	AX-643846040
AX-643809643	AX-643809643	1A	130035577	T	C								Generic			AX-643809643	CTCGATGCAGACGGCTCCCGTGAAGCGATCCATGG[C/T]GTCGCACTGGCCAGAGGAGGTCAGGCAGGCAGGTA	AX-643809643
AX-643834581	AX-643834581	1A	130145119	C	T								Generic			AX-643834581	GGTAACCTCTCCTCCGTCCATCCCACTTCCACTCC[C/T]TCCCGTATCATCATCGGCAACGGTGTTGGTCTTCC	AX-643834581
AX-643801458	AX-643801458	1A	131483536	T	C								Generic			AX-643801458	TCAAGGAGGCAACATGATTATCTCCATAGTGCAGG[T/C]GCCTTGATTCTCGGATGGCTCGTTAATGCGAAAGA	AX-643801458
AX-643834591	AX-643834591	1A	131713688	C	T								Generic			AX-643834591	GCCGGGTGCCGCACCGAAGTGACCGGCCGGCGAAA[C/T]GACAACCCGCCTCCTCGCTGAGATCAAGGCGCGAC	AX-643834591
AX-643865057	AX-643865057	1A	132068559	A	G								Generic			AX-643865057	CATTTTCACTTGGACGGGATATGTCCCAATTGGAG[A/G]GTATGTATGTGCAAGGTGTATTCTACTCCATAATT	AX-643865057
AX-643799175	AX-643799175	1A	132140067	G	A								Generic			AX-643799175	GCCCCTTGGTTGTCTTGGTCGCCTGCCGTCTCCCT[G/A]AGGGAGGTGCCGAACCATGAGGTCGGCATTTCCCT	AX-643799175
AX-643845764	AX-643845764	1A	132201225	T	C								Generic			AX-643845764	TTTTTTGCTGTAAAATCACCACCACTGCGCAAGCG[C/T]GAGCAAACGGTGGAGTTACTGGCTTAACCGTGTCT	AX-643845764
AX-643821864	AX-643821864	1A	132314923	A	C								Generic			AX-643821864	TTTCCCTCCATCGAGAAAACATAATTATATGCCAG[C/A]TATGTTAACGTTGTTGCTCACCTCTTAATAGGATC	AX-643821864
AX-94498095		1A	132483297										Generic						ACAGTGGTATTTCCAAAGGGGAACCCTATCCCGAG[C/T]GTCAAAGCTCTGACCTTCTATAGGTCCAATACATT
AX-95629442	AX-95629442	1A	132485826	A	G					TaDArTAG007361			Generic			AX-95629442	GTATGTAGCTGTCTGTCCCTGGACTTGGCTTTGTG[A/G]CTTTCTTGGTGGTGGGTGATGCAGATGCAGGGTTA	AX-95629442
AX-643809620	AX-643809620	1A	133152872	A	G								Generic			AX-643809620	CTCGGTGTCATGCTTGTATGATTGCTTGAATCTTG[G/A]TAGATCGACAATGCGCCTCGGATTTATTCTAACAA	AX-643809620
AX-643821875	AX-643821875	1A	133515589	T	C								Generic			AX-643821875	CGAGATGAACATTTCGATATATCATATGCGCAAAT[T/C]GGAGAAACGACCACGAAGATATGGCATGGCAAAGA	AX-643821875
AX-111328000	AX-111328000	1A	133626416	T	C								Generic			AX-111328000	GGTTGGCTCCCGGGCGCGGCGAGAGCTCGGTGGCA[T/C]GTAGCTGTCATCACTGGACTCCGGAGACTCGCTGG	AX-111328000
AX-643846066	AX-643846066	1A	133704256	G	A								Generic			AX-643846066	CGACCTCAAGCGTCTTGCAGCGGCCCTGGGCAGCT[G/A]CAGCGTTGCCCAAGGCAGCGTCACGAGTGGCCTTG	AX-643846066
AX-94624330	AX-94624330	1A	134001329	A	G	AX-94624330	AX-94624330	BA00369614	No BS code				Generic			AX-94624330		AX-94624330	AACGTCGTGACTTATAATGCCTTGATTGGCGGACTTTGTCA[R]GAGGGGAGGTTCGATGATGTGACCAAGTTGTTGGAGAAAATGGAGATGCAGCAGCGTGC
AX-643845789	AX-643845789	1A	134350671	G	A								Generic			AX-643845789	TCGCGAGACATTTTCCCAGGCTGCCGTGGTGCGGC[G/A]GGACATCTCTCCTACATTCGCGGCGCGACGAGACA	AX-643845789
AX-643821888	AX-643821888	1A	134462877	A	G								Generic			AX-643821888	GACCAAGGCCAGGCGGGCGCTAGGTGAGTGCGAGC[G/A]CGCGCAAAGTAATGGTTACCTCTTTGGTGCTAAAG	AX-643821888
AX-643834347	AX-643834347	1A	134949877	A	G								Generic			AX-643834347	GACCTTGAGTCTCCCAGCACAATGCTCCCAATAGA[G/A]TAACAACCTCGAAGACGTTGCCAATAGAGTAACAA	AX-643834347
AX-643809677	AX-643809677	1A	134949888	A	G								Generic			AX-643809677	TCCCAGCACAATGCTCCCAATAGAGTAACAACCTC[G/A]AAGACGTTGCCAATAGAGTAACAACCTCAAAGACG	AX-643809677
AX-643865067	AX-643865067	1A	135507176	A	G								Generic			AX-643865067	CGGCTCAGAGTGATGCGGCCGGACTGGGTGACGGG[A/G]CGGCTTCCTACGACATTACAGTCGGTTGCTTGCAT	AX-643865067
AX-94412741		1A	135518335										Generic						GGTGCTTATGGGGAGGTTTGCATCTTCCAGTATCT[A/G]CAAGCATGCTTTTC
AX-643856990	AX-643856990	1A	135800178	A	G								Generic			AX-643856990	TGTCACAGGAGCAGACGAATTACATCAGTGGCTCC[G/A]CTCCGGGTGCACTCCAAAGCTCTATTGGACATACT	AX-643856990
AX-643809688	AX-643809688	1A	135962390	C	T								Generic			AX-643809688	TAACCTGAGGATCGCGCGGCTGCGCACGTGCGTCG[C/T]GGTGCGAGGGCGGCGGGCACCAACCCGCGGGTGTT	AX-643809688
AX-643834630	AX-643834630	1A	136479644	C	A								Generic			AX-643834630	GTATGGATCGGAGCACAGGAGCGGAGCAGGCAAGC[C/A]ACATCCAAACGGTTGTGGCTATGGTAGAAACTTGA	AX-643834630
AX-643857000	AX-643857000	1A	136501503	C	T								Generic			AX-643857000	GGCAACGACCAGATGCGGCAGCACTGCTCCGAGCG[C/T]GACAAGAGCTCGGAGGCACGTAGCTGTCATCGCTC	AX-643857000
AX-643865633	AX-643865633	1A	136564721	C	T								Generic			AX-643865633	CATGGGGAACCAGTTCGCCATGACTTCCTCATCGC[C/T]GTTGTCCGCCGCAATGCTCAGCTCATAGAGCTACA	AX-643865633
AX-643845800	AX-643845800	1A	137112717	C	T								Generic			AX-643845800	GCCACGGGGAAGAGACGTGTCCTGCGGCGGGCCAG[C/T]TCGGGCAAGCCAGTCAGGCCCGGCAGGGCCGGGCC	AX-643845800
AX-643822040	AX-643822040	1A	137309794	A	T								Generic			AX-643822040	TGGATCTCCAGTGACAGCGAGACGAGGCAGCAAGG[T/A]GGGCGACGTCGGCGGCTCCGGTGGCGGTTGCGGGC	AX-643822040
AX-643797829	AX-643797829	1A	138053974	T	G								Generic			AX-643797829	ACCCAAAGCCCCTCCATCGCTCGCGCGCGCTTCCC[T/G]CCTGAAACGGTCAGCGCCACTCCACCAAATCGATG	AX-643797829
AX-643846105	AX-643846105	1A	138173647	A	G								Generic			AX-643846105	GTGGTGGCCGGCGGCGACGTCTCCGGTGGTCGGCC[A/G]GCGCGAGGGAGACGAGGTGAGAAGGAGGCGCTCGG	AX-643846105
AX-643857015	AX-643857015	1A	138185572	A	G								Generic			AX-643857015	AGAGACAATCCACCACCACCACACTGGAGCAGGGT[A/G]TTACAGCACAATGGTGGCCAGAAACGGTATAAATC	AX-643857015
AX-86169119	AX-86169119	1A	138228854	T	C	AX-94695076	AX-94695076	BA00712484					Generic			AX-86169119		AX-86169119	TGCGCTACGCATCGCGCTTCTTCCGTCCGTGCGTTCGCCAGAGCTGAGAG[Y]TTGAGGAGATGGCGGGCGGCGGTGTCGAGGACGTCTACGGCGAGGACAGG
AX-643834642	AX-643834642	1A	138576015	T	G								Generic			AX-643834642	CTCATTTATTTATATTAAAGAGGCATCTCACCTCT[T/G]CATGGACATACACATGCACAAGCTCCCGGCAAGGT	AX-643834642
AX-643865081	AX-643865081	1A	138578939	A	C								Generic			AX-643865081	GATGGGCCTTATAGGGCTGCCGGAGGAGCCACGCC[A/C]TGGGCCGTAGGTAGTCAAGTCAAGGGACCCCTGTT	AX-643865081
AX-643822052	AX-643822052	1A	138791722	G	T								Generic			AX-643822052	ACTAAAGGACCCTAAGGCCGCCCACGACCGCTGCA[G/T]AGAGCTGGAGGACGAGCTGAAGAGCCTGTGCGACA	AX-643822052
AX-643821924	AX-643821924	1A	138897717	G	A								Generic			AX-643821924	CCCCTACAAGGCCGAGCCTAGAACGAGCCAGAGCA[G/A]GTGGCGACGCAGCATGCCGCGGCACCACATGCGTA	AX-643821924
AX-95088227		1A	139043251			AX-95088227		BA00088442	No BS code				Generic						CAAATCGATCCCTCCCACCACTGATAAGCTGCCAGAGCATTGATCTCATC[R]ACAAACTTGTTAAACGCATCCTCGTATACAATATCTGTAATCTGTTCAGG
AX-643865092	AX-643865092	1A	139046134	A	C								Generic			AX-643865092	GGGTTGCAAGTATTTGATCTTTGTGTGCAGGTACC[A/C]TTTACACAGTCTTGCTTGGTCCTCCAACAATATTG	AX-643865092
AX-643809666	AX-643809666	1A	139640590	T	A								Generic			AX-643809666	CCAGCCTCGCCACCAACCCAGCTACTATGTACTAG[T/A]AGTAGTTGGCTTCACTAGCTACTACTAGTACATAG	AX-643809666
AX-643834657	AX-643834657	1A	139932454	C	T								Generic			AX-643834657	AACAATCAAAAAGTATAGATACGTTGAAGACGTAT[C/T]GATAACTATGCAGCACGGCTAGCCATTCTTAGCCC	AX-643834657
AX-643856747	AX-643856747	1A	140167172	T	C								Generic			AX-643856747	TCTGGTCTTCGGCTCGTGCCTCCTGTGCGCTCTGA[C/T]AGGCTTTCTCCAGTTCAGACTCTTGCACCTTACAA	AX-643856747
AX-643846116	AX-643846116	1A	140218079	C	T								Generic			AX-643846116	CACTCCACGGCTCGAGGGCCGCCCTCTGCGTCATG[C/T]TCGATTGAGATTCGAGTTCGGCTGCGGCTGGCAGC	AX-643846116
AX-643834399	AX-643834399	1A	140390654	T	C								Generic			AX-643834399	ACGGCGGAGTTCAGGCGGCGTGCCTGATAAGCTTC[C/T]GGGTTGCCGCTCGCGGTTGACCTGTCGCGAGGCGC	AX-643834399
AX-643846131	AX-643846131	1A	140611694	G	A								Generic			AX-643846131	CAGGGAGTCAAATCCCCGGTCAACTGGGTCAAATC[G/A]CCGATGTTTAGCTGCCGGCGACGACCGAATGCGGC	AX-643846131
AX-643822076	AX-643822076	1A	140791451	G	A								Generic			AX-643822076	GCAGTAAGCGTCGTCGCTGCACCCATCCGTGCAGC[G/A]TGATGGACGCACCACCACCCTGTCGCTGACTCTGG	AX-643822076
AX-643809680	AX-643809680	1A	140824683	A	G								Generic			AX-643809680	GAGGAGACGACGCCAGTGCCAGGACCGGTGAAGCA[G/A]CAGCTGCAGAGAGGATCGGAGGCTCCGAAGCCTTC	AX-643809680
AX-643857053	AX-643857053	1A	142046574	G	A								Generic			AX-643857053	AGTCCGCCGCCGCCAGACAGATCGCCGCCGTGCCC[G/A]CACCAGTGGGAGGCCGCCACGTGGCACCGCGGGAG	AX-643857053
AX-643865676	AX-643865676	1A	142249633	T	C								Generic			AX-643865676	TCTCGAGTCAAGCCACCATAGGAGAGTCGCCCGTC[C/T]GCCTCGGACCGCTGCACGCCCACGCATCACATCTC	AX-643865676
AX-643822089	AX-643822089	1A	142367145	A	G								Generic			AX-643822089	AGGCACTAGTTGGACTAGTAGAGAAAACAAGTGTC[G/A]CGCGGCGGCAGGCGTAATGGGTGGATGGGACACCT	AX-643822089
AX-643834413	AX-643834413	1A	142382955	C	G								Generic			AX-643834413	TGCGCTTGCTGGCGCCCTCCTGGCGCCCTCCCGGC[C/G]TTGATCGTTGTGGCTTACATCATTCGAACGTCACG	AX-643834413
AX-111789188	AX-111789188	1A	143068733	T	C								Generic			AX-111789188	GCCGCATCGTCGCCAGCGGCGAGAGTGGCAGACGC[T/C]GGTGTTCGGCCGCGGCTGAAGATGAAGCTAGAGGG	AX-111789188
AX-110835160	AX-94434525	1A	143270511	A	G	AX-94434525	AX-94434525	BA00294279	BS00028049				Generic			AX-94434525	GTAGTCTCAATTGATGGCCTGCACAGCAGCGTGAT[C/T]GTAAGCGCCAACGCAGCCACGCCAGGCTGTGCTCC	AX-94434525	GGAGGCAGTTCTTTTGGAGCACAGCCTGGCGTGGCTGCGTTGGCGCTTAC[R]ATCACGCTGCTGTGCAGGCCATCAATTGAGACTACAACTATGAATGCATG
AX-643809738	AX-643809738	1A	143379429	A	G								Generic			AX-643809738	CCGCCGTCGTCGAGGTAGCCACCACCGTTATTATC[G/A]CCGTCGGTCACCATGGCCCAGTGGCTAGGTTATCC	AX-643809738
AX-643865684	AX-643865684	1A	143520211	C	T								Generic			AX-643865684	ACACACACGGCAGGAGCAGGTGAACATGCGGGCCG[C/T]GCTCACGAAGGCGCGGGAGTTGCTGCGGTGCCGAC	AX-643865684
AX-643845861	AX-643845861	1A	143607595	A	G								Generic			AX-643845861	GGTGGCGGTGGAGCTCCGTTCTGAGGCATCCCACA[G/A]CAGATCGGCGCGTAGATGAGGTAGGGCTCGTTGTC	AX-643845861
AX-643857063	AX-643857063	1A	143711154	G	A								Generic			AX-643857063	CTCCACGGCCGTCAGCATAGCAAACGGCAACAAAC[G/A]TGTTGCCGTGAAGTATGTTTCGCCCATGCTCCAAG	AX-643857063
AX-643809700	AX-643809700	1A	143790657	G	A								Generic			AX-643809700	ACCACACCACCCTCGTCGGTAGCCACGATCATGCC[G/A]TCGTTGTCTGAAGCGAACGCCCTGACAAGAGCATC	AX-643809700
AX-643834695	AX-643834695	1A	144031194	T	C								Generic			AX-643834695	TTATCCGATAGTGCTTCACCATCCAGAGCTAATTG[T/C]CATTCGAGAATTAAAGGGAGGAGATTAGAACCACA	AX-643834695
AX-643821962	AX-643821962	1A	144560951	A	G								Generic			AX-643821962	GCGGGCCGACCCAGTGCTAGGTGCTGACGGAGGCG[G/A]GCGCAGAGGCATGAGACTCATCTCCACTGGATCAT	AX-643821962
AX-643822113	AX-643822113	1A	145314113	A	G								Generic			AX-643822113	CGTCAGCGGGGGGAGAGGGCGCAGACGAAGCGACC[G/A]CCTCGCCCGCACCTTGCAGAGTGCGACTACCAAGG	AX-643822113
AX-643856785	AX-643856785	1A	145656346	A	T								Generic			AX-643856785	ACCATGCGTCTTCCATGTCCACATTGGCGGGAAGG[T/A]CCCAACTCGGCACAGTCCTATTCAGCTTGGCGTAG	AX-643856785
AX-643845876	AX-643845876	1A	145705284	A	G								Generic			AX-643845876	TGCTGGCCTTCCCAGCACACTCCACCCATCCGGCG[A/G]GATCTTTCTCCTCCGCGACCGTGTTGGCCTCGTCC	AX-643845876
AX-643834706	AX-643834706	1A	145779449	T	C								Generic			AX-643834706	TCGGACCCACCTCTAATGTCGAGCTCTGGACCCTG[C/T]GAGCCCGCTTATACCGAACTCGGTCGGTTATCGAC	AX-643834706
AX-110878418	AX-110878418	1A	145970825	A	G								Generic			AX-110878418	TCTACATTTGTATTAAGTGTGGCAACTATGTTTGA[G/A]ATTGGTATGTGTAGGAATGGCGGTAATGTGGTTGT	AX-110878418
AX-643809714	AX-643809714	1A	145986059	T	C								Generic			AX-643809714	AATTACCCGGCGTCCCCGTTCTTCTCTCACTGGCG[C/T]GAAAGTTCTTGGACGCCGCGGCGAATGGAGACGGC	AX-643809714
AX-643856795	AX-643856795	1A	146683273	T	C								Generic			AX-643856795	AGTAATTCATCAATTCTTTGCCACTCTCTATATCT[C/T]AGGAGAACTCGGAGATAGTTCTACATGGATCCTCA	AX-643856795
AX-643865143	AX-643865143	1A	146806916	C	T								Generic			AX-643865143	CTCTTTGTCGTCGTTGCTCAACGACCAAATGGAGA[C/T]GAAGGCAAGGCGGTGACGGCTTCGACCTTAGAGCA	AX-643865143
AX-643846179	AX-643846179	1A	146889586	G	A								Generic			AX-643846179	CAGAGATGTCCCGGCGTGCCGCGGAGCCCTCAAAC[G/A]AGCTCTCACGGGCATGCGAGGGCTCTCTCAAGTGC	AX-643846179
AX-643822127	AX-643822127	1A	147107152	C	T								Generic			AX-643822127	AACAGCTGGGACCCACCTGGTCGAAGCGTACGTAG[C/T]ATTGTCACGAATGTGTACATACATACTAGTCAATC	AX-643822127
AX-643834719	AX-643834719	1A	147363944	T	C								Generic			AX-643834719	TGCAGTCAGCCCCTTGGAGACCCGGATTGGCTCAT[C/T]GGTGACCGCCGCCGCCGCCACTCTTCTTCTTGTCT	AX-643834719
AX-643809775	AX-643809775	1A	147732556	C	G								Generic			AX-643809775	GGAATGTGCCAACCTTTGGCCATGGCATGCCATAA[G/C]TCCTTCGCCAATGGGCACCTACAGAGTGCATGGAA	AX-643809775
AX-643865714	AX-643865714	1A	148210449	A	G								Generic			AX-643865714	CAAGATCCCAAGGTGTCAGATGAGGCCATCATCTC[A/G]GCATTCACTGATGGCGTCTGTGACGTCAGGATGGA	AX-643865714
AX-643834730	AX-643834730	1A	148308758	G	A								Generic			AX-643834730	ATGTGGGGTGCGGTGGCGGCGACGAATGGGCGGCT[G/A]ACACGTGGCGGAGGTGCCCGAGTCGGACACGTCCG	AX-643834730
AX-643822003	AX-643822003	1A	148399919	A	G								Generic			AX-643822003	TGGTGTGGGTGGGGTGTGGATTACCTGATCATATC[G/A]ACGAGGCCGCAACAATAAGAAGGGTCAACGGTGAG	AX-643822003
AX-86180336	AX-86180336	1A	148744934	T	C	AX-94493970	AX-94493970	BA00622558					Generic			AX-86180336		AX-86180336	TACTCCTGCAGCGGCGAGACCACTCACGACCACAAGCTTTCCCACTCCGA[Y]TCCTTCTGGACGCCGGCCGAATCGCTGCGGTCGTCGTCCGCTTCGTCGTC
AX-643809739	AX-643809739	1A	148950128	C	T								Generic			AX-643809739	GGCCGAGGCAACTTCGAGAGCAACTAGTTAATGAG[C/T]ACTCCTTCGGGAGCCTCGCAACGATAGGCGCGCCT	AX-643809739
AX-643845900	AX-643845900	1A	149189236	T	C								Generic			AX-643845900	AGGAAATGTGGCAGACAACCTTCACAAATTCAGCT[C/T]AGTATATCTGTCATGATAACTATAACACTGTTCCA	AX-643845900
AX-643856807	AX-643856807	1A	149503532	G	A								Generic			AX-643856807	CCGGTCTGCGTCCTAGTGCCGGTCTCAATCTCAGC[G/A]CCGGTCTGCGTGTCGATCTTAGTCCTCGATGCGAC	AX-643856807
AX-643809747	AX-643809747	1A	149863413	T	G								Generic			AX-643809747	AGGGTACATGGGCTTCGGCCCAAAACGCACACGCA[T/G]GTGGTAGTCCGGATGATCCGGATGGTGGCCGAATG	AX-643809747
AX-86173170	AX-86173170	1A	149874277	A	G	AX-94596280		BA00231678	No BS code				Generic			AX-86173170		AX-86173170	AAGACAGCGGGGTATTTGAGTGCATACCACCAATTGATCGTGCAAACAAC[R]TCCGCGTTAGGTTCAGGTATATTCACAAGTGGGGATACTTATTTATAGTT
AX-643857120	AX-643857120	1A	150271437	T	G								Generic			AX-643857120	CTGCAAAGTTGTCAGAGTTGACTGGATCCTCGAAA[T/G]CAAACTCACTGGGCTCCTCGTTAGCGAACTTCTCT	AX-643857120
AX-643834744	AX-643834744	1A	150287173	C	T								Generic			AX-643834744	TTGGTCGAGACTGAGACGGAGGTCGAATTGCTAAT[C/T]GAGCTCTTGACGAGCTGGACTGTCCTGCCGTGGAG	AX-643834744
AX-643845914	AX-643845914	1A	150317759	T	C								Generic			AX-643845914	TAGTATTTATGCTTGGTCCTTTGCAACCGTGGTTC[C/T]GACCATGATTATTCTCCGTTGGTTCCATTTCTCGG	AX-643845914
AX-643822008	AX-643822008	1A	150408311	A	G								Generic			AX-643822008	GGCCCCTCGTGAGCCGGGCTGAGCATGAAGCACAC[G/A]AACCACATGCATGTCGAGCCGTGGCGGCCGCTCAC	AX-643822008
AX-86167305	AX-86167305	1A	150894884	T	C	AX-95213884		BA00692761	BS00003813			BS00003813_51	Generic			AX-86167305		AX-86167305	CCCGATCTTGGTCTAGATCCAATGATGATGCTTGGTGATGAGAGGGATGG[Y]CAACACATGGATTCTCCGTACTTGTGATAATACCCTGATCAAAAGTGGAA
AX-643865173	AX-643865173	1A	151084782	C	T								Generic			AX-643865173	ACGAGGGCTTTGTCGTGGTAAGCATGGCTATAGTG[C/T]TGCCGTCGGGCGGCTTGTCGCTGTAGCCTTACCTT	AX-643865173
AX-643822023	AX-643822023	1A	151484908	T	C								Generic			AX-643822023	GGTCGATCGGTCTCTCGGCAAGTATGAACCGTGGA[T/C]GAGTAAGTAGCAGCAGATGTCGTTGTTGAGCACCT	AX-643822023
AX-643809760	AX-643809760	1A	151782384	A	G								Generic			AX-643809760	TGCAAAATGGAAGTATCAGCAAGTCCCGGACGAAG[G/A]AATGGATCGGTAGGAAGAGCCTCCTATCGAGGAAC	AX-643809760
AX-643857132	AX-643857132	1A	151786029	T	C								Generic			AX-643857132	TGTATAGGGAAGGTGCCGAAGTGGTATAAAGGGAA[C/T]GAAGACTAGCCTCCTCGGCAATTAAGCTAGCAAGT	AX-643857132
AX-643834759	AX-643834759	1A	152127607	C	T								Generic			AX-643834759	CCGGAGCCACTCGCCCCGCCGGAACCGACCGCCGC[C/T]GCAGCCTGTTGACCGGCCGCCGCCGCCGTTGACTC	AX-643834759
AX-643846217	AX-643846217	1A	152145061	A	T								Generic			AX-643846217	CTCGCCAGGAGGAGCCCGGCTCACGGTGGCACCTC[A/T]TCGCGCGGTGGCAGCTGCCTTGGTCGTGGTAGTCC	AX-643846217
AX-643865184	AX-643865184	1A	152480819	A	G								Generic			AX-643865184	TGGGTCCAGTGACTGCGTAGAGCGATGAAGGAGAC[G/A]CAACCAAACCCAGTCACCCACCGTGAACTCCGCCT	AX-643865184
AX-110253277	AX-110253277	1A	152860737	C	T								Generic			AX-110253277	CCTCCTCCCGCGCCGAGCTGCTTTCTCTTCAGAGA[C/T]GGGTTGATGACTCTGAGGCCGTCGCGTGCAAAGCA	AX-110253277
AX-643865746	AX-643865746	1A	153087070	A	G								Generic			AX-643865746	GTGCCCGGAGTCGTTGTTTCCATGCACACCAGAAC[G/A]TCGTCGCCGCCTGCGCTCGCCGCCGGCGTGCCTCC	AX-643865746
AX-643809815	AX-643809815	1A	153333464	A	T								Generic			AX-643809815	AAGTCATTTTAACCTTAACCATATGGATGTGAAGA[T/A]GGGATATCAGGGTACTATAGCTTCCATGACATCTC	AX-643809815
AX-643857144	AX-643857144	1A	153336596	T	C								Generic			AX-643857144	AGTGACATGCCGCCTGTTGCTGCAGCCGGCTAGGC[T/C]GGGCATCCTACCGGTGGAGGAGCTAGCGGCGGGAA	AX-643857144
AX-111126290	AX-111126290	1A	153446834	A	G								Generic			AX-111126290	CTAGCCGGTGAGGAGGCATTCCTGGAAGCTCTTCT[G/A]GAAACATGTCTTGATATTCATAAGCGACTTGAATC	AX-111126290
AX-643846232	AX-643846232	1A	154101786	G	A								Generic			AX-643846232	TTCGATAAGTAAGAGTGTCGAACCCAACAAGGAGC[G/A]AAGAACAAATATTCTCTCATTAGAAGGTGGGCATG	AX-643846232
AX-643798620	AX-643798620	1A	154235457	A	C								Generic			AX-643798620	GTGGACCCCACACGTCAGGTTTGACTTGGTCAGTG[A/C]TGTTGACTTGCTAACGCAAGCATGAGGCAGTGCTA	AX-643798620
AX-643856840	AX-643856840	1A	154295805	A	G								Generic			AX-643856840	CCGTCTAGCCACTGGGTGCCGCGTGGCGCGCGGGC[G/A]GCGAGCGATCAGCCCACAGCCTAACTCGCGCGCTG	AX-643856840
AX-643865755	AX-643865755	1A	154369228	C	T								Generic			AX-643865755	AGCGACCCCCAAGGCGGCAATGCGATCTAGGAGTT[C/T]GTTTGAAGAAGATAACTCCGTTGGATCCATCCATT	AX-643865755
AX-643846243	AX-643846243	1A	154612116	C	T								Generic			AX-643846243	GCCAAATGAGCGGACGACCGGTGCCAGCGGACGAC[C/T]GATGACCGGACGACCGGTAGCCTCTGGAAATCTGC	AX-643846243
AX-643809828	AX-643809828	1A	154705684	C	T								Generic			AX-643809828	TAGAATATGTAGGAGCCAATATGAGCATCCAGGTT[C/T]CGTTATTAGTTATTAACTATAGATGTGTCTCGGTC	AX-643809828
AX-643799117	AX-643799117	1A	154756701	T	G								Generic			AX-643799117	TAAGTAATTTAACTTACCCAATAAATGGGATCAAG[T/G]TGGAAATATGGTCAGGACCATAACGGCAAGGGATC	AX-643799117
AX-95660159	AX-95660159	1A	155079239	A	G					TaDArTAG007363			Generic			AX-95660159	TGCTCACTGGGAGGGGGCGCGGCTCGTCTGATCTT[A/G]GCGGCGAAGGTGTGGGCGACTCCTGCGAGATAGGC	AX-95660159
AX-643865221	AX-643865221	1A	155794540	A	G								Generic			AX-643865221	GCCAAGTGGGTGTTTCGCTCGTGCTCAAACGTATC[G/A]AGGGACCCAAGTCTTGCGCGGTCCTCTCAAAGAAC	AX-643865221
AX-643822199	AX-643822199	1A	155795355	A	G								Generic			AX-643822199	TGCGTCTCTAGGGCCTCCAGGTGGGCCTCGGCGGC[G/A]GCGATGATCTCCGGAAAGGTCCAGGGCACCTGCGG	AX-643822199
AX-643834800	AX-643834800	1A	155807165	T	C								Generic			AX-643834800	CCCACCTCTTGCTGTTTGGTGGAGAGTATCCTCGC[C/T]GGATCGAACAAGAGGGCCACCTTTGATGCAAGCAA	AX-643834800
AX-643809797	AX-643809797	1A	155813118	C	T								Generic			AX-643809797	GCATGTGAAGGCGACCATGGACAGGGCGCCGAGCT[C/T]GTCGGCGGCAACGCGCTCGGGCAATGGCGGATTCG	AX-643809797
AX-643846257	AX-643846257	1A	156823814	G	A								Generic			AX-643846257	CCGTCGTCCTGTGTCAAGGCACGTCCTCGCGATGC[G/A]TAGATTGATCTAGTATATCCTGCTTTATTGTTCAG	AX-643846257
AX-643857160	AX-643857160	1A	157148701	T	C								Generic			AX-643857160	ACTCATCACTGGGTTCCACTTCCAAAAATCTCAGA[T/C]TGCCATGAGATTGAGCACACAAATGATTGACATGC	AX-643857160
AX-643822212	AX-643822212	1A	157540313	C	G								Generic			AX-643822212	CAAAAGAACCAAACACATCAAGAGACGCTTCGATT[C/G]CATCAAGGATTTAGTCCAGGTGGGAGACACGGAAA	AX-643822212
AX-86178330	AX-86178330	1A	157829918	C	G	AX-94458658		BA00428013	BS00022149	TaDArTAG007905	TaDArTAG007905		Generic			AX-86178330		AX-86178330	TCATGATCGTCACCGTGAGAGAGGCAGGGATCGCGAAAGAGATCATGAGC[S]TGCAAGTTACGAACGTGATCGCGCTCACTTGAAGGATAGGGATTCTGAAT
AX-643800682	AX-643800682	1A	158197952	G	A								Generic			AX-643800682	TACGTATGACAAGGGCTTGTGTACATGGAGAGGCA[G/A]CAGACGACAGCAATGGCGTCCTATTTATCGGCAGC	AX-643800682
AX-643856849	AX-643856849	1A	158210019	C	T								Generic			AX-643856849	CACACCGAGCTACGAGGTACCATTGGGCGCTACGG[C/T]GGTACCACTATCGCAGTGTCCGCTTCAGGACGCTT	AX-643856849
AX-643800911	AX-643800911	1A	158212113	G	A								Generic			AX-643800911	CCTTCAACAAGGCAGGAGCTTACACAGTCCAACCC[G/A]GCGCGTGCCGCTCAGTCACTTGCGTCTATTAAGCT	AX-643800911
AX-643809810	AX-643809810	1A	158494808	C	T								Generic			AX-643809810	CAAGAGGGATATCCACGCGCGCTCCTTCTCCGCCG[C/T]CCGCCTCGGCACGATGCGCCGCGCCGCGCCACGGG	AX-643809810
AX-643834549	AX-643834549	1A	158909799	T	C								Generic			AX-643834549	TGGGGAAGATAGCAGGAGATGAAGCTGGCGCGGCG[C/T]AGTGTTGGTGTAAGGTGGAGCGTGGACGGCGGCAG	AX-643834549
AX-643800040	AX-643800040	1A	159095366	A	G								Generic			AX-643800040	GGACCGACACTGTCAAGGTGCAAATGGAGGTGACA[A/G]GCAGCAAGGATCCTAGTGATGTCACTATGTAGTTG	AX-643800040
AX-643857182	AX-643857182	1A	159831908	C	T								Generic			AX-643857182	ACGCACTGGTGGCCATGCGACTGCCCATCATCGCG[C/T]CGGAGAATGTCCACCTCAAGGTTGAGCTCGCCGCG	AX-643857182
AX-643865785	AX-643865785	1A	159861418	A	G								Generic			AX-643865785	AGGTCACCTTCCTGAAAACAACGGGCTTGAACCCT[G/A]TGGCTATGATAGCGACACATGGCTTGCCGATAGCG	AX-643865785
AX-643846283	AX-643846283	1A	159876986	C	T								Generic			AX-643846283	GCTATCGCCCACACTCACTCGGTGATGGTTCCAAA[C/T]GCCATCGCGGAAAGGAGTTAAATACCGTTTGTATG	AX-643846283
AX-643822088	AX-643822088	1A	159994097	A	C								Generic			AX-643822088	CAGGATTACCACAACCTCCACGTCATTGCCTTCAA[C/A]CGTAACATCGAAGAGCTGGGAAAGCGGACGGCCAA	AX-643822088
AX-643846295	AX-643846295	1A	160415733	C	T								Generic			AX-643846295	GGAGGAATCCCGACGCCCTCCGCCGCGTCTGTCCT[C/T]GCCGACGGCTTAACGCCGGCAGGTTTGACCCGTTG	AX-643846295
AX-643822239	AX-643822239	1A	160630427	C	T								Generic			AX-643822239	TCAGAGATAGTGTAGCAAAGCAGCAAGAACTTTCC[C/T]AGATGCTTATGGGCGTCATCCCTGCTAAGGTTGCA	AX-643822239
AX-643834561	AX-643834561	1A	160819844	A	G								Generic			AX-643834561	ACGTCAGGGTTAGCATGGCAATAGTGTCGCACCGC[G/A]CGGAGATCTCTGCAGGTACGGTGTACTGTAGCCAC	AX-643834561
AX-643856864	AX-643856864	1A	160998295	A	G								Generic			AX-643856864	GACCATCCAATGGACGAATGCCTTCATCAATTACA[G/A]CTAGTGCCTTGCCCTTACCATCACCTGAGGAATAT	AX-643856864
AX-643809833	AX-643809833	1A	161667267	A	G								Generic			AX-643809833	ATGTTCATACCATGGAGAAGATTTAGGCGGGCATC[G/A]AAGCTCAGTAGCTGGTTGTAGAGCTCCTGGACAGT	AX-643809833
AX-643857202	AX-643857202	1A	162035028	G	C								Generic			AX-643857202	ATAGGTGTTGTTATTGAAATGAAAGAAGGGAATAT[G/C]AAATTCTAGTTTCTGTTAAAGAAAGGCATGGAACA	AX-643857202
AX-643822253	AX-643822253	1A	162090887	G	A								Generic			AX-643822253	GCGAGCTCACGAAGACACTCGAACCACCATCGAGC[G/A]CCGGCGTGAAACGCGCCACCAGTCGGACAAGTGGG	AX-643822253
AX-643865804	AX-643865804	1A	162230116	C	T								Generic			AX-643865804	CCTCCACGCTGCTGCTGCGCCGCGACCTCGCCGTC[C/T]GCCGCACGTGCTCCAGGAGCTCCGGCGCCGCCCGT	AX-643865804
AX-110402962	AX-110402962	1A	162480445	A	C								Generic			AX-110402962	CACGAAAGGTCATGCTACTTTGCTTGATGTGGCTC[C/A]TGTCTATGTCCATTATATTGAGTTTGTCATCGTAA	AX-110402962
AX-643846309	AX-643846309	1A	162836921	A	G								Generic			AX-643846309	TTCTGAACAATGGCATCAAATGATTGAATCCGGTC[G/A]AAGAAGGCCAATGTCGTTCTGTCCTCCCTGGCCTT	AX-643846309
AX-643834573	AX-643834573	1A	162909188	A	C								Generic			AX-643834573	TGTGAAGTTCGCTTCCTTCCAACTCAAAGATCAAG[C/A]TGCAGAATGATTACAGTAGTACAACGATTCCAGAG	AX-643834573
AX-643809857	AX-643809857	1A	163389875	A	G								Generic			AX-643809857	ACACAGGCAGAGCGAAGAAAAGCAAAACCACGGCC[A/G]GCAGGAAAGAGAGAAATGGCGGCGGCTGGACTAGA	AX-643809857
AX-643834582	AX-643834582	1A	163605814	A	G								Generic			AX-643834582	AGGACATGTTGTACTAGGCGCCACATAGACTGTTT[G/A]ACCAGTCAATAAGTGCCATACAGGTAGGATACCGA	AX-643834582
AX-95121080	AX-95121080	1A	164460685	A	G	AX-95121080	AX-95121080	BA00247947	No BS code				Generic			AX-95121080		AX-95121080	TACCAGCACAGTGCATGCTCATCTGAAGTTGCGAACAATTTTGAAGAACC[R]CTTTATCCATTGCATACATACTCATCAAGCAGGACAGGCACTGTGCATCA
AX-643857212	AX-643857212	1A	164629100	C	T								Generic			AX-643857212	GGGAACGGGGGTACCCAGACTTGTCGACCTCCGGC[C/T]CACGGTGTGGCTCCATCGACGACCTGGTACGACCC	AX-643857212
AX-643822130	AX-643822130	1A	164630257	T	C								Generic			AX-643822130	TGGCGCCACACACTCGCCGGGAGCAGGCGAACATC[C/T]GATCCACGCTCATCATAGCGCGAGAACAGCTGCGT	AX-643822130
AX-643846030	AX-643846030	1A	164660371	A	G								Generic			AX-643846030	GTCCTCCAGGCGCGTCACGGCTTGGGTAAAGAAGC[A/G]AAGGTGGCTGGTGTAATCTCCCTCGCAGGGATGAA	AX-643846030
AX-643865809	AX-643865809	1A	164709936	A	G								Generic			AX-643865809	AGATCACAGAGGGACCATGTCCCATTAGACTCTAC[G/A]CAGCTCATTTCTTCCTTCATCGCAGCTCGCCATGC	AX-643865809
AX-643809871	AX-643809871	1A	165172608	A	T								Generic			AX-643809871	ATACTTGTCTTACAGAGTTGCAGTTTACATAACCA[A/T]TAAACGGTGGAGAATACGCAACCAATACTGGTGGC	AX-643809871
AX-643834872	AX-643834872	1A	165407697	A	G								Generic			AX-643834872	GTCATAGTGACGTCAGCGGGTCAACAGGGCGGCCA[A/G]GATCAAACTAACCAGTGGGTCCCGCGCTTCAGTGA	AX-643834872
AX-643857220	AX-643857220	1A	165691254	C	A								Generic			AX-643857220	CCACAACAACACCTCGACGTCCCTTATCCATCTCG[C/A]TAGATGAGGATCCATCGCCGATCTCGTCGTCCCGC	AX-643857220
AX-109227330	AX-109227330	1A	165830328	T	C								Generic			AX-109227330	GTTCACCAAGTAATAACGTATAGCATAATCCTAGC[C/T]GGTGATCCTTCCCTCATCTCCCTGTGGGAAAGCGA	AX-109227330
AX-643822144	AX-643822144	1A	165831378	A	G								Generic			AX-643822144	TCTGCTGAAAAGTTCTGGTAGTTAAGGGTGTACTC[G/A]ATGTGTGGAGCAATGGCGTTAGTCTCTAAGTCTAC	AX-643822144
AX-643865818	AX-643865818	1A	166087887	A	G								Generic			AX-643865818	GGATGAGATGCCCAGGAACAGTTGCCTGTTGTACC[G/A]CTGCGAGAACATAGTCACATTTGCCGCGGGCATGC	AX-643865818
AX-111525147	AX-111525147	1A	166322397	T	C					TaDArTAG007364			Generic			AX-111525147	TGGGAAAAAAGTGGTGGTTTAGATGCTAACTGAAG[C/T]GTCCACCCCCTTAGCTTTGGAATATCGTTTGCTTA	AX-111525147
AX-643857233	AX-643857233	1A	166519672	A	G								Generic			AX-643857233	TGACTAGTCGGGGCAGCCGCTATCTCAGGAGCATC[G/A]CCTGGATGTTGCGCTGCCTCATTCGGCTTGGCGGC	AX-643857233
AX-643799190	AX-643799190	1A	166624323	T	C								Generic			AX-643799190	GGAAGTCGTTCCTTGACCACATTGACCACGCCGCG[T/C]GGAGAGCACCTCGGCGGTAGACAACGGTGAGGCAT	AX-643799190
AX-643834608	AX-643834608	1A	166828371	C	G								Generic			AX-643834608	TCACCCTTCTTCCTTCTCTCATGTTCACATTCTTT[G/C]GCTAGTTTACTGAGCAGCGCCATCCATTGCACCAT	AX-643834608
AX-643865829	AX-643865829	1A	166835366	A	G								Generic			AX-643865829	CCTCTCCTCACCACTTGGCAACCTGCCAGTGGCCA[G/A]CCGCCGCTTCCAACCACTCAGGCGACGCCACCTCG	AX-643865829
AX-643800789	AX-643800789	1A	167401059	A	G								Generic			AX-643800789	AACCTTTGCCAGCTTTTGGCACCTTCTCCTCTCCA[G/A]CTCACGCAGTGACCACCTCTTTGTCATGCCAAGTA	AX-643800789
AX-643822294	AX-643822294	1A	167464141	G	A								Generic			AX-643822294	GGCCAGCGGGACGGCAGGACAGAGGTCACCGTGGA[G/A]CCCAGGATGGGCGTCACCACTAGAGCCTTTGGTAG	AX-643822294
AX-643846348	AX-643846348	1A	167743007	G	A								Generic			AX-643846348	GGATCTCGGGTCGCGCACCTCCTGGCCTTGATCAC[G/A]GCATCACGACCTGGCATACCAGCGAAGGATGTAGC	AX-643846348
AX-643822172	AX-643822172	1A	168182001	A	G								Generic			AX-643822172	GCTCGGTGATTGGACGAGGCTGGCGGCGCGATGAC[G/A]TGGCGCAAAGGGATTGGATGCGGTGAGGTGGCCGG	AX-643822172
AX-643856896	AX-643856896	1A	168205183	A	G								Generic			AX-643856896	CTTTAAAGGAGTCATAACAGGCATAGAGGCCTGTT[G/A]TACGGGCTCAATAATGCTGGTGGTAGTACTCGGTT	AX-643856896
AX-643834894	AX-643834894	1A	168446403	T	G								Generic			AX-643834894	TTGAAACACGGGAAAGAAGTACCACTCGGGTAATA[T/G]TTATAGAGGAGTTGCAAACGGATCTGCCGGTTCAC	AX-643834894
AX-643809925	AX-643809925	1A	168590999	G	A								Generic			AX-643809925	CCATGTGCCATTTGGGTGGACACAATGGATTCCCG[G/A]CGGATGCAGTCCGAGCGCAACCATGCACGGGCCTC	AX-643809925
AX-643865302	AX-643865302	1A	169123978	C	T								Generic			AX-643865302	GCCACCATCTCATCGAAACATCAGGACAGCTTTGC[C/T]TGTATCACAGGAAGCGCCAGTTGATTCTGGTTCTG	AX-643865302
AX-643834633	AX-643834633	1A	169306931	A	G								Generic			AX-643834633	GAAGAGGACTAGGGCCTCTATAAATAGGGCTAGCC[A/G]CCATCGTAGCAAGGAACGGATCATTTAGACCTTCC	AX-643834633
AX-110103563	AX-110103563	1A	169643296	A	G								Generic			AX-110103563	AGCAACCGCGGGGCGTATGGCGACGGTAGCAGGCA[G/A]CAATCGTAGGGCGGGAGGCGTCTGTGTCGTAGGTG	AX-110103563
AX-643846359	AX-643846359	1A	169713571	A	G								Generic			AX-643846359	GGAGAGGCACTGCCAGTTGTGTCAGTGCACGTACA[G/A]CCAAGGAGGTCGAAGGCTTCACACCAAGGCGTGTC	AX-643846359
AX-110573056	AX-110573056	1A	169857042	G	A								Generic			AX-110573056	TCGTCCAGATTCCCGTCCAGATTTGACAGGGCTCC[G/A]TTATATCGTAGATTGTTGGATATTCCTCCATCGGA	AX-110573056
AX-643822197	AX-643822197	1A	170753820	A	G								Generic			AX-643822197	CCCATAGAGGTCTCGCAGTGCCTCCCAGGACCTTC[G/A]CCCAAGAGAATCGAAGGGACCATAATCTTCGGTAA	AX-643822197
AX-643857259	AX-643857259	1A	170892066	C	G								Generic			AX-643857259	CGGTCGCTCTCGGGTGTCGCGGTGCAGAGGCAAGG[G/C]AGAGAACACGGGATCGAGCGAGCGAGTCGGACTGA	AX-643857259
AX-643834918	AX-643834918	1A	171534431	G	A								Generic			AX-643834918	GCCAAGTACCGTTGTTGAGGATTTCGCCAAGTACC[G/A]CACCGGCAAGACCGACACTCGAACAAGCACACCGA	AX-643834918
AX-643865852	AX-643865852	1A	171699492	C	T								Generic			AX-643865852	TGACCGGGGCCGACCTGGTGGCCGTCTTTGTGGAG[C/T]GCCGGGTGGTCTTGCTCCAGGGCCGACCTCACATG	AX-643865852
AX-643846079	AX-643846079	1A	172056307	G	A								Generic			AX-643846079	GCCTTTGTGAAGAAGCGTGAAGAAGCTCAGGGTTC[G/A]TGTGAGCACATGAAGACTCTCGCTAACAAATGTGT	AX-643846079
AX-643809947	AX-643809947	1A	172180571	T	C								Generic			AX-643809947	CATCGTCCGAATGATCAGGGACCTCGTCCGGATGA[C/T]CCGGATTCATCGAGGAGATTCTGCAAGCTTCGGTC	AX-643809947
AX-643834930	AX-643834930	1A	172458409	T	C								Generic			AX-643834930	TCCACCTTCAAGATCGTAGACCGAATCCAGTCCCA[C/T]TAGATCCTGCCAGGCGGCAGACCGGACTTCGACGA	AX-643834930
AX-643846380	AX-643846380	1A	172869137	C	T								Generic			AX-643846380	CCAGCGCCAGGTGGTCCATAGTAGGCCACGCATGC[C/T]GATTTGACTGATGGCGCGTCTCCCATCATCGTTCA	AX-643846380
AX-94664194		1A	172982976			AX-94664194		BA00562067	No BS code				Generic						GAAGGTGTTGATGATAATGATGGGCCAGCAGAAAGTTCTTCTGATGATAC[M]TCCGATGACTCGGGTGTATCGGAACTGCACAAGTTGGAGAATCAAAATGA
AX-643822207	AX-643822207	1A	173537043	G	C								Generic			AX-643822207	CGGGACGTAGCTCAACCAAGAGGAGGGCGGCGGGA[G/C]GCGGAAACTACCACGTCGCCGCAGTGAGCAAGGGA	AX-643822207
AX-110702721	AX-110702721	1A	173713605	T	C								Generic			AX-110702721	GATCCTGCAACTCTGGCTGGTGGTATAGGTGAAGG[T/C]GACGCCGTTGAAGAAGAAGCATCCCTTGCAGGCGA	AX-110702721
AX-643834666	AX-643834666	1A	173957024	A	G								Generic			AX-643834666	TTAAAGGTCAAACCAAGTTGAATAAACAACATGTC[A/G]GATGCTCTTTCCCTCAAGTACATGTTAGTTCCTCA	AX-643834666
AX-643822221	AX-643822221	1A	174049512	T	C								Generic			AX-643822221	TTGGGAGAGTGGGGCTCGCCGGCCCTAGGCAGATC[C/T]GCGTGCATCGACGGTCGTGGTTACCAGATCCTCGC	AX-643822221
AX-109601368	AX-109601368	1A	174049519	A	G								Generic			AX-109601368	AGTGGGGCTCGCCGGCCCTAGGCAGATCCGCGTGC[A/G]TCGACGGTCGTGGTTACCAGATCCTCGCCGGCGCC	AX-109601368
AX-643846391	AX-643846391	1A	174186626	T	C								Generic			AX-643846391	GTGAGGTTTGAGTATGGTGAGAAGTCAGCGATCTT[C/T]TTGATAGGATAGTTGAATCCATTCAGGAAACATGC	AX-643846391
AX-643865338	AX-643865338	1A	174436392	A	G								Generic			AX-643865338	GTGCAGGAGGCATACGACTCCAAACACCCACGGCC[G/A]TGCAGAAGACGACTGAGCTCCTATTACAGGGAGGG	AX-643865338
AX-643809924	AX-643809924	1A	174436420	A	G								Generic			AX-643809924	CACGGCCGTGCAGAAGACGACTGAGCTCCTATTAC[A/G]GGGAGGGTTCGTGGCCACGACAGGACGCAAAGGAG	AX-643809924
AX-643846403	AX-643846403	1A	175487563	T	C								Generic			AX-643846403	TCCCATGAGTTATCCTACATCGACATCTTCACCAA[T/C]GAGGCGACCAACTATGAACAAGGACGACCCTTCCA	AX-643846403
AX-643857296	AX-643857296	1A	175802117	G	A								Generic			AX-643857296	TGAGAGGGGGAGGGGCCGGAGCTAGGCGACGTTCT[G/A]GACGCGGCCATTGCACGCCAAAGCGGTGGTCACTG	AX-643857296
AX-110229349	AX-110229349	1A	176049173	A	G								Generic			AX-110229349	AGGCAGAAAAAGGAAAAATTCTTATGAGGGCACCC[G/A]TGAGGAGTGCGAGAGAGAGTGCATGCCAAACTGAA	AX-110229349
AX-643822234	AX-643822234	1A	176071674	G	A								Generic			AX-643822234	GACATACAAGATCAATCTATGGATCACGAGGACGC[G/A]CCTCGACACGTGACAATGGCCAACTATTCGTACAT	AX-643822234
AX-643834679	AX-643834679	1A	176076459	C	T								Generic			AX-643834679	AGGTATTAGTACTTACGATGTGGCCCGAGGCTTAG[C/T]GCGGGAGCGTCTCTCCGGACTGACATCAACGTCCC	AX-643834679
AX-643865350	AX-643865350	1A	176077155	A	T								Generic			AX-643865350	ATTGTGTTGACAAGCTTGATGTCCCTATCGATCAT[A/T]CTTTAGATACGTGTTTGCGGCAATCAGCTCGTCCG	AX-643865350
AX-643822382	AX-643822382	1A	177019860	A	T								Generic			AX-643822382	TAAATAGTAGACGAGTCGGACGCCACAACCGTCTA[T/A]GATCGCGTACGAAATAGACACGGTTCCTAAGGACT	AX-643822382
AX-643834971	AX-643834971	1A	177339703	G	A								Generic			AX-643834971	GTCTGATCATCAGGCAATTTGTGCCTTTAAAGAAG[G/A]CGTGAAATATCGGGAGTTGAATCTGAAATTTGGTT	AX-643834971
AX-643800048	AX-643800048	1A	177488729	T	C								Generic			AX-643800048	TACAAATGCCGCCTATATTATAATCTATGTAACCC[T/C]AGATGCTATTACTCATGTGCACCTCATCCATCTAC	AX-643800048
AX-643846417	AX-643846417	1A	178298784	T	C								Generic			AX-643846417	CAACGACTCAGGCCGCCATCGCTGTTTACCAGCCT[C/T]GCGACGGCTCCGCATGCTGTGACTTTCCAGACTTA	AX-643846417
AX-111821126	AX-111821126	1A	178507482	A	G								Generic			AX-111821126	CCAACCGCAGCTCCACGCGCTCATGCACACAGCCA[A/G]CGCCTCGCTGTCGCGGCCGAGACGAGCTCCTGTTC	AX-111821126
AX-111872329	AX-111872329	1A	178867554	T	C								Generic			AX-111872329	CTTACATCTGGTATCAGAGACCATCACCACCTCTT[C/T]CTTGTGTTCAATCTGGCGCAGTTCATCCACACCCA	AX-111872329
AX-643834984	AX-643834984	1A	178966738	G	A								Generic			AX-643834984	CACTATTGTGTATGTTGCTGCCCGGTGCTGCACCT[G/A]CCGGGCCAAGATTTCATCGGCTGGTAGCTATCCGC	AX-643834984
AX-643865900	AX-643865900	1A	179058700	C	T								Generic			AX-643865900	TCCTCTTGCGAAGCTCCTCGAAGTCCATGCAAAGG[C/T]GACCGAAGCGCTGGACATGACGGCTGGAGCGCGGC	AX-643865900
AX-643822397	AX-643822397	1A	179702430	G	T								Generic			AX-643822397	TATAGGCCAGTGGCCAGACTCATATCAAATACCAA[G/T]ATCTTGTTAAATATGTTATCTTGAAATAACCGCAA	AX-643822397
AX-643846140	AX-643846140	1A	179878082	T	C								Generic			AX-643846140	CGAGCTGCTGGAGCCTGTAGCTGACGAGCATTGTG[C/T]GACCGCCGCCGCAGTCGTGAAAGGTCAGGTAGAGG	AX-643846140
AX-643810009	AX-643810009	1A	179937568	T	C								Generic			AX-643810009	CTCGGATTCAGGGTTTCGCAGACCCTTGAGAGGTT[C/T]GAACACCAAGGTGCGTGCGGAGAACTCTCCCTTCC	AX-643810009
AX-643822276	AX-643822276	1A	180235999	A	G								Generic			AX-643822276	TGTTGGCTATGCACAGAACACCCACCACACGCTCC[G/A]TCGCTGCTGCCCATCAGTAGCTGTTGCCGGCCACC	AX-643822276
AX-643865383	AX-643865383	1A	180342891	T	C								Generic			AX-643865383	CCCATCAAGCACCACGTGTCAACCAAGGCCGCATG[C/T]CGTTAGGGCCCGCAACAGTCCGCACTTCCCCTTTC	AX-643865383
AX-643834720	AX-643834720	1A	180546817	A	C								Generic			AX-643834720	GTCGACCAAGCCGCTGCGCCTGATGGAGCCGCTGG[C/A]CATCGTGCTCCTTCACCACACCACGACCAAGTGGT	AX-643834720
AX-643846154	AX-643846154	1A	180546842	A	G								Generic			AX-643846154	GAGCCGCTGGCCATCGTGCTCCTTCACCACACCAC[G/A]ACCAAGTGGTCTCCCGAAACAGCAGCAAGGGCGTA	AX-643846154
AX-643857333	AX-643857333	1A	181134336	A	C								Generic			AX-643857333	AGAACCAAGGTATCAATCCAGTAGGAGAATACATG[A/C]AAGTCCCTTGTACCTACACAAATAAACAAGAACCA	AX-643857333
AX-643857343	AX-643857343	1A	181859801	A	G								Generic			AX-643857343	AAGCCAGTTAACTTTCTGAACAGTAACTTTGAACA[A/G]TTACTATGGTCAAACAGTTGGGAGATTGAGGCTGT	AX-643857343
AX-643846458	AX-643846458	1A	182077592	T	C								Generic			AX-643846458	CGACCTGATTACTTCCATGCTCCGCGCCAATATCG[T/C]GCGTGCGTGTGCTAATATGCTGGGTGGAAGTATGC	AX-643846458
AX-643822287	AX-643822287	1A	182119469	T	G								Generic			AX-643822287	CTTGATGCACCGACACTCAAGATCACCAATCTGAA[G/T]AAACTCCATTCCATGGCAACGGTTTGCAAGACCGA	AX-643822287
AX-643809975	AX-643809975	1A	182150544	T	G								Generic			AX-643809975	CAGCTTCTATGTATTTCTCTGTTATTGGATGATTG[G/T]GTATTTGTATCTTTAAGATTTGGAAGTCCATGTGT	AX-643809975
AX-643834731	AX-643834731	1A	182616302	A	G								Generic			AX-643834731	GCCAGAGCCCATAATGGCTTGTGGCTGCACACAGA[A/G]GTTTCCAGCAGGAAATACAATATGATCCCTTTGAG	AX-643834731
AX-111336276	AX-111336276	1A	183073468	A	G								Generic			AX-111336276	CCCGGGGCCGCAGGTAGGCAAGTCATGGTACCCTC[G/A]TTCCCAGGACGGCAACAGTAGCTCTCAGGCCCAAG	AX-111336276
AX-643846471	AX-643846471	1A	183576818	C	G								Generic			AX-643846471	GGCTTGTTGGTAGCATGTAGCACGCGTACAAGCCC[G/C]GAGACGGTTCTCCTCAAGATGCACATTGTCATCAC	AX-643846471
AX-643834740	AX-643834740	1A	184131502	C	T								Generic			AX-643834740	AATACCTTCGTAGCTTCTCTCTTCGCGTGCGGGCG[C/T]CGGGAATGGCGGATCACACCACAGAGCCGCGTGCC	AX-643834740
AX-109710575	AX-109710575	1A	184309041	A	G								Generic			AX-109710575	AATGGTGTTGTGCGTCCGACTATGGCTAGCAACCG[G/A]CTCTCTATCTCTCTGGTCGTGGATGCCGCCCATCG	AX-109710575
AX-643865410	AX-643865410	1A	184488401	C	T								Generic			AX-643865410	CGCAGCCTCCTTAGCCCCTGTGGTGGCTTCGCCCG[C/T]CGGGCGCGCTGCCGCTACGGCCCTAAAGGTAAGCT	AX-643865410
AX-643834752	AX-643834752	1A	184572274	A	T								Generic			AX-643834752	TACCGATGCATATGTAGCTAGTTCTGATGTAAGTC[T/A]TGCTGAATATCCTTGTCCTCACGTTTGCTTAATTT	AX-643834752
AX-643822446	AX-643822446	1A	184835740	G	A								Generic			AX-643822446	TGCGCCCGAGGCGCCGGGACCTCGCCGCGCCGCCC[G/A]CGCTATAGCGCCTTCGCCGCCCGCCGCCCGCCGGC	AX-643822446
AX-643846192	AX-643846192	1A	184931621	T	C								Generic			AX-643846192	TAGTAGAGGGCCAATGCTCAAAGGATATCATCTTT[C/T]AGTAAATGTAATATAGTTATCTAGACTTTGTGTTA	AX-643846192
AX-643809996	AX-643809996	1A	184939597	T	C								Generic			AX-643809996	ATGGACCATCTTTGTTTCCTTTGAATTGCTTCTCC[C/T]GCAGTCCGGATTTAGAGCCACTAAATCCGGCGTTA	AX-643809996
AX-643856999	AX-643856999	1A	185886728	C	T								Generic			AX-643856999	AGCACGGATCAGGAGGCCCATACGGCCCTGGAGTC[C/T]GACAAGCAACCTCCATAAAGAGAAGGAGGCATGCC	AX-643856999
AX-643865419	AX-643865419	1A	186008135	G	A								Generic			AX-643865419	TAGTTGCAGATGTGATCCGCCGAACACTGTCCGAC[G/A]GCAGAGTTACGTCAGGCTCGTCGTGATTGTGTGAC	AX-643865419
AX-643835047	AX-643835047	1A	186612536	T	C								Generic			AX-643835047	TTGCTACAACGGCCTTAGAATCGGAGCAGATCGTG[T/C]CATCTGAGGCCACAGAGTTCGCGGCGTGGGAGCTG	AX-643835047
AX-643846206	AX-643846206	1A	186740707	T	C								Generic			AX-643846206	CCTGGAGGCACGAAGACGGCTTGGTCAGAGCCGGG[C/T]GGGATGATAATGGCTGAGCGGAGGCGAGAGGCCGC	AX-643846206
AX-643810010	AX-643810010	1A	186987699	C	T								Generic			AX-643810010	GTGATGAATAGACTTTCTGAAGAAAATACAACTTG[C/T]CACCCGATGATAATTACCTCACATGTCTCATATAC	AX-643810010
AX-643822459	AX-643822459	1A	187274782	C	T								Generic			AX-643822459	GCAGAGCAGCAGCATGAACGAAAGCAAGAGCAGTG[C/T]ATCAGCGCGACCGACATCAAGAACATAGCCACAAC	AX-643822459
AX-643857370	AX-643857370	1A	187444432	A	G								Generic			AX-643857370	GCGTGTGCATCCTCGATCTTGACGTGGATGGCCTC[A/G]ATCCGGGCTAGGGCGACATCAGCGGCACAGACGAC	AX-643857370
AX-643865427	AX-643865427	1A	187602777	T	C								Generic			AX-643865427	ATAGCATCCCATACATGTATGCTTGATTACTTGTG[C/T]GTGAACGTGTCCGTGTACTGTAGGACTGGTGTCAC	AX-643865427
AX-643846218	AX-643846218	1A	187653349	A	G								Generic			AX-643846218	GGCAGCGCTTCCGGTGATGGAAGATATCGGCGTGC[G/A]TACAAGGTGCCAAAGACGCATGGGCCTTGGTGAAG	AX-643846218
AX-643835059	AX-643835059	1A	188131433	T	C								Generic			AX-643835059	GTCATCTACTGTTCCTCTCACTATGTTGCTTCCCG[C/T]GATCCCATCCCGACGAGCGCGTGCACGGTTGGTCG	AX-643835059
AX-643857020	AX-643857020	1A	188131980	T	C								Generic			AX-643857020	AGGTGGACGCGGCCTCGCCAAGAGTTATTTATTAT[T/C]CTCCTATTAATTACAAAGCCAATGTTCACTATGGT	AX-643857020
AX-643822338	AX-643822338	1A	188195675	T	G								Generic			AX-643822338	ACCCGACCATCGGTGCGCACCACATTACCGCGGTG[G/T]TTTCTTCCCTCACGGGCGGGCATCGTTTCTGGCTC	AX-643822338
AX-94415704	AX-94415704	1A	188223531	A	G	AX-94415704	AX-94415704	BA00190786	BS00098702				Generic			AX-94415704		AX-94415704	GTTTGTAGATAGGTTGTCCAATCTACTGTGTCATCGCTGGTTGTTCATAG[R]GAATTAGGTTTGCTACTTCTTATGATGTAGATGTGCAATCCGTTTTGTTA
AX-643810025	AX-643810025	1A	188390394	A	G								Generic			AX-643810025	GCCCTTCGTCCTGATCCTTCGTTCCTATTCTTGCC[A/G]TAGTTTCTTGATGTCTCCCTTTGCACTGATAGGCC	AX-643810025
AX-643865969	AX-643865969	1A	189158453	A	G								Generic			AX-643865969	CGGAGGACCACCCAGCTGTCACTGTGGGCTCAGGC[G/A]CTCTCCCGATGTTGTGCACACCCACCATCTGCAAC	AX-643865969
AX-643835073	AX-643835073	1A	189260279	G	T								Generic			AX-643835073	ACTGGCAGGACCAGCCTCACGAGGGACCCTGGAGG[G/T]AGCAACCTCGTGAGGACCGCCCTCAGGGAAACGCT	AX-643835073
AX-643846231	AX-643846231	1A	189261675	G	A								Generic			AX-643846231	TGGAGGAGATCACAACAGTTCTTCAGGAGCCACCA[G/A]GGCCTGCGGAGCCTCCATAGGCTCAGGGCCCTGGT	AX-643846231
AX-109401018	AX-109401018	1A	189722535	T	C								Generic			AX-109401018	TGAGAGATAATTACACCTACCATCCTTGTACTTTC[T/C]GGCATGTAACACGATGGTCCTTAAACTCGTGGAAT	AX-109401018
AX-643857386	AX-643857386	1A	190464391	A	G								Generic			AX-643857386	ATCAGCACGGACCCTCGTCGGCAAGGCCTTCCGCA[A/G]CGGAGTCTATTGGCCCACATCACTCAAAGATGCAG	AX-643857386
AX-643822487	AX-643822487	1A	190528658	C	T								Generic			AX-643822487	CCACTTAATGATATCATAAACAACCAGGATGCCAC[C/T]GGCTGGATTGTTGAATGGGCCATTGAGCTCTTACC	AX-643822487
AX-643835086	AX-643835086	1A	190839277	T	C								Generic			AX-643835086	CGATTTCCCACATCTACATCACGAACCCTAGCTAT[T/C]CATCCCGTGCCCAAATTTCGCGCAGGCACCGGACG	AX-643835086
AX-643857398	AX-643857398	1A	190927672	C	T								Generic			AX-643857398	AGAGTCTCATCGGCTACGCCAACGGTGACACTCCA[C/T]AGCGGCCAAGCGCGTCGCTGCCGCGGCAAGACCGC	AX-643857398
AX-643846533	AX-643846533	1A	191314079	T	C								Generic			AX-643846533	TCGCTCTCCGGGCAGCATCCCAAGCATCCGTCGGC[T/C]TCCCTGAAGATCTTGACGAAGAGCATCATCACCCC	AX-643846533
AX-643865979	AX-643865979	1A	191645143	A	G								Generic			AX-643865979	GCCTCTCCTGACGTCCTGGAATGTGCTCTTTCTGC[G/A]ATGGCCCTGCTACGAGATGATCTTCAAGGCACCGA	AX-643865979
AX-643810049	AX-643810049	1A	191853867	G	A								Generic			AX-643810049	GCGAGGTTATCGCACTCTCCTCTGATGACGAGGTC[G/A]AAGGCGGCAGCAATGGCGGCGCGGAGGGCGTCAAG	AX-643810049
AX-643822362	AX-643822362	1A	192006132	T	C								Generic			AX-643822362	TGATATCCATTGGTTTATCCTCGCTTTCCGTAAGC[C/T]GTCCCTCACACGACAAGCCTTTGTGTTAACTTTAA	AX-643822362
AX-643822373	AX-643822373	1A	192495302	T	G								Generic			AX-643822373	ATCTTTCCAGCGGCACACTTGTATTCCCAAGTTGA[G/T]GCCAGGTCCATGCATCCTTTATCAAATCTTGCATA	AX-643822373
AX-643835099	AX-643835099	1A	192899998	A	G								Generic			AX-643835099	TAAGGCACCCGACAGATGACATAACAAACTCTGCA[G/A]CTTTGCGATGCCTCCCAAGGTCAAGGGCTCCCAAG	AX-643835099
AX-643846254	AX-643846254	1A	193205697	G	T								Generic			AX-643846254	AACCTACTTGTCTACCCTAAGATGGAAGAAGAATC[G/T]CTCAACTGGTTAAGGAACATTTAAAGACTGCCATG	AX-643846254
AX-643810111	AX-643810111	1A	193522689	T	C								Generic			AX-643810111	TGCCGTTGCTGCCACACCACCGTCGAAAGCCAGGG[T/C]CATCGCCCGCTCCGCTACCACGGCCCAAAGGCGGG	AX-643810111
AX-643846555	AX-643846555	1A	193979273	C	A								Generic			AX-643846555	TCGTCCAAATAAACACCTCAACGTCCCTCATCCAC[C/A]ATACCAGGTGAGGATCCGTCATCGATCTCGTCGTC	AX-643846555
AX-643857418	AX-643857418	1A	194056242	C	T								Generic			AX-643857418	AGCCAGCCTTTGTTCCTCCTTAGCCTCGGCATTGT[C/T]GAGAAGAAAGGCCTTGCGCTCCTCGTCGACTCACT	AX-643857418
AX-643822387	AX-643822387	1A	194548325	A	G								Generic			AX-643822387	CCTCTCGAGTTGCTGGCCCAGGGCGATGTGCTTCA[G/A]CCATTGGAAGGCCACGCCTACGTTGCGCAGCCCGA	AX-643822387
AX-643835110	AX-643835110	1A	194693250	C	T								Generic			AX-643835110	AAAAGTGGTAGATGTAAAACGCATCAGGTGCGCCA[C/T]AGCCGGTCCGACAGATGTTGTAAATTCTGTTTGCT	AX-643835110
AX-174272690	AX-174272690	1A	194976623	A	C								Generic			AX-174272690	GTGGAGTTTCATACGGCACCTCCGAGTTCTACACA[C/A]ATTCAACTTGATGAATGTATGACGGATGCTTTGTA	AX-174272690
AX-643865465	AX-643865465	1A	194994075	C	T								Generic			AX-643865465	ATGACCCGCCACCGACCTCGAAGCGAGCCCGACGG[C/T]GTGGTGGCTGGTCGCAGCCGCCACTGCAGGAGCTC	AX-643865465
AX-643810091	AX-643810091	1A	195185988	G	A								Generic			AX-643810091	CGATGGAATACGGGGCGTTCTAGTTTCTCTGAGCC[G/A]GAGTACCACACATGACATGGCAGCAACATGATTTC	AX-643810091
AX-643835124	AX-643835124	1A	195187166	A	C								Generic			AX-643835124	TGCTGCAGGGCATGGAAACTAGTTCTCGCGGCTAG[C/A]GGCAATGATCTCTTTCATGTCCTCAATATGCTGAT	AX-643835124
AX-643822400	AX-643822400	1A	195201694	A	C								Generic			AX-643822400	CAGAAAGCTCAGTACGAGAAGCATGACAAGAGACC[A/C]AGATGGCATTGGCAGGAAGGGCTGAGGTGGCAGAG	AX-643822400
AX-643857066	AX-643857066	1A	195372537	T	C								Generic			AX-643857066	GAGGAGTTTTATTCAAAGCAAACTGTCGAGAAGGA[C/T]GCAGGCCGGCATAGTCCAAGGCCTGGCTGAGTGAC	AX-643857066
AX-643866002	AX-643866002	1A	196162905	A	G								Generic			AX-643866002	GTCCGGAAACGTCGGAATTCCGTTGATGTCGGCTC[G/A]GACGCAGGTGCATCGGTTGTCCGGTCCGGACCGGA	AX-643866002
AX-643846567	AX-643846567	1A	196325390	A	G								Generic			AX-643846567	CATTCCGACTTCACCCTCTCTGGCTCAAGTACACC[A/G]ACATGGAACACTCTTCGTCGAGCCACGCGCAACGA	AX-643846567
AX-643800684	AX-643800684	1A	197089177	A	G								Generic			AX-643800684	GGGCGTGGTGAAAACCCTCGATCAACCACAATGTT[G/A]TAATTCGTGGGAGCTTAGAAACTGAAGAGATACTA	AX-643800684
AX-643846576	AX-643846576	1A	197100106	A	G								Generic			AX-643846576	CATCATGCCCATGCACGTTCAACCAACCACCCAGC[G/A]ACGCCATGCGTCTCGGCGCCTCAGGCCTCTGGGCC	AX-643846576
AX-643810140	AX-643810140	1A	197135745	A	G								Generic			AX-643810140	ACTGATTCATGTGAGTAAGGAGTTACTCAACTACC[A/G]TGTTGAGTAAGAGTTACTAGGGTCACTTCGAATGA	AX-643810140
AX-643865479	AX-643865479	1A	197140411	A	G								Generic			AX-643865479	CTGACGGGCCGCTTCAATGGCGAAGGGAGTGAGAG[G/A]TCGCATCTGCCTTGAGCCATCTTTAATGTGGAGTA	AX-643865479
AX-643822547	AX-643822547	1A	197518225	G	A								Generic			AX-643822547	CATCATATTCATCATAAATAGGTAAGTCAAGGCAT[G/A]AAGAAGTCTAGCTAGCATGAAGCATGGTAATAGGT	AX-643822547
AX-643857075	AX-643857075	1A	197858041	C	T								Generic			AX-643857075	AGACATCCGGCCCCTTTGCCCGGAAATCTGGAGCA[C/T]GCTAACCAGAGAGTAGAAGAATCGGGAAACTCCAG	AX-643857075
AX-643822561	AX-643822561	1A	198223863	C	G								Generic			AX-643822561	CCCTTTCCAACAAAATTGGATTCACCTTCAAATTC[C/G]TCCAGAGCATTGAGATATCACCGAAACAATCTAAC	AX-643822561
AX-643834858	AX-643834858	1A	198229934	C	T								Generic			AX-643834858	AGATCCTCGGGTACATAGAATGATACACAAATCCA[C/T]GGACAACTAAGCACGATACATGGGTAGCCAGTTCT	AX-643834858
AX-643810102	AX-643810102	1A	198320884	G	A								Generic			AX-643810102	AGTGAAGGGGTACATGGGCCACGGGCCCAAACACT[G/A]TGCGCAGACAGGTATCGGACGTCTTCTGGTGACCG	AX-643810102
AX-643846301	AX-643846301	1A	198325038	T	C								Generic			AX-643846301	CATCCACATCCTTACCACATCCAATGGTTCAACAA[T/C]AGTGGAAAGGTTAAGGTAAGACATACTGTTCATGT	AX-643846301
AX-643856404	AX-643856404	1A	198686937	G	A								Generic			AX-643856404	AAGTCCTTGAGCGTCATGGAGTTGTTGTTCTTAAC[G/A]TTGAGGCTCGGCATCTTGTGCATTCTGGTGTAGAT	AX-643856404
AX-643857087	AX-643857087	1A	198940362	A	T								Generic			AX-643857087	TTGGATGCGATAAGACGTTCGCCACGCTCTCGAAG[A/T]GCTACCTTTGGCCAAAGCTGTTTCGGGATGTCAAT	AX-643857087
AX-643865495	AX-643865495	1A	200370945	G	A								Generic			AX-643865495	GGACGACCGGAGCCACCGGACGTTCGACGACTCCC[G/A]GCGCCCGGACGACCGCGAGACACCGGACGTCCGCC	AX-643865495
AX-643835158	AX-643835158	1A	200574291	A	C								Generic			AX-643835158	TACAACTTTACCGTGAAGATGCGATGCAATATATT[C/A]CTTGACTTAATTGTGTTCAAACACATTAGGAGATC	AX-643835158
AX-643810114	AX-643810114	1A	200579810	A	G								Generic			AX-643810114	CCAGTGCGGCACACGAGGAGCCAATTGGCATCGGT[G/A]AAAGGCTCACCCAGCCAATAGACATCTGAAATGAG	AX-643810114
AX-643857462	AX-643857462	1A	200814521	T	C								Generic			AX-643857462	GCAGTTCTCGGCATGTTCGGCCTATGCGACCACGT[C/T]GACGCTATCGCCGCTGCGTACTCCACTGACCAAGA	AX-643857462
AX-643822437	AX-643822437	1A	201028899	T	C								Generic			AX-643822437	GCAACCAAAGTGGGCACATAGGACAAGTAGGCCTT[C/T]AATTCTGCCAAAGCCGCTTCTGCTTCTGGCGTCCA	AX-643822437
AX-643846602	AX-643846602	1A	201187428	A	G								Generic			AX-643846602	GCAAATGTCTCCATGCTCAATCATGTCGTGGTCGT[A/G]GCCGTAGATGAAGACCGAAGATGGCACATCATCAT	AX-643846602
AX-643810171	AX-643810171	1A	202067809	A	G								Generic			AX-643810171	TCCCTCCAATAAGAAGGGTTAAAACCCATGGCGCC[G/A]GCCAACGAAATTTCCCTATACCTGGAGAGTTAACA	AX-643810171
AX-643866039	AX-643866039	1A	202381465	C	T								Generic			AX-643866039	TTCATCTTCTTGCAGAAAGATCAGCAGCAGGACAG[C/T]AAACGCCATTATGAGTTATATTCTCCTCTCGGACT	AX-643866039
AX-643798632	AX-643798632	1A	202648788	C	T								Generic			AX-643798632	GATGAGGTCACCCACCTCTAGGGTCCTGGAGCGGA[C/T]GCTACAACAGTGGTATCGCCGCAACGCGTGCTGGT	AX-643798632
AX-643835170	AX-643835170	1A	202706739	C	T								Generic			AX-643835170	AGCGCAGGGACCTCCGCAGTACGTGCGGTAGCGGC[C/T]AGCAGTGAAGCGTGCACATACACATACACATACTC	AX-643835170
AX-643857110	AX-643857110	1A	202749807	T	C								Generic			AX-643857110	CTCCGCGCCACCAACGCAGCACTGACCACTTGATT[C/T]GTTAATGGCTCTTCTGGTTTAGGCGCGTCTAGTAT	AX-643857110
AX-643846615	AX-643846615	1A	202774197	C	T								Generic			AX-643846615	CACGTTCTCAACGGGAGCACAACACTCTGAAGAGG[C/T]GCGCTTACCAGAGTGGGTGCAAGAGGTCTTGCCGG	AX-643846615
AX-643835183	AX-643835183	1A	202816727	C	T								Generic			AX-643835183	TATGTCGAATATGTTTATGCAGCCCACCCAAAGAC[C/T]AGTTCGACGCGTCATCGAGCAGTTCACTGGACTCG	AX-643835183
AX-643822460	AX-643822460	1A	203015905	T	C								Generic			AX-643822460	GCAGACTTCCTTTTGCCGCCTCAGATCATCTTCCT[C/T]GTTGTCGTTATCCACACCAACTACATTACCATCAC	AX-643822460
AX-643846338	AX-643846338	1A	203415421	T	C								Generic			AX-643846338	ACGAGCTCGGGGCGGCGCCGGCGTTCGGGTGAGCG[C/T]GGTGATGCAAATGCAGTGGCCGTGGAGGCGCATGC	AX-643846338
AX-643810139	AX-643810139	1A	204098257	T	C								Generic			AX-643810139	GCATCCCTTTTTTAGTCCGTGCTCCACGGGTATCG[C/T]GACGCGGTGCGTTTGGCCATGGCCAACCCATGCCT	AX-643810139
AX-643835197	AX-643835197	1A	204378607	C	T								Generic			AX-643835197	CCCGCGCGAGACTCTCCTGGCCCGCGCGCCCGAGA[C/T]GTCGCTCGCCGCCCACGCCCACCTACGCCGCCGCC	AX-643835197
AX-643857494	AX-643857494	1A	204378679	G	A								Generic			AX-643857494	CGCGCCCGCTCCGGTCGCCACCCATGCCCACCTAC[G/A]CCGTCGCCACGCCTCACCGCCTCTGCCGCGCGCTG	AX-643857494
AX-643822474	AX-643822474	1A	204784623	G	A								Generic			AX-643822474	CCGCTTCTTGCCGCCGCCGACTGCTGCTGTTGCAC[G/A]CGCTGCCTCCGCTCGCTGCTGCGCCGCCGGTCGTC	AX-643822474
AX-95159518	AX-95159518	1A	204828447	T	C	AX-95159518	AX-95159518	BA00434046	BS00035845				Generic			AX-95159518		AX-95159518	TAAACTCTTCATATGAAATTTGCTGTAACTGACAACCATCAGGGTCATGT[Y]GTCATCCAGTCATGCACAGCTGCACGCCACATATATTTTCAATATTCCAT
AX-643846641	AX-643846641	1A	204914482	A	T								Generic			AX-643846641	TCTACGGCCCAACAGACCATAGTAGGTCTGCCGCC[T/A]TCATTGAGGAGCTTCGCCGGAAGGTTTCGGCCGCT	AX-643846641
AX-643810152	AX-643810152	1A	205227534	A	G								Generic			AX-643810152	AGGTGGATCAGTGAGCTGCATAGCTCGTATCCAGC[A/G]GGCTCGGTGGGCCACCCAGCCAGCTTGGATGCCGG	AX-643810152
AX-643834925	AX-643834925	1A	205781130	T	C								Generic			AX-643834925	CACACCAGCTCATCGAGCTCAAGAACACCTTTCCT[C/T]AGGAGGCAATTCATCCATTGTGCTAGTTCATCACT	AX-643834925
AX-643822486	AX-643822486	1A	206254761	A	G								Generic			AX-643822486	ATCCACATACTGCCCCATAGTACGGTTTCCCTGGC[G/A]TAAGTTGCGACACTCATGCTTATTCATGCTCATAG	AX-643822486
AX-643857141	AX-643857141	1A	206726414	A	G								Generic			AX-643857141	CCTGCAAGGGACTCGGGAACGGCGACAGACTTGGC[G/A]CGGCGCAGAATCTTGCGGAGGACGACGAGCGGCGC	AX-643857141
AX-643810212	AX-643810212	1A	206788899	T	G								Generic			AX-643810212	TTGGATTTCATGAGCTATGGATTGAGATGATGATG[G/T]CTTGTGTCAGCTCGGTCAGATATAAGGTTTGTTTC	AX-643810212
AX-111860089	AX-111860089	1A	207181242	T	C								Generic			AX-111860089	CTGTTCATCCACCGTTGACCTCCTCCAGCCTCCAC[T/C]TGCGACTGTTCAACCAGAAGCTCCTGTTCATCCAG	AX-111860089
AX-643846651	AX-643846651	1A	207274132	A	G								Generic			AX-643846651	GCCACCTCACCGTTGCTTCCCTGTCGCCGCCTATC[A/G]CCGGAGATTTCCGGATCCGGCCACCCGCCGCCAGA	AX-643846651
AX-643846377	AX-643846377	1A	207279989	A	G								Generic			AX-643846377	TCAGGGAGCGCAAACTTGGAATCTAAACGCTCTGC[G/A]CGGCAACCCGGTAGTGGTTTCTCGTTGGCTGGTGA	AX-643846377
AX-643822634	AX-643822634	1A	207318178	G	A								Generic			AX-643822634	CCAAGCAGCCTTGGTACACCACCCGTAGACCGCCT[G/A]TCAAGTTTCGCGCCATTATAAGTCCATTTGATACT	AX-643822634
AX-643834938	AX-643834938	1A	207833065	G	A								Generic			AX-643834938	AAAGAGCTCACTCCAGACCCATGGCGGCGATGCTC[G/A]TGAGCGGCCAGTGGTTGTGCTAGATGGTCCACGAC	AX-643834938
AX-643797864	AX-643797864	1A	208219650	T	C								Generic			AX-643797864	TCTTCGACTAGCTGGAGTAACTTTGGCACTAACAT[T/C]AAGTTCAACTTAACAAATTTGTTTATGGGCAATAC	AX-643797864
AX-94793337	AX-94793337	1A	208725628	A	G	AX-94793337	AX-94793337	BA00152733	BS00052937				Generic			AX-94793337		AX-94793337	TGTTGCCACATAATCAAGGTGATGATGGTATTGGATGTTAAAATGATCCC[R]GCACACCATGTCATGAAACGATGGACAATAGATGCACGTGACATCCTACC
AX-643810182	AX-643810182	1A	208878895	A	G								Generic			AX-643810182	CCCAACTGAAATATACATGCAGGCAAAACTAGCGC[G/A]GATAACAAACACGCCCTTAGAGCATCTCCAACAAG	AX-643810182
AX-643822649	AX-643822649	1A	209788518	A	G								Generic			AX-643822649	GACTTGATGAAGAAGACGACATGCGTCATCCTAGC[G/A]AGCTCCGTGTCGCCATCCTCGCGGCACGCGACGGC	AX-643822649
AX-643834950	AX-643834950	1A	209825052	A	G								Generic			AX-643834950	ATGCTGGCATGACGCTTGTGCTCGGGTCCGTCCCT[G/A]CGGCACTGACAAACCTGAGTAGTCGAGCTCTGGCT	AX-643834950
AX-643846677	AX-643846677	1A	210075371	A	G								Generic			AX-643846677	CGAGCTAGGCCGTGGAATCGTTAAGCAAGCAGACT[G/A]GGAAGGGAGAGTCCTTCGCACGCACCCTAGTGTTC	AX-643846677
AX-643822662	AX-643822662	1A	211076945	C	T								Generic			AX-643822662	GAAATGCCTCCTTATTACGCGCAAAATAATGATTT[C/T]GTCCACCTGACATTTGGGACCCACTGAAACGACCT	AX-643822662
AX-643835251	AX-643835251	1A	211144572	A	T								Generic			AX-643835251	ACCGGCCCCGCCATCGACTAGCATCTTTGTCACCT[A/T]GAGGTTGCGTATTGTCGGTGAAACCAACAATAGCA	AX-643835251
AX-643810196	AX-643810196	1A	211145704	A	G								Generic			AX-643810196	AGAGCTAATGGAAAGTAATTCGCAAGCACCTTACC[A/G]TCGCGGGCTTTGGCGGCTTGCATCGCGATGTTGTA	AX-643810196
AX-643846688	AX-643846688	1A	211145718	C	T								Generic			AX-643846688	GTAATTCGCAAGCACCTTACCATCGCGGGCTTTGG[C/T]GGCTTGCATCGCGATGTTGTAGATGCTGAGGAACC	AX-643846688
AX-643857532	AX-643857532	1A	211234364	A	G								Generic			AX-643857532	TATAGTCTAGGTGACGAAAGAGTACACGGGCCTCG[A/G]CCCAAGTGGCTGCGCGCGGGCAGGGCCCGAAGTTC	AX-643857532
AX-643846412	AX-643846412	1A	213681225	T	C								Generic			AX-643846412	CCTCGTCCGGCGCAGCACTGTTGCCACGCGGTCCA[C/T]GACACGACCTACGTTAGCACGAGCCATGCTCCCAT	AX-643846412
AX-643865571	AX-643865571	1A	213867737	A	G								Generic			AX-643865571	AGACGGAGATCCGCAAGAAAGAAAGTGATACTTAC[A/G]CAGACACCATTGGGCGCTACTTCGGGCCCTTCCGG	AX-643865571
AX-643834976	AX-643834976	1A	213868421	T	C								Generic			AX-643834976	GGGCCAGGCCTGAGGAGGCGGCACCCGGTGCTCGA[C/T]GAAGGTGACCAACAGATCTGAGGCCTTGAGGCCTT	AX-643834976
AX-643857544	AX-643857544	1A	214690436	T	C								Generic			AX-643857544	CAACAGTATATGCTAGCGGGAGCCAACCGGTTCAA[C/T]CACGCCCTGGCTGAGCCTTTAAGCAACAAGGGCAC	AX-643857544
AX-643822676	AX-643822676	1A	214870399	T	C								Generic			AX-643822676	CGTGGTGGGGGCAGCAGGAGGGCGGTGATTTGCCT[C/T]GGACCTAGCGCCATTGCTGCTGCTGTGCTCGTTGG	AX-643822676
AX-643810207	AX-643810207	1A	214870638	A	G								Generic			AX-643810207	CGCGTGCCTCTACATCCCTCGTAGTAGTGGTGGCT[A/G]TGGGTGGCGGAGCCTTTGAGGCGGACGGGTGAGCC	AX-643810207
AX-643834987	AX-643834987	1A	215414164	T	C								Generic			AX-643834987	GACGCCGGATGTCCGAGGCCTGGAGCACTTGGCGG[C/T]TGGGCGGTTGTTGCTATAGTGGTCACCTCCAGTGG	AX-643834987
AX-643846712	AX-643846712	1A	215968681	C	T								Generic			AX-643846712	TGCCGAACGGAGGCTGATGGAGGCGGGTCCAGCGA[C/T]GACTTGCGGGCGGAGCAGAAGAAGGCTGCATGTCC	AX-643846712
AX-643857190	AX-643857190	1A	216179129	A	G								Generic			AX-643857190	CCCTAGTCTATGGGGCAGAAGCAGTTATTCCAACA[G/A]AACTCATTTACCGATCGCCTCTAGTGCTTGCCTAC	AX-643857190
AX-643866101	AX-643866101	1A	216336163	A	G								Generic			AX-643866101	GATTTGTTGAAAGCAGTGCCTCGATTTCTTCTTTC[A/G]CAGCAGCGCCTCGTTGTGAGGGCATACTCAATCTA	AX-643866101
AX-643797871	AX-643797871	1A	216429599	T	G								Generic			AX-643797871	ATAGGATAAACATGAGGATGATCGAACACTTCCCA[T/G]GTCAAGATGATATATCACAGCTTTGACCACGCGGA	AX-643797871
AX-643822688	AX-643822688	1A	216496589	A	G								Generic			AX-643822688	ACAAAGGAGGAGGGGAGGTGAAAAACAAAGACACA[G/A]AGGGCAGTTCGGTGGAGCCGCACTCCAGCACCTCG	AX-643822688
AX-643835000	AX-643835000	1A	217196671	T	C								Generic			AX-643835000	CAGCCTAGGGCCGGAGCGCCATCTGCCGTCTGGCC[C/T]GGGAAGCGCTGCATTGTGGCTGAACGGTCAGGTGG	AX-643835000
AX-643810227	AX-643810227	1A	217513743	C	T								Generic			AX-643810227	GGACGGACTAACAGACGTCACTTGTGTCGTTTGAA[C/T]GTGAAGCAATCACCTGCACCGAGAACTGGCGCGGG	AX-643810227
AX-643857569	AX-643857569	1A	217513781	T	G								Generic			AX-643857569	GAAGCAATCACCTGCACCGAGAACTGGCGCGGGCG[G/T]CGTTGACTGTTTCGGGCAGAAATCGCACGCGGGTG	AX-643857569
AX-643866114	AX-643866114	1A	218004049	G	A								Generic			AX-643866114	AGCGCCTCCTGCCACCGCCGGAGCAGCCGCCCGCC[G/A]GCGCCGATCCCGCCGACGCCGAGGTAGCCACCGCC	AX-643866114
AX-643846437	AX-643846437	1A	218052051	T	C								Generic			AX-643846437	GTTCAACAACATCGGCAATGTTAAGGTAACACGTA[C/T]TGTTTGTGTGCATTTAAGCATCTCTACAAATGCTG	AX-643846437
AX-643822560	AX-643822560	1A	218158201	T	G								Generic			AX-643822560	GCGTCGTCGGCAGGATGAGGGAAGGTGGCAGTTGG[G/T]ACGGGACTAGATCTCTATCCATGTCCAATGAACCC	AX-643822560
AX-643822575	AX-643822575	1A	218272456	C	T								Generic			AX-643822575	CTTGCCAACACCGGCGCCCGCAACGCCCTATCGGG[C/T]GGGCTGGCACTTGTCGCCTAGCCGCGCCCGATGCC	AX-643822575
AX-643857578	AX-643857578	1A	218478911	T	C								Generic			AX-643857578	CGGGTTGAAGGGGCTCATAGCCCGGTCCAGTCACA[C/T]GAGTTGGTCAATAGTTAGGTCGCTCACATGGCTTG	AX-643857578
AX-643846447	AX-643846447	1A	218521927	G	A								Generic			AX-643846447	CGCTCGACATTGAAGTAGTTTAGATCGTTGGATTG[G/A]CATGATTTAATGACTGCGATTAACTGGATCTGCCC	AX-643846447
AX-94911243	AX-94911243	1A	219364934	C	G	AX-94911243	AX-94911243	BA00482232	No BS code				Generic			AX-94911243		AX-94911243	GCGAGGCTCGCCGATTCAATGTACCGTTACCACTGTAACTGTAGCATTTC[S]TTTTTCCATTCCTGTAGCTGTCACCCGTTGCCGGCTGGCTATAAAGCTAT
AX-643810292	AX-643810292	1A	219387131	C	T								Generic			AX-643810292	TTTTTAGCATTAGTACAGACACAAACGCTCATATA[C/T]ACGTGCATACATTTATTCGTATGAACGCACACATG	AX-643810292
AX-643800386	AX-643800386	1A	219665099	A	G								Generic			AX-643800386	AACACAAATTGACGGGATGATATTGTAAGATTCTC[A/G]GGAAATGAACTGTGGAAGGAAGTTCTGAAACAAGA	AX-643800386
AX-643800067	AX-643800067	1A	220588122	T	C								Generic			AX-643800067	ATCTTGATCTTGAGCATATGGGTTGTGGCGACGAG[T/C]CACACAGAACTCCTTAGCAGTCATCTCTGACACAT	AX-643800067
AX-643822723	AX-643822723	1A	220596762	G	C								Generic			AX-643822723	ACGATCCGTCAAGGTCATCATCGATGGAGGAAGTT[G/C]TTATAATCTCGCAAGCGAAGAGCTTTGCTCCCAGA	AX-643822723
AX-643835307	AX-643835307	1A	220826133	G	A								Generic			AX-643835307	ACACCTAGAGGTGGAATCCACTATTTGGTCGATGC[G/A]TGACAAGTGGAATGGGTCCTTTGGGCATGCTTTAT	AX-643835307
AX-643846747	AX-643846747	1A	221149290	C	T								Generic			AX-643846747	CCAGTAAGTGTTCTCGTCCTGCCTTGTTCTCGCTT[C/T]GGCTGCTCGTTTCTGACTCTTCTTCTTTGTTATGC	AX-643846747
AX-643857232	AX-643857232	1A	221349621	C	T								Generic			AX-643857232	ATACTCAACCTCCTTCACATCTTGAAGTGAGCTTG[C/T]GCACTCAACAACTACTGCTGAAGCATATGGCTGAG	AX-643857232
AX-643822598	AX-643822598	1A	221636945	C	T								Generic			AX-643822598	AGAGCTAAAGCAGCAGCCGCTCCTACTGATGTGGA[C/T]GCCATCGCCAAGGGAGCGAGGCCGTGGAGGAAGTG	AX-643822598
AX-111703842	AX-111703842	1A	222346348	A	G								Generic			AX-111703842	TAAAATAGTATGTGAGCGAACAGAGGGATCAATTG[A/G]ACAGTATTCACGAGCAGTATCAAGATGTGTGAGAG	AX-111703842
AX-643835319	AX-643835319	1A	222402611	C	T								Generic			AX-643835319	CGTCGCCACGCTGTTGTGCTAACAGAACTCTCCCT[C/T]GTCCTCAACTGGATCGAGGGACGTCATCGTGCTGA	AX-643835319
AX-643846470	AX-643846470	1A	222623685	C	T								Generic			AX-643846470	ATTCCGCAGTAACGGCCTCTGCCGGCACACCAAGC[C/T]GCCGCTGCGGCCTTGCGTGGAGCCGCCTCCGTCGT	AX-643846470
AX-643846775	AX-643846775	1A	223063531	T	C								Generic			AX-643846775	CCTGGCTTCTTCTGGCTGGCGTGGCCTTTAGGGAC[C/T]GGACGTCTAGTCTGGAGCGGTCGTCCGGTAGTTGT	AX-643846775
AX-643865636	AX-643865636	1A	223210271	T	C								Generic			AX-643865636	ATAACCACTTTATTATTGCCTCTAGGGCATATTTC[C/T]AGCAAATACTTTATCACACCTTTATGATATGCAAG	AX-643865636
AX-643857246	AX-643857246	1A	223725307	G	A								Generic			AX-643857246	CCGCGCGAGGCCTCCTCTGCTTCGCTCGCAGCCCA[G/A]ATGCCCAGCTCCACCTCAGCCCATCGACCCCCAAA	AX-643857246
AX-643810269	AX-643810269	1A	223829143	A	C								Generic			AX-643810269	GCTTCCGTCGTCGCCGGAGACAAAGCACTTCACTG[A/C]CGCCACTTCTCCATCGTTGTCGTCACGCTGGCCGC	AX-643810269
AX-643822751	AX-643822751	1A	223833273	G	A								Generic			AX-643822751	CGGCCTTGCCGACAGCGACGACTCCTGGGAATCCA[G/A]CAATTCTCCCGAGCCCAACGATTCTCCGAAGTCCA	AX-643822751
AX-643835333	AX-643835333	1A	224258965	A	G								Generic			AX-643835333	ACAAGACCCTTGCCAGGGAAGCTCGCCCAATGCCA[G/A]CGGAGTGCACCACCCTTGAGCCCATGATTTCCAAC	AX-643835333
AX-643866163	AX-643866163	1A	224296914	C	T								Generic			AX-643866163	ACCTTGCTGTGTGTCCCCATGCTCGGCCCGTCAAG[C/T]AGAAGGACAGGAAGCAAGCCTTGGAATGGCAAGAG	AX-643866163
AX-643835345	AX-643835345	1A	224305681	C	T								Generic			AX-643835345	TCGCACTTTGTTGCTCAACCGCTCTTCTTCCACTT[C/T]GTCCTCATCTTGAAGGAGCCGCTCAAGTCGACACT	AX-643835345
AX-109909281	AX-109909281	1A	224827930	A	G								Generic			AX-109909281	ACACTCTTCTTTGTTGCTATGTAGCCTAGGATTGC[A/G]TATTTATACATTCAATATATTGCATGTTGCTATGT	AX-109909281
AX-643846788	AX-643846788	1A	225061520	T	C								Generic			AX-643846788	TGACGCGGTCCGCATAGGGTAGTCACCGCGTGTCG[C/T]GAAGGAACGTGAGGTGGTCCTCATGGACATTGGAG	AX-643846788
AX-643857627	AX-643857627	1A	225085809	T	C								Generic			AX-643857627	CCAGATGCGGGCCCATGCATAAAGCACCGTTGAGT[C/T]TGGCCCGGTCGAACACGTGGCCACACGTGGTAAAG	AX-643857627
AX-643822766	AX-643822766	1A	225229264	G	A								Generic			AX-643822766	GCGAGTGGATGTCCGGCCCTCGATGGTCGACCGAC[G/A]CCTGAAGACCAGCCTACACTAGCTACAGACTTCAT	AX-643822766
AX-643866178	AX-643866178	1A	225807675	A	G								Generic			AX-643866178	ATGGCAACCTCTTTCTATAGGGAATATCCACATAC[G/A]ACATCCGTCCTACGACATTTCAAGCAAGCAGGCGC	AX-643866178
AX-643822638	AX-643822638	1A	226363997	A	G								Generic			AX-643822638	TACACTGATCTAATCTACGCCCTAGATCGAAGATC[G/A]GACAGTGGAGGGAAGTGGTGGCTTACACGCGACGA	AX-643822638
AX-643835358	AX-643835358	1A	226625539	T	C								Generic			AX-643835358	TCCAAAGTTGGCTAAGTAATGTGCCAACGCCAAAG[T/C]CCTCTCTTCGTCCCAGCCACAGGTCGCAGTGTGAC	AX-643835358
AX-643857642	AX-643857642	1A	227078425	C	T								Generic			AX-643857642	CCGAAGTCTCTAGACTAAAGCAGAGACTAGAGCGG[C/T]TGAGCAGGAGCTCGGCCAAGCGAGAAAGCAACTGG	AX-643857642
AX-643846516	AX-643846516	1A	227254244	T	G								Generic			AX-643846516	GGCCAAATCCTTTTGTTAATTGCAGATATTGCAAT[G/T]AGGCTCGAGTGGACGTTGGCAATACGGCAATGAGA	AX-643846516
AX-94580172	AX-94580172	1A	227257709	T	C	AX-94580172	AX-94580172	BA00153241	No BS code				Generic			AX-94580172		AX-94580172	CAACCGAGCGAGAGCCCTAACAGCTGGGAGAAGCGCCGCGACATCTGCGT[Y]AGCGTCATCACCAGTTACTCCCCCACCATCCTCTGCACCCAGCAAGGGTT
AX-643810294	AX-643810294	1A	227270740	G	C								Generic			AX-643810294	GCAATGATTCCCGAGTCTGCAATATCCACGAGGCT[G/C]GGAGTGAAACTCATATGCACATGTGGTATAATAAA	AX-643810294
AX-643857285	AX-643857285	1A	227532476	A	C								Generic			AX-643857285	GCTTCATGAACGGGACATGAAGGAAACATTTACCA[A/C]GTATCCAACACTAGACGCATGTTCAACACGAATCA	AX-643857285
AX-643810306	AX-643810306	1A	227768954	A	G								Generic			AX-643810306	TCTGAAGCGCTTCCATCAGAGTGTCCGGCGCCTCC[A/G]GATTGAAAGAGGTCGTCGGAGGAATCGACGCACCC	AX-643810306
AX-643822651	AX-643822651	1A	227906720	C	G								Generic			AX-643822651	CCACCGCCGGTGCTCAGTTCATCAACAACCTGAAG[C/G]CCGTCAGAGGCGAGAGCCTCCTTGTCGAACACCTC	AX-643822651
AX-643866191	AX-643866191	1A	228138570	G	A								Generic			AX-643866191	TCCTGTCGGCCGCTTAGCACTGTGGCGATGCCACT[G/A]ATGATGTGTGCTTTGTCAGGGAAGGCGTTGCAATA	AX-643866191
AX-643835370	AX-643835370	1A	228441025	T	C								Generic			AX-643835370	GACGTGGCAAACCTAGTCAAGCCCGGGCTGATAAC[C/T]AGAGACGGACTCCATTAGAAGTGCGTCGTGATGCG	AX-643835370
AX-643846816	AX-643846816	1A	228444022	C	T								Generic			AX-643846816	GCGAGACCCCTTCAGGACATCCGCAAAATACCATT[C/T]GAGTGCGCGGTGCTCCTTGCCCTCCGATGGCCCTT	AX-643846816
AX-643857297	AX-643857297	1A	229116788	G	A								Generic			AX-643857297	TGGTTTATTTAAGGTGGCTACTTTAACACACATCT[G/A]GGTAGATTGTTTATGGGCACCTAGGGCAATCCAAT	AX-643857297
AX-643835383	AX-643835383	1A	229216481	G	A								Generic			AX-643835383	TTCGGTGTCATCCGTGATGATTGGCGGAGAGGCTC[G/A]CGAAGGCGTCTCGCTCTCTGCCATCTCTAGTGGCA	AX-643835383
AX-110045784	AX-110045784	1A	229323885	C	T								Generic			AX-110045784	GGACGTCCGGTGCCTCTTCAACAGAAGAGTTTCAG[C/T]GGATGTCCGGTCCCTCCTGAGCTACAGGACGACCG	AX-110045784
AX-643822806	AX-643822806	1A	229675616	T	C								Generic			AX-643822806	AGTACCTACCACCGGCACCCAACTCGACGCACTGG[C/T]GCATGCACTTTGACGGCTCCAAGATGCGCTCTTGC	AX-643822806
AX-643865685	AX-643865685	1A	229887978	C	G								Generic			AX-643865685	GTGATGTGCGGCTGCTGGCGAAAGGGACCCACACC[C/G]ATGTGGTCAACACGGGCTCGCGCAGCCTCCTGCGG	AX-643865685
AX-643846829	AX-643846829	1A	230015726	C	T								Generic			AX-643846829	TGAAGACGCGGGAGAACGCGCGCCCAAGGAGGCCT[C/T]GACTCCTATCCTCGACGAGCTCGCGAGCCCTCGCA	AX-643846829
AX-643846844	AX-643846844	1A	230348025	T	A								Generic			AX-643846844	GTGTGAACATAATAGCCAAAATCCGCGTGTGAACA[T/A]AATAGCCGACGGTTTCCAATACAGAACCATATCTC	AX-643846844
AX-643822818	AX-643822818	1A	230375863	G	A								Generic			AX-643822818	GCCACCTTGCCGAGCGCCGCCGCTGCCGGAAAGCC[G/A]CCGGATCCCGCCGGAAACCGCCGCCATTGACCGGT	AX-643822818
AX-643810383	AX-643810383	1A	230475440	T	C								Generic			AX-643810383	CCAAAACAGGCATGGGATCGTCAAGACCATCATCG[C/T]TGACTACACGCCGAGTACGACCAGCGCTCTTGGAT	AX-643810383
AX-643857677	AX-643857677	1A	230731993	C	T								Generic			AX-643857677	AGATGATGGGCATACAGGACCACTTGAGCAGCTTC[C/T]GGGCCTCTGGTGCTGGCTCCACAGCATTGACCTCT	AX-643857677
AX-643800390	AX-643800390	1A	231303865	T	C								Generic			AX-643800390	GAATTCCTCCGCCTTAACGAAGGGCCACTTTCTGG[C/T]GAGGCATATACGCATCCTAGGATCGGGAGAGTGCG	AX-643800390
AX-643822692	AX-643822692	1A	232058220	A	G								Generic			AX-643822692	GTTCCCGCCTACGAGAAACGGAGCTCTCTGAAGTC[G/A]GCGTGCACAAACAAAGCCGGCTATTCAATATAGGA	AX-643822692
AX-643835113	AX-643835113	1A	232065517	T	C								Generic			AX-643835113	CCAGCCGATGCTACGAGGCGGCGATGTCAGGGCAG[C/T]GACCCGTCCACAACAGGAGATGCGAATGAAGGCGG	AX-643835113
AX-643857689	AX-643857689	1A	232541429	C	T								Generic			AX-643857689	TTGATTCTTTGATTGTGGGTTATCAAGATTAACAA[C/T]GGGTTCAATTTCCATGTCATTATCATTACCAGGTT	AX-643857689
AX-643810396	AX-643810396	1A	232602388	T	C								Generic			AX-643810396	GTGTTGTCGGACTTCCGTTAATATCACCGATCGTC[T/C]AGAGGTTGTCGGTCATCTGGACGCTGTAGATCTCC	AX-643810396
AX-643846568	AX-643846568	1A	232977525	G	A								Generic			AX-643846568	CTCAAGCGCCTCCACCTCGTCACCACGCCATCCCA[G/A]CGATTGGCTCACGACGATGGGACCACGGCGCGGCC	AX-643846568
AX-643865705	AX-643865705	1A	233181450	A	G								Generic			AX-643865705	GTGCCTCCCTCTCCTGCGAGGCTGCCCGCTGCAGC[G/A]TCGATCTCGCGCCGCCCTTGCAGTTGCTACCGCCG	AX-643865705
AX-643857330	AX-643857330	1A	233932575	T	C								Generic			AX-643857330	ATCATGGCAAGGGGTACCTCGCGAGGTTTCAGTGA[C/T]GCAAGCCATGATACCTGGAGCCAGGTGGGCGCCAG	AX-643857330
AX-643810358	AX-643810358	1A	234158371	T	C								Generic			AX-643810358	TCTGCTGCTGCTACTGCGCTAGCTGCTGTAATCTG[C/T]TGCCACGTCCATTGTCGCTGCTACAGCCAAGCGCC	AX-643810358
AX-94651908	AX-94651908	1A	234257385	T	C	AX-94651908	AX-94651908	BA00502128	No BS code				Generic			AX-94651908		AX-94651908	GACTACTCTGCTGTTCCTCAGCAGTTGAAGGACCAAGTGAATGAAAGGTA[Y]CCAAGTGCAAAGCGTGCAGTACTGAGGACTGGTGGGGATTTTCCCTTCCT
AX-643846867	AX-643846867	1A	234389388	C	T								Generic			AX-643846867	ATTCGAGTCTGGGGCCTCGCCGTCGTCCAACACCT[C/T]GCTGTGCTCGGCACGGCGTGGTCAACAAACAAGAG	AX-643846867
AX-643822705	AX-643822705	1A	234535149	A	G								Generic			AX-643822705	GGTGTCCTGAGCTGCGTGTTCAGGACTGGGTGTCC[G/A]GGACTATGTCCTCAGATTTAACCAGACGTACAGTT	AX-643822705
AX-643866227	AX-643866227	1A	234539360	C	T								Generic			AX-643866227	CAAGAAGGGGAAAACCCTTTCTCCGGACTACTCCA[C/T]CGACCCTGACGACGACAGAGAGGAGTGGGCGCCCA	AX-643866227
AX-643835418	AX-643835418	1A	234599705	C	G								Generic			AX-643835418	CTAACCACTCTAGATGAAAAACTTTGACAATAAAC[C/G]CTGCGGCCAATAGACGGGCTACTTCTTCACCTATA	AX-643835418
AX-643846881	AX-643846881	1A	235092299	A	G								Generic			AX-643846881	TAGCAAGTTGAGTCTTTTCACGCCTCGTCTTCTGC[G/A]CCGTTGCAAGATCGAGATCCTTATGCTCCAGAGCC	AX-643846881
AX-643857342	AX-643857342	1A	236008946	A	G								Generic			AX-643857342	CTTGCCAGGAGCACAGTGATGTGACACTAAGTGGC[G/A]CATTTAATGCACATGGTCAGCCCACAGAGTTAGGT	AX-643857342
AX-643835139	AX-643835139	1A	236010486	T	C								Generic			AX-643835139	TGTTGGCGGGTGCTTACCCTTTGAGGTTGGCTGCC[C/T]TGCCTTTAAACGAGATCTACGGCAAGTCTGTTGGC	AX-643835139
AX-643822856	AX-643822856	1A	236027668	G	A								Generic			AX-643822856	CCATTGCCATCCCTGACTTCGGATGTGCTTGGGTC[G/A]TTGGTGTCGCTGCAAGCCAGCCAACTATCCTCGCC	AX-643822856
AX-643810369	AX-643810369	1A	236161479	A	G								Generic			AX-643810369	CCCTCATCCTCAGCTGGATGAAGAGCTCGAGGGAC[A/G]TCATCGTGCTAAACGTGTGCTGAACATGAAGGTGT	AX-643810369
AX-643822869	AX-643822869	1A	236428177	T	C								Generic			AX-643822869	GCCTCGGCAACTGCCGGACTGACAAATGGCTAGCG[C/T]GGCCTGCGCTGCCTTCATTGCTCCACTTCGTCTTG	AX-643822869
AX-643857727	AX-643857727	1A	236453358	T	G								Generic			AX-643857727	TGGTTTGTATCTTCCACGGCACTGCATAGAGCACA[G/T]AATTCCGAGCCTGGCCCATTCCGCTTACGAATTTG	AX-643857727
AX-643865739	AX-643865739	1A	236550868	A	G								Generic			AX-643865739	GCTCAGGTCTGTGCGGGACTTGGTCTTGCTGTCCA[G/A]TACAGAGAGTTGTGGGTCTTGGCATCCATGCGACC	AX-643865739
AX-643846893	AX-643846893	1A	236763254	G	A								Generic			AX-643846893	TCAGCAACGTCACTGTTACCAAGACCCTCGTCGAC[G/A]GAGGTGCTGACCTCAACGTGATCTCCATCGCGACC	AX-643846893
AX-643810385	AX-643810385	1A	236843172	C	T								Generic			AX-643810385	GGCGATCGAGGTCTTGCCCTTTGGCGTCGCCCTGA[C/T]GGCCTCCTGCGTCTCTCCTTGGTCTGGGATCCTTT	AX-643810385
AX-643835151	AX-643835151	1A	237852938	A	G								Generic			AX-643835151	CCAAGGCCGTCGTATTGTCCTTCACCATGGATGCG[G/A]AATGCATGCGGGCCGAGCGGAGACGTTGAGAGCAG	AX-643835151
AX-643835163	AX-643835163	1A	238157536	C	A								Generic			AX-643835163	CCGACGCTTGGAGCTCGCCGGGCAACGCAGGTGGG[C/A]AGCGGCCAGGCGTGGCCGTTGCGTTGGCCGTGGGC	AX-643835163
AX-643810399	AX-643810399	1A	238158396	A	G								Generic			AX-643810399	CGCTTGTTCCTTCTTCCTCAGCTCTCGGCTCCGTG[G/A]CTTATGCATTGTACCTGATTACACATAGTGTTTCT	AX-643810399
AX-643846614	AX-643846614	1A	238312369	G	A								Generic			AX-643846614	CATCTGCTCTTGTTGTGTGGCACGCCGCGCCTCTC[G/A]CTCTGCGGTGCTCCAGCTGTCTCGCTGTGCGGCGA	AX-643846614
AX-643865751	AX-643865751	1A	238312374	G	A								Generic			AX-643865751	GCTCTTGTTGTGTGGCACGCCGCGCCTCTCGCTCT[G/A]CGGTGCTCCAGCTGTCTCGCTGTGCGGCGAGCTAC	AX-643865751
AX-643822883	AX-643822883	1A	238350324	A	G								Generic			AX-643822883	CGGCCCGTCTAAATTTTGGCCTTTGAATGATCCGC[A/G]TTGTAAATGAGCCACCATTTCGGCCTGCTAATGAC	AX-643822883
AX-643857740	AX-643857740	1A	239059949	A	T								Generic			AX-643857740	GAGTCTTTGCTTTTTAGTTTGCCGCAATCATCCTG[A/T]CGGATTTCAGGCTCCACAGACCCTTGAGAGGTTTG	AX-643857740
AX-643866270	AX-643866270	1A	239505916	A	C								Generic			AX-643866270	CGCGTTGTTTCCAATGACGAGTAAATTACACTTGT[A/C]TCTTAATACAAATTTGAAATAAACCAAAGCTCTCA	AX-643866270
AX-643810408	AX-643810408	1A	239895750	T	C								Generic			AX-643810408	TCTCGCTAACGGAGCGCCCGTCAATCCATCGATCT[T/C]CCCAGAAGAGGGCCTTCGTGCCATTCCCGATTTGC	AX-643810408
AX-643835177	AX-643835177	1A	239907064	T	C								Generic			AX-643835177	TACAAAGAACACAGAAATAAAAAATACATTCAGGT[T/C]CGTAAACCACCTAGTGATGATTACAAGCACTGGAG	AX-643835177
AX-643822758	AX-643822758	1A	239909641	A	G								Generic			AX-643822758	CATGATGCTTTGTGAAGCTGCTGTTGTGTGCTGCC[G/A]CCGTCGCTGCTATGTGCTGCTGCGTTGTGTTGGTC	AX-643822758
AX-643857752	AX-643857752	1A	240159599	T	C								Generic			AX-643857752	CCGCGGTACTACCAGAGAGGGTTGTTGTACTACCA[C/T]TGCAGGGTGTGGTACTACCTCTTATACGGTAGTGA	AX-643857752
AX-643846627	AX-643846627	1A	240557892	A	G								Generic			AX-643846627	TTATCTATGCATGACATGAAAGCATGCGCATGTCT[G/A]TGACTGTGTGTGTTCGCTGGCTAGCTATCAGCATT	AX-643846627
AX-643822772	AX-643822772	1A	241378927	C	T								Generic			AX-643822772	TGGCTGAGTCAATTTTTTGTGACCGGTCAGCCCGC[C/T]GAGGCAGTTTATTGTGATTTGGGAGCATGGCTGTA	AX-643822772
AX-643857767	AX-643857767	1A	241432521	T	C								Generic			AX-643857767	TCGTCCACTGGCCACTTCTCTGCAGCCGTCACGGT[C/T]GTGCTCACCGCTGGCGACTTCGGCGGCCTTGGCAC	AX-643857767
AX-94717608	AX-94717608	1A	241747964	T	G	AX-94717608	AX-94717608	BA00823066	No BS code				Generic			AX-94717608		AX-94717608	AGTATGTGATGCTTGAAGAAATGATGTGCAAGCAGACTAAATCTTTTATC[K]ACATCTACAACTTAATGTTTCATGTTAAGAAAAGTATATCTCATTATTTC
AX-643835192	AX-643835192	1A	241847868	A	G								Generic			AX-643835192	ATAAAGTCATGGCCAACTGGCTCCCAATGGCCCTC[A/G]CTAGTGTGCCGCGCGCCTAGCTCCTCCATCTGCCG	AX-643835192
AX-643810464	AX-643810464	1A	241867039	A	G								Generic			AX-643810464	CGGGCGAACGTGTGCCAACCGTGGGCCAGGACTGC[G/A]TTGCCTGCGACGGAAACCTCGACCACGACCCATGA	AX-643810464
AX-643846642	AX-643846642	1A	241867450	T	C								Generic			AX-643846642	CAAGCCTCCCCCTTCTCCGCAGCCGAAAGCCTCTT[C/T]GTAGGTGCCATTGGTGCCGCTGCTGGCAGTGAAGC	AX-643846642
AX-643865777	AX-643865777	1A	242133231	T	C								Generic			AX-643865777	AGCCGTCCTCTAACGATGACAGAGTGGCTGAGCGA[C/T]GACGACGGACCTATGCCATTGGCAGTTGTGGAAGA	AX-643865777
AX-643835499	AX-643835499	1A	242484880	T	C								Generic			AX-643835499	AGGGGTGGAGCTCGTCGAATGCCGGACCCTCACAG[C/T]GATGAAACAACTGCACATTGAAATCGAAAGATGAG	AX-643835499
AX-643810477	AX-643810477	1A	243164495	A	G								Generic			AX-643810477	TAACTTTAGCGCAACACTCAAGCATCATTGGTCCT[G/A]ATGAAGAATACTCCCTTCCGTGGGTTTATTATAAG	AX-643810477
AX-643846656	AX-643846656	1A	243365064	C	T								Generic			AX-643846656	AGTGCTGTGACGACTCAAGACAAGAACATTTGATA[C/T]GCTGCAGCAGCACGATAGGCGGTGGATCGATGAGC	AX-643846656
AX-643800460	AX-643800460	1A	243666262	T	G								Generic			AX-643800460	CAGACAAGATACCAATATACAAGACCGTGAAGAAG[G/T]CCTCCCGAAAGGTCATCGAGAAGTACTAAGTTAGT	AX-643800460
AX-643846961	AX-643846961	1A	244083726	G	A								Generic			AX-643846961	GCGGCAATCGAGCCTGACGAAACTCTCTACGGCCT[G/A]TTTGACCTATCAACTGGCTCCATCGAGACTCCATC	AX-643846961
AX-643857419	AX-643857419	1A	244513459	T	C								Generic			AX-643857419	GTGCACATGTAAATGATTCGGGTTGGGCAGAGCTG[T/C]CACCTCGGCATACCGACGTATCACGTCACCTCGGC	AX-643857419
AX-643822941	AX-643822941	1A	244949943	A	G								Generic			AX-643822941	CTGTCGCCACCTGTCATCTTGTGGAAACTGGCTAC[G/A]TGGACTTGCGCTTGTTGTTGGTTTGCTACTGGCGC	AX-643822941
AX-643865797	AX-643865797	1A	245065421	A	G								Generic			AX-643865797	CCCACTGGATCGAGGCAGGGACGAGCACGGTTAAC[A/G]GAGGCGTTCTCCTCGCTCGTTCATGAAGTAGAGGA	AX-643865797
AX-94716494	AX-94716494	1A	245115877	T	C	AX-94716494		BA00817617	BS00038608				Generic			AX-94716494	GAGACGGAGCAGTCCGTCACCGTCGACACCGACAC[T/C]GACTCCAACTCGGCTGCCCAGGAGGACAAGCCTAT	AX-94716494	GAGAAAACGGAGGTCGAGACGGAGCAGTCCGTCACCGTCGACACCGACAC[Y]GACTCCAACTCGGCTGCCCAGGAGGACAAGCCTATCGTGGAGGCTGTTTC
AX-643835514	AX-643835514	1A	245436715	C	T								Generic			AX-643835514	AACTTCAAGACGAACAGGATACGCTCAACGACAGA[C/T]GGAGCAAGGTCCTTGCTGCCGAAGAATACGGTCTC	AX-643835514
AX-643835529	AX-643835529	1A	245518341	T	C								Generic			AX-643835529	TTTCTTGGTGAGATGTTTGAGTTGAGCCCTATAAA[C/T]CAGAAAGGATAGAGTATGTATGTAGACACATTTGT	AX-643835529
AX-643857431	AX-643857431	1A	245617520	A	G								Generic			AX-643857431	TTTTTATTAGCTAGGAGGCGACGTGCAGGGTAGCT[A/G]TTCGAGTACGAAAGGCGTGTGTTCAGACCCCTGCG	AX-643857431
AX-643822956	AX-643822956	1A	245784945	A	G								Generic			AX-643822956	AGGCGGGGCGGACCCTGGTAGATCCGGCGAGGCCG[G/A]ATCCGATCCGGGTGAAGACGGCGGTGCTCGCGGCG	AX-643822956
AX-643810498	AX-643810498	1A	246697482	T	G								Generic			AX-643810498	TACAGAAGTACAATGCAATGGAAAGCACCTCGAAG[T/G]CACAAACAACTCGGTGGGAACCTTCGGCCTTCAAG	AX-643810498
AX-643865805	AX-643865805	1A	246743764	C	T								Generic			AX-643865805	ATCTGTCGGCGGACCGGCGACAGTGTAGATCCGAG[C/T]GGCTAGAGGAGGAGTTAGTACCTGCATGCGGCCGT	AX-643865805
AX-643846684	AX-643846684	1A	246754469	A	C								Generic			AX-643846684	TTATATCATATTGCTTGAGTTAATCCCTCTACATC[C/A]TATCATATTGCCAAATGCGTTACTGTATTCTTATC	AX-643846684
AX-643835246	AX-643835246	1A	247428957	G	A								Generic			AX-643835246	GGCGAACCTCGGGAGGCGTCCCGAGTCGGCACGAG[G/A]CGGCGGTGGCGTTTCTTGGCCGGACTCCTCCCAGA	AX-643835246
AX-643866317	AX-643866317	1A	247506893	T	G								Generic			AX-643866317	AGATCTAGAAAAAAAACCCACATCGGGCTGAAACT[G/T]CCAGGTGTGGCTGGGCCGCTCACCATGGGCTAAAG	AX-643866317
AX-643822828	AX-643822828	1A	247562528	T	C								Generic			AX-643822828	AGAGGCGAGGCCTCGGGCGCACGAGGCTGTGGGTG[T/C]GGGACGCTGTGGCTTTGGTGCATCTGGATCGAGGC	AX-643822828
AX-643857441	AX-643857441	1A	247634427	A	G								Generic			AX-643857441	CGCATGAGGGGCTACCAGCGGCTCCCGAGGTTGGC[G/A]CACCACCCTGTGGACAGCCCACCGGAGCCCGCCTG	AX-643857441
AX-643810510	AX-643810510	1A	247987852	A	G								Generic			AX-643810510	CCGTTGGCGGACCTCCCCGCCATTCTCCATCACCT[A/G]TTGCCAATGCCGCTACCGACCCAGCAGCAAACGAG	AX-643810510
AX-643846989	AX-643846989	1A	248095168	A	G								Generic			AX-643846989	CAGCTCCAGTTCCCACTACTACAAAAGCTTCAACC[G/A]TTGCTGCAAAGTCCTCAACACCTGCACACCTCGCC	AX-643846989
AX-643810482	AX-643810482	1A	248617069	C	T								Generic			AX-643810482	GATCCTTGGAGCAACTCCAATGGGATGACCCATTT[C/T]GTTCGCCCAACGCGCCGACCCAAATGGACGTGTGT	AX-643810482
AX-643799135	AX-643799135	1A	248876620	T	C								Generic			AX-643799135	GGCCACAAACGTAAACCCATCATTGTGCTTGAACT[C/T]GTGGCTTCACGTGATTTATGGATTTGGCATTATTT	AX-643799135
AX-643846711	AX-643846711	1A	249039811	A	G								Generic			AX-643846711	GGAGTGGAGAGGGGCTGCTCACTTTGGGCCTAAAG[G/A]AGAAGATGGACCGGCTCGGTTTGGTGGAGAGGGAG	AX-643846711
AX-643856539	AX-643856539	1A	249386862	A	C					TaDArTAG000644	CIMDArTAG00644		Generic			AX-643856539	TTACGAATGATTCTGATGACCTGTGATGGCGGCAC[A/C]TTGAAACTAATTATTTGAATAAAACCGTGCATTTG	AX-643856539
AX-173613587	AX-173613587	1A	249719487	A	C								Generic			AX-173613587	CCATTCTAAGCCGGGCTAAAGCATGGCAAGCAGAG[A/C]TAGACTCGAAGGACATGGCCACTAGATATCCAAGT	AX-173613587
AX-643822985	AX-643822985	1A	250033967	T	C								Generic			AX-643822985	CATCCACATGCAAAGAAGGGATATAATTCTTCATA[C/T]GTCTCCCATTCGCCACCAAGTGAAACAACTGCGTG	AX-643822985
AX-643857452	AX-643857452	1A	250062248	T	G								Generic			AX-643857452	TTATCGGCTGCAGGAGTTGGCACCGCGGGCGTACA[T/G]CGCAGTCCCAGCGCGAACAAGGAAAGAAAGGACAG	AX-643857452
AX-643835269	AX-643835269	1A	250738244	A	G								Generic			AX-643835269	GCTGGCCCCGCCCATGCCATGGGTATGGGACGACA[G/A]CGAGGCCCGCCGCAAACGGCGTCTCGACGACCGCT	AX-643835269
AX-643857458	AX-643857458	1A	250758689	C	T								Generic			AX-643857458	CTCGACAGCCGCCGCGGCTATAACATCTGGTGCGG[C/T]AGCAATGACAACTACTGGTGCTGGCGGGTCAGCCT	AX-643857458
AX-643846725	AX-643846725	1A	250956292	T	C								Generic			AX-643846725	CGGTCAGCTCCACCGAAGAACCCTAGGACAGGCCC[T/C]TCTTTATCCAGGAGTTGACCCGCGTGGAGATTCCG	AX-643846725
AX-643810535	AX-643810535	1A	251220496	T	C								Generic			AX-643810535	ACCAGCCTCGAACACGACGTCCGCGCCGCTTCCGG[T/C]GAGGAAGAGGCCACTGAGGTGCTGCTTCAGGTCGG	AX-643810535
AX-643865834	AX-643865834	1A	251378769	A	G								Generic			AX-643865834	TGACAATATCTAGTGCAATATCTGGAGGGAGTTGT[A/G]CCATGGCTAGTTGGAAATCATCAACGATGGCGATG	AX-643865834
AX-643822857	AX-643822857	1A	251446883	A	C								Generic			AX-643822857	TTTTGATCTCCATCTCCAAAGCATCGTCATGATCT[C/A]CATTCTCACCGGCTCGATCATGTCTACTACGCAAC	AX-643822857
AX-643835577	AX-643835577	1A	251727540	C	T								Generic			AX-643835577	GCTCCTGCGAGAGTACGTCCAAGAGATCTTTGGAG[C/T]GCGCCCGAAGCGGAGCCACCAATGTCCTTCGTCTG	AX-643835577
AX-643822867	AX-643822867	1A	252095271	A	G								Generic			AX-643822867	TTCGAGCCGCCCCCACGCAAAACTCGCATCGAGCT[G/A]CCGGGCTTCGTCGGCACGCCTCCGCTGTGGCTCGC	AX-643822867
AX-643847022	AX-643847022	1A	252845776	C	T								Generic			AX-643847022	GAAACAGAGCTCACCGAGAGGGCCATGACAAGGAT[C/T]TGCAAACCAGCAACATGGTGCATGTCTGAGGTCCA	AX-643847022
AX-643810543	AX-643810543	1A	253013454	C	G								Generic			AX-643810543	ATAGTTTTACGAAAACACTAACGCTCACATGTGTG[C/G]CAACATTGCAACTCGTCCACACAGTTGGATTATCG	AX-643810543
AX-643857481	AX-643857481	1A	253260960	A	G								Generic			AX-643857481	GGCATCAGGGGCCACATTGGCTTTAGGTGCTTCAG[G/A]ATTGGCTTCGGGAGCTCCATTGGCTTCAGGTGCAT	AX-643857481
AX-643798496	AX-643798496	1A	253362547	A	G								Generic			AX-643798496	ACCACTTGGGGAGCTACTTGCTATTCCAGAGTCAC[A/G]CGCATACCAAACTTCTCAACTGAACTACACCGAGC	AX-643798496
AX-643866362	AX-643866362	1A	253404498	A	G								Generic			AX-643866362	GAAACTTCCTTCCGGGGTGGAGAATCGAAGCCATC[G/A]TCGTCACCGAAGATCCTCTCATCATGGGAGGACCA	AX-643866362
AX-643823022	AX-643823022	1A	253656153	A	G								Generic			AX-643823022	TATACTACGCCAAAGCCCTGGCAGCATTTAAACAC[A/G]ACGTCTGCGACGAATGGCTTGCTCGACACCTCGGT	AX-643823022
AX-643847036	AX-643847036	1A	254371116	T	C								Generic			AX-643847036	TAGCTCGATGGTAACACAACCACAGCCCACGAAGA[C/T]AAAGAGAAGATGATCTCAGATCACTTCAATGCGGT	AX-643847036
AX-643810557	AX-643810557	1A	254371134	A	G								Generic			AX-643810557	ACCACAGCCCACGAAGACAAAGAGAAGATGATCTC[A/G]GATCACTTCAATGCGGTTCTGGGCTCTTCAGACTC	AX-643810557
AX-95679450	AX-95679450	1A	254385046	A	C					TaDArTAG007365			Generic			AX-95679450	TTTTGAGCAGTGTGGACATTGTTTGTACTTCTCCC[C/A]GCTTTTGTCGCAAGGGATGCTCTTGGTGTACTGAT	AX-95679450
AX-111347238	AX-111347238	1A	254792166	A	G								Generic			AX-111347238	GCCAACAAACGGGCTACCTCTTCACCTATAGCCTT[A/G]CATCTTGCCTCGTTGAAACGGCAGAGGAACTGTCG	AX-111347238
AX-643866371	AX-643866371	1A	254895970	G	A								Generic			AX-643866371	GGCGCAGGGGCCTCTCCCGTGGCGCTGACGAGCTC[G/A]GCGATGCGGTCCAGCCACTCCTCGTAGAGGTCGTT	AX-643866371
AX-643857867	AX-643857867	1A	254896077	C	T								Generic			AX-643857867	CAATGCAGCCCGCACGTTCGCCAGCCCTCTGTAGG[C/T]GTGGGACGATGAAGCGGCCGCCAGGGTCAGTGACG	AX-643857867
AX-643822894	AX-643822894	1A	255092834	A	G								Generic			AX-643822894	AAAAGGACAAACAACTAGATGTGGCCTTGGTCCCA[G/A]CAAAGATCTCCGTAGTTCACTCATCATGAGAACCA	AX-643822894
AX-643810530	AX-643810530	1A	255488237	T	C								Generic			AX-643810530	GCTCCCGCCTCTATTGGTTTCATTGGTTAAATTTA[T/C]GGAAATGTTAACGCCCACGCGTGTGGCTTGACCAT	AX-643810530
AX-643799138	AX-643799138	1A	255702814	T	C								Generic			AX-643799138	ATTTAATTTCATATAATGATATTCAAGTGTGCTAA[T/C]TACAATTTATAATATTTCATTCTATTCACAATACG	AX-643799138
AX-643857504	AX-643857504	1A	256806232	T	G								Generic			AX-643857504	TGGCCCACCTAAAACATTGGAACCACAGTTGCCTC[T/G]AATAGACACACTGCAGCATAATATGCTCAACAGAA	AX-643857504
AX-94900052	AX-94900052	1A	257558172	T	C	AX-94900052	AX-94900052	BA00451222	No BS code				Generic			AX-94900052		AX-94900052	CTTTTTGGCAAACCAATCAAAATGGAAGGGATGAACAATGTTCTGACGGA[Y]AGGGAGAGCGCAAATGAAGTGTATTTACATATCAAATCAGAAGTCGAGAA
AX-643835314	AX-643835314	1A	257567684	C	T								Generic			AX-643835314	CGGGCGATGACGACGGCTACATCGTTTCCTTCTTT[C/T]AAGCATCGCGTGGAAGTCGGCATGTTGCAGTTTGC	AX-643835314
AX-643822901	AX-643822901	1A	257825116	C	A								Generic			AX-643822901	GGACTGGGTCTGTGATCTTAGGATTATCCTTGTTG[C/A]TGCACAGAACAATAGTGTCTTTGATGCACCACTAG	AX-643822901
AX-643846765	AX-643846765	1A	257978494	A	C								Generic			AX-643846765	AACCCTAGCCCAGATTGAGGCCCTCACGGTGCTGG[C/A]TGCTGCTCCAGGAGTGAGGGCGACTGTGGTTGGTG	AX-643846765
AX-643797891	AX-643797891	1A	257985947	A	G								Generic			AX-643797891	AGGATCACTCCAAGATCGTTGATCTCGTCCACCAC[G/A]TCTGCCTGTGCCTGGATGGCCTGCCTCTACAGGCC	AX-643797891
AX-643810552	AX-643810552	1A	258166493	T	C								Generic			AX-643810552	AGCCACCGGACGACCGGCAGGGATCAGACGTCCGA[T/C]GCCTGAAGACCCACCGGACGACCGGCGATCCTACA	AX-643810552
AX-643857892	AX-643857892	1A	258352907	G	A								Generic			AX-643857892	CCATCTCCCCGCGCCGCCGTCTCCCGCCAGGACGC[G/A]CGCGCCGCCGCCGACGATTCGGACAGGAGTCCAAG	AX-643857892
AX-643847068	AX-643847068	1A	258822850	G	A								Generic			AX-643847068	AGGGCTCGCTTTCCAGTGAGCCTATGCAGCGTACA[G/A]CTCACATGCTTCTCAGTGAGCCTGCGCATAGGAGG	AX-643847068
AX-643835625	AX-643835625	1A	259048535	A	T								Generic			AX-643835625	CATATTTTAAAAATGGCGTCAGTAGCACGTCGAAG[A/T]GGGACTTTCTGAATGACAAGCTTATTGCGAACAGT	AX-643835625
AX-643866392	AX-643866392	1A	259289498	G	A								Generic			AX-643866392	AGAAAACCAATGTCTTCATTCCTCCTTCAAGCTTC[G/A]CTGCAGGAGAATGCCCTTTGATAGGCCATAGAGTT	AX-643866392
AX-643823056	AX-643823056	1A	259593858	T	C								Generic			AX-643823056	TTGGCTCCACAAGATTTATAGGGAGTTGACTACTG[C/T]AGGATGCATATATGCGGAGAGAGTGCGTTTCGCCG	AX-643823056
AX-643835638	AX-643835638	1A	259891936	T	C								Generic			AX-643835638	CAGTGCCCAACAGTCAGGCTTCACACGGTATTGTG[T/C]AGCGCCTATGGGCTAGGCGTTGCACATTTGGATGT	AX-643835638
AX-643857533	AX-643857533	1A	260530732	T	C								Generic			AX-643857533	GCATCAAGGGGACAGCCCTAAGAGCCTGGCGTCCT[C/T]GAGGAGTGGCTCCTTAAGCCTTCAGCGGCCCCTCC	AX-643857533
AX-643822924	AX-643822924	1A	260659048	T	C								Generic			AX-643822924	CGAGTCCCAATTTTGGGCGTAACCTTTCTTTAGAT[T/C]ACTACAACAGATAAGCCAGGTCCGTCAAATGGTGT	AX-643822924
AX-643865901	AX-643865901	1A	260693753	A	G								Generic			AX-643865901	ACTGGGTCAGCATGAACTCCCACGAGATGGCTGGC[G/A]TCAAACAAGGCTGGAACGATATAGTGCTCGTCAAC	AX-643865901
AX-111261990	AX-111261990	1A	260765648	T	C								Generic			AX-111261990	GTCGAGGTCAACCGTGAGATCCGCCCGGAGGAGCT[T/C]GTAGACGGCACGCCCATCCTCCGACAACTTCTCCA	AX-111261990
AX-643810604	AX-643810604	1A	261128352	T	C								Generic			AX-643810604	ATGGGAAGAGGTGCTTTATGATGGGTTCGATCTTG[T/C]GGTGTTCTTTCCAATGACAGAAGGAGCAGCAAGAC	AX-643810604
AX-643857543	AX-643857543	1A	261157762	A	G								Generic			AX-643857543	GGCCGGTCTTGAAGGAGAACGAGGCGCGGGAGGCA[G/A]CTCGAAGCAGAGGGACGCGGCTCCAGACGCGGGAC	AX-643857543
AX-643810576	AX-643810576	1A	261246533	A	G								Generic			AX-643810576	GCGAAGGAGGCGAGGCCGGCGGCGGCATCAAGGGC[A/G]TCGTCCATGGCGAGCGGCTAGGAGCGCGAGCAGGC	AX-643810576
AX-643800398	AX-643800398	1A	261246545	A	G								Generic			AX-643800398	AGGCCGGCGGCGGCATCAAGGGCATCGTCCATGGC[G/A]AGCGGCTAGGAGCGCGAGCAGGCGGGAGGAAGGGA	AX-643800398
AX-643865913	AX-643865913	1A	261756579	T	C								Generic			AX-643865913	CGGAGCGAGCTCGCCGGCGAGGACGTCCGGCAGCT[T/C]TGGCCGGCGAAGAGGTGCCGGGCGCGGAGAAGAAA	AX-643865913
AX-643847092	AX-643847092	1A	261870562	T	C								Generic			AX-643847092	AGTGCCTGGGCCATTGCACTTGCAAACCTCGACCC[T/C]AGACGGGATCCGACCGCGAATCCATTTCCACATGA	AX-643847092
AX-643822935	AX-643822935	1A	262004267	T	C								Generic			AX-643822935	ACCTTTCCAGATGCGTCCACTTGGAGCTCCGACTT[C/T]ATCGAGGAGTCGGTTGTAGCGTACTTGTCGGCTAT	AX-643822935
AX-111705951	AX-111705951	1A	262942174	T	C								Generic			AX-111705951	GCCTTGTGGACAGCCATTAACAAGACTGTCTTCCG[C/T]GATGAGCCTGACCAGGTGAGCTGGAAATGGATGGC	AX-111705951
AX-643846811	AX-643846811	1A	263032847	C	T								Generic			AX-643846811	CCAGGCAGAGGGACCACCAGGTCGGGCGAAGCCGT[C/T]GTCGGGCCGGGTGTGGCCGCAGCCGGCCCAAGCGA	AX-643846811
AX-643857931	AX-643857931	1A	263374225	A	G								Generic			AX-643857931	GGCTGCGCGAGCCATCCGCCATGGTAACAAGGAGC[G/A]CCAGGCTGGAGCGCCGGAGAGGACGAAGGCGGAGT	AX-643857931
AX-643822945	AX-643822945	1A	263409091	A	G								Generic			AX-643822945	AGCACTGGACATGGCGGCCAACATGAGGCGCAACC[G/A]GATAAGCGCTCGAAGGGCAGCCTCGGGAGCGCCAA	AX-643822945
AX-643835659	AX-643835659	1A	263957597	C	T								Generic			AX-643835659	CATTCTACATCGCCCTCCTCGAGCCCGCTCTCCGC[C/T]GCCGCCGCCATGGCCCGTCGCAGTCGCGACCACCG	AX-643835659
AX-643810598	AX-643810598	1A	264213823	A	G								Generic			AX-643810598	ATTTATTCAACCATCCATTTATTTATTCATTCACT[A/G]GAGCAACAAGCACGATATAATGCTCCAGGCCACAG	AX-643810598
AX-643823110	AX-643823110	1A	264662158	G	A								Generic			AX-643823110	TCCCCAAGGTCGCTGCCCTAGTGTGTGCGGAGGAC[G/A]AAGACGACGAGCAAAGCCACTTCCCGCTGACCCTC	AX-643823110
AX-643865930	AX-643865930	1A	264969925	C	G								Generic			AX-643865930	AGTCCCAGGTAATGATCGTGCTGCTTTCATGTGCA[G/C]GCAGCGGACAGCCTAGTGGCTGGTCGGACTGCTGA	AX-643865930
AX-95024767		1A	265029054										Generic						AGCTAGAGAATGGTATTATTGGATAAAGGTGAATG[A/G]TTGCAGAAGAAGCATATAGCTCAATTCAGCTAGTG
AX-643857940	AX-643857940	1A	265045128	A	G								Generic			AX-643857940	CTTTTCTCTTTTTTTTGGATTATCAGGTACTCGTC[G/A]TAGTACAGAAATTATTAAATAATTACCTCAAGAGC	AX-643857940
AX-643835672	AX-643835672	1A	265268710	G	T								Generic			AX-643835672	AAAGAAAGAGACGAACGGTTAAACGAACGGGCGTC[G/T]TTAAGCTAGAAGAATCGGTGATCACGTTCGTTGCG	AX-643835672
AX-643847118	AX-643847118	1A	265644493	C	T								Generic			AX-643847118	CCGACTTGATATACATTCGACTCCGACTCGATACT[C/T]ACATAGATAGGCATAGATAGATTAGACAATACATA	AX-643847118
AX-643801310	AX-643801310	1A	265801922	C	T								Generic			AX-643801310	GCCGTGTAACATGGGCACGCACGCCTTCTCGGCCG[C/T]GTGACATGGGCATGCACGCCTTCTCGGTCGCGTAC	AX-643801310
AX-643847134	AX-643847134	1A	267140397	T	C								Generic			AX-643847134	CCCTGACCACGGTAGGGACCGACGCGCGGCGCCTC[C/T]TGCGCAAGAATGCGAAGGCTCTGAGCACCACGCGA	AX-643847134
AX-108760834	AX-108760834	1A	267157677	A	C								Generic			AX-108760834	AAGAGATACTGTTAACAACCTAACGATATCTTCCT[C/A]GATCTATCACTCTCACAGATGAACTCAGATAGCAA	AX-108760834
AX-643810610	AX-643810610	1A	267171329	A	G								Generic			AX-643810610	CATCGGTGCCCGAGTGAATGAGATCCGTGACGAGC[A/G]TTGGTGCGGCTGTTGAGAGGAGCGGCACTGTCATG	AX-643810610
AX-643810668	AX-643810668	1A	267793593	A	C								Generic			AX-643810668	ATAGGCGTCGTCGCGGGATAGGCCGCCAGAGGAAG[C/A]CGATGAGAAGGCTATGCGCGTTGGCGTGGAGAGGC	AX-643810668
AX-94677043	AX-94677043	1A	268123712	A	G	AX-94677043	AX-94677043	BA00624673	BS00025884	TaDArTAG007912	TaDArTAG007912		Generic			AX-94677043		AX-94677043	AAAATCGTATTGCCATGGCGGTTCAGTAGAATGGTGCATTCGGGGGGCGC[R]GGCTGCCACCGGTGTGGTTTGTGGCCAGGTGGATCCGCCCCAATTATCGT
AX-643847148	AX-643847148	1A	268146084	T	G								Generic			AX-643847148	GTCGCGATGCCAGTTATCTTCTGTCGATCTCCATA[T/G]GCATCACCAACACATAGCTAGCTTAGTGGCTAGCG	AX-643847148
AX-643822986	AX-643822986	1A	268253005	A	G								Generic			AX-643822986	ATCTGCTGAAGACGAAGGTACTCGAGCGCAGTACA[G/A]CTGCGGAGTAGCGGTTCCATAGCCTTCTTCGAGAT	AX-643822986
AX-643857961	AX-643857961	1A	268321011	C	T								Generic			AX-643857961	TGACCTCCGTGTCTTCGGTATCTTCGTTATTTACT[C/T]GATGCTTGTGTTTGTTGCGTCGTGGCTTGCCGTCG	AX-643857961
AX-643835401	AX-643835401	1A	268394382	T	G								Generic			AX-643835401	TGATATGGGCCGGACTGATGGGCCGTGAAGATACA[G/T]GATAGAAGGCCGTCCCATGTGTCCGGATAGGACTC	AX-643835401
AX-643865948	AX-643865948	1A	268571008	A	G								Generic			AX-643865948	GCGCGAGACCGTCCCTCCCGCGCGGCCTACTGACC[G/A]TTGTGCACCCGCCTCCGGCTTGCCATGCACTTGGC	AX-643865948
AX-643857971	AX-643857971	1A	268691266	G	T								Generic			AX-643857971	CAGCTCGCGAAAGAGGCCCGCCTTCGCCAAGAGCA[G/T]GAACAAGGCGTGAAGGCTCGCGAGGTGGCCGTCAA	AX-643857971
AX-95129623		1A	269033319			AX-95129623		BA00289254	No BS code				Generic						CGGCTTCTCCCGTCGCAAGACCGGCTCCCCGTCTTGATTCGTCCTCGCGC[Y]AAAGGCCAGGTCTTGGAGTTGCTAGCAGCCATGGTGGAGCTCGGGTCGGG
AX-643835709	AX-643835709	1A	269090604	C	T								Generic			AX-643835709	GGCAGCTACCTAGGCTAGCCTACATGGGCACTTTG[C/T]CGTCCGCTGGCAGACAGCAGAGATGCAAAGGTCTT	AX-643835709
AX-643810635	AX-643810635	1A	269401481	C	T								Generic			AX-643810635	TCGGCGTTTGTTATTGCTGTTGCGCCATGATTTCC[C/T]GTTTCCATTTCTAACTTTGGATGTACTGATGTCGC	AX-643810635
AX-643847160	AX-643847160	1A	269443502	T	G								Generic			AX-643847160	TCGGGGGAGCCGCCGCAGGGCACGTCCGCTCGCGT[G/T]GCTTGGCGGAGATGGCGTAGAGGTCAGCTGCGGAG	AX-643847160
AX-643822998	AX-643822998	1A	269575698	A	G								Generic			AX-643822998	AATAGGTGTCCGTCTCTAGCTCCTGCACCAGTCTC[A/G]TTAACGCCCAACGTGATGGACCCGGACTGGAGACA	AX-643822998
AX-643857984	AX-643857984	1A	270414969	C	T								Generic			AX-643857984	AACAAACACAAGCGTCGAAGCAACAATGAAGATAC[C/T]GAAGACCCGACAATCAACGCCGGATTCAGTGGCTC	AX-643857984
AX-643835425	AX-643835425	1A	270831656	A	G								Generic			AX-643835425	AACGCAAGAAACTCCAAATCTCATTCCAAACGACA[G/A]CAAGTTGGGTTACAGAAAGAAGGGTGAAATCAAAT	AX-643835425
AX-643847175	AX-643847175	1A	271087786	G	A								Generic			AX-643847175	TGTCTTTCAAGTTCAACTACAAGCATGGCGATAGC[G/A]TCCGCGATACTACCAGTTCTATGAAGGATAGAACT	AX-643847175
AX-643823164	AX-643823164	1A	271617795	T	C								Generic			AX-643823164	TCTCCTGGTCTCCACAAAATCGGGACACAACTATC[T/C]GGAGAGGTCTCAGGTCCACCTTGCGTATGGTTATG	AX-643823164
AX-643810692	AX-643810692	1A	271626730	T	C								Generic			AX-643810692	GTGTAGGGAGGCGGAAGGGCAAGAGCGAAGCGCCG[T/C]GGGCCCTAATAGCCGGTGGCCTCGGGCGCCGCGTG	AX-643810692
AX-643835735	AX-643835735	1A	271855162	C	A								Generic			AX-643835735	CCTTACCGGGTTATATAAAGACCAATCTTATAACT[C/A]GGGAAATATGATCCAACCATCATATCTGACCGATA	AX-643835735
AX-643823025	AX-643823025	1A	272615037	T	C								Generic			AX-643823025	GTTCACTACTTCTGCCATGATCTACTTGAGCCACA[C/T]GACCAACCTAATGATTGCAAATTGCTGAATCAAGC	AX-643823025
AX-643857996	AX-643857996	1A	272860536	G	A								Generic			AX-643857996	CCCACCTCGCCGGCCACCACCGCGCCCTTGCCTCC[G/A]TCGCGCCGCCGCCTCAGGTCACCTCTGCCGTAGTC	AX-643857996
AX-643810659	AX-643810659	1A	272989301	T	C								Generic			AX-643810659	TAAAGTTTCATCAATGAAAATATCTTAGAGGATCT[T/C]CCAATGTACCATCTATCTCTTCATCTAAGTCTGTT	AX-643810659
AX-643846890	AX-643846890	1A	273110038	A	G								Generic			AX-643846890	AAACTGAGGGGGTTCAGCACACTCGCCGAAGCACT[G/A]GCGTAAATGGCATGCAGCTGCCGGGTCGTGACGGA	AX-643846890
AX-643865973	AX-643865973	1A	273226622	T	G								Generic			AX-643865973	TAGTCTCTGTCCTCTTCGCCATCGTGGCCTTCGCC[G/T]CCTTCTTCGCTGCGGTGGCCTTCATCGCCCTCGTC	AX-643865973
AX-643846902	AX-643846902	1A	273243440	T	C								Generic			AX-643846902	AGGCCCAAAAGTGTCACGGGCCATTATCAGATGGG[C/T]TGTAAGCAGGTCGGATTAAACACAGGCTGTAATTA	AX-643846902
AX-643810720	AX-643810720	1A	273607996	G	C								Generic			AX-643810720	CAGAAGCACCACCATCAACTCCATTGGCCGAAGCA[G/C]CACCATCAACTCCATTGGCCGAAGCGTCACCACCC	AX-643810720
AX-643857628	AX-643857628	1A	273704772	A	G								Generic			AX-643857628	AGGCTTTCCCTAGTAGTGGACGCCCATTCTCAACT[G/A]CACTGCTTTCTTCCTCAGGCCCTTGGCTAGTATGT	AX-643857628
AX-643835452	AX-643835452	1A	274104487	A	G								Generic			AX-643835452	GAGCATCCCCGTCACAAAGTCTCTCTTGAACAATA[A/G]AGATTGCTAGAGCACACTGATGTCATCGTGAGAAC	AX-643835452
AX-643866482	AX-643866482	1A	274173809	A	G								Generic			AX-643866482	AATGGTCGGCGTTGGTCCTTGGGTCGCCGGACATC[A/G]AGACCGCGAGGTGTTGGTGGATCAGCTGACGGAAG	AX-643866482
AX-643823190	AX-643823190	1A	274576859	C	T								Generic			AX-643823190	GCCTTTGTCGACGATTTAACCGACATGCTCGATTT[C/T]GACTTCACAAACATCGATGACATGGACGATGATGC	AX-643823190
AX-643857639	AX-643857639	1A	274805255	C	G								Generic			AX-643857639	GGAGGCGCGGGACCAGCAGCGTCATGGTACTCACG[C/G]CACCATGCGCTCGCTGGATCCGGATCACGCTGGTG	AX-643857639
AX-111288810	AX-111288810	1A	274836122	A	G								Generic			AX-111288810	CTGAATTTTACATGGTATCAGTTTAGGTTTCGATC[A/G]CTTTCGCTCTGTGCCAATCATCCTCGACCCTGATG	AX-111288810
AX-643835466	AX-643835466	1A	274966677	C	G								Generic			AX-643835466	AAACTTATCCAAAATGACCCGAACCATTCCGGTGT[C/G]TGAATGTTACCTTCCATTATATGAATCTTTACCTC	AX-643835466
AX-109445371	AX-109445371	1A	275765978	A	G					TaDArTAG000648	CIMDArTAG00648		Generic			AX-109445371	AACTTGACAAATTCATGAATTCCTGCAGCAAGCCA[A/G]CAACTGCATTGTTTCCTATGATCCATTGAGAGGCA	AX-109445371
AX-643846913	AX-643846913	1A	275769228	T	C								Generic			AX-643846913	GCCGCGGCAATACCTCCTGCCAACCTCCACATGTC[C/T]CGTCCGATCGAGTAGCCGGAACCGAGGATTTGGTA	AX-643846913
AX-643810734	AX-643810734	1A	275769236	T	C								Generic			AX-643810734	AATACCTCCTGCCAACCTCCACATGTCCCGTCCGA[T/C]CGAGTAGCCGGAACCGAGGATTTGGTAGCCGGCGG	AX-643810734
AX-643823053	AX-643823053	1A	275928679	T	C								Generic			AX-643823053	TTCGGCCAAGGAGCTGGCTGCGCAGGCGATCTCCA[C/T]GCTGCGCAGCGCATCGACGCAAGCTTCATCTGGCG	AX-643823053
AX-643857652	AX-643857652	1A	276629231	A	G								Generic			AX-643857652	CATGAGGCGACGGACGCCGAGTGAAATGGCCACGC[G/A]CAAGCCATATAAACGTGCTTCGTATTATGCCTCGT	AX-643857652
AX-643847228	AX-643847228	1A	276865280	T	C								Generic			AX-643847228	TTCCACCCGAGATCGATCAACCCAGCCAATAAACA[T/C]GAGGCGCGAGCCCACCAGTCATTGGACGGCAGAAA	AX-643847228
AX-643810701	AX-643810701	1A	277072604	C	T								Generic			AX-643810701	TATGAAGATGCATTTCTCCACTTTGGGTTCGAGCT[C/T]ATCAGCCTAAAGCCTCTTGACATAAGCGCCACATC	AX-643810701
AX-643835777	AX-643835777	1A	277285618	G	A								Generic			AX-643835777	CCCTCATACTCCTCTCCGTGTGGGCATCCACTGCT[G/A]CGTCTTCCACGGCTCCATGTCATTTCCTTCCTAGG	AX-643835777
AX-643823217	AX-643823217	1A	277643564	C	G								Generic			AX-643823217	TTAATGCATGTCACAAAAAATAGTATCATTTGAAA[C/G]TATGTTCAAATACAAATCCAATGATACAACTTCTC	AX-643823217
AX-643858044	AX-643858044	1A	277761538	G	A								Generic			AX-643858044	GATCTCTTCCGGATTCCACTGATAAACAGACTAAC[G/A]GTGAGGGTCAGATGGCGGCTCTGGTTCTGCAGCTG	AX-643858044
AX-643823079	AX-643823079	1A	278009705	A	G								Generic			AX-643823079	TCCTCGTCCTCCTCTTCCTCCTCCTACCCGTCCCT[G/A]CGGGAATCACCACAAGACACGTCCACCGTTGTCGT	AX-643823079
AX-643810715	AX-643810715	1A	278519219	A	G								Generic			AX-643810715	CCGGGGTGATCATCACCACCTGCACCTCACATCTC[A/G]GCACAGTGGAACGTGTAACCCGCCTGCTGTCCAAG	AX-643810715
AX-643835791	AX-643835791	1A	278539586	G	A								Generic			AX-643835791	TAGACGAGCACTTCTCAAGTGCTAGCTAGGAAACT[G/A]TCTGTTATGCTAGAGTCAGTAGACCTTACTTTAGT	AX-643835791
AX-643847241	AX-643847241	1A	278664768	A	G								Generic			AX-643847241	GTCTGATTCACCTGGTGGCAAAGTTGTTCAGCAAA[G/A]TCCTCTCCCTGCGTCTTGCGCCTCGCATGAGCGAA	AX-643847241
AX-643823093	AX-643823093	1A	279293372	A	G								Generic			AX-643823093	TGAAGCAAGGGACGCTCCCAAAGAAGGAGGAGGAC[G/A]CGGAGCGTGTAGCTCAACAGGCTACGTCATTCTGC	AX-643823093
AX-643847256	AX-643847256	1A	279671039	G	A								Generic			AX-643847256	CCACCGCTAGTCCTCGACGATGCCGGCGACGAAGC[G/A]CTTAGCTACTGCAACCTCACCGACACCGTCCTCAC	AX-643847256
AX-643810729	AX-643810729	1A	279730250	T	C								Generic			AX-643810729	CTTGCTGGTGCCATAGAAATTTGTTAATTTGCATT[C/T]CACGTGTGTTGCATGTTTGATGTAGTTGGTGATTC	AX-643810729
AX-94585817	AX-94585817	1A	279830705	T	G	AX-94585817	AX-94585817	BA00180766	No BS code	TaDArTAG007913	TaDArTAG007913		Generic			AX-94585817		AX-94585817	AGGGGATCAAGATCATTCATCCATCTTCAGAACCATACATTGGGCGTGAC[K]CAGAATTTGAAGGTATGGCTCGTGGAGAAAGTGCAGTGAACAACAAAGAA
AX-643835805	AX-643835805	1A	280601504	G	A								Generic			AX-643835805	AGTTCCCTGTAGCTGTAGTGACTGACAGACTGACA[G/A]CGCCCACCTAGCAAGCCCTAGCCGTAGCCGTAGCC	AX-643835805
AX-643858057	AX-643858057	1A	280707649	A	T								Generic			AX-643858057	TGAGGAGAAGGCTGGCAATGGGAAGAATAGTGGCA[A/T]TGCAAAGGGACAACAACATAATACGGTTGGTCAAG	AX-643858057
AX-111043890	AX-111043890	1A	280847200	A	G								Generic			AX-111043890	GCTTTGGCTCAACCCCTCCAACCAAATATAGATTT[A/G]TGCCAACAACTAAGAATTGGCTCAACAAATCATGT	AX-111043890
AX-643835517	AX-643835517	1A	281149678	C	T								Generic			AX-643835517	GTAATAACAGCAGTTACTTTCCAAACAATAACACA[C/T]GAAGCATTGCACATGTTATAGTTCACGCGCAAGAC	AX-643835517
AX-111174423	AX-111174423	1A	281370494	T	C								Generic			AX-111174423	TGTGGTAGGCTACCCAGGTTCGGTTCTTTGCCGTA[T/C]AGTGCCTTGAACGGCGAACACCTGAGCAAGGCGTG	AX-111174423
AX-643847267	AX-643847267	1A	281459116	T	C								Generic			AX-643847267	GAAATGTCTAAAAGAGGAAGAGTTACCAGTCAGAG[C/T]GCTTTAACTCGACGGAACCGACATGGAAGGGCATT	AX-643847267
AX-643866036	AX-643866036	1A	281487353	T	C								Generic			AX-643866036	CCCTTACGAGAGCCGTGTTGCCAAACCACTGGATT[C/T]GTCTCCGGCAACGGACTTCGAGCCGCCTGCATTCG	AX-643866036
AX-643810790	AX-643810790	1A	281646550	A	G								Generic			AX-643810790	ATTGGAAAATAACCGTCTTCACTCTTAACCACCGA[A/G]GGGAAATAAACCGTCCCATGCCATTTATCATAATC	AX-643810790
AX-643810805	AX-643810805	1A	282543560	T	C								Generic			AX-643810805	ATGTGCGTGCATGCGATCATAGAAATGAGTGTATG[T/C]ACATGTGTATGTACGAACGTTTGCGTTTGTACCAT	AX-643810805
AX-643846973	AX-643846973	1A	282691935	T	C								Generic			AX-643846973	ATGACCATATCCATACCAACCATCTCTTGACACCA[C/T]ATGGGCAACAAGGTTCTTCAACAATAACGCCTTCA	AX-643846973
AX-643835829	AX-643835829	1A	282865310	G	A								Generic			AX-643835829	GGGGTGTGCGGCGCCTCTGTGCCCGGCTATATCAC[G/A]ACACTGCTCATATGAGTCTTGTCTGCTATGTTCGG	AX-643835829
AX-643823271	AX-643823271	1A	282871966	T	C								Generic			AX-643823271	GCGGCTACAACCGATCGCTATAAGATCTAAATGGC[T/C]CCGGGACCAGAAGCTAATGGTTAATTCTCATTCCA	AX-643823271
AX-95152894		1A	284337577			AX-95152894		BA00401254	No BS code				Generic						GCCATGTCATCTATGATGGGGGCAGGCGCGTCCACAAGGGCCAACATATC[R]TTCGGTGGCTTCTACGACGGCTTCTGATCCACCCGCCCGTGATTCAACTC
AX-643835541	AX-643835541	1A	284908893	A	G								Generic			AX-643835541	AACGAGCTCTGTCGAGCATGGCGCCCAAGACGTCC[G/A]CTACAAAGTTAAACAGCAATGGCGAGGCTGGATCC	AX-643835541
AX-643810770	AX-643810770	1A	284916606	G	A								Generic			AX-643810770	ATAACGTAGATCAAAAGGATCCAAACCGAAGACAC[G/A]CGAACGTACGAGATCCGAGCAAATGCATCAAAGAT	AX-643810770
AX-643857703	AX-643857703	1A	285041983	T	C								Generic			AX-643857703	GTCGGGTGGCATCCTTATCCTCACAGGGAGGTCCG[C/T]GGGATGGCCAGCGCATGGAAATCTGCGACACGGAC	AX-643857703
AX-643823284	AX-643823284	1A	285061459	T	C								Generic			AX-643823284	CGGACGGCGATGCGGTGATGGTCGATGCCGGCGCG[C/T]GAGGAAATGGGCGGCGGAGGTGAGCGTGGATGGCG	AX-643823284
AX-643847287	AX-643847287	1A	285184771	G	C								Generic			AX-643847287	TCACCGCGAGCCATGTGGATGTGAAGGAGGAAATC[G/C]TCGATCCATATAGCGGGATCTGTTGTGCCATCATA	AX-643847287
AX-643866547	AX-643866547	1A	285250461	A	G								Generic			AX-643866547	GAGACCAGTGTCGGATTTGCACCAAGGAGATGCCG[A/G]ACACGGAGGTGGCCCGGCTGGTGAATCACATCTCG	AX-643866547
AX-643823142	AX-643823142	1A	285465430	A	C								Generic			AX-643823142	AAGCGCGGTCGAGATCTTCACGAGTCGTCCAAGGG[C/A]AGCCATACGTTCTACACCTTCCACAACGTGCACAC	AX-643823142
AX-643857712	AX-643857712	1A	285751181	C	T								Generic			AX-643857712	ATATGGACTCAGCCGCTATGTCAAGCAACGCTCAA[C/T]GCCGTAACCAACCGCATAGGCATGAGCCAACGCAG	AX-643857712
AX-643810833	AX-643810833	1A	285976701	A	G								Generic			AX-643810833	GCAAATGACAAGCAAAACAAATATGGCACCGATCT[A/G]CGATTAACAGCACGACACCTTCTAAATGCATCAGG	AX-643810833
AX-643847298	AX-643847298	1A	286519775	A	G								Generic			AX-643847298	CCGATGACGAGGTCAAAGGCAGCAAGGACGGTGGC[G/A]AGGTTATCGCGCTCTCCTCCGATGAGGAGATCAAA	AX-643847298
AX-643835854	AX-643835854	1A	286598885	A	T								Generic			AX-643835854	GACGGTTACTGCTCCTTCCGACGGAGTCACTTGCA[A/T]TCCTGCCACTACATCGTAACCTGGACCGCACCAAG	AX-643835854
AX-111211123	AX-111211123	1A	286916144	C	G					TaDArTAG007366			Generic			AX-111211123	CACTCTGCGGCCGGCGTTGCCGCGAGCATCCAGGA[C/G]CGCGTCAAGGACATCCTCGTGGTCCTCGTCGGGAT	AX-111211123
AX-109813996	AX-109813996	1A	287545350	A	G								Generic			AX-109813996	GCCGGCGCGCACACCGCTGTCGACCCGGCCGCGCC[A/G]AGCTGGACGAGGAAGTCATATTCTCGATAGATGAC	AX-109813996
AX-643835561	AX-643835561	1A	287689966	A	C								Generic			AX-643835561	TCCTTGCAAACCACCGCATCCGGCAATTGTACGTG[A/C]CGACGTTTGGCTCCAGCTTGTTCTCATTGATTTCC	AX-643835561
AX-643866566	AX-643866566	1A	287755118	G	A								Generic			AX-643866566	CGCCTCGAGCCTGCCGCCGTCGCCGCCTCGCTGTC[G/A]CCGTGCCGCCTCGCCGGAGTTCTCCGGAGTTGCCG	AX-643866566
AX-643823311	AX-643823311	1A	287763121	C	T								Generic			AX-643823311	CGCCGCCGCGCCCTGCCGTCGCGCCGTTCCGTCGC[C/T]GCCACCGCGCCGCCTCGCCGGAGTTCGCTGGAGTT	AX-643823311
AX-643847311	AX-643847311	1A	287839143	C	T								Generic			AX-643847311	TCATATCGGTGACGTCCCTTGAACTCTTGATCCAG[C/T]TGAGGTCAAGAGAGAGTTTCATCAGCACGACGTTG	AX-643847311
AX-643858107	AX-643858107	1A	287867762	T	C								Generic			AX-643858107	TATTAGATCAGCAGCCGATCCCGGCCCTTTGCGAC[T/C]GTGGCAGGTGGCGTCATCCTCCACGTTGAAATCCG	AX-643858107
AX-643847019	AX-643847019	1A	288357477	T	C								Generic			AX-643847019	GTGCAAGACACCACCGTCGCAGTCGGTCGGTGGCC[C/T]GATGACACAAAGAGAATGGCAGAGGATCCGCTTCC	AX-643847019
AX-643810853	AX-643810853	1A	288506065	T	C								Generic			AX-643810853	CTGGCGCACCTCGGCTGCATGTCATCAACGTCCGG[T/C]TGGTCCTGAAGATCCGGGATACCTCCAAAGGCGAT	AX-643810853
AX-643866577	AX-643866577	1A	288757327	C	T								Generic			AX-643866577	ATTCATCTAATGAGCTAATATTAAATAACCTCTTT[C/T]CACCATCAAGTTTGAAATCACAATTGAGTTGTCTG	AX-643866577
AX-95184164	AX-95184164	1A	289328472	A	G	AX-95184164	AX-95184164	BA00554931	No BS code	TaDArTAG007914	TaDArTAG007914		Generic			AX-95184164		AX-95184164	TGTCGCGGCCTCAGTCCCTCGTCTCTCCATCATCGCATGGTAAGCCGACC[R]AACTGAAAACAGTCCTGACCTCTCCCATGCCCAAGCCCAAAAGTCCTCCG
AX-643823327	AX-643823327	1A	289348183	C	G								Generic			AX-643823327	GTGGTTGTATAATTTTGTCTACTTGTAATGCGTGT[G/C]GTGGTTGTATGCATCATATTTATTCAAAGGCTACT	AX-643823327
AX-643835574	AX-643835574	1A	289506114	T	C								Generic			AX-643835574	CTGCTGCAACCGTTGACCCAGTATCGGCCAGCTCC[C/T]GCAACGTCTTCGCTCCCTGCTGCTTGTCGCCGCAA	AX-643835574
AX-643858121	AX-643858121	1A	289510941	G	A								Generic			AX-643858121	GGGAGGCGCTAGGGAATCACTTGGAGGCATGCTTC[G/A]CGACACGTCTCCCTCAGGAGGAAACCAGGCAAGGA	AX-643858121
AX-643857749	AX-643857749	1A	290332021	A	G								Generic			AX-643857749	ACTTGTGGGACACCTCTGTCAGCGGTTGCGCGGTC[G/A]TAGGTGGTTGTCGTGGTTACTGGCGCATGGGACAC	AX-643857749
AX-643800073	AX-643800073	1A	290336872	C	G								Generic			AX-643800073	GCTGCCCACGACGCGCTCCTATCTTCCCACCTCCG[G/C]TGCCTCGTCTCCGAGGGCGTCGTCTCCGAGGGCAT	AX-643800073
AX-643835888	AX-643835888	1A	290367490	C	T								Generic			AX-643835888	AAAGGCGGATCAACGCGTCGATCCAAACGAACGCG[C/T]GTCCGCTTGGCGTCCGCATGCCGACCCATACCCGG	AX-643835888
AX-643847031	AX-643847031	1A	290414006	G	A								Generic			AX-643847031	GGATATGCTCGATGCAGCATGTTGGGCGGTGAGTC[G/A]CTGTAGAAGTCCACACCGATGGGCATGCACCAGTA	AX-643847031
AX-643823342	AX-643823342	1A	290820271	T	C								Generic			AX-643823342	CCGATCTACACTGTAGCGATGCACTCGGCCCGAGG[T/C]TCGACGGTGCCGGAGTTGACGTCGCCGGTGATGGG	AX-643823342
AX-643866587	AX-643866587	1A	291339556	C	T								Generic			AX-643866587	AACAAGGGCAAACATGTTTGGAAAAGTATATATGA[C/T]GGAGACGTATCAAAGCACCTGCTCGAGTGCACCAA	AX-643866587
AX-643847349	AX-643847349	1A	291648243	C	A								Generic			AX-643847349	GGCCAACGTGGTTGCCGATGCACTCAGTCGAAAGC[C/A]TGTTAGCCTGAATACTATAATGGAATCTTTGCCTC	AX-643847349
AX-643835597	AX-643835597	1A	292026406	T	C								Generic			AX-643835597	CGTGTCTCCTCCCTCTCGTTCCTTCTTCCTTCCTT[T/C]GCCTGCAGCCGCGCCAAGATGCCGCCGTTGCTCTG	AX-643835597
AX-94725051	AX-94725051	1A	292078341	T	G	AX-94725051		BA00859770	No BS code	TaDArTAG007367			Generic			AX-94725051	TACTCATCCAGCCCAAAACACTGGACTCCGCAGCA[G/T]CACTCACAAACCTCTCTAGGACTAGCGCCGGCGTG	AX-94725051	CGCGCCGGCATTTTACACGCCGGCGCTAGTCCTAGAGAGGTTTGTGAGTG[M]TGCTGCGGAGTCCAGTGTTTTGGGCTGGATGAGTATGTATGTGATTCGTG
AX-643823354	AX-643823354	1A	292364283	C	T								Generic			AX-643823354	TGCGGGATCTCCTCACGGGCCTCTCTAGATTCACG[C/T]CGTGCTTCTCTCGCCTCTCGTAGGGCCTTGTAAAC	AX-643823354
AX-643810828	AX-643810828	1A	292882754	T	C								Generic			AX-643810828	TAATATAGTATTGCAGCTCAAAGAACAATACACAC[T/C]CTAGTCCTAGCAATGATCTAGTGACTCCCGCATTC	AX-643810828
AX-643847054	AX-643847054	1A	292931512	G	A								Generic			AX-643847054	ACAAAGCATCCGACACTTCTGGATGGATAGAAGTC[G/A]CCGGCGGAACAGGCAGGCCTCCTCCAGCCGAAGGA	AX-643847054
AX-643866603	AX-643866603	1A	293242152	C	T								Generic			AX-643866603	CCAGAAAGTATGCATCTGAATGCTCCAGGGACTTC[C/T]GTGGTCCTTCCGCTTCTTGCCGAAGCACAACTAAT	AX-643866603
AX-643823362	AX-643823362	1A	293621881	G	A								Generic			AX-643823362	CTCCTCAAGTGGGAGTGACGAGGAGGACAGCAACA[G/A]CGACGACGAGGACGTCGAGAGAGGGCACATCGACC	AX-643823362
AX-111525197	AX-111525197	1A	293705634	T	C								Generic			AX-111525197	CCATGTTTATGTTCACTGGCATGACATTTGATGGA[C/T]TATGGTCCACAGGAAGTTGCCATGTTCTTAGTGTA	AX-111525197
AX-643835608	AX-643835608	1A	293725748	A	G								Generic			AX-643835608	TTTTGCGCGCGGCACATTCGGCGCCTGTTGGAGAT[A/G]CTCTAACCATTTGCCGTAAGAAGCGCAGCTCCGAG	AX-643835608
AX-643858154	AX-643858154	1A	293938016	C	T								Generic			AX-643858154	GAGATTGTGTGATGCATATTGTATAATCATACCCG[C/T]GGATACTTCAGGCGACATTGGAGTATCTAGGTGTG	AX-643858154
AX-643866613	AX-643866613	1A	295174743	A	G								Generic			AX-643866613	TGCCTGGATCATTCATAGCGTGACAAGAGGTACTC[G/A]GTATCTTCCATGCTAAACGTATTAATCTCAGGTTG	AX-643866613
AX-94933417	AX-94933417	1A	295228469	T	G	AX-94933417		BA00544353	BS00091438				Generic			AX-94933417	CCTTTTGGTTTTGGAGGATGCCTTGTTCGACGGTT[T/G]GTACTTGCTCCGTTTCTTTAGCTTCTCCTCCTTCT	AX-94933417	GCGCGTGGAAGAAACAGAAGGAGGAGAAGCTAAAGAAACGGAGCAAGTAC[M]AACCGTCGAACAAGGCATCCTCCAAAACCAAAAGGAAACCCCACCCTAAG
AX-643823376	AX-643823376	1A	295342405	G	C								Generic			AX-643823376	CGGCTTGGATGGAACAGCCGAGCGAAACAAGGCCT[G/C]GCGTACCGTAGAACGAAGGAAACGGCCTTGCGTTC	AX-643823376
AX-111382834	AX-111382834	1A	295456178	C	G								Generic			AX-111382834	AAAAAATAGAGGAATATTGCCTTATATATATGCTC[G/C]TCTCAAGCGCGCCCTATTGAGCCGGCCCATTAGTG	AX-111382834
AX-643847069	AX-643847069	1A	295471373	G	A								Generic			AX-643847069	GCCGCTGGACCTCGTCCATCCCTTGCCGGAGTCCC[G/A]CGCCACCGTCTCGACCTCCACTATAGCGCCTCCAC	AX-643847069
AX-643857777	AX-643857777	1A	295471454	A	G								Generic			AX-643857777	GTGCACGAGCACGAGGGAGACGATGCCTCGGCCTC[G/A]TGGGCCGCACAACACTGGAAGGCCTGGCCCAGTCT	AX-643857777
AX-94875775		1A	295574312										Generic						AAGGATGGGTGTGGTAGGAATTCATGGAGGAGAAC[C/G]ACCTAAAGGTTGGCAGAGCGGTGCTAATCACCATC
AX-643823391	AX-643823391	1A	296201211	C	T								Generic			AX-643823391	GCAGAGGCGGGGCACGGCGGAGCTAGCAGCAACGG[C/T]GGCGATGGCTGTAGGTGGGAGGCAGCGGCGACGGG	AX-643823391
AX-643835637	AX-643835637	1A	296204095	T	C								Generic			AX-643835637	TTCTGCAAGTCCAAACTCTACTATTGTTCTTGGTC[T/C]CATATTAAGGTTTAATGACACTACTAGATGAAAGC	AX-643835637
AX-643858176	AX-643858176	1A	296381543	C	T								Generic			AX-643858176	CCGCCGCCTCCAGTTGGCGGCGCGATGCGCGATAA[C/T]GCCTACCTGGACCAGAACGCGGCCTACGCCTTCTT	AX-643858176
AX-643810909	AX-643810909	1A	297373696	C	G								Generic			AX-643810909	CCGCTGATGCGGCCGCGCCGGCAGCCGCATATGAG[G/C]AAGCCATCCGCACCCGCACTGTAAAGAAGCGGCAG	AX-643810909
AX-643847082	AX-643847082	1A	297375995	A	G								Generic			AX-643847082	TTAGTGATCTAAACGGTCTTATATTTATTTATGGA[G/A]GGAGTATTATAGAAAGACATGTTTATCACATATCA	AX-643847082
AX-94986498	AX-94986498	1A	297381012	A	G	AX-94986498	AX-94986498	BA00692577	No BS code				Generic			AX-94986498		AX-94986498	AGAAGTTTTGGTACTAGTCTGATATATCCAGCTCTTGTGGTTGGGTGCAT[R]TTGTAGCTACCTGCCTCGCCATGTGTACTCAACTAGCCTATGGAGGTTGT
AX-643823405	AX-643823405	1A	297649257	A	G								Generic			AX-643823405	GTTGAGCCGATCTCGCCCTAGTTCCACTGCGACAC[G/A]CCCTGGCCTGGAAGCGGTCTCCGCTGGCTGCTGCT	AX-643823405
AX-643835952	AX-643835952	1A	297693157	T	C								Generic			AX-643835952	TCCTGGACGTCGGCCTCGGCTTCCTCCTCCAGCAG[T/C]GCGGCGAGCGCTTCCTTGTCATTCGAGTCCATCGC	AX-643835952
AX-110167195	AX-110167195	1A	297870167	T	C								Generic			AX-110167195	TTCCACCACCTACCGACGCCGAACCACCAAGCCGT[T/C]CACATGTTCGTCCAGCCGACGAATGTCTCTAAAGA	AX-110167195
AX-643866149	AX-643866149	1A	298069391	T	C								Generic			AX-643866149	AGTCCTCTCTCACCGAGGGCGTTTCCGGCTTGATA[C/T]TGTTTGCTACTACATCCCATGAGGTATGGAGCATG	AX-643866149
AX-643858187	AX-643858187	1A	298631561	T	C								Generic			AX-643858187	CTCTTCTGCGCCACATCGCCGAGACTCCACATCGT[C/T]GATGTGTCACCTAAACACCGCTCCACCGTAGTATC	AX-643858187
AX-643847400	AX-643847400	1A	298633592	G	C								Generic			AX-643847400	TAATAACATGGAATAATAAAAAATATAGATATGTT[G/C]GAGACATATCACGCGCCGCCACCTGCAGCAGCCAT	AX-643847400
AX-643847412	AX-643847412	1A	299020973	A	G								Generic			AX-643847412	TTTTTGGAACAAATGTGATCCAAGGGACTTGGAGT[A/G]GACGTCAAGAAAGAAACCAGGTGGCCATGAGGCAT	AX-643847412
AX-643858202	AX-643858202	1A	299152315	G	A								Generic			AX-643858202	AGACCGTTGGAGCACCGCAGAGCGAGAGGCGTGGC[G/A]CGCCGCACAACAAGAGATGATCCATCGGTGCTTGC	AX-643858202
AX-643835966	AX-643835966	1A	299426516	A	C								Generic			AX-643835966	ATAGAAGAAGTTAGAATGAATACAGTGAAGTACAA[C/A]CCATGACACGAACGCAAGAGGCGTGAACAGGGTTG	AX-643835966
AX-109008934	AX-109008934	1A	299716990	A	C								Generic			AX-109008934	CTCTAAACTAGCAATGTGGGACTAAACTTTAGTTC[A/C]ACTTCTTGTCTTGCACGAATAGGCTGCGTGGGCCT	AX-109008934
AX-643866161	AX-643866161	1A	299885939	G	A								Generic			AX-643866161	CCGGATTTGCTTTTAGTATATCCGGCATGACGGTC[G/A]TCGTCACACGTTGGTGCGTGCCCGCGTGATCCGTA	AX-643866161
AX-95021860		1A	300378154			AX-95021860		BA00791197	No BS code				Generic						GGGAGCGGCGACCGTTGGGACGAGGGGTACGACGTGACGGCCAAGTTCCT[R]GACTACTGCGACTCCCTCAAGGCCGGGTTCGTGGCGGAGATGAACAGCAA
AX-643823255	AX-643823255	1A	300425563	C	A								Generic			AX-643823255	GTGCCATAGCACCTAAGGAGAAGGTTGCAGTCGAC[C/A]TGCACCTCATCGTGGTATGTTTCGGACTTAGGCGA	AX-643823255
AX-643847425	AX-643847425	1A	300735770	T	G								Generic			AX-643847425	AAGTTGAGGTGCATACTGAGCCCATTCCTGAGCAC[T/G]TAGTCATTGTGGAAGTGGATGATTATTGGCAAGCT	AX-643847425
AX-643823266	AX-643823266	1A	300854678	T	C								Generic			AX-643823266	AAGATGATCTTTTCTTTGTTGTTGGCCACCCGATC[T/C]AACGGCTTCGTCGTTTCCTGCTGCCTGCCTCAAGA	AX-643823266
AX-643835679	AX-643835679	1A	301135529	A	C								Generic			AX-643835679	CATTGTCTATGGGATAACCAACTAATGTTGTCCAT[C/A]GACAGACCTACTTCCTGAACCGCTACCGGCTAGAT	AX-643835679
AX-94441967	AX-94441967	1A	301198132	C	G	AX-94441967	AX-94441967	BA00335463	BS00088222				Generic			AX-94441967		AX-94441967	TACTNNNNNNNTGCTGTTGTTATTTCCTGCTGAATAAATAAGCTGCATCC[S]TTCCCATTTGAAAAATAGGAGACTAACACAAGGCTAACAAGTCAATGACA
AX-95237226	AX-95237226	1A	301776516	T	C	AX-95237226	AX-95237226	BA00805484	BS00088765				Generic			AX-95237226		AX-95237226	CTGAAGTCCACTCTCTCGGAGTAGCGGATATTCTGGCGCTATATTGTCGT[Y]GTCTTATGGTGTTTCTGAGCATCTGTCCTATATCGTATTGCTCTATTGAT
AX-95238138	AX-95238138	1A	301782334	T	C	AX-95238138	AX-95238138	BA00810041	BS00031200			BS00031200_51	Generic			AX-95238138		AX-95238138	CTGCTGCAAGCTAGGTTTCCTGTGCTGCAGTTCAGCAAGGTGGCTACATC[Y]TTTCCAGGAAGCATTGATCGTCCACAAATATCACAAACTTTCTCAGCAGC
AX-643810900	AX-643810900	1A	301899795	A	G								Generic			AX-643810900	TAAATAATCCCAAAACGCTAAAGTGTGAAACAGTA[G/A]TACTAGTTGTGTGTATATCTCTTAGGGCAACTCCA	AX-643810900
AX-643823446	AX-643823446	1A	302192083	C	T								Generic			AX-643823446	TGCAAAGCACGTCGGTAGAACCAATCTCGTGTAAG[C/T]GTACACATAATGTCGGTGCGGACCGCTTCATCCAA	AX-643823446
AX-643835995	AX-643835995	1A	302905241	T	C								Generic			AX-643835995	TTCCTCGACAAGTCCAGAACGTATGACAAGGATGA[C/T]AGGCTAAAGATTTGTCCCGGTAATGGACCTGAAAG	AX-643835995
AX-643810957	AX-643810957	1A	302954386	T	C								Generic			AX-643810957	AAGTTTCTTCTTTGGTGATAAGGGAGCAGCGGCGT[C/T]TGCCTGCCACCAAAGCAGGCTCCAAAGCTTACCAC	AX-643810957
AX-643847133	AX-643847133	1A	303352196	G	A								Generic			AX-643847133	GCCGGACAGCAAAAGTGCTCCTGCCTAGGTTCCAC[G/A]TCGAGACAACGGCACTTCATACAGAAACCTTTCTT	AX-643847133
AX-643823460	AX-643823460	1A	303732256	A	G								Generic			AX-643823460	AAACCGCACGCAACCGTTAGAACCATACGATCCGG[A/G]CGTGTCTTGCCATCAATGCGGACTTGTATCGGTCC	AX-643823460
AX-643835708	AX-643835708	1A	303744753	C	T								Generic			AX-643835708	AGCCCGAATCTGCTCAAGGAGCTCGAGCAGGCGCT[C/T]CGGCATCAGAATAGCTTGCTCCTCACCCGGCGGCG	AX-643835708
AX-643858242	AX-643858242	1A	303921817	G	A								Generic			AX-643858242	TCCTTGCTTTCCAAGTTCAAACCTTCACTGCTGCG[G/A]CTTACTAGCAGCTCGACCTCCTCGCCGGAGACCCT	AX-643858242
AX-643847145	AX-643847145	1A	304190917	G	A								Generic			AX-643847145	GTGCAGAGCACGGCAGCGCGCGGCGGCGTGCTTGC[G/A]ACGGACTCCGTTGGGAGTAGGAAGGCGGTGCAGGC	AX-643847145
AX-643866671	AX-643866671	1A	304228118	C	T								Generic			AX-643866671	CTTTTTTGATTGCTTATTGTATGCTTGTTTGATTG[C/T]GACAGAGTACCCGGAGGGCGAAGCGTGCTAAATCG	AX-643866671
AX-643797910	AX-643797910	1A	304991401	T	C								Generic			AX-643797910	TGCCTGGAATTTCAATTGTTGCAGCAAAGGAATTG[C/T]AAGCAGGAACAACAATTTGATAAGACTTGTTCTTT	AX-643797910
AX-94775416	AX-94775416	1A	304997922	A	G	AX-94775416	AX-94775416	BA00103092	BS00044668				Generic			AX-94775416	TACAATCCAAAAGCTGAAGTGTTATGGCTTATGGG[C/T]GCAAAGGAGAAATGGCTGGCTGGTGATGTCCCTGC	AX-94775416	AGGATGGCCCGAGCTGCAGGGACATCACCAGCCAGCCATTTCTCCTTTGC[R]CCCATAAGCCATAACACTTCAGCTTTTGGATTGTACGTGACAGCCTTTCT
AX-94446416	AX-94446416	1A	305003294	C	G	AX-94446416	AX-94446416	BA00359777	BS00044677				Generic			AX-94446416		AX-94446416	GATACAATCATCAGTCGGGGGCTTAGGGCATCTTGAATAAACTACAAGGA[S]CATTTATCTGGCGCACCGTCATCTATAACTCTTCAGCCCGATATTTGGAT
AX-94415384	AX-94415384	1A	305004176	A	T	AX-94415384	AX-94415384	BA00188952	BS00093150	TaDArTAG007917	TaDArTAG007917		Generic			AX-94415384		AX-94415384	CACCCTACTCCGTGCACATTCTGCAGTGTTATGAACATATGATGCGTGCT[W]CCTGTGAAGTGAAGGATATGCTAGTTTCATCAACAACCTTTAATAATAAA
AX-643847464	AX-643847464	1A	305313795	G	A								Generic			AX-643847464	AGCCCAACCGCCGTGCAGCCCTCACCTCCGTCGCC[G/A]AGCCGGACTCCGGACGGAGTCCGATCGTGCCACGC	AX-643847464
AX-643835723	AX-643835723	1A	305404818	T	G								Generic			AX-643835723	ACGCAACGACGTCGGTGGTGGGTGGGTCGTCCTTG[G/T]TGTGGAGGATACAACGGTTGTTGGCGGAGTCCGAC	AX-643835723
AX-643823304	AX-643823304	1A	306103509	G	A								Generic			AX-643823304	AAAGCTTTCCACATGGCGCGCCTCCCTCCTCTCCC[G/A]AGGAGATAACCTTGCTCTCGTCCGGCATGTCCTAT	AX-643823304
AX-643836036	AX-643836036	1A	306833548	C	T								Generic			AX-643836036	CTTTCTGTATAACTCACCATCCTGTATGCAGTATG[C/T]CATAGCCTGTCGGGCCACGCGTTCCATGTCCTCCT	AX-643836036
AX-643810989	AX-643810989	1A	307063874	C	T								Generic			AX-643810989	CTCTCCGCCGAGGATGACGAGCCAGATGGTTAGTC[C/T]TCGTGGCGGCACCGGTGACAGCGGATCTTGGGATC	AX-643810989
AX-643847167	AX-643847167	1A	307368205	G	A								Generic			AX-643847167	TCGTCCACCGCAACCTCAACCACAACGCCCTCCAA[G/A]GCTAGTTGTTGAATCCGAGGCCTAGCCGTCTGTAC	AX-643847167
AX-94790278	AX-94790278	1A	307481819	T	C	AX-94790278	AX-94790278	BA00144078	BS00049873				Generic			AX-94790278		AX-94790278	CGACCTGTACGACTACTCAAGCCTAGGCGTGCTATTTAAAGAGATAAGAG[Y]AGTGTTGCAATCAGCTTTTCAATCTTGTAAAGTAGAAACCTGCCCACGGG
AX-643823315	AX-643823315	1A	307704320	A	G								Generic			AX-643823315	AGGAAATGTGCAATGGACATGCAGATTAGCTATGA[G/A]TTTGTAAACAGATCTAGCTTATCAAGGCTAGCACA	AX-643823315
AX-643858276	AX-643858276	1A	308092632	A	G								Generic			AX-643858276	TTATGTTCTTGAGACTCCGCCTGGGTGTCTTCCTC[A/G]GGAAATTGGAACACTAAGGGCAGATCATCGTGATG	AX-643858276
AX-643811000	AX-643811000	1A	308243337	A	G								Generic			AX-643811000	TAGCGCTGAACAAGGACCGCCCATCTAACCCTAGC[G/A]ATGATCAAGGACCGTCTATCTAACCCTTCTAGAAG	AX-643811000
AX-94704464	AX-94704464	1A	308347989	A	G	AX-94704464	AX-94704464	BA00758622	No BS code				Generic			AX-94704464		AX-94704464	TACATTACGGTCTTGTTTCTTGCGGTCATACACATTAACTTTGCAGTCAC[R]TCTTCACATCACATTTGACCTGCAGCAATTGGTGTGTGTGCAATGTACAT
AX-643823497	AX-643823497	1A	308578326	C	T								Generic			AX-643823497	ACTACTACCCTACATAGCAGTAGCATTGGTCATTC[C/T]GGCGCTACTGCTACAACTAACTATCAGTAGCGCTG	AX-643823497
AX-643847180	AX-643847180	1A	308789665	G	A								Generic			AX-643847180	TAGATGCAAAAAAATAAATTGTATCACCTTCTTCA[G/A]GTGATGTATAACACAACACTTGAAGATGCATGCAA	AX-643847180
AX-643836049	AX-643836049	1A	309399817	A	G								Generic			AX-643836049	TGTTTTTTTAGATTCATTTGTGATAAAGTCATTAC[G/A]AATAATAGTGTTGTTTCTCTGACCAAATACAAGCC	AX-643836049
AX-94755503	AX-94755503	1A	309705753	C	G	AX-94755503	AX-94755503	BA00047542	BS00077002				Generic			AX-94755503		AX-94755503	TAAACCTGCCACCAACCAGCAAGATTCACCATGTGGTGCACGTATCCCTG[S]TCAAGCGTGCAGTTGGGGCAGAAGTGCCTGTGAACGCTCAGTTACCTCCT
AX-111875292	AX-111875292	1A	309977883	A	G								Generic			AX-111875292	GATAGCATTTCTAATTTGTAGCGCGTAACTCCATC[G/A]TGTCGCACGTAATTGCACCGCGTGGCAACACGCGC	AX-111875292
AX-643823507	AX-643823507	1A	309978144	A	G								Generic			AX-643823507	CAGAGCACGCCGCGGCGCCTAACGGCGAGCACACC[G/A]CGCTGCGGCAGCTAACGGTGAGCAGAGCTTGCCGA	AX-643823507
AX-643799267	AX-643799267	1A	310269392	A	G								Generic			AX-643799267	CACACCGCGGCCACCGCTAGATGCGCCGCATCGCG[G/A]GCTTTCTGGCACGCCCAGCCATGTGTCCAGCCGAT	AX-643799267
AX-643836063	AX-643836063	1A	310794119	T	C								Generic			AX-643836063	AACGGCACCGATCAGGAGGGAGACTCCTCTGACTC[C/T]GGCTGAGTATCAGCCAGACCATCATCATCAGGCGG	AX-643836063
AX-643810973	AX-643810973	1A	311287176	T	C								Generic			AX-643810973	GCCAAAGCTCTATCGCTTCGGCTCTCCGAAATCTT[T/C]GCAAGGAACCCTCAATTGAGCTTGGCTTGTAGAAC	AX-643810973
AX-643866717	AX-643866717	1A	311801138	T	C								Generic			AX-643866717	GAAGGGATGAGGCGGTAACTGTTCTCATCATTGAC[C/T]AGCTCAAAGAGGCTGACACGCACTGGTGTATCTCC	AX-643866717
AX-94418426	AX-94418426	1A	311806352	T	C	AX-94418426	AX-94418426	BA00205409	BS00064679	TaDArTAG007920	TaDArTAG007920	BS00064679_51	Generic			AX-94418426		AX-94418426	CAGGATATCATTAGGTACATCCAATATGGATGAGGGCACTAATGGGGATG[Y]CAATTGAATCAGCCTGCACATGTAATCATCTGTAGATAAGGCACCAACTT
AX-643858298	AX-643858298	1A	311810694	T	C								Generic			AX-643858298	CAGTCGAGTGTAATCGCAGAGGTGAACTTCGACAA[C/T]ATCAAGGTGATACAGACAATGAAGAACGAAGGTCG	AX-643858298
AX-643836074	AX-643836074	1A	311818807	T	G								Generic			AX-643836074	CTTCGAGCATCAGGGGAAACCCTAGGTCCGTTCTT[T/G]CGGACCGGGCGACGACGGCGTCCCGATGTCGTTCT	AX-643836074
AX-643847509	AX-643847509	1A	312163461	G	A								Generic			AX-643847509	TGAAGTCAAATGGAATTTATTGGAAAGAATTAAAC[G/A]CAACACTTAAGATTGGGAAATCGACGAAGATAAAG	AX-643847509
AX-643823519	AX-643823519	1A	312205172	C	T								Generic			AX-643823519	GTGTAATTCTCCCACCATGATGCTGCTGCTCCATC[C/T]AACTGATGTGTGGCAAAGCGCAGCTTCTCAGCATC	AX-643823519
AX-643847211	AX-643847211	1A	312564820	T	C								Generic			AX-643847211	AAGAGGTTAGAGATCACTTCAGATGGTGGTGTGTT[C/T]GTTGTGCTGCCATTAAACTATGGTTCTGCTTCAGG	AX-643847211
AX-94760203	AX-94760203	1A	313006866	A	C	AX-94760203	AX-94760203	BA00060648	BS00032989	TaDArTAG007921	TaDArTAG007921		Generic			AX-94760203		AX-94760203	GGAGGCGAGGGTCTTGCGGGTGGTGGGGCTGTTGATGTAACCGGAATACG[M]GGGGTTGCTCGCGTACTTGCAGAGGCAGCCTCGCTGCGCCTTCAGGTTCG
AX-643801103	AX-643801103	1A	313366856	G	A								Generic			AX-643801103	TCGGGCACCGAGCCTCTTAACGACGGCACGCGGAT[G/A]GACGGCATGAATGCGAGCACCTGGTGCCGGCTGGG	AX-643801103
AX-643835784	AX-643835784	1A	313772578	T	C								Generic			AX-643835784	CGGGTCGGACGACGCGGTGGAAACATTGTCACCAA[C/T]GTCGGGTCGATGGGTCGGTGGCTGTTCTTGCGGTT	AX-643835784
AX-110106361	AX-110106361	1A	313914503	A	G								Generic			AX-110106361	CTGGTGGCGTCTTGGTGGTTCCCTGTTCACCATCT[G/A]CGGTCATGGCACCGTCTCCAAGTTCAGTCTAGTGG	AX-110106361
AX-643823381	AX-643823381	1A	314430609	T	C								Generic			AX-643823381	AAGGACAAATATATTTAGAGACGGAGGGAGTATAT[T/C]CCAATATGGAGCGGAGATGTTACCTTATGCACTCG	AX-643823381
AX-94497542	AX-94497542	1A	314620663	C	G	AX-94497542	AX-94497542	BA00642323	BS00011083				Generic			AX-94497542		AX-94497542	TTGCCATCGCCTCCTTGACTAGCTCCTATCGACTATTACTATCAGGCTAT[S]TTTAATTAGCTAGGGCTTTCTGCCATGGTAAACAATATAATTACCTCAGT
AX-643836103	AX-643836103	1A	314894340	A	G								Generic			AX-643836103	AGCAACAAGGACACAATCAACCACGTGCAAGGATC[A/G]GACAAGATGATGCAAAGAAGATATGCTATGCGAGA	AX-643836103
AX-643847533	AX-643847533	1A	315142154	A	G								Generic			AX-643847533	GGTTGTTAGAAGTTTGGAAGACATGCTCATGTGCC[G/A]GCTCAGGAGCTAAGGATGATCCCGATAACTTGGTC	AX-643847533
AX-643800095	AX-643800095	1A	315232529	T	C								Generic			AX-643800095	GACAACTTACAAGGTACCTATGTCCGGCCTCCGGA[T/C]GCCGGTGACCTCAGTCACATAGTCCAGCATCTCGG	AX-643800095
AX-643836117	AX-643836117	1A	315925265	C	T								Generic			AX-643836117	CCAAGACGCCATCAAAATAGAGCTCGGGTCAACGA[C/T]GCTCCTTGCCCTCCGACGGTCCCTCAGTCATCAGC	AX-643836117
AX-643800097	AX-643800097	1A	316649337	T	C								Generic			AX-643800097	TGTGGCCGCCGCTTCACGATTAGCAACTCTCCCAA[C/T]TGACGGTGAGTCACCAGTTGCGGTTGAAGCATGAC	AX-643800097
AX-643823563	AX-643823563	1A	316689863	C	G								Generic			AX-643823563	GCTCGTGTTGACCGCTTCCACTCAGTGTTCCTGTG[C/G]CACCTCCCATTCGCCCATGACCACTGCCCTGCTCG	AX-643823563
AX-643847234	AX-643847234	1A	316860021	A	G								Generic			AX-643847234	CTCCAACATGGTCAAAGACGTCTTCTAGCACAGCT[G/A]GTAGGAAACGCGTCGTTTATAGCAGTCGCTCTTGT	AX-643847234
AX-643801227	AX-643801227	1A	317421212	A	G								Generic			AX-643801227	TGCTAGGCGGGGTAGAGGTCGACGGAGAGCACGCC[G/A]GTGACGAGGATGCGCTACCGGATGTGTTCGGGACG	AX-643801227
AX-643847561	AX-643847561	1A	317545381	G	A								Generic			AX-643847561	GGCCCGCTCGGGCGTGGCTCATTGCTGGAGGCACA[G/A]TCGAGCTGAGGCTGGCCGTCCACTTCAACCTCTGG	AX-643847561
AX-643836131	AX-643836131	1A	317572406	G	A								Generic			AX-643836131	CATCCATGGCGCTCTGAACGCTTTCAAGCGCCTGC[G/A]CGAACTCGGACTCTCGCGTCCTAGAGTCAAGCTCC	AX-643836131
AX-643811064	AX-643811064	1A	317934005	A	G								Generic			AX-643811064	TTGCAACAGGGATGAGATGCTTGCGGAGGTGCGCC[G/A]GCGACTTCTATAGGGCCAGGAGTTCTCCAAGCACT	AX-643811064
AX-643823589	AX-643823589	1A	318834355	T	C								Generic			AX-643823589	TACAAAAATGAAATACATGCTTGGAAAACATGATG[T/C]CCGGTGTGGTGCCATTGTATGGCCTCACCATGCGC	AX-643823589
AX-643811078	AX-643811078	1A	319884421	A	G								Generic			AX-643811078	GGCTCCAACCATCGGCACCTATGACAGCTATTGTC[G/A]GTGTTCTTCTGTTTCTATCGTCACCACTCACCCTT	AX-643811078
AX-643835840	AX-643835840	1A	320072055	A	G								Generic			AX-643835840	AAAATAATTTGTTTAAAGAAATGTGGCCTGGCACC[A/G]AAGCCAATGTGGATGTAGGGCGTCAGCGTGATGTA	AX-643835840
AX-643835851	AX-643835851	1A	320209072	C	T								Generic			AX-643835851	CGTGGGCTTCGGCGGGCCGCGGTGGGAGGCGTCGG[C/T]GAAGAGACACGTGGCAGCCTACGAGTGGCTGTGGG	AX-643835851
AX-86173425	AX-86173425	1A	320223727	T	C					TaDArTAG007369			Generic			AX-86173425	TTCCCCACTGATGGTAGCATGAAGCTCATTGAAGG[C/T]CTGTGCCCAACCAAATTTCTGAGGGACATGCAACT	AX-86173425
AX-94907052	AX-94907052	1A	320224045	C	G	AX-94907052	AX-94907052	BA00470665	BS00006728				Generic			AX-94907052		AX-94907052	CGGAGCTCGCTCGGTTGGATCAAGGGCAGTTGCTTGTCAAGTATGTCCTG[S]ATGTGTTGGACACCAAAAGCGGTGTGCTGTCATTGGAGCAGCTCAAGCGA
AX-643823601	AX-643823601	1A	320225553	C	T								Generic			AX-643823601	CATCGAGGTAATAGCATCCCGGGTACCCTAACTTG[C/T]ATCCAATGTGATGATTCAGTCCCAAAGTTGCAATA	AX-643823601
AX-643811045	AX-643811045	1A	320225555	T	C								Generic			AX-643811045	TCGAGGTAATAGCATCCCGGGTACCCTAACTTGCA[T/C]CCAATGTGATGATTCAGTCCCAAAGTTGCAATACT	AX-643811045
AX-109373293	AX-109373293	1A	320331200	A	C					TaDArTAG000658	CIMDArTAG00658		Generic			AX-109373293	TGCAGACCTCGGCCCTTTATACATCGTTATTATAC[A/C]TACGTACATGCTACGAGCGAGAGATCAGATCCAGC	AX-109373293
AX-94397743	AX-94397743	1A	320336750	T	C	AX-94397743	AX-94397743	BA00091551	No BS code				Generic			AX-94397743		AX-94397743	CGTGCGTGAATCGTTCAGCGGTATCGTTTGTGAAGTAGTTTCGTTCTCGT[Y]GCTCACGGGTGGCAAAGGCTGAGACGATGTATCGAGTCAACTATGAGTTT
AX-339442830	AX-339442830	1A	321228235	T	C								Generic			AX-339442830	TGGGGATATATGATTCGAGCTAGATCTTCTCTCAG[C/T]CGCAATGTACATTCTATTTCTTAGGGCTTAAAGGC	AX-339442830
AX-111709473	AX-111709473	1A	321881561	T	C								Generic			AX-111709473	AAGGAGATCGTGCTACTAGGAATCAAGGATCAAGG[T/C]AGCCGGAGTTAGTGCTAGCTTTGTACTACATTGCC	AX-111709473
AX-643823441	AX-643823441	1A	321937954	C	T								Generic			AX-643823441	CCGCTTCCTCGCCCACACCATCTGGGCCGGCCTCG[C/T]CCAGTGTTCGGCCTGCCACGCCCACCGAGTCTGGG	AX-643823441
AX-643835863	AX-643835863	1A	322237967	T	C								Generic			AX-643835863	ACACGGCTCCCCTCCACCTACTGGTCATGACCTCA[C/T]GGGAGAGGCAGAGGATGTGAGGGTGCGGCGCTGGC	AX-643835863
AX-643857974	AX-643857974	1A	322358561	G	A								Generic			AX-643857974	GGCCTGCAATACGTAACGAAGGCGTCGATGCCATT[G/A]TACTCTGACTTGACGTCCCACCACCCGCCTTCTTC	AX-643857974
AX-643799560	AX-643799560	1A	322358568	G	A								Generic			AX-643799560	AATACGTAACGAAGGCGTCGATGCCATTGTACTCT[G/A]ACTTGACGTCCCACCACCCGCCTTCTTCATCTTCC	AX-643799560
AX-643866775	AX-643866775	1A	322617323	A	G								Generic			AX-643866775	TTTATGCTGCTATGTTATGCTTATTACTCTGATGC[G/A]TACGATAGGATACTTAGCTTGATGCGCTTGTGGTA	AX-643866775
AX-643835875	AX-643835875	1A	323339482	C	T								Generic			AX-643835875	ACAGCTCGAGCCCTCTCAGCGTTTGCAGCTGCCGT[C/T]GCAGCAGCAGCTGCAAGCGTCTCGGCTGATGCAGC	AX-643835875
AX-643847286	AX-643847286	1A	323727188	G	A								Generic			AX-643847286	TAACTCTAACACATGGATCCAAACAGTAACGTGCC[G/A]TCAAATCGCACAGCCGACCTTTCTAGCAGTAAGTA	AX-643847286
AX-643857985	AX-643857985	1A	323844535	T	C								Generic			AX-643857985	CCTTGAGGTTGGGCATCCTTGCACATTGCTTCTTG[C/T]GAGCACTCTCCCATGTCGATAGGCTAATAACCCTC	AX-643857985
AX-643811061	AX-643811061	1A	323959655	G	A								Generic			AX-643811061	TTGCCATCCCTACTCCTACCTTATCTCCAAGAGAG[G/A]CGGTTTGCCCTCAAGTCTTGTACTCAATATATACT	AX-643811061
AX-643823623	AX-643823623	1A	324151914	G	A								Generic			AX-643823623	GTTGCGCGCCAGCGCCTTGCGCGGCAGGTCGCGCC[G/A]TGGAGCCTCGCGCCTTGGCTCGATGATGGCGTCTT	AX-643823623
AX-643866786	AX-643866786	1A	324489286	T	G								Generic			AX-643866786	AAAGGGCTCATCATCCTCTTTGACACCTCCGACGA[T/G]GACGACGACCATGGCTCCTTGTCCGACACCAGCTG	AX-643866786
AX-643835889	AX-643835889	1A	325098745	T	C								Generic			AX-643835889	CGTTCCTGTTGGATGTGCGCGGAACACCCACCGCA[C/T]GCTCCGCCGCCGCTACTCGTCGGCAGCTGTTGTCG	AX-643835889
AX-643866319	AX-643866319	1A	325227188	C	T								Generic			AX-643866319	TAAATGCACCTACCTTTAGGTCCATGACAGGTGGG[C/T]CAGCCACCTGTTAGGACCACCTGTCATAGGCCCAA	AX-643866319
AX-109291665	AX-109291665	1A	325789662	G	A								Generic			AX-109291665	TTTATTGGTAAAATGTCCATGTCATCAACCAACAA[G/A]TTATCATATAGCTACTTTAATAGGTTGCATCTAAG	AX-109291665
AX-643847616	AX-643847616	1A	325960349	C	G								Generic			AX-643847616	GCCGCACTTCCTCTCTAGTTCGGCCGCAAGCACAG[C/G]TGGTCCCTTGCGCTTCACGTCCTTCGCCTTGGCCT	AX-643847616
AX-643823463	AX-643823463	1A	325961075	A	G								Generic			AX-643823463	CGCGTGGTCTTGACGTGGCGGTGCTGGGAGCGCAC[G/A]CGCATCACCTTGTGGCTGCTACACCACTTGGAAGC	AX-643823463
AX-643858398	AX-643858398	1A	325992159	G	A								Generic			AX-643858398	GGGCCCGAGCGGCGGCGTGGTGACTGCCGAGGCCA[G/A]CATGAATTTCAGCCAGGAGTTGTCGTCCTTCTTGT	AX-643858398
AX-643866808	AX-643866808	1A	326296806	A	G								Generic			AX-643866808	CTCTCTTATGAGACGTCTCTGGTGTAGCGTGGCGC[G/A]CCGAGCGCCTCCCATTTGGAGCACGGGACAGTGCG	AX-643866808
AX-643858010	AX-643858010	1A	326524786	G	A								Generic			AX-643858010	AGATGTACGAAGACGGGTACTTCGCAAGGAAGGTC[G/A]TAGGCGTTAGGCACCTCGTCACTGTGTGGAGGTGG	AX-643858010
AX-643823651	AX-643823651	1A	326748285	A	G								Generic			AX-643823651	AGCACAAGGCGGAGCTCCAAAAGCTAAAGGAGAGC[G/A]AAGCCAACCTTCAGGCCGAGTTCGAGACTTCTCAT	AX-643823651
AX-643836204	AX-643836204	1A	326837956	C	T								Generic			AX-643836204	TCAAGAGAACATTAAATCTCAGCAAGCGAAGGCTT[C/T]GAAAGCCAAGGAGGAACTGATCAATGACTTAGCAG	AX-643836204
AX-643811089	AX-643811089	1A	327272858	C	T								Generic			AX-643811089	AATGAATCACTGAAACTCATTTCTCTCTCATATGT[C/T]CATTTGTGTTCGGACATCAAACGGGCGTCCGGCTT	AX-643811089
AX-643847628	AX-643847628	1A	327455295	C	T								Generic			AX-643847628	CCTCGGCACGTCCAGCCGACGCCGCATCGCAATTC[C/T]GGCGTGTCTTCACCGCGTCGGATGGTCTCCGATGG	AX-643847628
AX-643823665	AX-643823665	1A	328242009	T	C								Generic			AX-643823665	GGAGTAGATACGTTGGAGACGTATCAGCCACCTCA[T/C]CACCCTACTAATTATTTCTCTTAACATGCACGGGT	AX-643823665
AX-643811101	AX-643811101	1A	328534332	G	T								Generic			AX-643811101	ATGTTTATGTTGATGCTCAACCTAGCAATGATAAT[G/T]AGGTAGAAGATGTACCTATTGTTGATCTTGATAAC	AX-643811101
AX-643835913	AX-643835913	1A	329075956	G	A								Generic			AX-643835913	CCGCCGCCTAAGAAGCAACAGCGGCCGTTTGGGCT[G/A]CCTTGGCCGCCCAAATGCAGACTACGGTCGCCCTC	AX-643835913
AX-643858024	AX-643858024	1A	329101397	T	C								Generic			AX-643858024	GTGTTGCCTAATCACAAACGGTTCATCCGAGTGAA[C/T]CGTATGATGTATATCATGCACACCTCCATCTGGCT	AX-643858024
AX-643800938	AX-643800938	1A	329152432	T	C								Generic			AX-643800938	ATGGGTGTGCGTAGAGCGTGAGATGTCGAGCCGGC[C/T]GGAGTCAGCGATGAGGTGGCGGTGTGGCTGTCACG	AX-643800938
AX-643835926	AX-643835926	1A	329437551	C	T								Generic			AX-643835926	CCGCCGCCACCCTCGCCGGCCGCCGCCGAAGCCGC[C/T]GTCTCCCATCGCCCAAGGACACCGCCAACCGCGGT	AX-643835926
AX-643866832	AX-643866832	1A	329588053	T	G								Generic			AX-643866832	ATGCTGTCAAGTATCACCAACTGACACAGTTTGAA[G/T]TCCTTGGAAGATCTGTTGTGCGTATCACCTGCCGA	AX-643866832
AX-643847655	AX-643847655	1A	329750983	G	C								Generic			AX-643847655	TACTTATGCAGGGTCTCTCCCGGATGTTGCTTGAT[G/C]CAGCGTAGGTCACCCGCGGCCGGAGGGCAATCCCG	AX-643847655
AX-109461212	AX-109461212	1A	330081532	T	C								Generic			AX-109461212	TCCTACTCGACCATGAAGAATTTCTTCCAAGACCA[C/T]TGAGCCTGAACGATCCACCACAAAGGCTTGATCAA	AX-109461212
AX-643858038	AX-643858038	1A	330135089	A	G								Generic			AX-643858038	ACGAACAGGCGACATCCCGACAAAACAGCTCCAGC[G/A]ATGAGATGCGCCTCGCCTACGCAGTGGCTCTCACC	AX-643858038
AX-643811153	AX-643811153	1A	330636307	T	C								Generic			AX-643811153	TCCTTAATCAATGTTGGCACCAGTTTGTTATAAGC[C/T]GTCATACTAATGGCTCCCTGAGACCCAGAGTATAG	AX-643811153
AX-643823690	AX-643823690	1A	331219880	T	C								Generic			AX-643823690	GACGTGGGTGGCGACCTGTGCGTCTGTGTCAACAT[C/T]TGGGCCTCAATAGGGCTGCATCGTAGGACCTCTTC	AX-643823690
AX-643847668	AX-643847668	1A	331221640	A	G								Generic			AX-643847668	CGTGGGCCGCGGCTCCAGGAGGCACCAGCTCCAGC[G/A]TCGCGGCACCTAGTCGGTGTCCTCCTCCTCCTTGC	AX-643847668
AX-643835939	AX-643835939	1A	331273833	A	G								Generic			AX-643835939	AATGCGTCGTCGCGTGGCCCACCGCGCGGGCACAC[A/G]GTACACGGGAGTGTTCGTGCGGATCGGGACGTGCA	AX-643835939
AX-643866841	AX-643866841	1A	331736553	C	T								Generic			AX-643866841	CTCTGCCGCCTTGGGTCTCCGGATCATCCTCTCGC[C/T]GCCAGCAACCTCCCGCCGCTGGTTTCCAACATTGT	AX-643866841
AX-643858050	AX-643858050	1A	332117574	G	A								Generic			AX-643858050	TGCACCGCCACCACATCGCTGACTCTAGCTGGCTC[G/A]TCGTCGCACGCCCATCATGCACCCATGGACGCGTA	AX-643858050
AX-643811126	AX-643811126	1A	332178610	G	A								Generic			AX-643811126	GCAAATCCTCCTCCCCAGCCATTCTGGGCCATGCT[G/A]CCATACCCTGCTTTGGGATGGAATGCCGTGCCCCC	AX-643811126
AX-643836258	AX-643836258	1A	333437217	T	A								Generic			AX-643836258	GTACTCCACCGCCAATTCCTCGACGGACAAACTCT[T/A]ATCTACCTCGACCTCGGTCATGCGCAACTCCTCCT	AX-643836258
AX-643847682	AX-643847682	1A	333496667	A	G								Generic			AX-643847682	GGTGCGTGCGTGGACGTGGCAGATCGAGGGATTTC[G/A]CATTCAGTTGGAGTCAGACAGCGGGCTCGGTGCTC	AX-643847682
AX-643811179	AX-643811179	1A	333632062	T	C								Generic			AX-643811179	TGGGTGGACGAGCACGACGCCGGCCAGATCTTTGC[T/C]GCCCGATGCTAGTTGTGGGCGCTGACCGTCATCGG	AX-643811179
AX-643823704	AX-643823704	1A	333678397	T	C								Generic			AX-643823704	CCTGCCGGCAACGCGGGGCAGGATTTCCACAGCTT[C/T]GCTGAGACACCGCCCGCCTGCAACGAGACAGAGGA	AX-643823704
AX-95082367	AX-95082367	1A	333776320	T	C	AX-95082367	AX-95082367	BA00059560	BS00062715			BS00062715_51	Generic			AX-95082367		AX-95082367	GGGAAGCATAATCCTCTCATGTACAACCTATGGACATAATGGACATCGAT[Y]GGAGTATAACTATGCTCATCAGGCGAGCTTATAAATTATATCTGCTATCT
AX-643797680	AX-643797680	1A	334201146	T	G								Generic			AX-643797680	CTGAACTGCAAAACATAAAGTTGCAACAAGAGAAA[T/G]CATGTCAAGGAGAATAATCAATACAATATGTATAA	AX-643797680
AX-643836273	AX-643836273	1A	334499185	G	A								Generic			AX-643836273	AGAGACTTGACCATCTGAGGCCGGGTCGCTACACC[G/A]GAGTTCTTAGTTAACATCGTCAGTTCAGGATCTGA	AX-643836273
AX-643847697	AX-643847697	1A	334902683	A	G								Generic			AX-643847697	CCCATGATCATGGGGGCACTGACGCCTTAAAGACC[A/G]CGACCCGAGTGCGTCCAAGCAAATGAGCCGCATCT	AX-643847697
AX-643798667	AX-643798667	1A	335051074	T	C								Generic			AX-643798667	TGCCGCCACACGGATCGAGCCTCCGTACAGGATCC[C/T]GCCACCGCGTTTGTCACTTGTTGGGCACGAGGACA	AX-643798667
AX-643847711	AX-643847711	1A	335439316	G	A								Generic			AX-643847711	AGCGGAGATCCTCCATCTTGAGGCAAGCGTAAACC[G/A]CCGTGAGCTGTCCTCCAAGGCGGCTCAGCGCACCC	AX-643847711
AX-643858487	AX-643858487	1A	335538104	A	C								Generic			AX-643858487	CACCACCATGGAGAGGGGTCGGAATCAGATTCATT[A/C]CACCCTAATGAGCTCACCAGTTCATTCATCCCAAG	AX-643858487
AX-643811165	AX-643811165	1A	336215110	C	T								Generic			AX-643811165	ACTGACTAAAAGTGACTACTACTAGTCTCTAGTCT[C/T]TAGTTACTAGTGATCCAAACACCCTCTAAGCACAT	AX-643811165
AX-643836287	AX-643836287	1A	336396272	T	G								Generic			AX-643836287	CTCCGCCTCAAAGTTTCATGCGCGTCAGGCACTTA[G/T]GCTGCTCCTGCTGCTCCTACCGTCTCAAGCTGCAT	AX-643836287
AX-643869547	AX-643869547	1A	336610818	C	G					TaDArTAG007370			Generic			AX-643869547	AGAACGGGAGCGGCCGGGGAAGAATTGGGGCGGCA[C/G]CTCGGGTTTAGCAGAATGCATGTGTCTTCGAAGAA	AX-643869547
AX-643823550	AX-643823550	1A	336737000	C	G								Generic			AX-643823550	CTCCTTTTGCGGTGTGTTTGTTGGGATGTGATGAA[C/G]TTTGAGTTTACGACCAGATCTATGTTGTTATCCAT	AX-643823550
AX-94513304		1A	337008248										Generic						AAATTTGGTTGACCTTTTGGTTGCCCATGAGTTGG[C/T]CAACATCGGCAAGGAAAACGAGCTAGAGTAACCAA
AX-643836300	AX-643836300	1A	337305460	C	T								Generic			AX-643836300	TGCTCTCCCTCGTATTGACTAGACTATTGATGCCA[C/T]GGCGGGTTGTGAGAATTTATGTTTCCTGGATGGTT	AX-643836300
AX-643847725	AX-643847725	1A	337599317	G	A								Generic			AX-643847725	TCTTCCGGACCCTTTTCTCCGGTGCCTGATAAGGT[G/A]CCGGTACCAGCATCCTCATTAGAAGAGGATCTGCA	AX-643847725
AX-94415447	AX-94415447	1A	337677633	A	G	AX-94415447	AX-94415447	BA00189327	No BS code				Generic			AX-94415447		AX-94415447	CTGATGCCGCCGCCGCTGCTTCGGAGACCAAGTAAACGTCATGGAAACAT[R]AGTCCCATTGAATAAAAAAGAGTGCATGTTTTCTATATAGCATATATGAT
AX-643811211	AX-643811211	1A	337705106	A	T								Generic			AX-643811211	TTAAGAAATATTTATTTGTTTAGGACAGTACAAGG[T/A]ACGACTTCCCAGCACTCTATGTGCAACTCTCTCCA	AX-643811211
AX-95120969	AX-95120969	1A	337947897	T	C	AX-95120969	AX-95120969	BA00247459	No BS code				Generic			AX-95120969		AX-95120969	ACGGGCTCGGCCACCTGCCCAGCACGCGCACCGCCGCCGTCTCCTGCTTC[Y]CCGACGACATGTTCTGTCGGTTTTTTCAGATCGTGTGGTGGTTCTGGAGT
AX-643858097	AX-643858097	1A	337976206	A	G								Generic			AX-643858097	AAGTGAGCGGACGAATATAAAACACAAACTGAGCT[G/A]AATTTACTTCCATAGAGTGATTATCTGGCGAGATC	AX-643858097
AX-110643260	AX-110643260	1A	337981306	G	A								Generic			AX-110643260	TATTCGATCCTACATGATATGCGAGGCATCACCTT[G/A]AGGCTATACATTGTACATGCCTTAAGCCTTAGCCA	AX-110643260
AX-643847737	AX-643847737	1A	338579027	T	G								Generic			AX-643847737	AAAATTAGTGAGTAGTCCTTAATATACGTGAGCTA[T/G]ACACGTGCCATGCGCCCTTTCTATCTGGAAACAAA	AX-643847737
AX-109428157	AX-109428157	1A	338579939	T	C								Generic			AX-109428157	TGTGCATATGATAAAATGCATTTCCAATCTCTCTT[T/C]CGTAGAGATCAGCGACAACAACCAGGAGCAGTAGC	AX-109428157
AX-643836314	AX-643836314	1A	338602002	T	C								Generic			AX-643836314	ATCCATCGCCGTCTTGTCGCTATCGCCGAGACCAA[C/T]GACATTGGCCGGCCTCTTCTTCATCTTATTCTTCG	AX-643836314
AX-643811192	AX-643811192	1A	338611320	T	C								Generic			AX-643811192	CGTCAGTGTATGTCCAATAATTGTATCTTGTGGAA[C/T]GATGATGTACCGTCCCGGGTGGCGATTTGTGTCTC	AX-643811192
AX-643858108	AX-643858108	1A	339097062	T	G								Generic			AX-643858108	ACTAAGGCTTGCTGACAATTAAGATATTCCTCAAC[T/G]CTGGATGTCACTGATGTCGTTGGTGAAATACGGAC	AX-643858108
AX-95109297		1A	339247460			AX-95109297		BA00190909	No BS code				Generic						ACGAAGTGAAGCTGCTGGGCATGTGGGCGAGCCCGTTCGTCCTTCGCGTC[M]AGCTCGCGCTCAGCCTCAAGGGCGTCGGCTACGAGTACGTCGAAGAGGAC
AX-643866885	AX-643866885	1A	339584356	C	T								Generic			AX-643866885	TTCCTAATAAACCTATGATCAATATGCATGCACTT[C/T]GTTTCTTGCAAACAAACGACCGAACAACCACTTTC	AX-643866885
AX-158595376	AX-158595376	1A	340013200	T	C					TaDArTAG007371			Generic			AX-158595376	GTAGTGCAATAGCCGAATAACTTCTGAAGAGCAGT[C/T]GACTGCACCAATCTTCTGAAAGAATTCAGCTTCTA	AX-158595376
AX-643811203	AX-643811203	1A	340214638	G	A								Generic			AX-643811203	GACGTCCCGCGAACTCCGATCCAGCAGATCTTCAT[G/A]GGAGAGTTCCGTTAGCATGAAGGCATGATGATGGT	AX-643811203
AX-643858523	AX-643858523	1A	340473290	C	A								Generic			AX-643858523	TCTGTTGGATCATGAGTTCATGGGACGTCACCAAG[C/A]CGAACGTGTGCAAATCATGAAGGTGCCGTACTTTC	AX-643858523
AX-643823588	AX-643823588	1A	340670878	C	T								Generic			AX-643823588	GGCAGGGCAGGAGCCGCGATGGAGTCACTTGTCGG[C/T]GATGGAGCAGCGTAGATTGGGTACGCCTCACGGAG	AX-643823588
AX-110840483	AX-110840483	1A	341019186	C	G								Generic			AX-110840483	CGAGTGAACTCGAGATGGCATCTCAGGAGGAGGCA[C/G]GCGGATCGCGCCCAATGAAGGAACCGATCAAGGAT	AX-110840483
AX-643836020	AX-643836020	1A	341019414	A	G								Generic			AX-643836020	CTGCGTGGAACCCGGCGAAGGAACCACGATGGCGC[A/G]GGATTGAAGACAACCTATTCACGGTACAGTTCGGC	AX-643836020
AX-643823787	AX-643823787	1A	341582823	C	G								Generic			AX-643823787	TTATGAAAGTCCCATCGTTTATCACGTGGTAATCA[C/G]TATCGATCTATAGTTTGACATCGTCATCGGATCAC	AX-643823787
AX-643811214	AX-643811214	1A	342377068	T	C								Generic			AX-643811214	GATAGGGCCTTCGATCGGACAAATGACTCTTGATG[T/C]AGGACGCGTTCCGGCCAAGACGTAATTTGGACACA	AX-643811214
AX-643836032	AX-643836032	1A	342670832	C	T								Generic			AX-643836032	CTCCCTGCACCACCACGTCAAGACCGCGCTGCCTG[C/T]GGTGGCGGTGCGTGGATATGAAGACTAGGCTCCAC	AX-643836032
AX-643847445	AX-643847445	1A	342727620	C	G								Generic			AX-643847445	CGAAGGTCCTCACAACAAAAGGATCCGGAAAGACA[C/G]CTGCTATGTACGCTGATGTCGCCTCTGCGGTGGCC	AX-643847445
AX-643811229	AX-643811229	1A	342921145	A	G								Generic			AX-643811229	AATAAGCTCCAGCGTGCCACCGACGAGGAGCTCCG[A/G]TGGGCGGCTGGGCGCCCAACGAAATGGCAAGGTCG	AX-643811229
AX-643836354	AX-643836354	1A	343283763	G	A								Generic			AX-643836354	TTGTCAACTTAGTCAACACAGAGCAGTGACTGTTG[G/A]ATGTCCATCCAACGGTGGTCGTGCTTCTTGAATCT	AX-643836354
AX-110599918	AX-110599918	1A	343860865	A	G								Generic			AX-110599918	CTTTCCTCCTCTCTTTCCTCTCTCCCTCACGCCCT[G/A]TCTCTTTCTTCTCTGGATCAGCAGGGCATCATCGC	AX-110599918
AX-643836061	AX-643836061	1A	344854163	C	G								Generic			AX-643836061	CGCACCATGCTGGGCGCCGCCCACAGCACCCGTGG[C/G]GAAGGGCAAGATGGCCGTGTGCTTGAGTTCGAGCA	AX-643836061
AX-643847786	AX-643847786	1A	344984026	C	G								Generic			AX-643847786	AAAAATTATATACTGGCGCTCAATGAACCATTGCC[G/C]CAGCTCTGCACAAGAAACATCCACCCACTCTTATC	AX-643847786
AX-110177199	AX-110177199	1A	344990313	A	G								Generic			AX-110177199	GAAATACTTAGCACATGCGGAATCGCTAACACCCA[A/G]CATTTCCATGGCCATCCCATAACTTTCAATCTACG	AX-110177199
AX-643811271	AX-643811271	1A	345020388	C	T								Generic			AX-643811271	TCCGGATCACAAACGAACCAACACTTTCGTTCCCA[C/T]GATACCGACCATATTCATGGTCTCACAAATCTCAT	AX-643811271
AX-108981025	AX-108981025	1A	345113964	T	A								Generic			AX-108981025	TAAAATCAAGCAATTAAAAACAGCAAGGAGTAATA[T/A]GCTCCAAACCAGACTAAGTACAGAAAACATTACTT	AX-108981025
AX-643823629	AX-643823629	1A	345752397	A	G								Generic			AX-643823629	CATGCGGTATTGATGTGGAGGTGCTGGGAGCACAC[G/A]CGCATCTCCTTGCGGCCGCGGCACCACTAGCAGCT	AX-643823629
AX-643836072	AX-643836072	1A	346006449	A	G								Generic			AX-643836072	TCGCCAGAGTGGGCTACCGAAGTTGCCCTCACAAC[A/G]TGGGTCCACACGCCCATCTTTCACTGACGATGATT	AX-643836072
AX-643847800	AX-643847800	1A	346571509	C	T								Generic			AX-643847800	TCATCCTGTGCACCGGACGACGCTCGCACGCCTCC[C/T]GTTTAGTCAAGATCAAGCAGCTGTCCGCACAACAC	AX-643847800
AX-643866931	AX-643866931	1A	347245395	T	G								Generic			AX-643866931	CGAACCGACTCTGACGGCCGGCCATTTCCGAGTTA[G/T]CTCTGACCTGAGGCGCTGGTCGCCTCACCTCTGCT	AX-643866931
AX-111029024	AX-111029024	1A	347326813	T	C								Generic			AX-111029024	GTTCCGATTCAACCCAAACATGCAGCTGCATAGCT[C/T]AACTCGTTCCATTTATGTGAACAATAGTTCCACGC	AX-111029024
AX-111884198	AX-111884198	1A	347420458	A	G								Generic			AX-111884198	TTCGTGATGGCGGGATTCATCGGCCGGACGTCCCT[G/A]AATCAGCCGCCGCAGGTGGCGCAATGAGGAGACGC	AX-111884198
AX-643858165	AX-643858165	1A	347462556	G	A								Generic			AX-643858165	CGACATAGCCAGCGTCGTTCATATAATGCTAGTTC[G/A]TCGGACCTTGCCGTGCTAGCGACGACCTCTCCGCC	AX-643858165
AX-643836394	AX-643836394	1A	347556179	A	C								Generic			AX-643836394	CATTAGCCGTACATCGGCCAGATAATGGTTGTATG[C/A]TCGCTCGCCTATGCTCTATGCGCGCTCGCCGGCCT	AX-643836394
AX-643823838	AX-643823838	1A	347618527	A	C								Generic			AX-643823838	TAAAAATCCATGGTGTACAGGAACATAAATGAAGC[A/C]AACCGAAACCCAAGTTTGTGAAGCTAAGACTAGTC	AX-643823838
AX-94837039		1A	347634588										Generic						GCCAATATGAATGATGATGATATGGACAAGGCTTT[A/G]TTACGCCAGAATTTGCCTGAAGTGGTTCTGGTCAA
AX-643811298	AX-643811298	1A	348272312	C	T								Generic			AX-643811298	ATGCGTCGGCTCAAGAGTCCGAACTCGCCAAGGCT[C/T]GTAAGAGTGTGGAGGCGGCCAGAGTGAAGCCCAGG	AX-643811298
AX-643866939	AX-643866939	1A	348436409	G	A								Generic			AX-643866939	CCGCCAAGGCCCCGCCCCACTACCAACGAGGCCGC[G/A]CTACATAGAAAGTGAGAAAGAGTAGAACACAGTAG	AX-643866939
AX-643847491	AX-643847491	1A	348565219	A	G								Generic			AX-643847491	GTGGTACTACCGCAAGGCACTACGGTACTACCACT[G/A]GCGCAGCAGTAGCTAAACCAGCCCTGATGCGTTGA	AX-643847491
AX-643858582	AX-643858582	1A	348857027	C	T								Generic			AX-643858582	ACAATTTGACATATCATACATGCAAAACGGAGCAA[C/T]ATGCATGAAGTTATGACATGATCAACATGCACCCA	AX-643858582
AX-643858592	AX-643858592	1A	349355784	T	C								Generic			AX-643858592	TAAAGAGACTGTGGTATTCGTAGCCCACCAGGATT[C/T]AAATCCCGGTGCTCGCATTTATTTCAAGATTTCCG	AX-643858592
AX-643847506	AX-643847506	1A	349520963	T	C								Generic			AX-643847506	TAGAACCGTCACCCTCAAGCTCGTCACCGCCACAT[C/T]TGGCCGCCGGCGGTCGCCTTTGATACGTGCACTGG	AX-643847506
AX-643866477	AX-643866477	1A	349703035	T	C								Generic			AX-643866477	CATGCATGACGATGAAACGTGTAATGAGGTTTCTC[C/T]AGTTTACTCTACGAAGGATGCCAGGGTCAGCATTG	AX-643866477
AX-643836407	AX-643836407	1A	350042079	A	G								Generic			AX-643836407	TCTTCCATGAGTGTCCACCATACCTACCTATAGAC[A/G]GTATTAACCTGCCATTCCAAGTAAATTTGCACGTG	AX-643836407
AX-643823852	AX-643823852	1A	350392438	A	G								Generic			AX-643823852	TCCTGATTCTCTTTGTTGGGATGGCCTCGAAGTCC[G/A]TGCTGGAGGGCAACAGGTGCGCCGCGGGCTCGCAG	AX-643823852
AX-643811281	AX-643811281	1A	350392469	T	C								Generic			AX-643811281	GTCCGTGCTGGAGGGCAACAGGTGCGCCGCGGGCT[C/T]GCAGTCGCCGTGCAGCGCCGGGTTGCGCTGCGCCT	AX-643811281
AX-94768467	AX-94768467	1A	350411621	A	G	AX-94768467	AX-94768467	BA00083565	BS00073239	TaDArTAG007925	TaDArTAG007925		Generic			AX-94768467		AX-94768467	CCTCGCCCTTGTGGCCTCCAACATCTCCGGCGATGCGGATCCAAATGGGC[R]CAGCATCTGGGGAAACGCGTGATATATAAGGAAGGGGCATCCGAGGCAGC
AX-643858196	AX-643858196	1A	350622167	T	A								Generic			AX-643858196	GCATCCTACAGCCATACCTGCTCTAATACCAAGCC[T/A]TTGGCACCTCGGCTTAGATAAACTGGAACGCCCCG	AX-643858196
AX-643836420	AX-643836420	1A	351336691	T	C								Generic			AX-643836420	TTCGACACATGGGAGATATAGCCGCATCGAGGGCG[T/C]TACAACTGTTCAATCAAAGGGTGCAAACAACAAAG	AX-643836420
AX-643799286	AX-643799286	1A	351609600	A	G								Generic			AX-643799286	CATCCATTTGGATGTGCATCTTGTCCATCTTGATC[G/A]TCGTGATCACGTGCATCTTCCTGACCCATCCATTC	AX-643799286
AX-109890750	AX-109890750	1A	351875779	A	G								Generic			AX-109890750	GCCAGTGACCTTTTTCTCCTTGCGAGTTGCTGACT[A/G]GGATCTTCTGGAATCCAGATACATCCAAAGATGTG	AX-109890750
AX-94519347	AX-94519347	1A	351882595	A	T	AX-94519347	AX-94519347	BA00762899	BS00033231	TaDArTAG007926	TaDArTAG007926		Generic			AX-94519347		AX-94519347	ACCCCTCAGCCGTATTGGCATTGCTGGTGAGGGATGGTTGGTCCACTCTC[W]TTTGCTCTCTCCTTGTCTATGGGGTTTGGAGCCTAGGATTGAACTGTCGT
AX-643823679	AX-643823679	1A	351890270	T	C								Generic			AX-643823679	ACAGACGCAACCGTGCGTGTTATCTGATGTTCCCT[T/C]AGAGCGTTCCCATAACCGAGCTTGTCGATGAAGTT	AX-643823679
AX-643866961	AX-643866961	1A	351930794	C	T								Generic			AX-643866961	TTTATCGGGCGTGTCCTTGTAGATGAGGTTTAGTC[C/T]GTTGCCATCGTCCATGAGTACTTTAGCGAGCCGAA	AX-643866961
AX-643823880	AX-643823880	1A	352181539	T	A								Generic			AX-643823880	TTCATGAGCTTTCTAGAGATTACCCTATCTCATAT[T/A]CTGTGACCAACAGCCGGGCTCACATAGGTGTGCTC	AX-643823880
AX-110957297	AX-110957297	1A	352181872	T	C								Generic			AX-110957297	AGCTCTTTTGTAAAGGGATATGCTAGATTCTTAGC[C/T]GTCTGGATATAATTCAACGCTATTACTCAAGAGTT	AX-110957297
AX-643836434	AX-643836434	1A	352446928	G	A								Generic			AX-643836434	TTCGTCCGGCCGTAGGATCCATCGGCCTTCTATAC[G/A]GGACTTAGGGTCCATGGGCCTTGTACAGGCCGTAG	AX-643836434
AX-643866976	AX-643866976	1A	352757758	A	G								Generic			AX-643866976	GGAGCGGTACTACAGCATGGCAGCTGAACCAGGCC[A/G]CACGCGGTACTACCACGCACGAGGTGCGGTACTAC	AX-643866976
AX-643847850	AX-643847850	1A	352876592	C	T								Generic			AX-643847850	TCTGGCAAAGAGGGGTCATCAACAACGTAGTCGAT[C/T]GCCAATCGAAGCACCAGCAGCGGCGTCAGTCCCGT	AX-643847850
AX-643858621	AX-643858621	1A	353260225	C	G								Generic			AX-643858621	TCACCATGCCACAGGTCGACGATCATCGTGTCACA[G/C]GATCGTGTCACAGGTCGGCGGTCGAACACAGCCAA	AX-643858621
AX-643836140	AX-643836140	1A	353615743	T	C								Generic			AX-643836140	CGAGCCAAGTGCGAAGGGTAAGGGTCTATGGCGCA[C/T]AGTCGGCGGAGGCGAGCCCAAGTACGTCGACGGTG	AX-643836140
AX-94715511	AX-94715511	1A	353626096	T	G	AX-94715511	AX-94715511	BA00812658	No BS code				Generic			AX-94715511		AX-94715511	TAATCCATTCTTTGTGCCTCCAATTTGAGGCCGGCCTAGGGTAGGCACAC[K]GTTATTAGAAGACAAGACGATTGTTCGTCACGTTGTTTAGAGGCTTCATC
AX-643823707	AX-643823707	1A	353632157	C	T								Generic			AX-643823707	TGTTTCAATTAAATCAAGCCACGTAGGTGGGAGTA[C/T]GGATGGGCGCACTCTTAGGGAGCAAGCAAGTCTCG	AX-643823707
AX-95662449	AX-95662449	1A	353916338	T	C					TaDArTAG007373			Generic			AX-95662449	ACCGTCTTCCCCGAGTGTGACGACCTCGCCAACGG[C/T]GACTCCAGCTTCCACCTCTGGGGGGAGTCCAAGAA	AX-95662449
AX-110641487	AX-110641487	1A	354187183	A	T								Generic			AX-110641487	AAGTTTGTTGTTGGAGTCATCTTGGTCCAAGGTCG[A/T]ATGCGATCTCCATGACCAGCACAAGGGAGCTATCT	AX-110641487
AX-643866988	AX-643866988	1A	354416261	T	C								Generic			AX-643866988	GCTATCGGAGCAATTTTTGTATCTGGGCTGTACAT[C/T]GTCAGTGGAAGCACTTGGGCTGTACATCGCTGCCA	AX-643866988
AX-110603253	AX-110603253	1A	354826378	A	G								Generic			AX-110603253	TCATGTGATACTCCCTTTGCTCCGCGATATTTCAC[G/A]AAGCCCGAGATGTATAGGTATCCTCCTGAGTCATC	AX-110603253
AX-94958521		1A	354937403										Generic						CCACGTCGCCGACGTCGCACCAACCCAGCTCGCTC[A/G]CGCCTCTACGATGCCGATGCCGATGCCGACGCAGC
AX-643858220	AX-643858220	1A	354958298	T	C								Generic			AX-643858220	CGTTTTCGTCGATGATGAGACGCCTACGGTAACTT[C/T]GTAAATCTCAAGCCTTCGTAGAGATGAGTGTATAT	AX-643858220
AX-643858231	AX-643858231	1A	355748247	A	G								Generic			AX-643858231	GCGGACGAGCGAGTCAATCGCAGGCGTGGTAAGCC[G/A]CGCGCACGGGCGAGTCAGCCACATTGTGTTGATGT	AX-643858231
AX-643823718	AX-643823718	1A	356383863	T	C								Generic			AX-643823718	GGGGAGGTAGAGGGCTTAGGGCTGCATCAGGAAGG[T/C]CCGATCGTGTTTCAGTCAGGCCAGGGATCAAGATG	AX-643823718
AX-643847872	AX-643847872	1A	356395666	C	T								Generic			AX-643847872	TTTGTCTTCACTGTGTGACTGCTTGTTCTGATTTG[C/T]TTCATAATATCTTCCATCTTGATCTATACTGTCTA	AX-643847872
AX-643836154	AX-643836154	1A	356433493	C	T								Generic			AX-643836154	TAGATGAGGTCGGTCCTACTGCACCGTGTGCGAGA[C/T]GAGCTCGGTCTTGCTACACCGTGCGCGAGACGATG	AX-643836154
AX-94837801	AX-94837801	1A	356474547	T	C	AX-94837801		BA00277231	BS00000109				Generic			AX-94837801	TCATCAATACATGGCACCAACAGTCGGAACCAGGG[T/C]TGGAGACACGCCGCCTTTGACCCTAAGGCCGAGCG	AX-94837801	TCCAGCTCTGGGACCCGCTCGGCCTTAGGGTCAAAGGCGGCGTGTCTCCA[R]CCCTGGTTCCGACTGTTGGTGCCATGTATTGATGAGATGATCATGCTTCG
AX-86184257	AX-86184257	1A	356474568	C	G	AX-94865782		BA00355318	BS00000108				Generic			AX-86184257		AX-86184257	AAACTGGGAGCTCAGGTGCTGTCCAGCTCTGGGACCCGCTCGGCCTTAGG[S]TCAAAGGCGGCGTGTCTCCAACCCTGGTTCCGACTGTTGGTGCCATGTAT
AX-643847565	AX-643847565	1A	357080943	C	T								Generic			AX-643847565	CCCTTCCTTCTTCTTCTTCCTCCTCTCCGTCGCCA[C/T]AGCTACCCGCCGTCGCTCGGCTTTCCCGCCAATCT	AX-643847565
AX-643797939	AX-643797939	1A	357192139	C	T								Generic			AX-643797939	GTTTCCATTTCCATGCTACAAGACAAAGACTGCCA[C/T]GACAGAGGTCATCGCCGATCCCACCACTACGTCAC	AX-643797939
AX-643867012	AX-643867012	1A	357267467	G	A								Generic			AX-643867012	GTGCCGCCCCGTCAAGACCGCGCGCCGCTCGTAGC[G/A]GTGCCGTGTGGGCCTCATCAAGACCAGGCTCCACC	AX-643867012
AX-643823731	AX-643823731	1A	357494482	T	C								Generic			AX-643823731	TTCAGCCGCTCCCCTTGCAGCTCCTCTGCTCCGCC[C/T]GTTCTGTGTCCGCGTCCGTGCAACTCCTTCCTTGC	AX-643823731
AX-643836168	AX-643836168	1A	357793606	A	G								Generic			AX-643836168	TCAGGTACTGTAGAGCACCGGCCAAGCTGCGGTAC[A/G]CGGTGGGATCAGCGATAGGAGGACCATTGTAATGC	AX-643836168
AX-643858656	AX-643858656	1A	357952918	G	A								Generic			AX-643858656	TCCGGCGACCGAGACGTGAGTAGAAGCGGCAGCCC[G/A]AGCTCCTCAAGCCGCCCTCGCGAGCGAGCAGGAGG	AX-643858656
AX-643823745	AX-643823745	1A	358156113	T	C								Generic			AX-643823745	GATAGCAATAGTAGCAATAGCAACAATAACGGTAA[C/T]CGTAGCAGTGATATGTTTGTAGCAATTGTGACAGT	AX-643823745
AX-643867024	AX-643867024	1A	358657514	A	G								Generic			AX-643867024	ACATATCCAAACTGTTAGTGTCTTGGTAGCACACA[G/A]TAATGAGCAGTGACTCACGATCATGTGATCTCGTC	AX-643867024
AX-95662148	AX-95662148	1A	358761707	A	C					TaDArTAG007374			Generic			AX-95662148	GCAAGAGATTACAGATTCGTCTAAATATAGAGAAT[A/C]ATAGAAACGGTCGACTACTGCTTGGGCACTTGATG	AX-95662148
AX-643847578	AX-643847578	1A	358925983	T	C								Generic			AX-643847578	ATGAATTTTCACATACAAATAAAAATCAATTAGTT[C/T]GTCACATAGTTCGACGTGTTTCATCACATAGTTCG	AX-643847578
AX-111914386	AX-111914386	1A	359249653	A	G								Generic			AX-111914386	TGGGTCTCATTGCCTGGGTTTATTGACGTGGCGCG[G/A]AAGGCGTGGAATGAGCGAGAGAACCATTCAGAGCC	AX-111914386
AX-643858256	AX-643858256	1A	359470424	T	C								Generic			AX-643858256	GTCCAGGTGGCAGATAATTTCAATACATCTGTCGG[C/T]GGACATGTAGCAACGCCCTAAGTATATATATAGGA	AX-643858256
AX-643811352	AX-643811352	1A	359487495	G	A								Generic			AX-643811352	TCAGCCTCGCGAGGGTGCCTAGAGGGATCAGCCTC[G/A]TGAGGATCGTCCTCAAAGTAACGCTGGACTCCATC	AX-643811352
AX-643847588	AX-643847588	1A	359976550	A	G								Generic			AX-643847588	TGGACTGAACGCCGTGGCGGAGAGATGGCAACGAC[G/A]TCATCGAGGAGACAGGACGGAGGAATGAGATGTGG	AX-643847588
AX-643836493	AX-643836493	1A	360013482	T	C								Generic			AX-643836493	TATCAATCAAAGCTTTTGAGGCGTTCCATGGCTTC[C/T]AACTTCTTGTGCAATCTATGGATCTCCCTTATCAC	AX-643836493
AX-643811366	AX-643811366	1A	360534608	G	A								Generic			AX-643811366	TTGTGCCTCCATTCGTGTCCATGGTACTTTAGTGC[G/A]TAATTATGTACGCAAGGTACAATTGTCGCCACTTG	AX-643811366
AX-643823946	AX-643823946	1A	360744093	A	G								Generic			AX-643823946	TATTTCTTACATTTCCCTTGCAAGCTCACCTCTGC[G/A]CAAACCGGGACCGGTGACATGCTAACAGCTCGAAT	AX-643823946
AX-643858271	AX-643858271	1A	361076411	T	C								Generic			AX-643858271	AATTTGTATGGATTTGAGATATGATAATTGAGGTG[T/C]CCGGATGCGGAAACTGGCACGAGGCATGCATACAG	AX-643858271
AX-643797783	AX-643797783	1A	361193436	A	G								Generic			AX-643797783	TTGATGCGACCCTGATGGATAAAGATGTTGAACCC[A/G]AGGAGATACGGCTTCTGGCAGCCCGGCCAGACATG	AX-643797783
AX-112289504	AX-112289504	1A	361511887	T	C					TaDArTAG007375			Generic			AX-112289504	TGATCAGTTCTGCTATGATAGTGCTGCCCGGGATG[C/T]CGCTCAACATGTCCTCTAAACCCTTCAGGAGCACC	AX-112289504
AX-643866574	AX-643866574	1A	362022548	G	A								Generic			AX-643866574	CTTGTCCGTACATCGTCTCAACCATTGGTAGCAAC[G/A]TGGATTGTCGTAGGATGTAGTAAGACAGTGTAATT	AX-643866574
AX-109907729	AX-109907729	1A	362303895	A	G								Generic			AX-109907729	CAAAAACGATGATCCCAATTCAATAGCATAACCTT[A/G]GCCCGATAATATTTCCTTTATTTAGGTCCTTGTTA	AX-109907729
AX-643836506	AX-643836506	1A	362446886	A	G								Generic			AX-643836506	GTTATACAGGAAGCGACCAGATGATGTTTCATTGC[G/A]TTGCATCTCTAGGGAACAGCGTAAAGAGCTACTAG	AX-643836506
AX-643858286	AX-643858286	1A	362585702	A	G								Generic			AX-643858286	GTAGTGGAAATAGTGGTACACGTTTCGTAGTTTGG[G/A]ACATAGTAAGGAACTTGATATCCACAGGGTCTTCG	AX-643858286
AX-643823771	AX-643823771	1A	362625175	C	T								Generic			AX-643823771	ATCACCGCTCCAGCCTCAAGCCGCAGCTTCCGACA[C/T]GCACTGATGAGTGCCTCCCGTCGCTTCTTCCGCTG	AX-643823771
AX-643836518	AX-643836518	1A	362870629	A	G								Generic			AX-643836518	TCAAGCGTCGTGGTGGCGTCGATGGCAGAGAAGCC[A/G]GGCAAGGTGGTGCAGCAGTATAGCACTCAAGATGA	AX-643836518
AX-643823974	AX-643823974	1A	363160873	G	A								Generic			AX-643823974	TCAATAAGAAGAGCTCAACGTATTACTTGCCAACT[G/A]TGCTACTCCGTTCGTACCGGCACCGGCGCATAATC	AX-643823974
AX-643847934	AX-643847934	1A	363519464	C	T								Generic			AX-643847934	TACCGAAAATGAAAAATATCTTGTGAACTATTGTA[C/T]GTTGTGTCAATAATTGCAGAAAGGGTATGGAATAA	AX-643847934
AX-643858711	AX-643858711	1A	363643883	T	C								Generic			AX-643858711	GGAGTTTCCTTCTCTTAGGGTATTAGGTAGGTCTC[T/C]GTTTGGTGGTGGCGAGACGATGATGTCGTCACCGC	AX-643858711
AX-643811388	AX-643811388	1A	364039277	A	G								Generic			AX-643811388	GCGTGCCCTAAATTCTCTTCCGCCAGTCATGGTGG[A/G]GAGTAACTTAGACGAGTGTTATGCATATAATAATC	AX-643811388
AX-643866586	AX-643866586	1A	364049034	G	A								Generic			AX-643866586	CCGTCGGTCTCCTACGACCCGGCTCTGCTCTCGGC[G/A]CTGCAGTACATGCCTCGGCCCAGTTCTTACACCGG	AX-643866586
AX-643836529	AX-643836529	1A	364222443	T	C								Generic			AX-643836529	GTAAACTTCATCATCACCGTCGCCACACCGTCGTG[T/C]TGATGGAACTCTCCCTCGGGCTTAACTGGATCAAG	AX-643836529
AX-643823793	AX-643823793	1A	364657607	A	G								Generic			AX-643823793	TTCGTGTGCTCATCAGGATTGACATGGACGTCCAC[G/A]GTCCCGCTGTCGGTCTCATAAGAATTGATATGGAC	AX-643823793
AX-643847621	AX-643847621	1A	365083390	G	A								Generic			AX-643847621	GAGGTTACCGAGCGGGAGCTGGAGCTGTAGGAGGC[G/A]GTGGAGATCGAGGAGAGTCGGGAGGAGGAGTTACG	AX-643847621
AX-643858721	AX-643858721	1A	365186850	T	C								Generic			AX-643858721	CGGCGAGGAGGATTGAGGGTCCGGCTCTTCCACGG[C/T]GTCGTCTAGTTTGCCGCGACCTCGCCGCTGTCAGA	AX-643858721
AX-109639371	AX-109639371	1A	365450713	A	T								Generic			AX-109639371	CTGGATCTAGGTCCAATGCTGATCTACAGATGCGC[T/A]GGACCTAAATGTAATTACTGGACTTCTTGGCGTCT	AX-109639371
AX-643867065	AX-643867065	1A	365502569	T	G								Generic			AX-643867065	TCAATTTTAAGACTTTTTCAGGTTAATTTGATACG[T/G]GACGAACGTGCCTCGAGGACATCTTCAATTTCTAA	AX-643867065
AX-643836542	AX-643836542	1A	366208416	C	T								Generic			AX-643836542	GTATACTGAGACCAGAACAACTTCTCCGTCGAGTT[C/T]CCTTCCTCGGCCGGTAGAACTCCACGGCATTTGAC	AX-643836542
AX-643847952	AX-643847952	1A	366279606	A	G								Generic			AX-643847952	TAAACATTTCTATTAAATATGGTATCCATACAGCT[G/A]GACTGAAACTTGTATAGGAACACATTAGTTCAATA	AX-643847952
AX-89325151	AX-89325151	1A	366291387	A	G								Generic			AX-89325151	TCACATGCCATGTTGCTCGTGTAGCCTGGAGGACG[G/A]TTGGGTGTGTACTGGGCACGGATCTATGCCCGAAC	AX-89325151
AX-110990240	AX-110990240	1A	366368396	C	T								Generic			AX-110990240	ATTCGAAATAATTACCCATATGCATGGACTCAGTT[C/T]AAATCTTACGATATACACTGAATTGAAATATCGAT	AX-110990240
AX-643823819	AX-643823819	1A	367878267	A	G								Generic			AX-643823819	GTCGCTGCAAAATATTACGCGTGCAAGCAGCTCCA[G/A]CAGACGCGGTAAATATACGTCGCTCGCACCCAGCA	AX-643823819
AX-643847637	AX-643847637	1A	368195108	T	C								Generic			AX-643847637	CGATCCAAGTTGTTGAAGATGGAGGTGCTAGAGCC[C/T]GTTATGGTGGCAACGATCTTCTCAACAATGAGGAG	AX-643847637
AX-94518188	AX-94518188	1A	368357358	A	G	AX-94518188	AX-94518188	BA00756560	No BS code				Generic			AX-94518188		AX-94518188	GGCCGCCTCCTCCTCTTTTGCTTGCACAAGCGCCGTTGTGCCATCCATCT[R]CAGGTCACAGCCTCCTTCAGCAACAGGCCGATGCTGCCGTGACCATCCAT
AX-94778389	AX-94778389	1A	368361479	C	G	AX-94778389		BA00111373	No BS code				Generic			AX-94778389	CAGGCCCGGCAGACCACGTCACTGTAGCCACCATG[G/C]AAGAGAGCACCACCGCCAGCACGGAAGGGAGCATC	AX-94778389	CCCTTCCGCGGTGGTGATGCTCCCTTCCGTGCTGGCGGTGGTGCTCTCTT[S]CATGGTGGCTACAGTGACGTGGTCTGCCGGGCCTGCAACCAGGTTGGCCA
AX-643836556	AX-643836556	1A	368628087	G	A								Generic			AX-643836556	GACGGCATGGTGACGGTGATGATGAAGTGACCCGC[G/A]CAGGGCTTCGCCTAACCACTACGTGAATACGACTA	AX-643836556
AX-643797947	AX-643797947	1A	368797368	T	C								Generic			AX-643797947	TCGCTAGCTCTAACGCATGAAAGGATAGAGGACGG[C/T]GAACAATGGAAGCAAACGACGACTTACGAACATAC	AX-643797947
AX-95661371	AX-95661371	1A	369089146	T	C					TaDArTAG007377			Generic			AX-95661371	TTTCAAGCTCGCTAATCTTTCTTTCGAGAACCTTA[T/C]TGGCAGAAGCATGAGAATCTACGCTACTGGTAAGC	AX-95661371
AX-643824021	AX-643824021	1A	369526482	G	A								Generic			AX-643824021	TGTCGTCCATGTACCCTCGTAGACCGTAAGCGGAA[G/A]CTTTATAAGAACGTGGTTGATGTAGTCGTACGTCT	AX-643824021
AX-643836262	AX-643836262	1A	370113856	A	G								Generic			AX-643836262	ATAGTGTGTTCGTTTTGAGGGTCGGCGTTGGAAAT[G/A]CCCTAACCATCCGAGTTACTCTCAGGTCGGTAGAG	AX-643836262
AX-94655104		1A	370223685			AX-94655104		BA00517571	No BS code				Generic						CTCCGTTGCCTCACCTCCTCCGCCCCTGCCGTCGCAACGGCTCCAGCTTC[R]CCTCAAGCTCCTTGAGCACCTGCCAGGTGGCGTCTCCCTCCTCCATCGGG
AX-643847985	AX-643847985	1A	370433116	C	A								Generic			AX-643847985	ATCCCCTATACTTGTGGTTCATCACCATCATCGAC[C/A]TGTACGCGTTGCCGCCTCCGCCGCTCGTCGGCGTC	AX-643847985
AX-643866631	AX-643866631	1A	370666671	G	A								Generic			AX-643866631	AGGTGGGCGGCGGTGGCGGTGGTTGGGAAGAAATC[G/A]ATGGACGGCTGGACATGATCGAACCCTGGAAAGCT	AX-643866631
AX-643836276	AX-643836276	1A	370919845	C	T								Generic			AX-643836276	TGCTGCTGCCCCCGTCTATCAAAACTCGCGAGAAA[C/T]GCAGGGCTCATCTGTTCGTAGCAAAGGTGGCATCC	AX-643836276
AX-643823845	AX-643823845	1A	371273545	T	C								Generic			AX-643823845	TTTCTAGCACAATTGGATTCACCTTCAAATTCATC[C/T]GAAGTGCGGAGATATCATCGAAACAGTCCAACACT	AX-643823845
AX-643811465	AX-643811465	1A	371318803	A	G								Generic			AX-643811465	AGGGGAGTTGTTGGGCGCTGCCATCTTCACTAGCC[G/A]TAATGCTATGAGTGGCTACGGCCATTGGTCATCAT	AX-643811465
AX-643858339	AX-643858339	1A	371593745	A	C								Generic			AX-643858339	TCCCGTTCCGCAGTGGCTACCATGCACTGCTCGGG[C/A]GAACCACATTTACGAAATTCAATGTGGTACCGCAT	AX-643858339
AX-643799575	AX-643799575	1A	371763106	T	C								Generic			AX-643799575	GATACCACAGGTATCGGCTGCTATTCATCTCCACA[C/T]GGTAGTACCGTGGGAGGGCATGGTACTATCGCTCA	AX-643799575
AX-643823858	AX-643823858	1A	372072976	A	T								Generic			AX-643823858	TCAGTACTGGCACAAGCGCTCATACATACACGCAT[A/T]TACTCACCTTTATGAACGTACACATCCTATCCCTA	AX-643823858
AX-643867107	AX-643867107	1A	372242111	A	G								Generic			AX-643867107	TGCTGTTCTATGCCTATCCACACGATTCCTATTTG[G/A]CGCTGCAGGCGCCCGTTACAATAGTGCAATCTACA	AX-643867107
AX-643858351	AX-643858351	1A	372290229	T	C								Generic			AX-643858351	CAAGAACAAGCCCTGGCTATCCCTGCACACGGCTA[T/C]GACCGCTCCTCCTTTGCGGGTACATACTACTACAT	AX-643858351
AX-94990907	AX-94990907	1A	372315822	T	G	AX-94990907	AX-94990907	BA00704798	BS00110415			BS00110415_51	Generic			AX-94990907	CCAACCCCTGGAGCAGCGGGCAGCATTGGTCGTGC[G/T]CCGGAACACCGATCTTGAGGCCGAGCAGTCCGCCG	AX-94990907	GTGCGCCAACGTTCTCGGCGGACTGCTCGGCCTCAAGATCGGTGTTCCGG[M]GCACGACCAATGCTGCCCGCTGCTCCAGGGGTTGGCCGACCTGGACGCCG
AX-94441027	AX-94441027	1A	372467945	T	C	AX-94441027	AX-94441027	BA00330128	No BS code	TaDArTAG007930	TaDArTAG007930		Generic			AX-94441027		AX-94441027	GAGTTCAAGCGCGAGCACGAAAGCACACGCAGTCGCTAACACTTGCTCTC[Y]ACTGATATCGATCGATGGCCATGGTAGCGAGAGCCGCGCTGCTCCTGGCC
AX-643836288	AX-643836288	1A	372622252	A	G								Generic			AX-643836288	TAGAGGAGAATGCGGTGGAATTGAGTGCTCCACCT[G/A]ATGAGTTTGATGCGACAAGTCAAGAGAACGTCGAA	AX-643836288
AX-643811482	AX-643811482	1A	373312813	T	G								Generic			AX-643811482	TACAGGTCTTGTCGGTGCACGTGCGGATGTATTGG[G/T]TTTCCGGTAGGGCTGATGCGGTTGCATGTATGTCG	AX-643811482
AX-643866655	AX-643866655	1A	373951655	G	T								Generic			AX-643866655	TGCCTTGGGCGACGTTGCGGCTGCCAAGGCTCGCT[G/T]CGAGGCACTAGAGACCGAGTTGCAAGGCCTGCGCG	AX-643866655
AX-643824058	AX-643824058	1A	374057214	T	C								Generic			AX-643824058	GTCGTATTGTGCACGCTACCGCGCCGTGCGCTCCT[C/T]CTCGAAGACAACAGCCCTGGAGCCCGAGGGACCAT	AX-643824058
AX-643848004	AX-643848004	1A	374170589	C	T								Generic			AX-643848004	GAGAAACACAAAAGAAAAAAAACAAATTGTGCATC[C/T]ACGAGAAGCACAAATTTCCTTCTTGTGGATGCATA	AX-643848004
AX-643858777	AX-643858777	1A	374180316	A	C								Generic			AX-643858777	AACCTTCTGTAACCATTCGAACCGTGAAAGTCATC[C/A]AACACGAATTTGTATCGGTTCGCGATTCGGTCCAG	AX-643858777
AX-643836299	AX-643836299	1A	374582584	G	A								Generic			AX-643836299	CCCTAACTTGGCGATGAGCTTGCTACGGCGATAAC[G/A]ATGGCAGAGACCAGCGGTAGCGGGTCGCTGGCGAT	AX-643836299
AX-643847687	AX-643847687	1A	374952259	T	C								Generic			AX-643847687	CTGTTATCCACACCGCCTGGCCTGCCTCAAATCGT[C/T]GACCCTGCTGTACCACTTCGTACGGTCGCCGTGCC	AX-643847687
AX-643823879	AX-643823879	1A	374952379	T	C								Generic			AX-643823879	GGCCACGTCATTGTCGTCTCCATGCCGGCAATGGA[C/T]GCTCAAGCTGCCAGTCTTGCCAACCTCGCGGCCGT	AX-643823879
AX-95244447	AX-95244447	1A	375016191	T	C	AX-95244447	AX-95244447	BA00840265	BS00046546				Generic			AX-95244447		AX-95244447	CTCGTCTCCGTTCTTCTCACGTATGGCTGCTGCGCCCAGTCGCCGCTCAA[Y]TACACCGGCTCCTTGGCCAAATCCTCCAAGGCTAGCTGGTCATGGCTCCC
AX-643836313	AX-643836313	1A	375281096	A	G								Generic			AX-643836313	AGAGCTACAAGGCGCAAGAGCCATGCGTGGCGACA[G/A]CCGCTCACATAGTATGGCTCACCACCCGGGCAAGG	AX-643836313
AX-94480204	AX-94480204	1A	375474953	A	G								Generic			AX-94480204	CTCCCCTCTCCTCGTGGCCATGGCTCCAGAGGGAA[A/G]CCTCATATCCGTAGAATCGGGAGATGGAGGCGCCT	AX-94480204
AX-94621604	AX-94621604	1A	375475180	C	G	AX-94621604	AX-94621604	BA00356128	BS00077198				Generic			AX-94621604		AX-94621604	AGCTCCGGCTTAAAGCAACTAGACAACCACAGAAGAGCTCCTCGCACACG[S]TAGGAAGATCCGACTATCGAAGCCCGAGCTGCAACCTCAAGCTCCTCTCG
AX-643858787	AX-643858787	1A	375954295	A	G								Generic			AX-643858787	AACGTAAATCTCTACTCCTATAAAAATGTGAGTTC[A/G]CGATGATGGTGTGCCTTCCTTTGTGGCATCTGTAC	AX-643858787
AX-643799164	AX-643799164	1A	376464164	G	A								Generic			AX-643799164	TGGAGGTGTCTCGTAACACCATCAACAAAGCATCC[G/A]ACACTTCTGGATAGACAGAGGTGGCCGGCGGAACA	AX-643799164
AX-643824085	AX-643824085	1A	377319130	C	T								Generic			AX-643824085	ATAGCGCAAAATTGAGGAAGGTCTTCAACGATCCA[C/T]CACAGGCTTGGAAAGAACGAATGAATTAGCATGAT	AX-643824085
AX-643856721	AX-643856721	1A	377450648	C	T								Generic			AX-643856721	TCGACGTGGGGCGACGGCAGGTCGCCGGCCATCCA[C/T]GACACCGACACCATGCCGTCCCTCCTGCCCAGGGT	AX-643856721
AX-86178528	AX-86178528	1A	377614234	T	C	AX-94462130	AX-94462130	BA00446976	BS00022275				Generic			AX-86178528		AX-86178528	AATGACTTTGACGCGTAAAAATGCCGAAATCCAGCTGGAGCCCGTCGTCG[Y]TGCCGTCGTCCGGCAGGAACTTGTCGGTGCTGTCATCATACGCACCGAGA
AX-94431231	AX-94431231	1A	377614438	C	T								Generic			AX-94431231	GCTGGCGCACGACGGCAGACAGCTGATGACATGGC[C/T]TGTCGCGGAGGTGGACTCCCTCCGCACCAACCGGG	AX-94431231
AX-643836637	AX-643836637	1A	378175755	C	T								Generic			AX-643836637	CGCACCTGATGGTGACCTGAAGACAACGACAACGA[C/T]GAAGTGCTCGGCCTCGGCGACGGCCATGATGAGGA	AX-643836637
AX-643848040	AX-643848040	1A	379141195	A	G								Generic			AX-643848040	TGTCAACGTAGTCAATAAGCAAGATAATTGAGCAC[G/A]AAGCGGCTGACACCCGGGACCCAACAGCGCGCATA	AX-643848040
AX-643811488	AX-643811488	1A	379142797	G	A								Generic			AX-643811488	TTCCATGGCTCATGGTCATTCCCTTTGTAGGCCTC[G/A]TCGTTGTCCCTGCCTTGGTGCTCTCGAGGCGGCGT	AX-643811488
AX-643823908	AX-643823908	1A	379187190	T	C								Generic			AX-643823908	GCATGCAAAGTTGTACTGATGTCGACATGCTTTCA[T/C]AGTCATATCATAGGTGTTTCACAATTGAACAGAAT	AX-643823908
AX-643823921	AX-643823921	1A	379372157	C	T								Generic			AX-643823921	CCGATACGTGCGAACGATCATCAATCTTTCGTCGT[C/T]GTCTGATCAAACCAGGAACCAGCTGCAATTGCCAT	AX-643823921
AX-643811517	AX-643811517	1A	380220317	C	T								Generic			AX-643811517	TGACGTCGACATCCATCTCCGGGATGGCCACGTCT[C/T]CGGCCGACGACATGGCAAGTGCGGTTTCTAGGCCA	AX-643811517
AX-110044646	AX-94403795	1A	380262391	T	G	AX-94403795		BA00124691	No BS code				Generic			AX-94403795	ACCTCCATGTGCACTCTCTACGCCTACACACAACA[C/A]ATGCTTTCTTCGCCTGCCCTGCCTCAAAGCACACC	AX-94403795	CTAGTAAGGGACAGCGGTGTGCTTTGAGGCAGGGCAGGCGAAGAAAGCAT[K]TGTTGTGTGTAGACGTAGAGAGTGCACATGGAGGTGTGGTGTTGTTGGGA
AX-643836342	AX-643836342	1A	380369130	C	T								Generic			AX-643836342	GGAGGAGCTCCGCGATCTCTTCACTGCTCGCTATG[C/T]GGTGTCGGCGCACCATGAAGTCGCGGCCCTGCTGG	AX-643836342
AX-643858405	AX-643858405	1A	380774896	T	C								Generic			AX-643858405	TGACCGCCCAAGCTGCGGAAGTTGCAGGTGTAAAG[C/T]GGAAACTTGAGTTAGTGGATGAAGACATCACTCTT	AX-643858405
AX-643867150	AX-643867150	1A	380784518	G	A								Generic			AX-643867150	GCCTCGTCAAACATGCAAAGAGCCTTACCACAGCC[G/A]TGGCTGCAGCACACGCCGACACAAAGGCGAGGAAT	AX-643867150
AX-643800720	AX-643800720	1A	381272735	A	G								Generic			AX-643800720	GTTCCTGGCTGGAGCCTTAATAGTATCTAGCTCAC[G/A]TATGAAACTTTCGACGAAAGAATGAGTTGCATGTG	AX-643800720
AX-94624109	AX-94624109	1A	381295807	T	C	AX-94624109	AX-94624109	BA00368561	BS00046231				Generic			AX-94624109		AX-94624109	GCTAGAGTGGCTGCTGTGAAGGCTGCACAAAAACGCATTCCAAATAATAA[Y]GATGATCTACCGTTGTCAATAGTGTGAGGATTTAGCCAACATAAGGTTGG
AX-643811527	AX-643811527	1A	381816403	A	G								Generic			AX-643811527	GATCATGCAAGATGGCCTACATTTGAGAGGAATTC[A/G]GAAACACTTAGATTACTCACTGTGGATTTCCTACA	AX-643811527
AX-94423447	AX-94423447	1A	381822406	A	G	AX-94423447	AX-94423447	BA00232760	BS00041358			BS00041358_51	Generic			AX-94423447		AX-94423447	ATCGCAGCTCATGCAGGTGCAGCCGCGTAGCTGTTTCGTACATACGGTCT[R]GAGTACGGTTTGCTGAAACAAGAATAAGGCCACGAAGCGTATTATTATAC
AX-643824124	AX-643824124	1A	381928410	A	G								Generic			AX-643824124	GCGCCACTCCTGGCAGGGACCATGGTCATCCCAAC[G/A]TCCTCCACTTCTGCCTCCTTTACGTTGTGTTGTGG	AX-643824124
AX-643848061	AX-643848061	1A	382003570	G	A								Generic			AX-643848061	GTTGGCCAACGAGATGTCATCAGGTTCTTGATCCT[G/A]CCACGCTCGCGCTGGTTGCCGTGGTAGGGACTGCA	AX-643848061
AX-643866699	AX-643866699	1A	382003942	A	G								Generic			AX-643866699	CATTTCGATGGCATGGTGACGTGGTAAAGGTGCTT[G/A]AGGGCCAGCGGCTCTGTTGGGCGTAGCGACCTGGT	AX-643866699
AX-643858833	AX-643858833	1A	382244938	G	T								Generic			AX-643858833	CAAATTATACCCTATGTTTGTGTTATTATATGATT[G/T]ATTCAATCCATGCAACGTTCGGTTACCAATCCCCA	AX-643858833
AX-94636216	AX-94636216	1A	382249851	T	C	AX-94636216	AX-94636216	BA00426212	No BS code				Generic			AX-94636216		AX-94636216	TGTGGAACTGTCAACAGGGTTACAATTCTGACAGACTTTTATGGCAACCC[Y]AAAGGATATGCTTACGTGGAGTTTCAGGAAGCTCAGTCAGTCCAAAATGC
AX-643836665	AX-643836665	1A	382378590	T	G								Generic			AX-643836665	CCATCGCCCCACAGCTCCTATGGCCGATGATCTGA[G/T]GGCGCCGAGCACTGGGCTGCTTGGCTTGTCCGGGC	AX-643836665
AX-643848075	AX-643848075	1A	382557491	T	C								Generic			AX-643848075	CCGGACCAGGATCCTGTCATCGCATTGTCTCGCAC[C/T]ACCTCGGGTTGGCTTATCTCGGTCGTTCGGTTCAT	AX-643848075
AX-643858845	AX-643858845	1A	382728994	A	G								Generic			AX-643858845	ACGCGCGACGGATTGCCACCGCCATCGTCGCCGCC[A/G]TTGCGACGCATGCCAGGTGGGCTGCAAGGTGCGTT	AX-643858845
AX-643824135	AX-643824135	1A	383048842	C	T								Generic			AX-643824135	AAACCCTAGATCCGCTCCTCCACCGCGGATCTGGA[C/T]GCGTCCGCACTGCGCCGGACACGTCCACCGCCGCC	AX-643824135
AX-643811542	AX-643811542	1A	383069876	C	G								Generic			AX-643811542	CCCGCCGTCTCCGCCTGCACAAGATGTTCAAATTA[C/G]CAGGAACCGCTTTATTGAGCCAGGAACCCAACCGT	AX-643811542
AX-643823957	AX-643823957	1A	384322961	C	T								Generic			AX-643823957	CAGTGGCGGGCGCGATCGACGCGGTGTGGCACATG[C/T]GTGGGCATGAAGAGGGAGTGGCCCAGCGGGCGCGG	AX-643823957
AX-643847761	AX-643847761	1A	384639712	G	A								Generic			AX-643847761	CAAAAGAAAGAGTGTTAGGAAAAGTAGATACGATG[G/A]AGATGTATCAACTTCTCTTCAATGGTTTGTGCCCT	AX-643847761
AX-643858857	AX-643858857	1A	385288690	C	T								Generic			AX-643858857	CCGCCCGTTTACGAGACGCCCGTGAAGAACATGTG[C/T]GCCGCCCAGGCGGCCACGGTCGACCTGGATCAACT	AX-643858857
AX-643836676	AX-643836676	1A	385347012	G	A								Generic			AX-643836676	ATGTACACATGGCATAAAAATAATAACAGGGCAAG[G/A]ACTTAGAGTATTTCTAAGTCTCTGAAATCAGCATC	AX-643836676
AX-643811553	AX-643811553	1A	385351516	C	T								Generic			AX-643811553	ACCAATGTAGGAAAAATCCTAAGGATTCCAATCCT[C/T]TAAATTTCCTAGGAGAATCCTTTGAACCAAAGAGG	AX-643811553
AX-94947927	AX-94947927	1A	385355602	T	C	AX-94947927	AX-94947927	BA00584971	BS00052327				Generic			AX-94947927		AX-94947927	AGCCAACCTGCTGATGGATCTGGTGTAACCTCGGCCAAGGATCCTACAAG[Y]GCGAAAACACCATTAGACAGGTTAAAGCAGCCAATGCCTTACAGAGGGCG
AX-94934072	AX-94934072	1A	385899648	T	C	AX-94934072	AX-94934072	BA00546212	No BS code				Generic			AX-94934072		AX-94934072	TGCAAACTCGCGGTTAGGTTGTCGCTGGCATTTGAAGCTGCCACGCAAGC[Y]GTGACCTTGGAACTTCCACCTTGAGGAGAACTGTCAGAAGAGATGTACTC
AX-643848100	AX-643848100	1A	385921775	C	T								Generic			AX-643848100	GACGGCGACGGCGACACCGGCGAAGGTGGAGGCAA[C/T]GCAAACGACGGTGACAGCGATGCCAGCGGCGCGTC	AX-643848100
AX-643811543	AX-643811543	1A	385927600	T	G								Generic			AX-643811543	CATGACACGGCTACTACATGCACCATAAGGAGCCA[G/T]ACGACGCTACGATCTATGTCGTCATCCATGCCAAG	AX-643811543
AX-643858868	AX-643858868	1A	385940698	C	T								Generic			AX-643858868	CGCAAGAAAACGCTCCAACACTCCCGACACCACCA[C/T]GACAAGACCGCGTGCTGCCTGCGGCGGTGGTGCGC	AX-643858868
AX-643836385	AX-643836385	1A	386372497	A	G								Generic			AX-643836385	TTCCCCTCGAATTGACGAGCAAACACATAAATTAG[G/A]CAGTATTTGACCTCTAGTCGCTTAAATCATACTTA	AX-643836385
AX-643824162	AX-643824162	1A	386871961	A	G								Generic			AX-643824162	TTTTGCTTGCCCTTGTACTTCCCTCGTTGACTCCC[G/A]TTCAAACTCTGCTGCTAGGATCTGCGTTGGTTTCA	AX-643824162
AX-94727422	AX-94727422	1A	387028750	T	C	AX-94727422	AX-94727422	BA00871968	No BS code				Generic			AX-94727422		AX-94727422	CTGGCCCTGCTGGCACCCTCTTGCTGCTGTTGTAATTCGTCTCCACCCTG[Y]CCATGGACGCCGACTTCGCCGGCATTGCTGCGACGGCGATGGGCTCCACG
AX-108827459	AX-108827459	1A	387513327	A	G								Generic			AX-108827459	GGCACATCGACGTCGATGTCCACCACCTGCTTGGC[G/A]TAACATCCTTCGCCGTCGCTTATCATTCGCGCTGG	AX-108827459
AX-94909396	AX-94909396	1A	387523545	T	C	AX-94909396	AX-94909396	BA00477158	BS00072802				Generic			AX-94909396		AX-94909396	GTATATCTCGCTGGCGGTGCAAATTGTGACCTAGTCAATCTTGAAGCTCG[Y]CTCTTAAGGCGACGTCTGCTCTGTACTTGGTGTTTCTAAAAAATCGTCTG
AX-643811575	AX-643811575	1A	387818370	G	A								Generic			AX-643811575	GAAAAGCCTAGCCTATCAAAGACTAGCATCTTCTG[G/A]AAACCACTATCTTGCGGTAACAGGAGGGAGTAGAG	AX-643811575
AX-643824173	AX-643824173	1A	388000915	C	G								Generic			AX-643824173	TACTCGCTGAATGCGAGAAATATCAGCGCCCTCAT[G/C]TCACAGGAATTCCCTATTTGACACGCGATGCGTGA	AX-643824173
AX-643847788	AX-643847788	1A	388490382	C	T								Generic			AX-643847788	AAAGCTGGCAGTCGTAAACTGAAATTAACGATCTT[C/T]TCTGTGAGAAGATCATAGATGTTTACGACCCAAAT	AX-643847788
AX-643824186	AX-643824186	1A	388890856	G	C								Generic			AX-643824186	AAAGTGGACAGAGGAAGGAGATGAACACAGAGTCC[G/C]GCACTAGGCGTATAATCTTTGGAGTCTGGTTGCAT	AX-643824186
AX-643848128	AX-643848128	1A	388928230	G	T								Generic			AX-643848128	TTCCGTCGCCAAGTTAGGGAACGGAAGATTGAACT[G/T]CTCGACCTCTACCTCTACCTCGTCTAGCAGTTCAT	AX-643848128
AX-643836406	AX-643836406	1A	389067051	A	G								Generic			AX-643836406	CTTCCAGTTTACAAGAAAAACGAACGTGCGGACCA[A/G]CGTGATCCTATTCAACGCTTAATGAACCGTCTGGT	AX-643836406
AX-643811568	AX-643811568	1A	390105333	A	G								Generic			AX-643811568	CACCTCGGAGCCACATTCCACTATGGTGAAACTTC[A/G]TGGTGGTGTTGGGAGCCTCTAATTGAGTTGTGAAG	AX-643811568
AX-643836419	AX-643836419	1A	390636104	A	G								Generic			AX-643836419	AGAAACTAGTTAGTTTAAACTTGGAAGTACAGATC[A/G]GGACACTGGAGTTAACAATATAAATAGGTCTCACC	AX-643836419
AX-643858478	AX-643858478	1A	390819743	T	C								Generic			AX-643858478	TTATACCTCCAACCATAGGATTCATCACGCTTTGG[C/T]GATTTAGAGTCTATCCTCGTGACATGTTGTATAAA	AX-643858478
AX-643811580	AX-643811580	1A	391247227	A	C								Generic			AX-643811580	CGGAGGTGGAGAAACGTCAGGGTTACCCATCCCAT[A/C]GTTGGTTAGCCTCGAGGGTAGAGGCTATTGACATG	AX-643811580
AX-643824199	AX-643824199	1A	391446246	G	A								Generic			AX-643824199	GTTGTACTTCTTGGGTATCTCTAGCTTGAACGTGC[G/A]GACGGACGGACAACGGACTTGCCGCAGCTCGCATG	AX-643824199
AX-643866745	AX-643866745	1A	391660413	T	C								Generic			AX-643866745	CCTACAGGAGGAGCCCCGCCTCCGCCCGAGGGCCT[C/T]GCCCGACCTCGCACACCTCCACTGGCCGGTGACCT	AX-643866745
AX-643847816	AX-643847816	1A	391668740	A	G								Generic			AX-643847816	CCTGGTGGGTCGTGCCCCAAGGAGCAGAGAAGAGG[A/G]CGGTGCCGCAGCTTGGTCCGGCCGTCGCCAGTCCG	AX-643847816
AX-643858910	AX-643858910	1A	391852362	A	G								Generic			AX-643858910	AAGCCCTTGTTCGCCACTCACATCGCCTTGTCACT[G/A]CGCCCACCGCCCTGCTAGCTTGCTCGAAGTACCCC	AX-643858910
AX-643848155	AX-643848155	1A	391944513	A	G								Generic			AX-643848155	AACAATAGGCAATCCGGCCTCATAGATGTCGACTG[A/G]AACCGGATCCTCTAACATTGATAAGGAATGTTAGA	AX-643848155
AX-643836736	AX-643836736	1A	392080301	A	G								Generic			AX-643836736	AACTTTCGTTCCATCGAGACGAGCTAGCCGATTCC[G/A]CCGGAGTTGAGGTGCACGTGCACACCAAGCAGATA	AX-643836736
AX-643801114	AX-643801114	1A	392526832	A	G								Generic			AX-643801114	ACACCATGCAGAAGAGACATCAGCAGCAGCATAGC[A/G]TGCATGCAAGTACGCAACACAAACGAGTAGAATAC	AX-643801114
AX-643866757	AX-643866757	1A	392549271	A	G								Generic			AX-643866757	CAACGACAGCATAATACAAAGATCTTGACAATAAG[A/G]AGCGCCAACGGCTCCGATTTCAAGAACTACACCTT	AX-643866757
AX-643824024	AX-643824024	1A	393350851	G	A								Generic			AX-643824024	CGGGGGTCCCCAGACTTTCCTGCCTGTGGCCCACG[G/A]CGCGGCCAACCAGTAGACCGTACGGCCCATCTTCA	AX-643824024
AX-643858504	AX-643858504	1A	393464709	A	T								Generic			AX-643858504	TCCTAAGTGGCCGCCATTGTGGGATAGGTGGGCTA[A/T]GGTGCTTTGTGCGGCCAAGGACTTTGTGCCCTAGA	AX-643858504
AX-643867229	AX-643867229	1A	393790932	T	C								Generic			AX-643867229	AGCTCCCAGCTCCTCTTCCTGCCATCACCGGTTCA[C/T]AGGTCTTGGCGACGGCGCAGCCTCCTCCTTCGGTC	AX-643867229
AX-643836442	AX-643836442	1A	393905720	G	A								Generic			AX-643836442	ACCCTTAATTGAAATAAAAAATTGCTTGGAGCACT[G/A]ATTAATGCTGTATCAATGTAACTACTTACAATGAG	AX-643836442
AX-643811622	AX-643811622	1A	393998083	A	T								Generic			AX-643811622	TTCGAGAAGCTAGTTTTCAGTTTGTAGTTTCATTC[A/T]CAAGCATACAAACTTTAATTATGATGCTCGTAATC	AX-643811622
AX-643824035	AX-643824035	1A	394120895	T	C								Generic			AX-643824035	CCTTGTCGTCCTCGGCTGCCTCTGCTTCTGTAGCT[C/T]TCTCCATGCAGCTCGTGAGATGAACGATGACTTGC	AX-643824035
AX-94958726	AX-94958726	1A	394482108	T	C	AX-94958726	AX-94958726	BA00614837	No BS code				Generic			AX-94958726		AX-94958726	CAACACCTTACAAGCAGTCACACAACGTTTCCCAG[Y]TGAGGTTGTGGTAGCAAGGCAGAGAGAGCAATGGCTTCCGGCCAGCAGGAGAGGTCGCAGCTGGA
AX-643848167	AX-643848167	1A	394586501	T	C								Generic			AX-643848167	CCCCAGCTTAGACGCTCTCCAGCTCTTAGGCTAGT[C/T]ATAGTGGAGAGTATATGTTACTAGTCTATGTTATT	AX-643848167
AX-109817494	AX-109817494	1A	395206211	A	C								Generic			AX-109817494	GGTAACTGGCGAATTTACCAGATGCTATAGTTATT[A/C]GTTTCGCATCATCGTTATTTCCGGTCTCTGCTGAT	AX-109817494
AX-643858516	AX-643858516	1A	395465453	A	G								Generic			AX-643858516	GTCAGGCAGCGAGCCAATGAACATGGCAATGTAGC[G/A]CGAAGCTCCAGAGTAGGCTTCGGAATTCGTCAAGT	AX-643858516
AX-643866777	AX-643866777	1A	395646357	T	C								Generic			AX-643866777	GCAGAGGAGGGGCCCGAGCAAGAAGCCATTCTAGA[C/T]GCGTGCACTGTATGCCAAGTCGTTGGCCACCGCGC	AX-643866777
AX-643836760	AX-643836760	1A	395742162	C	T								Generic			AX-643836760	TTCCTATTTGCTGTCGAGGTTTGCACCTACGATGG[C/T]ATACCTCTCAAGGTGCTCCAGGTCCAAGGGTATCT	AX-643836760
AX-643811616	AX-643811616	1A	396261564	T	C								Generic			AX-643811616	TAATTGTAAAATGACTTAAAATAGTGTCACAATCT[T/C]ATTAGCTCTTGATATGTACGTTCACTAATTAATCG	AX-643811616
AX-643848179	AX-643848179	1A	396261746	G	A								Generic			AX-643848179	TTAGTTGGGGCTGTGTGGTGGTGGTGATATCACTC[G/A]ATAGGAATAATGTCTCCCACGTCATATCCCTGCCC	AX-643848179
AX-643847865	AX-643847865	1A	397052876	T	C								Generic			AX-643847865	ACTTCAAGATATTGAGTTAGTGACTGATTATCACT[C/T]GTGTCGTCTAGTATCCAATGTAAGATGTAGTTGGA	AX-643847865
AX-643836467	AX-643836467	1A	397089977	A	G								Generic			AX-643836467	TCGGCCTCGGGATCCAGTTCGAGCTCCAGATCTCT[G/A]TTGATTCACCATTGCCAATTCGACGGATGAGGCCT	AX-643836467
AX-643867248	AX-643867248	1A	397664679	T	C								Generic			AX-643867248	TTAGCGATGTCTCCCATCGCCCGTAGCCATAGCCG[C/T]TGTCATGGCCTTGCCTCGCCGTCGCGGCCATAGCC	AX-643867248
AX-643858947	AX-643858947	1A	397667764	G	T								Generic			AX-643858947	GGGTTACAAGGTCGGTATCTAGGAGGAAGGCGACA[G/T]GAGAGATCTTGGAGTATACATCAAGTCTTCGGTGG	AX-643858947
AX-110999874	AX-110999874	1A	397746971	A	C								Generic			AX-110999874	TTTATTGGATTGTTCTGGCGTTCCTCGAATGCTTG[A/C]TAGATTATTCTGGAAACTGGGAGGAGTATGGAGGA	AX-110999874
AX-643824253	AX-643824253	1A	397770662	C	G								Generic			AX-643824253	GAAGTTCCAAGCCATGCAATGGTTACTTCAGAGTC[G/C]ACGATGCATGCATGCATGTATTACCCACATATTCT	AX-643824253
AX-643824074	AX-643824074	1A	398000820	T	C								Generic			AX-643824074	GACGGTGAGGCAGGAGCGTCTTCCTAGGAAAGCAG[C/T]GCCAACCTGCTCTTTATCGGAACCACAGGCAGCTC	AX-643824074
AX-643811640	AX-643811640	1A	398049647	A	G								Generic			AX-643811640	GATTACCAGCTTTAGGGTTTAGAACACAACATATG[A/G]TCTTGAGTTAGATCATCTTGTACTCAGTACGCAAG	AX-643811640
AX-643836788	AX-643836788	1A	398233145	C	T								Generic			AX-643836788	GAGAAACCCCTGAGGCCCAGGCCTTAGAGCAGGCG[C/T]GCTTGGACAACCTGGTTGAGCGCACTCGACTGGAG	AX-643836788
AX-643847873	AX-643847873	1A	399039595	A	G								Generic			AX-643847873	ATAACCCATAACTTGAACATTGATATTCCTCAGCT[G/A]TTGTCGGTTTATGAACGAGCCCAGACCAAGTTTAA	AX-643847873
AX-643858546	AX-643858546	1A	399434880	A	G								Generic			AX-643858546	ACGCCGGCGCAGGAGGCAGCGTACCTCGAGCACTG[G/A]CGCCACATCTGACTGGCCAAGGAGCGCCGTGACGG	AX-643858546
AX-643811667	AX-643811667	1A	399475221	T	C								Generic			AX-643811667	GGAAAACCAGTGGAGTAGAAACCGCGCTCCACTCT[T/C]GTGTATAGCTTATTTCTTGGCAAACAGAAGATGTT	AX-643811667
AX-643836800	AX-643836800	1A	399822282	C	T								Generic			AX-643836800	TACCCCGACGCGACGCTGCCGCATGACTCGCATTT[C/T]GATCCGGAGAGGATCCTAGTGCCGGCGGCGCCGTG	AX-643836800
AX-643824282	AX-643824282	1A	400331461	C	A								Generic			AX-643824282	GTCATAGGGGCCAACCTTGACAACAAATAGGAAAG[C/A]GGGCTCATCGATTTCCTCTATGAGAATTGGGACAT	AX-643824282
AX-643867264	AX-643867264	1A	400371165	G	A								Generic			AX-643867264	GGCCGTTTCCTCCGTTCTACGGTACGCCAGGCCTC[G/A]TTTCTATCGAGTGTTCCGTCCAAGCTGGTTGGCCC	AX-643867264
AX-643847886	AX-643847886	1A	400443198	C	T								Generic			AX-643847886	GAGGGCACCCTCCTCAGGCACAAGCATCTCTGTGA[C/T]GAGCCGGAAATCCTCGATGAGCTGTTGATCATAGC	AX-643847886
AX-94849867		1A	400956151										Generic						AATGCTGTTAGTTTTTGGTTCGATTGCTGATGTTG[C/G]CGTGCCATGTACTGATCTGAAATAGTAAACGATGT
AX-109000674	AX-109000674	1A	400977550	T	C								Generic			AX-109000674	GGTCAACCACGATCGAGCGAACGAGGCGATATGCA[C/T]GGCGACTGAAACAAACGAGGCAAGGCGAGCATACG	AX-109000674
AX-643836814	AX-643836814	1A	401056880	G	A								Generic			AX-643836814	GGCACCTCAAGGCGACCTTCCGGACTCCGGGAGCA[G/A]AGGAAGGGAGGCTCCCGAGGGCTCCGAATTCGGCC	AX-643836814
AX-643858557	AX-643858557	1A	401286899	T	C								Generic			AX-643858557	GCTCATAGGCCCTCTCCTCTCTTGCACCTCGTCCC[T/C]GATGCCGCGCATGACCACGCCGGCCTCTCCTTCCT	AX-643858557
AX-111093050	AX-111093050	1A	401778719	T	C								Generic			AX-111093050	AAGTTGACACAACAATTTGACAACTTGCCTAGCAA[T/C]GGGTGTATCCTTGCCATAGCGCATTCAACGATAGT	AX-111093050
AX-643866817	AX-643866817	1A	402069833	T	G								Generic			AX-643866817	TCAAGTCGGCATTGGCTCCTGCAAGCATGAAGACA[G/T]GAAAGATTAGTAAGGAAGATGTCGTCAAGGAAGAT	AX-643866817
AX-643824101	AX-643824101	1A	402414866	G	T								Generic			AX-643824101	AGAAAAAGTCAACCGGTTAGGGTTCGTCCAGATCT[G/T]GATCCGGCTGCACCGGATCCTCACCGGAGAAGACG	AX-643824101
AX-643847908	AX-643847908	1A	402828739	A	G								Generic			AX-643847908	CCATGTTCCACCGCTCCACTGCATCCATGTCAGAC[G/A]TGTGTCGAGCCCACGCCGAGTGTCGGGATGCCCTC	AX-643847908
AX-109703215	AX-109703215	1A	402932829	T	C								Generic			AX-109703215	AAAAGGAGACCTGACCTAAACCTAGACTATGGCAG[T/C]GTTCACTGTCCAACTCCTTGGTGTTCCCTCCCGGC	AX-109703215
AX-643858568	AX-643858568	1A	403069940	C	T								Generic			AX-643858568	GGATGCATATCAACAAATGACACATATATTGTGAG[C/T]TCTAGGCTCGGGATAATGATAAGCTTCTACTTACA	AX-643858568
AX-643824310	AX-643824310	1A	403155825	C	T								Generic			AX-643824310	TTGGGCAGCTACCTAACCCTCCTCCTAAATTTCCG[C/T]GCCTACCCGCTTCCGCCGCCACTTGGCACGCCGCC	AX-643824310
AX-643811674	AX-643811674	1A	403665282	A	G								Generic			AX-643811674	CCCCCATATCTGCCCTTATTTGTGTTGGATATGAA[G/A]GGTGCTGGTCAGCCCGGCCGTTTGAGGACCTTTGA	AX-643811674
AX-643836535	AX-643836535	1A	404136790	C	T								Generic			AX-643836535	AACTACAGAGCATGATCCGGCTTTGAAGTTTAAAT[C/T]GGCCGAGGAGACTGAGCTAGTTGACTTCGTTCCTG	AX-643836535
AX-643858581	AX-643858581	1A	404176144	A	C								Generic			AX-643858581	TCGAGTCGTTCGAGACATGTGAATCATGCTTGCTC[A/C]GCAAGATGACTAAGTTTCTTTCGCAAAGCGTTGTG	AX-643858581
AX-95098934		1A	404578988			AX-95098934		BA00140828	No BS code				Generic						AAGCCGTCATGTTTTGCCTACTCTGTCTTGAGAACAATTTCTAGCCGCCCTAAATCTCGTTA[Y]CCAGGCAAGTCACTGGAACCATAAAGTTTTTCCCGGAT
AX-643867291	AX-643867291	1A	404801590	C	T								Generic			AX-643867291	CTCGAACGGGCCCCTGCCGCCTCCATAGTCGGGCC[C/T]GCGGGAGGGTCCTCAAGCTCCTGCCGAGTGGATCC	AX-643867291
AX-643811687	AX-643811687	1A	405010790	G	A								Generic			AX-643811687	ACAAATCTATTGTGATACATAATGTCTAATACACA[G/A]CTTTATTCTTGTAAACTTTGTTTGGCCTCAAAGCG	AX-643811687
AX-643848258	AX-643848258	1A	405088032	C	G								Generic			AX-643848258	TAGGGGTAGGAACCAGCTAGATCCATATCCCAGGG[C/G]GGGAGGCCGGCGCCCTTGCCCATGGCTGAAGCAAT	AX-643848258
AX-643824127	AX-643824127	1A	405422650	G	A								Generic			AX-643824127	AGCCACTCCGCCATCATCATAGGACAGCTCCAGCT[G/A]GGAGGCTACACCGCATCAGCAACGCAGTCCCCGGT	AX-643824127
AX-643866840	AX-643866840	1A	405597652	A	G								Generic			AX-643866840	CCCCGTCGCTACAGAGCACCACCAGAGCCGCCATC[G/A]CCGCCAAACGATGTGTACCGCCGTGGACATCCAAA	AX-643866840
AX-643858591	AX-643858591	1A	405787587	G	A								Generic			AX-643858591	TGACCCTAAGACCACAGAAGATGAAGCCAACCTGC[G/A]ACGCCGCCGACAGGAGGCGTCAAATCCCTACACCC	AX-643858591
AX-643848273	AX-643848273	1A	405864870	A	G								Generic			AX-643848273	ACAATAAGCACACATTGAACCATCATGCGTCTGCC[G/A]GCGATTGGCATTAGCCTTCCCTTCCAACCCCCAAC	AX-643848273
AX-643824336	AX-643824336	1A	406185540	T	C								Generic			AX-643824336	GTCGCCGCGGGGGGCTACTTCTAGATGTGATGGAT[C/T]CGGTGGAGGATTTGGAGGAGGATGAGATTGAGGAG	AX-643824336
AX-110202876	AX-110202876	1A	406478844	C	T								Generic			AX-110202876	CAACGCGCCCTATCGCACCTCTGTCAAGTCCGAGG[C/T]GAGGCGGAGAACGCCGATGCTAGCGTTTAGCGTGT	AX-110202876
AX-643836851	AX-643836851	1A	406482052	G	A								Generic			AX-643836851	TCCCCTTCCTAGGCTGCGCCATCGTCCACCGCCCT[G/A]GTGCTCTCGATGTTGTGTGGTCAACGTGGTCAAGG	AX-643836851
AX-643848286	AX-643848286	1A	407138105	A	G								Generic			AX-643848286	ACCACAGACGGACGACACAAAGCGCGGAGGAGTAC[A/G]TGAGACCTACTACAACAGATGAGGCAGCAGAATGC	AX-643848286
AX-643824350	AX-643824350	1A	407336291	A	G								Generic			AX-643824350	TCCCCTCTCTCTCGCGCTACCATGGCACAGGTGCT[A/G]CCACGCCGCCGCACTCGCCCTACTCGGACGCCGCC	AX-643824350
AX-643858605	AX-643858605	1A	407547285	A	G								Generic			AX-643858605	ACCTTTCTCGCCCACACGCGCCGCCACCTGTGCTC[G/A]CCGCTGACGTGCCTCCGGTCATCTGACGGTCCAGC	AX-643858605
AX-643866850	AX-643866850	1A	407984192	T	G								Generic			AX-643866850	CAACTCCGGCCACCATTTGGGATGCCACAGCCACT[G/T]GAGAACTCAGGAGGCTGTCGTGCATCCGTTCCAGG	AX-643866850
AX-643811724	AX-643811724	1A	408021216	G	A								Generic			AX-643811724	CGCATGTCCTTTCATCTGCTCTCTCTCCCTCTTGC[G/A]CCCGAGCGCAGCCGCTCCGCCGTAACGCCGCAGCC	AX-643811724
AX-643836859	AX-643836859	1A	408284076	C	T								Generic			AX-643836859	GGATCCACAATGATGGTAGTGGAACTTCACGGATC[C/T]GTGGTCTCCGGGCGTAATGGTACTTGGCAAATCCC	AX-643836859
AX-643847963	AX-643847963	1A	408490982	T	G								Generic			AX-643847963	ATACCACTGTCCATCTAACCCTCTCAACCACAGGT[T/G]GGTTGGTTCGCATAGGTAGGTGTGGCTGCATTATT	AX-643847963
AX-643859039	AX-643859039	1A	408642986	G	A								Generic			AX-643859039	CGTTTCGGCTGTTCCGTCCAAGCCGGTTAGCTCCC[G/A]ATGAACAAGACGCATTCCGTTACCTCCTGATGAAC	AX-643859039
AX-643811738	AX-643811738	1A	408715421	T	C								Generic			AX-643811738	GACCCCCCCTGCAATGTCGCCTCACCAAGACATCT[C/T]GACCGCCCGGATCCGTGTCTCCACCATCTTGCATG	AX-643811738
AX-643836567	AX-643836567	1A	408905965	T	C								Generic			AX-643836567	GCCTCGCTTGCCACCTCCCTCGTGCGCTTCGCTGG[C/T]GCTCTGCTCGCCTTAGCTACAGCTTGCTGCTGCCG	AX-643836567
AX-643824165	AX-643824165	1A	409163221	G	T								Generic			AX-643824165	ATAAATGGGCTCTAAGAAGGCCGAAAGATAACATG[G/T]GCTGGAAATGTCCAAATAGAATAATGGGCCGTTAA	AX-643824165
AX-643867313	AX-643867313	1A	409595325	T	C								Generic			AX-643867313	GAAACAGCAGCAGCTTTAAGCTGATCAAGATCTGC[T/C]CAATGATATATTGACTGATGTCCTGGTAGCCAAGG	AX-643867313
AX-643824376	AX-643824376	1A	410702855	G	A								Generic			AX-643824376	AAGTCAGTCATTGACCACATTGACCACGCCGCGCC[G/A]AGAGAACCACATCGGTGGACGATGGCGAGGCATAG	AX-643824376
AX-643797973	AX-643797973	1A	411028944	A	G								Generic			AX-643797973	TGGCTCCATTGTTCGCCTATTCCCGTCGGATGTGC[G/A]GTGCTGTCGCCACTGCATAGCTTGAGGACCTTGCA	AX-643797973
AX-643847973	AX-643847973	1A	411106115	T	C								Generic			AX-643847973	ACCAGGTGTAGAGGCCCGCTGTACGGGCTCAATCA[C/T]GCTAGATGTTGTATTCGGATTGCCGGACAACATCC	AX-643847973
AX-643858629	AX-643858629	1A	411233684	A	T								Generic			AX-643858629	AAAGACGTGCTCCTGTAGCTGGTTCGAATCCAAAC[T/A]TAGACTCTGACTATGTATGGTTCTATGATACGCTG	AX-643858629
AX-643867324	AX-643867324	1A	411241753	G	A								Generic			AX-643867324	TGTCGGTTTCCCTGCTTTCCCGGCCATATTCGAGC[G/A]TCAGTGCTCCGCTTAGGCCTTTCACTATGTAGGCC	AX-643867324
AX-643836579	AX-643836579	1A	411278384	T	C								Generic			AX-643836579	TGCTCGTTGCTGCTACTCGATGCAGCCGACGGCGA[C/T]GCGGATGGAAGAAGAGGCGCGTTACACGGGCTGGG	AX-643836579
AX-643824386	AX-643824386	1A	412204543	T	C								Generic			AX-643824386	GGTGCGTGGGTCGTCGTTGTGGCCACAGACAATGT[T/C]GCTTGCCTGGCTTTGGTCACCAGAATGTCGTTGAT	AX-643824386
AX-643858642	AX-643858642	1A	412206829	C	G								Generic			AX-643858642	AGTACGTTTCTCACCGACATTACATTCATGCATAA[C/G]ACATTCATTCCACTTGTCGATGTTCATAATTCTTC	AX-643858642
AX-643848322	AX-643848322	1A	412222317	A	T								Generic			AX-643848322	TCCATCATCATCTCGAGATAATGTTGAAGATTAAG[A/T]GAATGATCTTCTTCAACATTGTATACACCCTCTTC	AX-643848322
AX-643836895	AX-643836895	1A	412291545	C	T								Generic			AX-643836895	TAGCTGAGTGTCGAGGGAAAGCTTTGTCAGCACGA[C/T]GACATGATGAAGGTAATGATGAAGCTACCGTCGCA	AX-643836895
AX-643856433	AX-643856433	1A	412570563	C	A								Generic			AX-643856433	CGCCCCAGCGCACCACGCGGCCACCACCGCTTGCA[C/A]CGCACCTCCAGCTCTCCGTAGCCGCAAACTGTGCA	AX-643856433
AX-643811761	AX-643811761	1A	412959312	C	G								Generic			AX-643811761	CGGCTGCTCCATCCCCACAGCGCTGCCTTAACCTG[C/G]TCCATCAGAACCGCAGAATCCTCACCGACTCCTCA	AX-643811761
AX-643836605	AX-643836605	1A	413173608	A	G								Generic			AX-643836605	AGCCGGATAGTGATCTGACATATGTGGAGAAACCC[A/G]TCAGAATTCTTGAGACGGTGAACAGAGTTACACGC	AX-643836605
AX-643847997	AX-643847997	1A	413192739	A	G								Generic			AX-643847997	CAGTAAGACAACCACCACGGCGAGGGCAGGCGAGA[A/G]GACGAATAATCTCCATGACATGATCAGGATGATGA	AX-643847997
AX-643811753	AX-643811753	1A	413267044	T	C								Generic			AX-643811753	CACCATGGCAAAAGTTCAGTGTCCGTGTATGTGCA[C/T]GCTGCTGCTCCTCTGTTGCTGATGCGTGTTGCTGA	AX-643811753
AX-643824206	AX-643824206	1A	413290654	T	C								Generic			AX-643824206	CTTGAGCTTTGTCCACCATGGCAAAAGTTCAGTGT[C/T]CGTGTACATGCACGTTGCTGCTCCTTTGTTGCTGA	AX-643824206
AX-643866893	AX-643866893	1A	413967145	T	C								Generic			AX-643866893	TCGCCGCCATCGGAGCTCCACCACGCCCTCGCCCT[C/T]GCACCATGGCTTGATAAGAAGGCTCACAGAAGAGA	AX-643866893
AX-643859075	AX-643859075	1A	414297424	C	T								Generic			AX-643859075	GGGCGTCTTCCTCCCCGCGCCAGTAGGACACCGCG[C/T]GCGTGGTCACCGCATGCCGGCACGCGCCCGAGTCA	AX-643859075
AX-643859086	AX-643859086	1A	414699708	A	G								Generic			AX-643859086	GCTTGAGCGTCGCGGATCAGAATAGGCATGTCAGC[A/G]CCGATAGGCTGTAGTCGCCGCACAACATGATCGAT	AX-643859086
AX-643866902	AX-643866902	1A	415158825	A	G								Generic			AX-643866902	CTGAGTAGGGCCCCGACCTTTGAAAAGGTAGGTAC[G/A]AGCTTTGCCCATTCGGCAGTGGTAAGCCATTCAGG	AX-643866902
AX-643836619	AX-643836619	1A	415671882	C	A								Generic			AX-643836619	GGTCAGTGGTCTTCACCACTCACTGAGTCTGGATT[C/A]GTTTCATGGGTATTTGATGAGTGATCATCAATCTC	AX-643836619
AX-643811764	AX-643811764	1A	415988936	A	G								Generic			AX-643811764	TTCCTCATCTCGTAGTGCGGCATTGAGGAGAACCC[A/G]GAGAAGATCAAAGCTATCGAGCGCATGAGCAAGCC	AX-643811764
AX-643848347	AX-643848347	1A	416024481	C	G								Generic			AX-643848347	TCCGGCGATATAGCTGGCCCGGGCGGCGACCCGGC[C/G]AGCCTCCGCCTGTAGCTGGCTCTCCGAGCGGACTC	AX-643848347
AX-643824415	AX-643824415	1A	416036258	C	A								Generic			AX-643824415	CGGTAATAAGGGTACCGGATGGCATTCAGAAGCAC[C/A]TCCCGTGTCGCGTCAGGACGAACGAGAAGAGAAGC	AX-643824415
AX-643867365	AX-643867365	1A	416197935	A	C								Generic			AX-643867365	AAGGCCCCGACAAGAGGAGCTTGCCGGGAAGACCA[A/C]CCAAGGAACTTGCCGCGATGCACCGCATGTCCCGG	AX-643867365
AX-643848352	AX-643848352	1A	416396905	C	T								Generic			AX-643848352	TGCCATGAGCAATGCGGCCTGCGCATCCGTGGGCG[C/T]GCGACAAGCGTGGGACGATGAGCCAGCCGGAGTAA	AX-643848352
AX-95228686		1A	416537728										Generic						GAAACATTAGTACTTGGCTGCTAGCACAGATAGGA[A/G]TCAAATATGTGAATTTACATTATACATGAAAACAG
AX-643824232	AX-643824232	1A	416701703	T	C								Generic			AX-643824232	GTTCCAACGCGCCCGGCCGCGCGACTTCTCGTCGC[C/T]GGAGTTGGCCGGACAGGCGATGCCGTCATGCTGTG	AX-643824232
AX-643859095	AX-643859095	1A	417216912	C	T								Generic			AX-643859095	GTTTTCTGATGCCTTCTTCCCATGACCTCGTTTGA[C/T]GCATTCAGATCAACCGAGAGCCGGAAGGTCTCTGC	AX-643859095
AX-643799325	AX-643799325	1A	417326126	C	T								Generic			AX-643799325	CACCCCGCCGCCCAAGCCGCAGCTACCGCCGCCGA[C/T]GCCGCCCACCGCCGTTACCACTGCCTTGTGATACG	AX-643799325
AX-111061785	AX-111061785	1A	417384712	T	C								Generic			AX-111061785	ACGTCCCCACCCTTTCATTTGTATTTATTCGGTTA[T/C]CAAATCTCTTCGCGGGTTTGAGATTGACTTCCGAC	AX-111061785
AX-643856653	AX-643856653	1A	417385911	G	A								Generic			AX-643856653	CATCGTGTTGGCATTTTTGTTTTGTCAATGTCACA[G/A]TCATATGATTAATCTGTAGAAGCAAGGAAACACAA	AX-643856653
AX-643867373	AX-643867373	1A	417593263	T	C								Generic			AX-643867373	AAACGTCTGCCAACTGCGAGCCAGAGCTACATTGC[C/T]CATGGTGGAGACTGTGGGCGCAACCCAGGAAGCCC	AX-643867373
AX-643836941	AX-643836941	1A	418237239	T	C								Generic			AX-643836941	TTGTCCTCTCTGGCGTCCGCATCGCAGTAGATGCC[C/T]ATCTCCTCAGAGTTGCCCTCTGGGTCATCCAGAAG	AX-643836941
AX-643858686	AX-643858686	1A	418237538	T	C								Generic			AX-643858686	GGAGAAATCCGCCACTCATGAAGACGGTCCGAGCC[C/T]GCCTCCAACCACTGCGCCAGCTACGTGAAGCTGTT	AX-643858686
AX-643811804	AX-643811804	1A	418239335	C	T								Generic			AX-643811804	TCCGGCCACGCAGGTTCCTCACCGGCTCCCGCCCA[C/T]GCTGCCGTGGCGCTAACCTAGGCTTGGGTCGACGC	AX-643811804
AX-643848030	AX-643848030	1A	418753978	A	C								Generic			AX-643848030	TGAGCCGATGCCGCCTCGAGCTCTTGTTCCTACTT[C/A]GCCGGGTGGCCCGGCCTCCAAATCAACCCAGCCCT	AX-643848030
AX-643824243	AX-643824243	1A	418915309	T	C								Generic			AX-643824243	TCTGTCAGCAGCCGACCAACTTCGTCGACACGGCT[C/T]AGCCTGACCATGTATGTCTGCTCTCCCGCTCGTTG	AX-643824243
AX-643811790	AX-643811790	1A	419434185	G	T								Generic			AX-643811790	TTTAGCTTCCCATTGGCCCGAGCGTCGCCTTCCAC[G/T]GAGCCATTGCTACTGAGTTGGCTCTAGCTTAGAAC	AX-643811790
AX-643824254	AX-643824254	1A	419739786	A	G								Generic			AX-643824254	TACAGTCAAAGCGCCGACATCAGCGGCGCCACTCT[A/G]TGTCACGCCGTAGTAAATACAGCAACACCGACACA	AX-643824254
AX-643859117	AX-643859117	1A	419943867	A	T								Generic			AX-643859117	AGATCATGAGCTTGATGGTGTTGTAGGCAAACGAC[A/T]TGACAACAACACATCCTACCAGCAGCAGTAGGAAT	AX-643859117
AX-643848380	AX-643848380	1A	420037593	T	C								Generic			AX-643848380	ATATAGAGTCATCTTTGTTCTAGTATCGAGTTGTA[T/C]CATGAGTTGTAAATAAATACATGTGTGATGAGCAT	AX-643848380
AX-94689921	AX-94689921	1A	420065067	T	G	AX-94689921	AX-94689921	BA00686994	BS00104340	TaDArTAG007936	TaDArTAG007936		Generic			AX-94689921		AX-94689921	GTGCCGGAGCTATACCACCCACCGATTTGGGGGTAGGTGAGGACCAGTGT[K]GGCTTCGGGTTTAGATTTGGGAGCGCTGCTTCGCTTGATCATTTCTCAAG
AX-111753361	AX-111753361	1A	420521390	A	G								Generic			AX-111753361	TGCCTGCGGCCCATGCGTGCCATCGTCAAAGGCCC[A/G]GTACGGCCCAGCGCCACGTCTTCATGAGCAATACC	AX-111753361
AX-643858708	AX-643858708	1A	420650726	G	A								Generic			AX-643858708	GTGCCCCAGGCAGCTCGCAGTCCACAGGGCGCTGC[G/A]GGCCGCGGCAACACGGACAAGCTTCGACAGCTCTC	AX-643858708
AX-643866932	AX-643866932	1A	420812799	A	G								Generic			AX-643866932	CCCTTCTTCTTCGTGAGCTTAAAGAAGGGTAAGGC[G/A]TGCTTGCCTAGCTTGGATATGAAGTGCCCTAACGC	AX-643866932
AX-643848393	AX-643848393	1A	420859993	G	T								Generic			AX-643848393	CTCAGGAGTAGCCTAGCTAGGTAGGCTCATGAGGA[G/T]CGGAGATATCAAGGCGGCGCAAACCTCACGAGAAC	AX-643848393
AX-643824268	AX-643824268	1A	420872061	C	T								Generic			AX-643824268	AACCTCTGCATCAATGCCATCTCCATCTTCTTCAT[C/T]GTCGGCCACTGAAGCTTGCCGACGTGGATTCGCGA	AX-643824268
AX-643836964	AX-643836964	1A	420872394	G	A								Generic			AX-643836964	CCGACGCCCGAACGCTGGCCGCCGCACTTGCCATC[G/A]CCGCCGTCGTTCTGGGCCATCTCCGACGAAGCTGA	AX-643836964
AX-643811799	AX-643811799	1A	420888681	A	G								Generic			AX-643811799	CCATCGCGCCTGGCCGTCTTATCCTCGTGCAGCGC[A/G]TCGCCACTCCTCCGCCGTGCCGGCGAGCGCGACGC	AX-643811799
AX-643824479	AX-643824479	1A	422501819	G	A								Generic			AX-643824479	ATGGTAATCTAGCCGAGTGTGGGACCCGGCTATCG[G/A]CTGATCTGGTACGGAGCCGACAGGCCACCTGCGCC	AX-643824479
AX-643848401	AX-643848401	1A	422746962	T	C								Generic			AX-643848401	GCCCTGACCTGTCGATCCCGGCGCCGGCAAAGATG[C/T]TAACTATGTTGCCATGCCGGAGGATTCATGTTAGC	AX-643848401
AX-643866942	AX-643866942	1A	422787468	C	A								Generic			AX-643866942	TTGTCGTCAGACAGATCAACAAAGATTACCAGAGT[C/A]CATTGATGGAGGCCGAGAGTGTGTCATTGTCGTCA	AX-643866942
AX-643836682	AX-643836682	1A	422892060	T	C								Generic			AX-643836682	ACGCCTTCAAGGGCCGCGACGCCGAGCTGTGGGAG[C/T]TGACGAAGGCGTAGGACGCGGAGCGCAGCTGACTG	AX-643836682
AX-643811811	AX-643811811	1A	423047452	G	A								Generic			AX-643811811	TTTAAGAGGCCGAAAGCTTAGCACGGGCATCAACA[G/A]GCCAAATTAGGTGACAGGCCTTTAACAGGCCCAGA	AX-643811811
AX-643858720	AX-643858720	1A	423597788	C	T								Generic			AX-643858720	CCGTCCCGAGCAAATCCGGTAAGTTCCGGCCATTG[C/T]TGTGGTCGCTGGCGTCAACTGTTGACGTGGCAGAT	AX-643858720
AX-643824493	AX-643824493	1A	424242745	C	G								Generic			AX-643824493	GCGACGGCAGTGAGCAAAGGCGAAAGCTTGAAGAG[G/C]AAGAATGGAGCGGCGGTTCTGAGATTGGAGAAGGC	AX-643824493
AX-643836990	AX-643836990	1A	424276286	C	T								Generic			AX-643836990	TCATGTTATGCTCTATCATGCCATGCCATTTGATG[C/T]CTCACATATGTCCTGTAGCATATGTCTTCATTCCC	AX-643836990
AX-643848414	AX-643848414	1A	424278640	A	G								Generic			AX-643848414	GGTATTTGGATCGTGTATGCTTCGATTATCCGGTC[A/G]TGGCCTGAGATGAGATACGCGTGACTACTATTAGG	AX-643848414
AX-643867408	AX-643867408	1A	424501752	G	A								Generic			AX-643867408	TCAGGGTTAGTTCCGCGGCGGTGGATGAGGATGCC[G/A]GTGAACCGCCTCTTTGTAGCTTGCAGGGCATCGTG	AX-643867408
AX-643858731	AX-643858731	1A	424758427	T	C								Generic			AX-643858731	CTTCCACTTCCCCACTGCTTAATATGGAGCACCGG[T/C]CAGGGAGCATGGGATCAATGTTCTGCGGCTCGAGG	AX-643858731
AX-643811846	AX-643811846	1A	424783255	C	A								Generic			AX-643811846	TCGGAAGGATCAGTGGATGGTGGTGAGACGGCCAT[C/A]TGTTCGAACGCACGTCATCAACAGGCAAGACAGAC	AX-643811846
AX-643837001	AX-643837001	1A	425173017	G	A								Generic			AX-643837001	AGTGGCATCAACTGGCATATGGCGAGGCCTCCGTC[G/A]TGCCGGCACAAGTCATCAGGGTCATGGCGAAGAAG	AX-643837001
AX-643824507	AX-643824507	1A	425185612	A	G								Generic			AX-643824507	TCCAAAGCAGTTTTGTGAATGGAGCTTTGAGCAAG[A/G]AGATAAATGGCAACAAGATGAGCTAGAACTCGGGT	AX-643824507
AX-643811835	AX-643811835	1A	425194558	C	G								Generic			AX-643811835	CGCCGCAGCCCGCCTAGGCCCGCGCGGAGCCCGCC[C/G]GAGCCCATCAGGGCCCATCCACGCCACCGCTCACG	AX-643811835
AX-643858739	AX-643858739	1A	425205022	A	G								Generic			AX-643858739	CTAATGAGTCTTCAGGCTTGTGAGTCGTCGGACCA[G/A]TGAGTCTCCAGATCCGTGAGTCGACAACCCCCCAG	AX-643858739
AX-643866958	AX-643866958	1A	425205209	T	C								Generic			AX-643866958	CTCTATCGCCGGAGCGCCACCGCTCACCGGATCCA[T/C]GATGCATCGTCGTCCCGCACCGCTGACCTCGTCCC	AX-643866958
AX-94434098	AX-94434098	1A	425260370	T	C	AX-94434098	AX-94434098	BA00292007	No BS code				Generic			AX-94434098		AX-94434098	ACACGCAGCGTACACCATTAGATACCTTAACAGTTTAATTACCAAGGACT[Y]CACCAGCACTACTCTGATGATTTGGGGAAACCAGAAAGCTTTTCTCCAAT
AX-643848428	AX-643848428	1A	426511387	C	T								Generic			AX-643848428	ACTCCCCCACTTGGGAGCACCGGTTCGCGTTCGAG[C/T]ACGAGGAGGCCAAGAGGCGCAGCATCCACGACGCG	AX-643848428
AX-95083489	AX-95083489	1A	426533668	T	G	AX-95083489	AX-95083489	BA00065205	No BS code				Generic			AX-95083489		AX-95083489	GGGGCTCAAAGGAGGCGACGCTTGCCCGGCATAAACTCAGGGATTATCAA[K]CGGTCATAGACTCATACTCCATACTTTGGCAGTGATCCTCGCTGCTGATA
AX-643811847	AX-643811847	1A	426680024	A	G								Generic			AX-643811847	CAGTAAAGGTAGGATCGTGCATAGTGCCCTCTGGC[G/A]CCGATGGTTTATGGCACTCTCCGCCTCGGAGTTGG	AX-643811847
AX-643858747	AX-643858747	1A	426681693	A	G								Generic			AX-643858747	TGAGGGTCATGGGGGCGGGAGTAAGAACTAGGAGC[G/A]TCGGCCATGATTGCGTGGTTTCTCGAAGCAAGTTC	AX-643858747
AX-94391642	AX-94391642	1A	426888911	T	C	AX-94391642	AX-94391642	BA00058149	No BS code				Generic			AX-94391642		AX-94391642	CCTGTTGATGAAATAGGATGTGTGTTTGGTTCTATCGTTCTACCGTTTGT[Y]CTGTGTTACTTGAGTCGAATCGCCGCAACTATGTGCATAAAATGAGTTTA
AX-95109512	AX-95109512	1A	427484763	A	C	AX-95109512	AX-95109512	BA00191912	BS00046491				Generic			AX-95109512		AX-95109512	TTGAAACCGTCGCAGAAATGGGATGTCTACTCCTATGGTGTGATCTTGCT[M]GAAATGATTACTGGTAGATCGCCCATCGCTCTCTTGGAAACTATGCAGAT
AX-643824323	AX-643824323	1A	427498859	A	G								Generic			AX-643824323	ACACGGTGGAATGGAGCATAAATCCTCAAACAAGC[G/A]AGGAGAAGCAGGGAGGCGACACCACAGGTGTAGGG	AX-643824323
AX-643837013	AX-643837013	1A	427672973	G	A								Generic			AX-643837013	CGCAGGTGCCCGCCCAGCTGGTTGAGCTGGCAGCT[G/A]TATTCGAACGGTGGTGGAAGCTTGGTTGTCGGCGG	AX-643837013
AX-643848105	AX-643848105	1A	427764866	T	C								Generic			AX-643848105	TATCGATTTCGACCGAAATCAACTCATCTTTCCAG[T/C]GGCACACTTCGTTTCCCAAGTTGATTCCAGGTTCA	AX-643848105
AX-643837027	AX-643837027	1A	428448461	C	T								Generic			AX-643837027	ACGGTGGCCGGACAAGTTCAAGCCAATGACGCCGC[C/T]GCACTACAGCGGCGCCACTGATGCGCTGGCCTTCT	AX-643837027
AX-643848119	AX-643848119	1A	428581126	T	C								Generic			AX-643848119	CCAGACACTTATGAAGATGAAGGATATTTCAGCTC[C/T]TGGTCTGTATGACCTCGTTGTCACCTTCTTCTAGA	AX-643848119
AX-643811878	AX-643811878	1A	428843536	A	G								Generic			AX-643811878	AGCGCCGCAGGCCCAAACTGCCTGCGGCCTTGGTC[G/A]ACGCATGGCAAACAACGGTGCGTGGGTGCCTCCAC	AX-643811878
AX-643867433	AX-643867433	1A	429268002	T	C								Generic			AX-643867433	TGTCCTACCTACTAGAATTGAAGAGATCAAGCGGT[C/T]AGCCACTAGAGCCGGTGCCATTACGGCTTTAAGCC	AX-643867433
AX-643799988	AX-643799988	1A	429376342	T	C								Generic			AX-643799988	GGGACGACGGGGAGCGCTTGGCTAGCGAACGGCGG[C/T]GACGGTGACATTCGGTTTCGGAATAGAGAGAGCAG	AX-643799988
AX-643858759	AX-643858759	1A	429381604	T	C								Generic			AX-643858759	GCGCGCATATGGAAGATCCATCGACTCGGCGGCGG[C/T]GTAATACATGTGAGCAGTAGGCGCGACGCATGTGG	AX-643858759
AX-643848464	AX-643848464	1A	430580260	T	C								Generic			AX-643848464	CACCAGGAGATCCTCCTCGTCATTGCACTCGCAGG[T/C]GGCAGTGGTGGCCTCGATGGCGGCGAGGTGCGTCT	AX-643848464
AX-643859193	AX-643859193	1A	430853558	C	T								Generic			AX-643859193	TTGCTTGGGGCGGATGATGGTGTGGAAGATGTGCT[C/T]GAGCGTGCTCGGGAGAGTCGCGCTCTCAGCCAAGG	AX-643859193
AX-643799187	AX-643799187	1A	430881730	C	T								Generic			AX-643799187	ATCAATTAATTAATTATGTTAGGTGTTGAGATTTC[C/T]GAAATACTCCAGATCTAGAGGCTCATTTGTCCGTA	AX-643799187
AX-643824348	AX-643824348	1A	430883419	A	G								Generic			AX-643824348	GCGGCGGCTCAGGCGTTGGCGGTGCGGTGGCTCCG[G/A]TCGTCAGGGAAGCGGACGGTGGCGTCCGGGTGATG	AX-643824348
AX-643866985	AX-643866985	1A	430921364	A	G								Generic			AX-643866985	AGACGTGCAGAAGAAGTGCACCACCACCACCGTCC[G/A]AAGACGTCCAGGAGGTGTCAGGGTGTAATCCCGGA	AX-643866985
AX-643811869	AX-643811869	1A	431454016	A	G								Generic			AX-643811869	TGGTCACCGCCCGTCCGCCGCTCGTCACGGTCGTC[G/A]TCGTCACCACAACCACCGTGCTCCCTGGCGCACGG	AX-643811869
AX-643859200	AX-643859200	1A	431866541	C	A								Generic			AX-643859200	GCGTGCACTCGGAAGCAGTGCGGGCGACGCTCTCT[C/A]GGCCAGCGTGCCGCAATCAATGCCGGTGCTAGTGA	AX-643859200
AX-643824558	AX-643824558	1A	431917440	C	T								Generic			AX-643824558	ATGACGTCTGAGCCAAAATGATGAATTCTAGAATT[C/T]GACTGAGGATTGTGAGCAAACGCAACATATTGAAT	AX-643824558
AX-643836761	AX-643836761	1A	432394685	G	A								Generic			AX-643836761	AGAACTGCTTCCGCGGCCACGAGCCGCCCGCTCCG[G/A]TGCGTCCTTGTCACTGCTGCAATCGGTTTGTCGTG	AX-643836761
AX-94990356		1A	432857455			AX-94990356		BA00703268	BS00045755				Generic						CAGGTTTTACTGGAACATTGGACTACATATTCCTGTCGGAAGGCGGTTCA[R]TAAAACCTACCAGCTTACTTCGGATCCCACGAGGGGGTTCCCCGGATGTG
AX-643848475	AX-643848475	1A	432949503	T	C								Generic			AX-643848475	TCGGCCTCTGGCGACGACGACTACATGTAGAACAT[T/C]ATCGTCGAGGGTGGTGCGTCGGCCACTGGCGGTGC	AX-643848475
AX-643811882	AX-643811882	1A	432988530	A	G								Generic			AX-643811882	GTCTTCTCATTTTTCGGAGTATGATTGCAGCTAGA[A/G]CAACCTCGACCTTGCATGCACGTGTCATTAATAGT	AX-643811882
AX-643866998	AX-643866998	1A	432997519	T	C								Generic			AX-643866998	ATGGCTGACCCCACGCCGTGGGCAGCGTCCGAGCC[T/C]GTAACGCTAGAGCTTGGTGGGTGCGATGGGATGAG	AX-643866998
AX-643867011	AX-643867011	1A	433861530	T	C								Generic			AX-643867011	TGATGGTTAAGAAGATCAAGCTCGTCAATGTGGTC[C/T]AGGTCATGCTCATTTGTCGAGTTCTTGCATGCCAA	AX-643867011
AX-643859214	AX-643859214	1A	433915139	A	G								Generic			AX-643859214	CCCCCGGGCGCGGGCGACGCAGACCGGCGCCCTCC[G/A]CCCTCGCGCCGCGGCGCACGTGCACCACCATGCAG	AX-643859214
AX-643848489	AX-643848489	1A	433926416	G	A								Generic			AX-643848489	TAGGCCACGCGCGCGGGCAAACACCTGCCGGCCGT[G/A]GGCCAGGGCCACGTTGCCCACGACGGAGACCTCCA	AX-643848489
AX-643824570	AX-643824570	1A	434409776	A	G								Generic			AX-643824570	GTCCAAGCCGTAATGAGAGCGTGAAGCCACGACCC[G/A]GAGCACACCCACGATCCACCATGAGCTTCCAAATG	AX-643824570
AX-643836774	AX-643836774	1A	434746780	A	G								Generic			AX-643836774	TGAACACGGAGGTGTCGTACGTTCGGTACTTGATC[G/A]GCACGGATCGCGAAGTTCTACGACTACATCAACCA	AX-643836774
AX-643811915	AX-643811915	1A	435092382	A	G								Generic			AX-643811915	CGTGCTCCACTGCACCCAGCCGCCCGGTCCTATCC[G/A]CGGTGGTCGGCGGTGTGCAGGTGTGACCGAGTGAG	AX-643811915
AX-643836785	AX-643836785	1A	435805191	G	A								Generic			AX-643836785	ATCCTGGTGGTGGCGACCGTGAGCTTCGCATCATC[G/A]GTGTCGACATCGCCCTAGTCGTTTCTGTGAACCGG	AX-643836785
AX-643811919	AX-643811919	1A	436386582	G	A								Generic			AX-643811919	TGTTAGTAGGACAGGAGTGATGAGAATATATTTGT[G/A]GAACTGTTTCATTGATATCCGGAATACTTCCGAGA	AX-643811919
AX-643848170	AX-643848170	1A	436387229	T	C								Generic			AX-643848170	GGCCGGCCTCCTCCTCGCCCTGCCGCTCCGTCTAG[C/T]GCCGCCACAGCCTCTAGGGCCAGGGAAGCCATGGC	AX-643848170
AX-643824585	AX-643824585	1A	436695839	G	T								Generic			AX-643824585	CGACGTGACCGTGCGCACGTCCAACCATTAGCAGA[G/T]CGCGCACGGAGGGACGCGAGCAGAGCGGTCCGCAG	AX-643824585
AX-643858803	AX-643858803	1A	436841373	A	G								Generic			AX-643858803	AGAGGCCAGCACGACAGTCTACATCCTAAATGCGA[A/G]TGGGTCGTGGACCAATCGCCCTCTGCAATCTCGCA	AX-643858803
AX-643848184	AX-643848184	1A	436924866	T	C								Generic			AX-643848184	AGGACAAGCTCGGGAGGTAGCTCACGTCCCTGCGG[C/T]AGGAGGCTTGGCGCGGAATGCTGGTTCAGTTATCC	AX-643848184
AX-643824400	AX-643824400	1A	437208129	G	A								Generic			AX-643824400	GATGCGGGTGATGAGGCCCTCAAGGTTTGCATACG[G/A]ACTGATGATATTTGGTTCTGTGTCGCGTGTGTCAT	AX-643824400
AX-643797367	AX-643797367	1A	437227003	A	G								Generic			AX-643797367	AAAAATTGCAAGCACCGGTGCCAAGTCTAATACCT[G/A]AACTGTGATGGGCTGAGAATACCATTATCCTCGTA	AX-643797367
AX-643837089	AX-643837089	1A	438152984	G	A								Generic			AX-643837089	CCTCTCCGTGCTAGCTCTCGTGCACCGTACGCGCC[G/A]CCTCGAGATCGCCCGAACGCGCCGTCGTGGAGCTC	AX-643837089
AX-95661477	AX-95661477	1A	438366099	T	C					TaDArTAG007380			Generic			AX-95661477	GATGTATCAACCAAACGTAGCCACACAGATCCTTC[T/C]GCAGGAGCAGGTAATGTAGCACTTGCTGGTTCCTC	AX-95661477
AX-643811943	AX-643811943	1A	438370669	T	C								Generic			AX-643811943	CATAGCAGATCCGGGGCAGGGCCCGGTGTTGGCCG[C/T]GGGCGGCGATCCAACAGCGCAATCAGCCATAGATG	AX-643811943
AX-643824611	AX-643824611	1A	438465722	G	A								Generic			AX-643824611	CTGGCAGGGAAAAATTCAGTCACGAGGCAGGGACA[G/A]AGAGAGGGCCGGAGTGAGATCGAGAGGAGGCGAGG	AX-643824611
AX-643848529	AX-643848529	1A	438465746	G	C								Generic			AX-643848529	AGGCAGGGACAGAGAGAGGGCCGGAGTGAGATCGA[G/C]AGGAGGCGAGGCGACCTGGCCGTGGCCGGCCGGCG	AX-643848529
AX-643856232	AX-643856232	1A	438466162	C	G								Generic			AX-643856232	CGGTGACGTGGCACGAGGCGATGGCTCGGGCTCCT[C/G]TTGAGATGAGGGAGGAGGAAGGGCGTCGATCCAAT	AX-643856232
AX-94778455	AX-94778455	1A	438685324	T	C	AX-94778455	AX-94778455	BA00111543	No BS code				Generic			AX-94778455		AX-94778455	AAAAGCTCAGCGCAAGGTGGCGAGAGAGATTAAAACAGCGCGTG[Y]ACTGGGGCTGATGCCTTTCACGACGATGGGCAAGAGACCATTCATCTTTGGCAGAA
AX-643836811	AX-643836811	1A	439077073	C	T								Generic			AX-643836811	TTGTTGCTAAGCACACATTATTTAATGAGTTAGCA[C/T]CTAAAGTCTTTCATGTATTGGTCAAATTATTTCAT	AX-643836811
AX-643867042	AX-643867042	1A	439191899	C	T								Generic			AX-643867042	AACTGGTCCATGATGACTGTGACTAGGCAGTCAAC[C/T]GGAACCCACCAGTTAGCCTCATAAATGAACTTCTG	AX-643867042
AX-94533717		1A	439847914										Generic						AGAGAGCGCCACTCAATACTATGTGGTCGTTCTCT[A/G]ATTCAGTTGCAATACAAGTGACATAACTTCTTTAA
AX-111662728	AX-111662728	1A	440075791	T	C								Generic			AX-111662728	ATCTAGATCTTTGGTCACATCGTCTCATGGAAACA[T/C]GTGACAAGAAGGACGTCTACTCGTGGCGTTCCTAC	AX-111662728
AX-643836824	AX-643836824	1A	440713657	C	T								Generic			AX-643836824	TGTTAAGTTTCGAGTGTTGATATGGAATAAATCTT[C/T]CGTCTGGTGGGTTGTTCTGCCGTGTGTGGATTTCA	AX-643836824
AX-643867053	AX-643867053	1A	440779909	G	A								Generic			AX-643867053	GTAGCCGACGCCGTCGAGCCTCTCCTTGTCCTCTC[G/A]CTTGACCGGGTCGCCCTCGTAGAATATCTCCGTGT	AX-643867053
AX-643859253	AX-643859253	1A	440895840	A	G								Generic			AX-643859253	AGCTGGAGGCGGCGTCGACCCAGGCCTAGGTTAGC[A/G]CCGTGGCGGTGTGGGCGCGGGCCGGCGAGGAGCTG	AX-643859253
AX-643824623	AX-643824623	1A	440914829	C	T								Generic			AX-643824623	GCTCCGGGACTGACCCGCGGTTGGCCTGGACCTTC[C/T]CGGAGATCGTGGCCACCGCCGAGGCCCGTCTGTGA	AX-643824623
AX-643848211	AX-643848211	1A	440955412	A	G								Generic			AX-643848211	ACTCAGGCCAAGCAGTCGGTGAACTTCTGGACATC[G/A]TGCAGCCGGGCCAGCTTGGGCATGCGTTCGATGGC	AX-643848211
AX-86173886	AX-86173886	1A	441235934	T	C					TaDArTAG005666	CIMDArTAG05666		Generic			AX-86173886	ATCCAGCGCGTCATCCCTGAGCTCCGCAACTTCTT[T/C]GCTAAGGCACTAAGGCCAGGCCACCGGAGTGCGCA	AX-86173886
AX-111235528	AX-111235528	1A	441606713	T	C								Generic			AX-111235528	TACTGACACGGACCAGGGATGAGAAGAACAAACTA[C/T]AGGCTGCCAACATCACGCAAGCCGAGGAGCTGAAG	AX-111235528
AX-643859263	AX-643859263	1A	441764437	A	G								Generic			AX-643859263	AGAAATTGGGCGATTTCGTCCTCAGAGGCCATCTG[A/G]TCATAATACTTCCTCCCTCCCGAAATACTTGTCGG	AX-643859263
AX-643867064	AX-643867064	1A	441802402	T	C								Generic			AX-643867064	TCTACTACCACTATAAAAGAAAGAGAGGCGCAGAT[C/T]CAAATAACAATAGCCGTCTATCTGAGATATCCAAG	AX-643867064
AX-643824636	AX-643824636	1A	442410156	G	A								Generic			AX-643824636	GGGGAGGCCCTGCTCGCGACGTACGGCACCGGAGC[G/A]TGGCGGCGGCCGAACTAGCCGGAGATGAGGCAGAC	AX-643824636
AX-643848220	AX-643848220	1A	442457325	A	G								Generic			AX-643848220	TGAGTTCCCGCGTTTATCTCACGCCGCCGTTTCCC[G/A]CCTATATCTCCCACCATAGTTTCCCGCCTATATCT	AX-643848220
AX-643811942	AX-643811942	1A	442800564	A	T								Generic			AX-643811942	ATGGACCCACCTGCAAACCCAAACTCGGCAGAACA[T/A]GAACGGAAACATCTATGTATGTGTGCATCCAGTTC	AX-643811942
AX-643811978	AX-643811978	1A	443093536	A	G								Generic			AX-643811978	AGGCCGCTGCTCCGGTCAAGTTCCTCGCCGGATCC[G/A]GCAACCTCAGCCTTGAACCCGACGTCTCCGTCCTG	AX-643811978
AX-110597450	AX-110597450	1A	443192795	T	C								Generic			AX-110597450	GCGTGTCCAGACTATACAATGACGTGATCAAGTTA[C/T]AATATTGAGTGAATCAATGAACTGATCAACACTTA	AX-110597450
AX-643848566	AX-643848566	1A	443348385	G	A								Generic			AX-643848566	AACATACTTATTGGAAATAATACATATTGATGTAT[G/A]TGGTCCGATGAGCGTTGATGCTCGCGGCGCGTATT	AX-643848566
AX-643824649	AX-643824649	1A	443715570	T	C								Generic			AX-643824649	TTCGGTCGACCGAGTGAGAGTGACTGCACACTGTG[T/C]TGCAACGACCTCCTACGGCTGCACGACTGCGGTGA	AX-643824649
AX-643836848	AX-643836848	1A	443871560	A	G								Generic			AX-643836848	GTAAGAACCGCAACTTCGCCTTCGACGGTGTCATC[G/A]CAAGGTACCCGAAAGCCCATAAGTTCCTTAAGGTA	AX-643836848
AX-643858856	AX-643858856	1A	444012312	C	G								Generic			AX-643858856	TCGAAGAACTGCTGCACTTCGGCGTCCTCCGGCTC[C/G]TTCCAGCTCGGGACGGGTCCGTGCGTGTTGCATTC	AX-643858856
AX-643848245	AX-643848245	1A	444574966	T	C								Generic			AX-643848245	AGCATGGGTAACGTCCTTCGCTATCATTCTCTTGA[C/T]GCATTTCTGCATCGGTAGCACCTCAGGGACCGACC	AX-643848245
AX-643811964	AX-643811964	1A	444786521	C	T								Generic			AX-643811964	GTTGGAGAAACTGACACCCGCCAGCCACCTGTGTG[C/T]AAAGAACATCAGTAGAACAAGTCTCGCGTAAGCGT	AX-643811964
AX-643836860	AX-643836860	1A	444917768	C	T								Generic			AX-643836860	CTCTTCAAGGCCCAGAAAAGTTGGCCTACGAAGAC[C/T]AAAGACATCGAACTCGACAGCGAGAACCCGGCCTC	AX-643836860
AX-643824465	AX-643824465	1A	444972556	T	C								Generic			AX-643824465	TGTGCAACCTGCGGTGGTCAACTCTCTTCCAATCC[C/T]GTGCAGCCAATCGTCAGCAACTATTGACTCAGTGC	AX-643824465
AX-643867094	AX-643867094	1A	445148654	T	C								Generic			AX-643867094	CAATGAGGAGCTTGGGCGCGCGGGCTAGAGCAGTA[C/T]GGAAAGGTCATTCGTGTGCTTCTTCACGACGGTGA	AX-643867094
AX-643859289	AX-643859289	1A	445504881	T	C								Generic			AX-643859289	TAAGAGTTAAAGACTAGAATACACAAAACTTATAG[T/C]CAAATTAGCTTTGGAACTTCTACAATTACATTGTA	AX-643859289
AX-112285811	AX-112285811	1A	445880591	A	C					TaDArTAG007381			Generic			AX-112285811	CCTTAGTTGCTAGATATGCAATGGAGTCCAGTAAG[C/A]AAATAGCTGCTGGTATAATCAATCTTGGTGATATG	AX-112285811
AX-643859300	AX-643859300	1A	445994854	C	T								Generic			AX-643859300	GAGGGGTGCAGTGAGGATTCTTGCTGCTCGTTCCT[C/T]GCCAGGCCGGTGGCGGCGTTGGCGGCGGGCGAGGT	AX-643859300
AX-643837172	AX-643837172	1A	446597443	C	T								Generic			AX-643837172	TCAAAATTTATTGATGGTTCTATAATTTCTAAATG[C/T]GGCACTATTCCCAGATGGCGTAACGCGGGCACGCT	AX-643837172
AX-643848593	AX-643848593	1A	446605050	C	A								Generic			AX-643848593	CTCTGTGAGAATTTGAGCCGGCGGGCGCGCAGAAC[C/A]GCCAGCACTAGCCGCCGCAGCCATTGAGCCGGAGG	AX-643848593
AX-643824675	AX-643824675	1A	446607838	A	G								Generic			AX-643824675	TGACTAACCGGCTGGGCCCATGTGCCATCGACGAC[G/A]CCGACGATCGTCGTCGCCTCGACCGACTCACCCTC	AX-643824675
AX-643867549	AX-643867549	1A	446720514	T	C								Generic			AX-643867549	GATGCCAAGTCCGGCAATTATGCTATCAGCTAGGA[C/T]AAGGTTTGCCACCCGATCGAGCTGGGAGGTCTCAG	AX-643867549
AX-643812004	AX-643812004	1A	446813848	G	A								Generic			AX-643812004	TGGCTGGGGTGACACGTGAATAGTGCTTGGGTACG[G/A]CCGTATCATCGATGCCTTGTCGGTGTCGGGTTGGG	AX-643812004
AX-643848604	AX-643848604	1A	447559747	A	G								Generic			AX-643848604	TGGCCCACTGCCCGCACGTTCAAACCTGAGGTCCT[A/G]GAGAAGTACGACGGCAAGACCCATCCATCCGAGTT	AX-643848604
AX-94719376		1A	447641117										Generic						AGTCAATAGAAGATTAAACTAAGCATTCTAGGTAG[C/T]AGTGAGGAAGAAACAAGGTGGCCATGGAGCTTTTT
AX-643858890	AX-643858890	1A	448230650	T	G								Generic			AX-643858890	TTAATGTTCGATGACGCTAGACTAGTATTGGGAAA[T/G]TCACATTCGTGGCCGAATTTCGGAGTCCCGGATGA	AX-643858890
AX-643811983	AX-643811983	1A	448407548	C	T								Generic			AX-643811983	GACGTCAGAAGCCCAGCCATGATTGTTTACTGCAA[C/T]GCGGTGAGGAAGTTGGAAACGAAGTTTGAGGGTTA	AX-643811983
AX-643837187	AX-643837187	1A	448885631	G	A								Generic			AX-643837187	GGCCGTCTTCCGGGAGAGCGAGGAGGACGAGTGGC[G/A]CAGGGCGGAGGCGGCGGAGGCGAAAGAAGAGGCTC	AX-643837187
AX-643824488	AX-643824488	1A	449001821	T	C								Generic			AX-643824488	ACGGCCTAGCGCGTGGCTCCACCATCGGCCCGGCG[C/T]GGCCCAACATAAGGACTCCACAAGCAAGACCCCCG	AX-643824488
AX-643867557	AX-643867557	1A	449037641	C	T								Generic			AX-643867557	CAACGCTGTAGCTAGCCACACATCCGTCGCGTCGG[C/T]GCACTCGTCCTCCTTCACGGCGTGCCGCAGCAGCT	AX-643867557
AX-643824502	AX-643824502	1A	449572098	A	G								Generic			AX-643824502	CATCGCCGCCCTCGTAGGGCAGCGAGGCATGGGCC[A/G]CCGCGTGCGGGCCGTCCTCGAGCGCACCACTGCCG	AX-643824502
AX-643812022	AX-643812022	1A	449809956	A	G								Generic			AX-643812022	AAATACCTTACTTAGAGAAAAAAAAAGGGAAACAC[G/A]ATATTACTCATGGGTTCTGGTTTCAACACTAATTT	AX-643812022
AX-643867118	AX-643867118	1A	449943097	T	C								Generic			AX-643867118	ATCGATGAAATCTTCACCTCTAGCGAGTCCCACGA[C/T]GAGCCGAAGTTGCCACATGCGGCCATCTACCCAAA	AX-643867118
AX-643848616	AX-643848616	1A	450431968	G	T								Generic			AX-643848616	ATGGGTCTGCGCTCAAGAGATCCGCCTGCAGTTGG[G/T]TCATATCTGAAAGGGCACGCTCCAAGGCGGTAGCA	AX-643848616
AX-643858902	AX-643858902	1A	450511516	A	G								Generic			AX-643858902	GTGATAACGGCCGCCCCGCACTCGAACACCTCTCC[G/A]GCCTTTAGCCCTTGCTGCTTCGGAGAGAAGAAGCG	AX-643858902
AX-643836897	AX-643836897	1A	450664697	C	A								Generic			AX-643836897	TTTCCCTGGATGTGCATGCATTTAATGTACATGTC[C/A]AAATTGTGATGTGGGCACCACAATTTGTACAACTT	AX-643836897
AX-111354094	AX-111354094	1A	451068694	C	A								Generic			AX-111354094	TCGGCTGCTCCCACTATGCTCATAATCAAGGCATT[C/A]TATGAGTTAACATCTCAATATTCATATTGCTTCTG	AX-111354094
AX-643859332	AX-643859332	1A	451709804	G	A								Generic			AX-643859332	CAAGGCCAAGACCCGCTGATTACCAAATGTTGGAC[G/A]GCCACCTCCACATACGACGTATACATGGCAGACAC	AX-643859332
AX-643848631	AX-643848631	1A	451785911	G	A								Generic			AX-643848631	AGAACATAGCTCGTGCGAGCTCGTCTCCAACATGC[G/A]CACTGGAGGATGCATGAGAACCTGAGCCATTCCTG	AX-643848631
AX-643867574	AX-643867574	1A	451804467	T	C								Generic			AX-643867574	TCTTCTCGTGATGGAAGGGTTCCTGTCGTGGCTCG[C/T]CGGAGCAGCCCAGAACCAGCTCCCAGCGAGGGATG	AX-643867574
AX-643824515	AX-643824515	1A	451939738	G	A								Generic			AX-643824515	AGGGCGTGGACGCCGTCATTGAGGGCGTCGCCAAC[G/A]CCGCCGAGGCGAACGGCGAGAGGATCGCCGCCGAG	AX-643824515
AX-643836911	AX-643836911	1A	452016924	A	G								Generic			AX-643836911	TCCAACATCTAGAAGTCCGAGCCGATTCCAACCCT[A/G]CGATCTCCAAGATCAATGGCGATTTCGATGCCAAG	AX-643836911
AX-94831368	AX-94831368	1A	452020371	T	C	AX-94831368	AX-94831368	BA00259496	BS00086630				Generic			AX-94831368		AX-94831368	CCCCTTCCCGCGCCTCCACTTCTTCATGGTGGGCTTTG[Y]GCCGCTCACATCTCGTGGGTCGCAGATGTACCGCTCCCTCACTGTCCCTGAGCTCACACAGC
AX-643867140	AX-643867140	1A	452358408	A	G								Generic			AX-643867140	GGATGTGTAATTTCCTTCTTCGACGAACCGACTCT[G/A]TACAGCCCTAGGCCTCTCCGATGTGTATATAAACC	AX-643867140
AX-95188992		1A	452759831										Generic						GAGAAGTTGTTGGTGTACAAGCACACACCCAAAGG[A/T]TCACTCTATGATCAGTTACATGAAGAGGGGAAAGA
AX-643812016	AX-643812016	1A	452787914	A	G								Generic			AX-643812016	ACCTTCCTTCAGCCGAGGTAGATCCCAGACGATGC[G/A]TGCTTGAAAGATCGTGTCGCCTAGAGGAGGGTGAA	AX-643812016
AX-643836924	AX-643836924	1A	453021898	A	C								Generic			AX-643836924	CTCGAGTGCGCGTGCGAAGCTGTCCCGAACCCGAC[C/A]TGGACATTCGTGATCGATGGATTCGGATCATCCCG	AX-643836924
AX-643858923	AX-643858923	1A	453309958	T	C								Generic			AX-643858923	ACGGATGGAGGCGAAGGATCGCTCCTCGCTGAGGA[C/T]GCTTTACAACATCGGCCTGGAGAGCCTGCTGGCTG	AX-643858923
AX-643848645	AX-643848645	1A	453515759	G	T								Generic			AX-643848645	TTTGTCGATCCTAAAGGTGTTAACAAAGTGTGCAA[G/T]CTTCGGCGATCCATTTATGAACCGGTGCGAGCATC	AX-643848645
AX-643824528	AX-643824528	1A	453570180	G	A								Generic			AX-643824528	AGCTAGTTTTGCAGAAAGATGGCTGGCGGGTGTCT[G/A]TTCCTCCTACTTTAGTTAATTCGAATTTGACTGCG	AX-643824528
AX-643867594	AX-643867594	1A	453971495	A	G								Generic			AX-643867594	CAAAGGAGAAAAGTGGCGACGAGAAGGAAGACCCA[G/A]TTGAGATAAACCTTCTGAAATACAGTCCAAGTGCC	AX-643867594
AX-95658759	AX-95658759	1A	454333708	A	G					TaDArTAG007382			Generic			AX-95658759	AGCTACTACATCTTTGCTGGTTTTGTTTTTATCCC[G/A]CTGACCCAGCCTTATCTCCATGAATTTGGGGAGGA	AX-95658759
AX-643837232	AX-643837232	1A	454340126	A	G								Generic			AX-643837232	GTGCGAATAAATCATAACCGGGCCGGGTTCTCCTC[G/A]GGCCCAGAGCGAAACACGGGCCGCCGCACGAGCCC	AX-643837232
AX-643824732	AX-643824732	1A	454421255	G	A								Generic			AX-643824732	GGCGAGATTGGGAATGCCGACGCGTCCACCTCAAC[G/A]CGTCGTGGCGAGCAGCAGAACACCGATGCGTCCTC	AX-643824732
AX-643848657	AX-643848657	1A	454592199	G	C								Generic			AX-643848657	TTTGCTATCTGCTTGCTCTTTGCCGTCAGCCAGCT[G/C]ACGACAAAGACTGTCTTTGCCGTCAGCTTAGCATA	AX-643848657
AX-643858933	AX-643858933	1A	454670105	T	C								Generic			AX-643858933	AGATAATAACCCTACTCCTTCATGTCTGAGTATAT[C/T]TGGTATCTATATCTGGTACATAATGCTCCTGGAGC	AX-643858933
AX-643812031	AX-643812031	1A	455200182	T	C								Generic			AX-643812031	AGGCAGGTGGTCTCCTTCCAAAAGCGGCAAGACGC[C/T]TGTGCCAGTGACCTTTGTCCATCCAGAGGCACCAG	AX-643812031
AX-643836946	AX-643836946	1A	455468747	T	G								Generic			AX-643836946	CTTCTGGGCCAGATTCCTCCTTGTCAAAGATAAGA[T/G]CGAAGATTGTGACAACGAAGACGCGATCACAGCAT	AX-643836946
AX-643867599	AX-643867599	1A	455545374	T	C								Generic			AX-643867599	GATTGGTGCTTTCCAAAGGAGTACACCAAGTGTTA[C/T]ATCTCAAGGCATCTGCTGGGTCGTGAGCCATCAAA	AX-643867599
AX-643824555	AX-643824555	1A	456109758	G	A								Generic			AX-643824555	CGTCCGCCGCCGCCTGGGTGGCTCGGATGTTCTCC[G/A]CAGGTGTAGCATACACAAGGCGTCTTGCCCTGAAC	AX-643824555
AX-643812071	AX-643812071	1A	456318449	C	G								Generic			AX-643812071	AGAGGCATGTAACGTGGGACCAGACGGGCATGGAG[C/G]TTAACAGAACGATGAACTAAGCAAGCGGGTGAGCG	AX-643812071
AX-643858944	AX-643858944	1A	456650247	A	G								Generic			AX-643858944	GAGCGGGCGGCGAGGAGGCGTGGTGACGGCGCGCG[A/G]CGGCCAGGGCGAAGGCTCGGCGGGCAGCAAGGAGA	AX-643858944
AX-643848668	AX-643848668	1A	456667936	G	A								Generic			AX-643848668	CGAGGGCCCCGGAGGAGCTGATGCTGACCGCCACG[G/A]GCGGCGCCGTCATCGGCGCCGACGGGTCATGAAGG	AX-643848668
AX-643848680	AX-643848680	1A	457336835	G	A								Generic			AX-643848680	GGGACGGCCTTCTGCGTCTCGCTCGATGGAGATCC[G/A]GGTTCAGCCTCGGCTGGCAGCCGACTCTTTCTCAT	AX-643848680
AX-643858951	AX-643858951	1A	457618617	T	C								Generic			AX-643858951	GACCACGCCAATCCCCACCGAGCTAAAATAGTTCC[C/T]GCACATGGGTGCGCGACACGGAAACACAATGCAGA	AX-643858951
AX-643867607	AX-643867607	1A	457787866	G	A								Generic			AX-643867607	GAACCGGCTTAAGGCTGCAATACGAGCCGCCAAAC[G/A]CTGGACATCATTGATACACACCAGTTTAGCCAGAG	AX-643867607
AX-643812083	AX-643812083	1A	458091527	C	G								Generic			AX-643812083	AATTCATTCATGATGCTACTGAAAATTATTACGAG[G/C]GAGGAATATTGTCGGAGAAACTGATCCACGAACAT	AX-643812083
AX-643836961	AX-643836961	1A	458231475	A	G								Generic			AX-643836961	TAGCTCCTAGCCAGGTGGATTGCCAGAAGGAGGCC[A/G]TGGTGCCGTTGCCGATGGTGACCGCGGTGCAGGCC	AX-643836961
AX-643824569	AX-643824569	1A	458232992	T	C								Generic			AX-643824569	TTTATTGCGCAGCCGCGGTCCCGCTTGGTGCCTAG[C/T]AGGTTAACAAAGTGATCATGGGCGACGGCTGCTTT	AX-643824569
AX-95679169	AX-95679169	1A	458397080	A	G					TaDArTAG005667	CIMDArTAG05667		Generic			AX-95679169	GTACTAGCTAGCTAGCTACGTGACAGTGTTCTTCT[A/G]TGAGTTAATTCCCAGATTAGGTCTGGAGTACCGTG	AX-95679169
AX-643867612	AX-643867612	1A	458602661	G	A								Generic			AX-643867612	GCAGCACCGTCACCGTGGCCTGAGAGGCGCAGAGC[G/A]TGCTCTCTACCGCCGCCGTGCCCGTGAAGCCATTC	AX-643867612
AX-643824582	AX-643824582	1A	458711678	T	C								Generic			AX-643824582	GTGACACGGATGTCACTTGAAGTTAGGTCTGTGTG[C/T]GGCTCCGACACCATTGAGTCTGCGGCTCCTCTGGC	AX-643824582
AX-643848353	AX-643848353	1A	458741238	A	G								Generic			AX-643848353	CACCTATCCGCCCGGCCGAAGGGCACACCCGCAAC[G/A]GCGGCACTCGTTCTAGGCTAAATCGGAACTCTCCG	AX-643848353
AX-643837268	AX-643837268	1A	458764974	G	A								Generic			AX-643837268	CTCTCCCTCCACCGTGCCGGCCCTGCAGGCCCATC[G/A]CGGGCCCGCCCAGGCCCGGTGCCATGCCGCCGCGG	AX-643837268
AX-643858962	AX-643858962	1A	459511526	T	C								Generic			AX-643858962	TCAATTCCCCCTCGGCAGAGTACCAACAGAGGCTT[C/T]CAAATGGGATTGCGTAAGAACAGAGACTTGCGGCG	AX-643858962
AX-643799349	AX-643799349	1A	459528473	A	G								Generic			AX-643799349	ATCCAAGAGTGATGGGTGGCCGGGCTCCAGAACTC[G/A]GGCAAGGACCTGGCGTCAGTGCTGCGAACGTCGTC	AX-643799349
AX-94550611	AX-94550611	1A	460993037	A	G	AX-94550611	AX-94550611	BA00009678	BS00072606				Generic			AX-94550611		AX-94550611	TTCTGCAACACGGAGGTGCAGGAGCGCTGGATGTGGACAATGGCCAGGAC[R]CCATTTGAGCAGTCCCTGGATGGTTGTAGGGTAGCTAGTTTAAGATGATA
AX-86179792	AX-86179792	1A	461048323	T	C								Generic			AX-86179792	AAGAGCATTGTCATCGTGTTTATGCGTACATGTGG[C/T]CTCACAATGCACGCTGAGAATGCATGTACTATTGT	AX-86179792
AX-643858976	AX-643858976	1A	461264044	T	G								Generic			AX-643858976	GAAACCAAACTCGCCCTCCCGCACAAGCGAGCTCG[T/G]CGGCAATGGCCTGGCTCACCGGAACCGCAGATTCA	AX-643858976
AX-643836989	AX-643836989	1A	461264505	G	A								Generic			AX-643836989	TTGTCCTGAACCTCGCCCACTTCGCCACCTGCCTC[G/A]AATTCGTTGACTCCGCCTCCTGGATGGCCCAGAAG	AX-643836989
AX-643848704	AX-643848704	1A	461358670	A	G								Generic			AX-643848704	GCTTAGTGGCAATGAAGCGCTCAAAAGAGAGCTCG[A/G]CCTCCATCACCTTTGGGTCAGCGTCGAACTTGGTG	AX-643848704
AX-643824596	AX-643824596	1A	461411759	A	G								Generic			AX-643824596	AATGAGGCCATGGTCTTGTCTGAGAACCAATTTCC[A/G]TTGTCCTATACTAAGGACTCCCAATCTATGACCGA	AX-643824596
AX-643848378	AX-643848378	1A	461526981	A	G								Generic			AX-643848378	CCCAATGGACCCCTCAAACATGTCCTATATGTTCA[G/A]GCTATCCAGCACACCAGAAACCATCCCATATGTGA	AX-643848378
AX-643837004	AX-643837004	1A	461746781	A	C								Generic			AX-643837004	TTCTTTGACTTGTCCAAAATTTCATAATATAAGCA[C/A]TATGTTGAAGAGCTTAGTGAAGAAGTTCATCCTCC	AX-643837004
AX-94456767	AX-94456767	1A	462435377	T	C	AX-94456767	AX-94456767	BA00417665	BS00032614	TaDArTAG007941	TaDArTAG007941		Generic			AX-94456767		AX-94456767	TGTCGCTGATGGTTAGGTTCCATGCCTTATCTTCCTGATAGGATATTGCC[Y]CCACTAATGTTGCTGTAGTACTTTCCCTAGTCATAGGGATGGGGTTACCG
AX-643812084	AX-643812084	1A	462754008	C	T								Generic			AX-643812084	AAGGCATTAGATTCAAATCTCACCATCTGGTTATT[C/T]TGTATCAGCAATTCTTAGGACACAATGAACTCAAG	AX-643812084
AX-643824610	AX-643824610	1A	462802735	C	T								Generic			AX-643824610	TGCTACTTTTTTGTCAAACTTTGTTCTATTAACAA[C/T]TACAGCTAGTCACAAAGAATTTAAAGGTAGGTAGG	AX-643824610
AX-643824624	AX-643824624	1A	463194520	G	A								Generic			AX-643824624	GTATGCGGTGACGTGGCACAGTCTGTGTGTTATAG[G/A]GCGTGTGGGCGGATTCCGCTTCGACCACACGTGTG	AX-643824624
AX-643868216	AX-643868216	1A	463494639	A	G					TaDArTAG000673	CIMDArTAG00673		Generic			AX-643868216	CTCAACCTGCTGCCCCGCCGGTCCACGTAGGTTCG[A/G]ACTAAAAGGTATCGCCTCGCACTAGCATGTGTAGC	AX-643868216
AX-643812120	AX-643812120	1A	463819272	C	T								Generic			AX-643812120	CATGTCACATATGCTCACAAACAAGTATGTACACC[C/T]ATCTTTATGTATGTACATATACAGTGGCGATTCTA	AX-643812120
AX-643837018	AX-643837018	1A	464093937	A	G								Generic			AX-643837018	ATCCTGCAGTGCTGGCCGATCTCTCGACAAGGTTC[G/A]TGCAGTCTTGCTCTCCGTCAACTGTGCTCCTTGTG	AX-643837018
AX-94550326	AX-94550326	1A	464116441	A	G	AX-94550326	AX-94550326	BA00008267	No BS code				Generic			AX-94550326		AX-94550326	CATGTTTGCTATCTCGTTCTCACGCAGTGGTAATTGCCGTCAATTGCACT[R]AAACAATTAGTGCGTATGGTATTGAATTTATACTCCAGCCAACTCATGTA
AX-89565473	AX-89565473	1A	464797495	T	C	AX-94753347	AX-94753347	BA00041419		TaDArTAG007942	TaDArTAG007942		Generic			AX-89565473		AX-89565473	CAATGGCATCTCGGATTTTATCTGTGGAGAGCTCTT[Y]TCGCTGCTCTTGTGACCCTACAAGGCCTTGGGCAGGCGCTACATTATCCTCTGAGCTGTTTGTA
AX-95182099		1A	464837025										Generic						GGAGGTTCTTGAGAGCGGGGAGCTGGATATGAGCG[C/T]GTTGCACATCTAAACGCTGCTTGTGATGTGGGACT
AX-86178598	AX-86178598	1A	465131790	T	C								Generic			AX-86178598	GAACAACGGGAGATGAGGAGGATGTGCTACGCCGG[C/T]GAATTGGAGCTGCAGGGAGAGGCGTGGAGCGATGG	AX-86178598
AX-86177857	AX-86177857	1A	465131806	A	G								Generic			AX-86177857	GGAGGATGTGCTACGCCGGCGAATTGGAGCTGCAG[G/A]GAGAGGCGTGGAGCGATGGAGATCCGACTAGCGGC	AX-86177857
AX-643859426	AX-643859426	1A	465136182	A	G								Generic			AX-643859426	TGATAATAAATGAACAGTGTGACACCATTTAATAC[G/A]GAGATTGATATCAATTTATCACATATGCCAGACGT	AX-643859426
AX-643848399	AX-643848399	1A	465316227	G	C								Generic			AX-643848399	ATGGACAAATCTCGGGGCTCCTCGTGCGAGGCCGT[G/C]TCGGGCTGTAAGCGGCCGCGCGAGGTGTCGCCTTC	AX-643848399
AX-109685661	AX-109685661	1A	465491887	T	C								Generic			AX-109685661	ACAAATAAATTTTGGAGGATGGATGGGTGTGTGTG[C/T]AAAGGATAGTTGTGATAGCCTGGCTCATTAGGGAT	AX-109685661
AX-643812119	AX-643812119	1A	466269726	G	A								Generic			AX-643812119	ATGCGAGGGGAGGCGCCCGCGTCGGGCACGACAGC[G/A]GCGGCGAACTCATGCTGGAGATGGACTCTGGCTGG	AX-643812119
AX-643837046	AX-643837046	1A	466604720	A	G								Generic			AX-643837046	TAGCCACAATCTAATGCTATCTACAGGCTTTAACT[G/A]GATACCTGTATATGCAGCTAGCGTATGAGGTTCTC	AX-643837046
AX-643859439	AX-643859439	1A	466700474	G	A								Generic			AX-643859439	GAACAAGGTAGGAGAAGAACACTTACTGGTGCACC[G/A]TGGCGTAGTCCCTCCGCTTCTTAAGCTTGATGCCG	AX-643859439
AX-643800853	AX-643800853	1A	466931815	C	G								Generic			AX-643800853	CATTAAGGTGGCAATCCCGTGGCTTCGGCCATCAT[G/C]CCGTGATGCGCATGTCACTTAACATTACAACATAT	AX-643800853
AX-643867650	AX-643867650	1A	467262335	T	C								Generic			AX-643867650	CAAGCAGATTCACACATAATGACGATACCAAAGAC[C/T]GCCTGCAATAAATGTGATGGAGCAACCACTGAAGA	AX-643867650
AX-643824844	AX-643824844	1A	467363928	C	A								Generic			AX-643824844	TGCGTCCCAGTGATCTCTGATCTTCTCACACCGGC[C/A]GGTGAATTCTGGCGTCTCTTCTTTGTCGACAAATG	AX-643824844
AX-643859455	AX-643859455	1A	467518560	T	C								Generic			AX-643859455	CTCCTAGCCAATAGAAAAGGGAACGCGTGGCAGCA[C/T]ATAATTGGTAAGTAGAATGCCGACAGTTTCAATAA	AX-643859455
AX-643837058	AX-643837058	1A	467690992	T	C								Generic			AX-643837058	CTTCCTTAAGCCGCATATCTCATCGGTCATTAAAC[C/T]GTCGGCCTCTACTCCATAGGACCGGTCAATTTCAG	AX-643837058
AX-643824857	AX-643824857	1A	467744207	C	T								Generic			AX-643824857	AACCTTTACTTTGTTCGCTTGGGAACCACCACTAA[C/T]AAGCTTAGAATGGAAGATATTGATAACTGATGGTT	AX-643824857
AX-643812150	AX-643812150	1A	467962008	T	C								Generic			AX-643812150	GGATCAAGATTGTTTAGATTCCATCCCGAACACTT[C/T]TGTACTACCTACGTGATGGTAGAAGCCGACGACTG	AX-643812150
AX-643848763	AX-643848763	1A	468688838	T	C								Generic			AX-643848763	GACGGCTGCTGCAGCAAGGCTTCCTGGGTCGCGGT[T/C]GAGGTCTCCGTCGCAGGCAACATAGCCCTAACCCG	AX-643848763
AX-643867660	AX-643867660	1A	468688890	G	A								Generic			AX-643867660	GCAACATAGCCCTAACCCGCGGCTGACAGACATTC[G/A]CCCGCGCGCGCGGCCTAGTCAGGCGGTGCACCCTT	AX-643867660
AX-94543438		1A	468842121			AX-94543438		BA00894853	No BS code				Generic						ACCGCCGTCATGGCCTCCGAGGCCGCTCCTGCCACCAGCGACGCCTCTGA[R]GTGGCAATCGCCCCCGCCGCCCTCGTCGCCTCCCTTGTCGCATATTTCCT
AX-643859048	AX-643859048	1A	469361347	T	C								Generic			AX-643859048	CGCGGGGCGGCTGCATGCCTTGGCAAAGAAACAGG[T/C]CGGGCCTGGCGCTGGCGTGGTCAACGCGAGAAGGC	AX-643859048
AX-643812161	AX-643812161	1A	469374225	T	C								Generic			AX-643812161	TATTCACGTCCATTTCGGACACTATTTGGGATGCG[C/T]GCGCGACCTATCTGACAAAGACGGACACGGGCGAA	AX-643812161
AX-643824871	AX-643824871	1A	469374313	A	G								Generic			AX-643824871	GGGACAAAATTCGACCAATCCAGACGTCCGTTTAG[G/A]GTCGTGCGGTGGAGTTGGTCTGAGGACGTCCAGTC	AX-643824871
AX-643837354	AX-643837354	1A	469578989	C	G								Generic			AX-643837354	CGACACAAGTGAATATATCCATACACGGTACACAT[C/G]TCCTCTCAAAGGCGATTTAGGGTATGCTATCGTAG	AX-643837354
AX-643848431	AX-643848431	1A	470005563	T	G								Generic			AX-643848431	GTATCAATGATGTTCAACGCCTAGCAGGCCGGATT[G/T]CCGCATTAAGCTGGTTTATTAGTCGTCTTGGTGAG	AX-643848431
AX-643867672	AX-643867672	1A	470380591	C	T								Generic			AX-643867672	AGTTGTATCATCGCAGTGTCACCGAAGCGTTTCAA[C/T]GTTGCGTCTCTCCTAAAGAAGGTCAAGCAATTCTT	AX-643867672
AX-643859058	AX-643859058	1A	470794559	T	C								Generic			AX-643859058	AAGTACATATGGGCGAGGTCTCGAGCGCATACTCG[C/T]AGTCAGCAAGGGCTTCTGTACATGGAGAGGAAACG	AX-643859058
AX-111665511	AX-111665511	1A	471509173	C	G								Generic			AX-111665511	AAGAAACTAGAGCAAATGGCCAAGTGTGAGATGTA[C/G]CGGACATCTGGTACATACCAGACATCCGGTGACTC	AX-111665511
AX-643812168	AX-643812168	1A	471636354	G	C								Generic			AX-643812168	GGCCCTGGAGGAGCTGATGCTGATCGCCATGGGCG[G/C]CGCCGCCGTCCGCACCGACGGGTCATGAGGGTGTG	AX-643812168
AX-643837080	AX-643837080	1A	471674394	G	A								Generic			AX-643837080	CCTGGCCGTCCCTAACCAAGAGGCGGAGAGCCACA[G/A]CCAGCTCCTCTCCAGACAAGGTCTTCGGGCTCAAG	AX-643837080
AX-643799996	AX-643799996	1A	471690557	C	T								Generic			AX-643799996	ATAATAAAGCCGGCTTCCCTGTTAATTCAGGGCCT[C/T]TGTCGTTTCATTCCTGAGAATAATGAGTATTTATT	AX-643799996
AX-643868595	AX-643868595	1A	471700717	C	G					TaDArTAG000675	CIMDArTAG00675		Generic			AX-643868595	CTGCAGCATTGTTCCATCATCGTCGTTAAGATATT[G/C]GGAAAGGGGAATATCATATCACTAGCTAGGGAAAA	AX-643868595
AX-643824698	AX-643824698	1A	472148332	C	G								Generic			AX-643824698	ATAACAGCATCAAGTAGCTAGGCACTTGGCAAGCT[C/G]GCGGTACTATCTCTGCATCCTCTTTCTAATTATAG	AX-643824698
AX-86172576	AX-86172576	1A	472169030	T	C	AX-94841522	AX-94841522	BA00287519					Generic			AX-86172576		AX-86172576	ACATCTGTTAAGGGAGCCAATGTACAAAGTCATCTCCACAGTTGCAATGG[Y]CAATTTCTGATTGAGCCTGTGCTGCCACATCCTTGCAAGTAAGGGCAGCT
AX-643848793	AX-643848793	1A	472372733	A	G								Generic			AX-643848793	CTCGCCACCAACCCTCGCCGACCGTCGGATCTCTC[G/A]CCGTCCGCGATCGTGCCGCAGGACCAGACCGCCCC	AX-643848793
AX-643812160	AX-643812160	1A	473008989	C	G								Generic			AX-643812160	CTACACCTATGCTACCATGTCAACCAATATGTATC[G/C]CTCGCTGTGAGCGTTTACATGAAGGTCGCCCATAG	AX-643812160
AX-94977002	AX-94977002	1A	473034633	T	G	AX-94977002	AX-94977002	BA00666203	BS00033469			BS00033469_51	Generic			AX-94977002		AX-94977002	CGAAACAGTTGTCAACTTCCACGGCAGAAAACCGAGTCTTCTCACGCAAA[K]ACATACCACGGCTCGAGAGTTTACAGTGAATATATGGACGAATCACCTGA
AX-643837092	AX-643837092	1A	473277806	T	C								Generic			AX-643837092	TCATCCTCAGCTCTTGAGCCGGCACGTGAGCACGA[C/T]GTGCGAATTTCTGACAGCTGTCACACCGCTTGACC	AX-643837092
AX-643798569	AX-643798569	1A	474291890	C	G								Generic			AX-643798569	CTCCAATCCACCGCCCACTAGTCCGGCCATGGTGC[C/G]GTGCTCTCGGCGTCTCGCCTCGCGCCGGCATCCAC	AX-643798569
AX-643798345	AX-643798345	1A	474291896	T	C								Generic			AX-643798345	TCCACCGCCCACTAGTCCGGCCATGGTGCCGTGCT[C/T]TCGGCGTCTCGCCTCGCGCCGGCATCCACCGCGGG	AX-643798345
AX-94684426	AX-94684426	1A	474430761	C	G	AX-94684426	AX-94684426	BA00660499	No BS code				Generic			AX-94684426		AX-94684426	GCCCTGTGTGTTGTACCACTACAGTACCAGCGCATAAGATGTGACATGGC[S]ACCTGTGGACGATGTGGTCACCTGGACATGTCACATGCATGTATGTATGT
AX-110939415	AX-110939415	1A	474645127	C	G								Generic			AX-110939415	CCTTCCACGTCAGAAACGCCATAGAACTTGGACAT[C/G]GATCCAACTTATGAGCCTAATAACAACACACGAGG	AX-110939415
AX-643837115	AX-643837115	1A	475313280	A	T								Generic			AX-643837115	TTTGCAAGATATGTTAGCTTGTAAAAACGTCTTAT[A/T]TTATGGGACGGCGGTGTAAAGTAGTTTGGGAAGCG	AX-643837115
AX-643812187	AX-643812187	1A	475618833	A	G								Generic			AX-643812187	CCATGCGCTGCTCACCCTTTCCCACTTATGCAACT[A/G]GAGCAAGCCACCGTGCCGAAGATGATTTCGAGGTG	AX-643812187
AX-643824914	AX-643824914	1A	475967196	T	C								Generic			AX-643824914	TCGCCGAAATATATCATGTAGCAGCAGTGAATCCA[T/C]GGAGTGACACAGCCATCACCTTCAATGCCAGTGAC	AX-643824914
AX-643848812	AX-643848812	1A	476282265	C	T								Generic			AX-643848812	CGGGGCGCCCTCGTGATCCACTTTGAGTACGACGG[C/T]GCATCCACGCTCTCCTTCAAGGTCTTTGACGTCGA	AX-643848812
AX-643837413	AX-643837413	1A	476898638	C	T								Generic			AX-643837413	CCTGTGAGTCGGTGGCACATTGGCCATTCCATCTT[C/T]CTCATCGACAACAAGCACACCCGGCCGCCCCACCC	AX-643837413
AX-643824926	AX-643824926	1A	476982578	T	C								Generic			AX-643824926	AGCATCGGTGCTTGTCTTCAAGTATATTACAAATC[C/T]AGAGACTCTCGAAGCAGTTGCAATCAGAGAGGCTT	AX-643824926
AX-643812210	AX-643812210	1A	476982580	C	G								Generic			AX-643812210	CATCGGTGCTTGTCTTCAAGTATATTACAAATCCA[G/C]AGACTCTCGAAGCAGTTGCAATCAGAGAGGCTTTG	AX-643812210
AX-643848824	AX-643848824	1A	477769374	T	C								Generic			AX-643848824	GAAGACCAACACCGAACGAATCCCATGAGATCCAC[C/T]CGAGACACACCTCCACACACCCTCTAATGACGTTA	AX-643848824
AX-643868598	AX-643868598	1A	477937227	T	C					TaDArTAG000684	CIMDArTAG00684		Generic			AX-643868598	AAAGGCAGCAGTTCGTCGATCTCTCTCTGCTGGGT[C/T]GCGCGGCACAGCTAGATATCTCGGTCCCCCAGGCT	AX-643868598
AX-111741469	AX-111741469	1A	478258849	A	G								Generic			AX-111741469	TGCATTTGTGAGTGGAGTGAGCTGTGCCTGTGACG[G/A]TGCGTGTGAACCGTAGTACTAGCCCGGTAGGCTCA	AX-111741469
AX-643812206	AX-643812206	1A	478346420	T	C								Generic			AX-643812206	GGGCTGATGTGCAGCCTGTTGAAGGACGCCTATGA[T/C]GCCAGCGAGGCGCTGCAGACCAGCGTCCGAGTAAG	AX-643812206
AX-643824744	AX-643824744	1A	478346432	G	T								Generic			AX-643824744	AGCCTGTTGAAGGACGCCTATGATGCCAGCGAGGC[G/T]CTGCAGACCAGCGTCCGAGTAAGCACCATTGTGAG	AX-643824744
AX-643837140	AX-643837140	1A	478346541	T	C								Generic			AX-643837140	TTCTCCATGATAGGGTTTCTGTCAATGTGTTTGCA[T/C]AGGGCATACCCACTAGATGCGAGGCTCCTGCTGGC	AX-643837140
AX-643867705	AX-643867705	1A	478842767	C	A								Generic			AX-643867705	CCGGGAGAGAGGGGGAGAGAGCCCTCCTTCTTCTT[C/A]TTATTATTATTCTTCCTTGACCTTGTACCTAGATG	AX-643867705
AX-643859511	AX-643859511	1A	478876191	A	G								Generic			AX-643859511	GGCCGGAATTGGTGCAGGCATAGCTGGTGGAGCCA[G/A]CATTGGTGGTGGGCGTCCGACAGGTAGTGGACGGT	AX-643859511
AX-643824950	AX-643824950	1A	479714041	T	C								Generic			AX-643824950	ATGCGTGTTGGAAGCGGAGAATGTGGCCCTCACGG[C/T]TCCGTTCTCGGAGAAGGAAGTTTAGCTTGCGATTA	AX-643824950
AX-110691967	AX-110691967	1A	479714045	A	G								Generic			AX-110691967	GTGTTGGAAGCGGAGAATGTGGCCCTCACGGCTCC[G/A]TTCTCGGAGAAGGAAGTTTAGCTTGCGATTAAAGG	AX-110691967
AX-643859106	AX-643859106	1A	480582635	A	G								Generic			AX-643859106	CTTCCCCCAACCCTAGCCGCCGCTCTGCACCGACA[G/A]CGACGGCGCTCGCGCTCTCCGCTACCGCTCCGCAC	AX-643859106
AX-643812234	AX-643812234	1A	480742422	T	C								Generic			AX-643812234	GAGGCCTTGTCAAGTTTGCTGCAAAGGGAAGAGAA[T/C]AAGAGGAATCTAGTAGGCGTGAGAGTCTGTAGAGA	AX-643812234
AX-643799202	AX-643799202	1A	480932307	T	C								Generic			AX-643799202	CACTGACAATATGGATCCACAAGTCTTCCTATCCC[T/C]TTATCTTCTTCCTCTATCCTCTCCTTTCCCTATCC	AX-643799202
AX-643867278	AX-643867278	1A	481070542	A	G								Generic			AX-643867278	GAAAGAGCTTTGAGTTGAGTATATTTGCTTCACTA[G/A]CATTTGCATAATAACTATGCCACGACTAGAACTAT	AX-643867278
AX-643837159	AX-643837159	1A	481627690	T	C								Generic			AX-643837159	CCTCGGATTGGTCAACAAGTGGTCAAATGGAGCAG[C/T]GACGAGTGGCGTACGATGAACAGCGACTGTGCAAT	AX-643837159
AX-109821719	AX-109821719	1A	481657477	A	G								Generic			AX-109821719	AACAGAAAAGCATAAAAGCATAAAATAAACGGACT[A/G]GAAAGAGAGGAGGCTGGAAGTACAGTTAATGGGCT	AX-109821719
AX-94938408	AX-94938408	1A	482335916	T	C	AX-94938408	AX-94938408	BA00558463	BS00002216	TaDArTAG005669	TaDArTAG005669	BS00002216_51	Generic			AX-94938408		AX-94938408	TACTTGATGGGTGTTCTGTCTCGGTGTCCTCTGGATGCCGCTCGGTGGTG[Y]CAGTCGTCTGTCGTCGTGTCATCTAGCTGCAAGTAGTAGTAGTGGTTCGT
AX-643824973	AX-643824973	1A	482765908	A	G								Generic			AX-643824973	TGCGTGCGTGTGCGCTGCATGCGTGATATCAATAG[G/A]AAATTTAATTCATCTTCGGTGTGTTATATATACAT	AX-643824973
AX-643837171	AX-643837171	1A	483588056	T	C								Generic			AX-643837171	CGTGGTATGGAAAGGGGAACCCGGCAACAACAGCC[T/C]GGACCCAACCGCATCGCCCGATACCGAGCACTCTG	AX-643837171
AX-643848528	AX-643848528	1A	483598676	T	C								Generic			AX-643848528	AGAGGGCGGTTGTGTCACTGACGGATGGGCCACCG[C/T]TGTTTACCACGCGGACACGGCGTGTCCATCTCGTA	AX-643848528
AX-643868599	AX-643868599	1A	483633771	T	C								Generic			AX-643868599	ATGTAGTGCCACGGCGACTGTATGCGACTGCGGGT[T/C]GCATCTGACGCGGCGTCAACAACGCGGGCTGCAGC	AX-643868599
AX-643812255	AX-643812255	1A	483920083	T	C								Generic			AX-643812255	TTCGGCAATGAGTGTTCAGTGTGAGGAGACGTTCC[T/C]ATCGACTACTAGACGTCTACGATGACTTCGTGAAA	AX-643812255
AX-643824987	AX-643824987	1A	484133125	C	T								Generic			AX-643824987	ACCACCGATGACCAAGTGCCGAACGGACGGCACCT[C/T]AGCGTTCAACACATGTAAGGTTGGGAGAGATGTCT	AX-643824987
AX-95004019		1A	484349503			AX-95004019		BA00741387	No BS code				Generic						CATGGAGTTGGTCAATGTCAAGAAGTATTTTCGTGTGATGCCACTTAATC[K]TAGTCATCGCCGTGAACCTCATAAAAAGGAAATTGGCTGTTCGTTGAATT
AX-643812250	AX-643812250	1A	484998321	A	G								Generic			AX-643812250	AAAACCACCCAATTGTATCGAATCAGAGCCACGTG[A/G]GAGAGTATGGGTAGGCGAGAGAGGGTTTCTTAAAC	AX-643812250
AX-95224634	AX-95224634	1A	485000465	A	T	AX-95224634	AX-95224634	BA00744224	BS00051483	TaDArTAG007946	TaDArTAG007946		Generic			AX-95224634		AX-95224634	CTGCAGGGCTGTATAAGATTATATTTGTTCCTCTTCCCTTGTAGCTTCAA[W]TTTTGCCGATGAGACGCAGGATACTAAACTGGATACGTGCAAAGAGGTGC
AX-643848879	AX-643848879	1A	485013436	A	G								Generic			AX-643848879	AAAAAAGCTTTCAGGTTCTAGTCCGCGTGTAGTCT[G/A]CGAGCAGTACAGATGATCAATGCCCGAGGCCAGGA	AX-643848879
AX-643867742	AX-643867742	1A	485034604	C	T								Generic			AX-643867742	ACTCGAAACCCTGATATGGAGAAGACCCACAACGA[C/T]GTCTTCAAGAAGAAGAAGGCGCCTGCGAGCAGCGC	AX-643867742
AX-643837465	AX-643837465	1A	485224952	T	C								Generic			AX-643837465	AACCAATAAACAGAGTGCGTAATCTTAGATTCCAT[T/C]CAGCCTAGATGTCCTACCGTGACATCCAGGCATCA	AX-643837465
AX-643855923	AX-643855923	1A	485243199	A	G								Generic			AX-643855923	TCATGCCCTGTTTTCTGTCAGCATGTTAAACTGTT[G/A]TGTATTATGCTGTTGTCATTATATGTTGATTTGGG	AX-643855923
AX-643848888	AX-643848888	1A	485763966	T	C								Generic			AX-643848888	GTTGTGTCGGGGCCTCCTGTTGTTATCCTTAGCTT[C/T]AGAAGTGCCAGGCTCGCTTGTGTGTTACTGCTACG	AX-643848888
AX-643825000	AX-643825000	1A	485772488	G	A								Generic			AX-643825000	TCGCCTTCTTTAGGTGTGCCCACCATGTACACATC[G/A]TATGAGGAAGTGGCCATCCAGCGTCTGGTGAACCG	AX-643825000
AX-643837478	AX-643837478	1A	486057283	C	A								Generic			AX-643837478	TATGTACAAAGGAGCGATAGTACCTGGTCATTTAT[C/A]TATCTCGCTCGTGCTCTAGTCATAGGTTCAGATGG	AX-643837478
AX-94707091		1A	486342754										Generic						TGTGAAGGTTAGGGACTTCATTCCCGAGGAGGATG[A/G]TTAACCATTTTGATCGAGCAGAAGCAACAAATTAG
AX-643812278	AX-643812278	1A	486593250	C	G								Generic			AX-643812278	TGTCCCCTATGCAAACAAGTCCAAGAGTCCGCCTC[C/G]CATCTCCTCTTCCAATGTAGGTTCACTACCCGTGT	AX-643812278
AX-643867750	AX-643867750	1A	486829079	T	C								Generic			AX-643867750	TCTGCGCTCTACACGGTAGTACCGCACCGGGTGCG[T/C]GGTAGTACCATGCGCTCTGGCCAGGCTCAGCAGCT	AX-643867750
AX-643859553	AX-643859553	1A	487084837	C	T								Generic			AX-643859553	GCGGCGCTTCTTCTTCGAGTCAGTCTTGTGGGCTC[C/T]GATCCTCCTCAAGTTCATTCGTCGGGACGGATAAG	AX-643859553
AX-643824819	AX-643824819	1A	487470785	T	C								Generic			AX-643824819	TAACATGGCGGTGGTTGGCCAAATTTGCAGTTCCT[T/C]CGTTTAGTAGTCACGGGTGAGTTGATATTGGATCA	AX-643824819
AX-643859142	AX-643859142	1A	487481624	T	C								Generic			AX-643859142	GATCGGCACCTCTCGTATCCAGCTCAAATATGAGA[C/T]GAATATGGTGCGTTCGCGCACGCCCACAACACCGG	AX-643859142
AX-643812293	AX-643812293	1A	487742509	T	G								Generic			AX-643812293	AACGCGCAACCCATCCGTAAAAAAAGTCCATTTCT[T/G]ATCCGTCCCACCTCATCGTGGACTCAAATTTGAGC	AX-643812293
AX-643867760	AX-643867760	1A	488184538	A	G								Generic			AX-643867760	TCTCTATCATACCAAGCATATGCTCAATTTCAACA[G/A]CCGCAAGCAGATCTCAACATCAGACAAACCAATAA	AX-643867760
AX-643837490	AX-643837490	1A	488233463	T	C								Generic			AX-643837490	GTAGGCATCGACGATCAGAGAAGGGTTGTCGTCGT[C/T]ATTGTCGCTGGTGGTGCCTCTGCTGTCGGACGAGC	AX-643837490
AX-643848898	AX-643848898	1A	488507859	G	A								Generic			AX-643848898	TCTTCAGACCGCTCGGGGATGAAGATGCTCGTGTC[G/A]GTTTACTCGGTGATCGCCGCAGCGCGCTTGACGAG	AX-643848898
AX-643867329	AX-643867329	1A	488726059	G	A								Generic			AX-643867329	CAAAAATCCGTTAGGAAATCCTTATCCCTCCTTGC[G/A]CGAGGCCTCCGGCATGGGCTGATCATAGCCTAGCG	AX-643867329
AX-643859572	AX-643859572	1A	489148005	G	A								Generic			AX-643859572	CTCGGCAGGGCGCATGGCCGAGGGAGGAGGGCAGC[G/A]TGGTCAGTTGGAGTCGGAGTCGGTGTCCTCTCGCT	AX-643859572
AX-643837507	AX-643837507	1A	489170295	T	C								Generic			AX-643837507	GATGCAGTTCGAAAGCAACTATACATAGACAAGGT[T/C]CATGTAGACCTAATCGCTGAGCTGCGGGCCCCGAA	AX-643837507
AX-643812279	AX-643812279	1A	489183387	T	C								Generic			AX-643812279	AACAGGAGCAGGATAAATGAATTATACCCTCTAGT[C/T]GGCCAAGTCATAGCCGCTGCAGCGGCGGCAGTCTC	AX-643812279
AX-109195876	AX-109195876	1A	489286099	T	C					TaDArTAG000699	CIMDArTAG00699		Generic			AX-109195876	CAACTATCATGAAACATCATCGTGTTCTTGTATGC[T/C]TTGTTTAGTAGCAAGACATTGCATCTGCAGGAAAA	AX-109195876
AX-643824832	AX-643824832	1A	489326214	A	G								Generic			AX-643824832	GAGTGCTGGCGACCATGTCCAGCACGGCAGCACCG[G/A]CAACCACTCCGACAGCTTTGGCGACGATGACTGGG	AX-643824832
AX-643848573	AX-643848573	1A	489503027	T	C								Generic			AX-643848573	CAGGAAGCGTGGAGCTGCACAAGTCAATATGGGCG[C/T]GCCTGTAACATCAGAGAATGCAACAAAGAGCAGCA	AX-643848573
AX-643867779	AX-643867779	1A	490912709	T	G								Generic			AX-643867779	GTCGCCGTCTTCAGTGGTCGTCGGCGTCGGCGTCG[T/G]CGCTGACGAGGTCCACGTAGGCCGGCGACGTTCAG	AX-643867779
AX-643848587	AX-643848587	1A	491125593	T	C								Generic			AX-643848587	CCGAAGCTTGTACTGCAGTATGGTTGAACTCGATC[T/C]CTCCGTGTTGTGAGGACTTATTGTCTCGAGATTGT	AX-643848587
AX-94747499	AX-94747499	1A	491129927	A	G	AX-94747499	AX-94747499	BA00025354	No BS code				Generic			AX-94747499		AX-94747499	GCGGCTGAACTAAAGCTAAGAAGGCCGAACCGAGTATTGCAGAGGCTTCA[R]TGTTGCTCCAGTTTTTACGGTTCGCTCTTCTCAATGAGCCCATTTTATCT
AX-643812313	AX-643812313	1A	491328014	T	C								Generic			AX-643812313	CAAGGACACGGCCGCTGCGACCAAGCGGCGCGAGG[T/C]CGCCGTGAAAGCGGCCAGGTTCCAGAAGGCCCCAA	AX-643812313
AX-643825041	AX-643825041	1A	491642159	A	G								Generic			AX-643825041	AGTTCGCTATCAGGGACAAACGAGTGAATATGTTC[A/G]CTAACAGAGACGTTCGAGCGAACGCTCGCTAATTA	AX-643825041
AX-643837237	AX-643837237	1A	491734795	A	G								Generic			AX-643837237	AACGAGTGCATCAACCACGCCTTCATCTACGACGC[G/A]CCACTCCCTATCTCCAGGTTCGCGCTCCGCCTCGC	AX-643837237
AX-643859583	AX-643859583	1A	491810338	T	C								Generic			AX-643859583	ATGTAGATACAACGGAGATGTATCAGTTACCGCCG[C/T]GATAGGCGATGCCATGGCATAGATGCGAAGGAGCT	AX-643859583
AX-86161523	AX-86161523	1A	492023268	T	C					TaDArTAG000702	CIMDArTAG00702		Generic			AX-86161523	GCTACTCATAAACCCTCACGGTCAAACCGATCAAT[T/C]AATTCGAAAACCCTTCCAGAACCACCCACGGCGGC	AX-86161523
AX-643837536	AX-643837536	1A	492093531	A	G								Generic			AX-643837536	GAAGCAGAAGAAGCACATCAAGACGGCGTTGATCT[A/G]CTGGAAGAGGGCTGGCTGTTGGCACTCATCCAGTC	AX-643837536
AX-643848936	AX-643848936	1A	492469094	C	T								Generic			AX-643848936	AGCATATGGATTCAGCGGCCGTGTCAAGCAACACC[C/T]AGTGCCGTAACCAGCCACGCAGGCATGACCCGGCG	AX-643848936
AX-643867347	AX-643867347	1A	492649514	A	C								Generic			AX-643867347	CTATACTCCCGTCCGTCTCGCGACAAAACGGAGCG[A/C]GCGCACGCACGTACTACATGGAAACATTACACGGC	AX-643867347
AX-643859173	AX-643859173	1A	492956955	A	C								Generic			AX-643859173	GCCTCCAAGATGGACTCATATGAGAAATGTTTCTA[C/A]ACGGGTTGTCTTCGTCACGTCGAGGCGATCGATTT	AX-643859173
AX-643812301	AX-643812301	1A	493220534	C	T								Generic			AX-643812301	TCTCCTTCTAAAACGGAATAAGTCATTCACGTGGT[C/T]CTAGATCATCGATTTATTAAAGAATAAATATGTGT	AX-643812301
AX-643824859	AX-643824859	1A	493270302	A	C								Generic			AX-643824859	AATTACGCCACTCATTTCCACGCCAGTTTCAACCA[A/C]ACCTTCCCATACGCTCCTCGATCAAATTAATTTAT	AX-643824859
AX-643837264	AX-643837264	1A	494387882	T	C								Generic			AX-643837264	CCTCCCAGATGGTAAGTTTCTATCAGATCCTTCTG[T/C]CGTTGATCCAAGCTCTTGTTTAGCTTTACTAGCCT	AX-643837264
AX-643868074	AX-643868074	1A	494393037	A	G					TaDArTAG000200	CIMDArTAG00200		Generic	GY	Sehgal et al. (2019)	AX-643868074	AGGCCGGAGGATTTGTTCACAGATTTTATTTGGGG[A/G]AAGAACTATGCGACTAACCGCTGCAGGTTGTTTAT	AX-643868074
AX-643825069	AX-643825069	1A	494448863	T	C								Generic			AX-643825069	CCCAGTAGGCCGGCTGAAACTAGCCTCCATCGACC[C/T]GTCCTGCGGCATCGGGCGTGAGACGAGCATGGTCT	AX-643825069
AX-643859604	AX-643859604	1A	494561945	A	G								Generic			AX-643859604	GGAATGGCTATGGAAATGCCATAATAGGTAGGTAT[A/G]CTGGCTGTTCTAAGGAAGGTAAATGATGGGTTTAT	AX-643859604
AX-111883285	AX-111883285	1A	494677908	T	C								Generic			AX-111883285	CCATGACGTGGAAGATGAGGCCGAGGAGGACACAC[T/C]GGATCCAGGTACGAGGCTTCCATGCTCACTGCCCA	AX-111883285
AX-643848950	AX-643848950	1A	494803231	A	C								Generic			AX-643848950	TGATCGCTAATTGGTTAACTGGCCCTCCAAGCATC[C/A]GCAGCATGGTTCTCACCACATGGCTGGCTTGACAT	AX-643848950
AX-643848627	AX-643848627	1A	495133160	G	A								Generic			AX-643848627	CCGCACCCTCGAGGAGATTGCCGCAGCCGCGACAC[G/A]CGCGGCGTCATCATTCTCGAGGACAGTGACGACGA	AX-643848627
AX-110122286	AX-110122286	1A	495189434	A	G								Generic			AX-110122286	CTCTGTCGACGAGCATCACAAGAGAAAAGCGATGG[G/A]CCTATGCCGAGCTAGCATCGAAACCGGCCACTCAT	AX-110122286
AX-643868230	AX-643868230	1A	495192503	A	G								Generic			AX-643868230	TCTGCAGCGGTGTGGCCCGCCCAAACTTATGGGCC[A/G]AACCAACCGCGGTCCTCGCGTATCCTCAAGCCGAC	AX-643868230
AX-111878019	AX-111878019	1A	495288176	A	G								Generic			AX-111878019	TCGAGAGGAGGGGAAGGGCACAACATGACGACAAC[A/G]CCTTCTTAAAGGTGTTTGGTGTCCTTGGATGTTGC	AX-111878019
AX-643837276	AX-643837276	1A	495731894	T	C								Generic			AX-643837276	CCCACATGTGGATGTTTCGACGAATTAGTCTCCTC[T/C]CAACTAAACATTAATATGTATGCAACTAGACTACA	AX-643837276
AX-643868459	AX-643868459	1A	497201550	T	C					TaDArTAG000201	CIMDArTAG00201		Generic	GY	Sehgal et al. (2019)	AX-643868459	CTGCAGTGTATAAACAGCCAGAAAGCAGACTTTTA[C/T]ACTCATCATAGCTTCGGAGCCGGGTAATTCTCCCG	AX-643868459
AX-111601949	AX-111601949	1A	497201682	A	G					TaDArTAG000202	CIMDArTAG00202		Generic	GY	Sehgal et al. (2019)	AX-111601949	GATATACTGCAGAGCATAGTTTTAAATAGTGAGCT[G/A]TGCTAATTAGCGGCACACTGCTCAAACTGGTATAA	AX-111601949
AX-643848641	AX-643848641	1A	497277175	A	C								Generic			AX-643848641	AAGAAAGACCGGGGCAAAAAAAAGAACTATTAACC[A/C]TATGACATCGACTCCTTAACCGCTTGCACAATTGC	AX-643848641
AX-94773962	AX-94773962	1A	497507757	A	G	AX-94773962	AX-94773962	BA00099049	No BS code				Generic			AX-94773962		AX-94773962	TCCTGCAGATGACATTCCTGGCGCTGAATTCAAACAAGTTGACGGGCACA[R]TACCGCCTCAGCTTGGCCTACTCTCAAAACTCTTCTGGCTAGACCTGGCA
AX-643825093	AX-643825093	1A	497535780	A	G								Generic			AX-643825093	TAAATCCAACTTCCTCATGGAAGTAGACAACATTC[G/A]TCGGCCTCCCTCGACACCTCTTGAAGGTGTTGCCT	AX-643825093
AX-643859210	AX-643859210	1A	497873083	C	T								Generic			AX-643859210	TGTATTAAAAAATATAGATTAGATTAGGAAATATT[C/T]TGACTTGCCTTGTACTTAAAGTAGATCATGTACTT	AX-643859210
AX-643800153	AX-643800153	1A	497903709	A	G								Generic			AX-643800153	TCCCCTCATATCTAGCGTAAATATGGGATGAGTCT[A/G]GACGCGATTGCCACGTCGGACTGATGGTTGGTCTC	AX-643800153
AX-643837291	AX-643837291	1A	498589298	A	G								Generic			AX-643837291	TGCAATTTTGTATAAAACATTACACAGGCTAATTG[A/G]GCGAAATTGTGAAAGTAACTCCAGTGAGTTAACTT	AX-643837291
AX-643867821	AX-643867821	1A	498792100	G	T								Generic			AX-643867821	TTGCCCTCGCCAGAATCAGCGTCGACTGCGAGGTG[G/T]CCGTCCACATCAGCGTCGGCGCCGTTGTCATCGTG	AX-643867821
AX-178059997	AX-178059997	1A	498799154	A	G								Generic			AX-178059997	TGTTCTCCTTTCCATTTTACAGCAGCCGATGGAGG[G/A]AAAGACAGAGTTTAGGCAGGAGACCTTCTTCAACA	AX-178059997
AX-95194633	AX-95194633	1A	499194677	T	C	AX-95194633	AX-95194633	BA00606156	BS00011487				Generic			AX-95194633		AX-95194633	AACCGACGCATTCATCTCTGGAGCATTTGATGGGCCATTCAAATTCGCCC[Y]GAAGGCGCTGATGAAGAGGCGCACATACCTTCTGGAGATGAATGGCTTCT
AX-643859640	AX-643859640	1A	499436595	G	A								Generic			AX-643859640	CCGGCCAAGTCACTGGTTGTGCAAGTCGGCGACAC[G/A]CTGGCGGTGGCCTTCCTGGGAACCAAGTGGCGGCT	AX-643859640
AX-643797819	AX-643797819	1A	499786289	A	T								Generic			AX-643797819	AATCCTTGGCATCATCTACTACGGTACTCCAATTC[A/T]CCATCTAGTCCACTCGTTGCTGCGTTCCACACTAT	AX-643797819
AX-643868462	AX-643868462	1A	499864157	T	C					TaDArTAG000203	CIMDArTAG00203		Generic	GY	Sehgal et al. (2019)	AX-643868462	GGCCACCATGGCCGGAGCCCGAGCTCCTGCGTACA[T/C]ACACTGCTGCTGCCTCCCCCCTCACTACCGCGCCC	AX-643868462
AX-643837588	AX-643837588	1A	500053284	C	G								Generic			AX-643837588	CTGAAGTCTTATTACGACTAACACACTCCTCGAAG[C/G]TTCTCCATAAATTCTAAGAATCTCATTCAGTCTTA	AX-643837588
AX-643868081	AX-643868081	1A	500074551	T	C					TaDArTAG000206	CIMDArTAG00206		Generic	GY	Sehgal et al. (2019)	AX-643868081	AAGTGCCCAGCGCTCCTGCTGGTGTGGTGGTAGGG[T/C]AGGCTAGCCTGCAGGCAGGAGACCGCATGCTCAAA	AX-643868081
AX-643801324	AX-643801324	1A	501025043	T	C								Generic			AX-643801324	TCCACGTGGCTGCACATATATATGTGGAGCGTCTG[C/T]CAACCCTAGCCGTCAGGCGAAACAGATCGCATCTC	AX-643801324
AX-643812353	AX-643812353	1A	501041794	A	G								Generic			AX-643812353	AGGCTTAGTGAGCGCTATTGGCGAAGCGTTTGGGC[G/A]CTCGTACCTGCAGGTGGCGGCAGCGCGATGCAATA	AX-643812353
AX-643849005	AX-643849005	1A	501042098	A	G								Generic			AX-643849005	AGGTCGACCAACATTGCTGTCGATGTTGCTCGTCG[G/A]TGGTGGCGAGGCTCGCTAGAGCAGCTGAGGGCGGC	AX-643849005
AX-643825116	AX-643825116	1A	501042145	T	C								Generic			AX-643825116	CTCGCTAGAGCAGCTGAGGGCGGCGAATCTTGGCG[C/T]CATCGTCGTCCATGCCGACGTCGGTGCATGGATGT	AX-643825116
AX-643812389	AX-643812389	1A	501710374	A	G								Generic			AX-643812389	CCTAGGAGAGCCCCGAACCTGGGTAAGATTCGCCA[A/G]CGGGCATGTTTGCGCTTTATCCCGTTTCCTAGCAC	AX-643812389
AX-643848677	AX-643848677	1A	501711420	T	C								Generic			AX-643848677	GTCCCTTCGCCAGGATCATGGCGCGACCTCCCGGA[C/T]GCCGACAGATGGCGCCCGCGACAGACAAGACAAGG	AX-643848677
AX-643798713	AX-643798713	1A	501999077	A	G								Generic			AX-643798713	TGATGGTGCGGTATGTGGAATGGCTTAGTGTGCGG[G/A]CCTTAGAGCATCTACAACCGGACTTGGTAAATCCG	AX-643798713
AX-643837324	AX-643837324	1A	502839205	T	C								Generic			AX-643837324	TAGGAGAGCACCTCACAGCAGCTTGCAAATGGTGG[C/T]TGTGTCTAGATCTCTAAACTGGGAAATGACGAGTG	AX-643837324
AX-643837336	AX-643837336	1A	503367053	C	T								Generic			AX-643837336	CCAATGCAATCAAAAGACCGATCTGATGGAAGAGA[C/T]TAGACAACACATTATGTGTCAATAAAGTATTTCCG	AX-643837336
AX-94442809	AX-94442809	1A	503376300	T	C	AX-94442809	AX-94442809	BA00340148	BS00065325			BS00065325_51	Generic			AX-94442809		AX-94442809	TTGATACTATGCTTATACTCATATATAATAGCAATAGAAGGAGGTTACAG[Y]TATACTCAGGAGGATGTGTTCTGGTACAAAATTGTAATGCCAATATACGC
AX-643848691	AX-643848691	1A	504220722	T	C								Generic			AX-643848691	TTTCTCTACACATAGGCTTCCAAATTACTTATATG[C/T]AGGATCCGCATGGGCTTGTGTAAACAGCTACATGA	AX-643848691
AX-95217332	AX-95217332	1A	504262054	C	G	AX-95217332	AX-95217332	BA00709049	BS00070592				Generic			AX-95217332		AX-95217332	ATGGCCAACGAGGTCTCGGGTGCGCAGCCTCTCGAGGACCCCGAGGTGAG[S]GCAGCTCTGCTCCCGGTTCGCCTGTTTTCCCTCTTGCGTCCTTTGATTGC
AX-643825133	AX-643825133	1A	504394346	T	C								Generic			AX-643825133	GTATATACGTACCTCTGTACCTCTCTGTATATACC[T/C]TGTATTATACCTCTTGGTACTTCTATATATATGAG	AX-643825133
AX-643812409	AX-643812409	1A	504841097	T	C								Generic			AX-643812409	AGGTGTGCTCGAACTTTGGCTCCATGCTGGACATG[T/C]AGAATGAATCTAATGCAGTGCCCATGAAGGCCACT	AX-643812409
AX-643837635	AX-643837635	1A	504844343	G	T								Generic			AX-643837635	CAACAACGTTGGCAACGACACAGTACTCATCCTCA[G/T]TACTCGAGCGGGAGACGGTGGGCTACCACTTAGAG	AX-643837635
AX-643825146	AX-643825146	1A	505475934	A	G								Generic			AX-643825146	ACAAGCGTTGTTCAATTATTCGTCCGATTATTTAG[A/G]TAATGGGACAGTTAATCACTACTCGTAGGGTGGCC	AX-643825146
AX-95083535	AX-95083535	1A	505524402	A	G	AX-95083535	AX-95083535	BA00065444	BS00063472				Generic			AX-95083535		AX-95083535	TTCAGATTTTATATCGCTCAGACTGCATAAAAATAGAGTACACAGGCTGGATC[R]TGTTTCCTCAATCAAATTATAGTAATTGTTCATGGAAGCAGTCATAG
AX-643848705	AX-643848705	1A	505841357	T	C								Generic			AX-643848705	GGGATGCGTGCTCCGTTGACCGTCAAAACTTCCGC[T/C]GCCGGGTCGCTATTGTCGCATTCGAATGCGGTCTC	AX-643848705
AX-643837361	AX-643837361	1A	506276935	T	C								Generic			AX-643837361	TACAGACTTGGTAATCTGGCAGCTCCAACAGCTCA[C/T]AAACAGACTGCCAGGCATCAGACTGGACTAGTGCA	AX-643837361
AX-643812390	AX-643812390	1A	506562660	T	C								Generic			AX-643812390	AGGGTGAACTACTCCCTCCTCGTCATGGAGACTGC[T/C]AGGATGATGAAGATAAAGGAAATATGCCCTAGAGG	AX-643812390
AX-95004055	AX-95004055	1A	506854428	C	G	AX-95004055	AX-95004055	BA00741498	BS00010450	TaDArTAG007950	TaDArTAG007950		Generic			AX-95004055		AX-95004055	CCATGCATCCATAGGCACAGGAGGCAACAACACGATTCAAGCCTCAAATA[M]GAGTGAGTTTCCTAAGCTACTACTGCCATTGTGTCTTGCACACAACTGTT
AX-643867856	AX-643867856	1A	507023673	C	G								Generic			AX-643867856	AGACGAACCGAAGTGACAGTAGGTGAGATACACGG[C/G]CACGACAGTCTTTGGAGTTGGAGTTTCATGTAGTC	AX-643867856
AX-643848715	AX-643848715	1A	507096183	G	T								Generic			AX-643848715	CACGCGGGGAGCACCATCACGTGCACGCTGCGATA[G/T]AAGTCTGCAATGCAGATTGTGCAAACCATGTTGAT	AX-643848715
AX-110285929	AX-110285929	1A	507558833	T	G								Generic			AX-110285929	GCCCAGTACCCAGTAGGAGCATGGTACTAAGACTC[T/G]GAAGCAACAAGCTTTCCAAGCAGTGCAACAGTCCA	AX-110285929
AX-643859271	AX-643859271	1A	507562391	A	G								Generic			AX-643859271	TTGGCACATACGCTCCGGACGGTGATGTCCATGTG[G/A]GTCTCGCGCTCCATCCAACACAGGCTCCGGTCCAC	AX-643859271
AX-643825169	AX-643825169	1A	507959498	A	G								Generic			AX-643825169	GCCCTCTCGTGACTACTCCCGCGAAGGGTGAGCCC[G/A]CGCGGCGGTGCACACTCCATCTCCCTGCTCCGGCC	AX-643825169
AX-95246262	AX-95246262	1A	508638302	T	G	AX-95246262	AX-95246262	BA00849176	BS00030038				Generic			AX-95246262		AX-95246262	TGTGTTTGGTTCTGCTTTTGGCTGTTGTTGCGCAATCCTGCAATGCAGCG[K]TTAGAGCCTAGAAGAAGTGAGCGGTGGTGTGCGGTTTGTTCTACTGGAGC
AX-86170658	AX-86170658	1A	508725967	T	C								Generic			AX-86170658	GTTGCGAAGAAGCTTGGCCTGGATAGTATGAAACC[C/T]GTTGCGGAGAAGTTACACTTAGGTAATACCTTCTT	AX-86170658
AX-643837374	AX-643837374	1A	508840353	T	C								Generic			AX-643837374	TTTATGCATTCAAAAAGCATTCTAACGTTATCAAA[C/T]GAATTAGAGGACCAAGTGTAGGTTTCATGTACGTG	AX-643837374
AX-643856241	AX-643856241	1A	509826217	T	C								Generic			AX-643856241	TGCAAATTTCAATATTCGGTCGGTCTCGTTTGTTA[C/T]ACTGAATCAACCAAAGAATTAGGTCAGATTCTTAC	AX-643856241
AX-643837673	AX-643837673	1A	509957080	A	C								Generic			AX-643837673	TATCTATGTTGCATCATACCATCTTGTGTACCAAG[C/A]AGGTCCGATGTCGTAGATGCTTTCGACTGGGCCAC	AX-643837673
AX-643825183	AX-643825183	1A	510277991	C	T								Generic			AX-643825183	CCAACCATAGGACCGATGGCCTCGTCAAGGATGGA[C/T]CTGAAGAACCTTTATTCAGCGTTGTCATCGTCGCC	AX-643825183
AX-94398706	AX-94398706	1A	510366245	T	C	AX-94398706	AX-94398706	BA00096798	No BS code				Generic			AX-94398706		AX-94398706	CTGATTTCTGTCATTTGCTAGCGCGCAAAACTTCTATTATCCATAGG[Y]TAACATTGCCTATCATATTCCGAAGATGCATTGCAAATGCAAACTTGTTGCTG
AX-643812443	AX-643812443	1A	510375762	A	G								Generic			AX-643812443	TGGCGGATACAGGTCCGCGTTGGATGGCTAAACGC[A/G]TCCGGACCATGCCATCCCGACGTTTGTGGGCAGTT	AX-643812443
AX-94663476	AX-94663476	1A	510457328	A	G	AX-94663476	AX-94663476	BA00558723	No BS code	TaDArTAG007951	TaDArTAG007951		Generic			AX-94663476		AX-94663476	GAAGCTGGGTGTGTATCTGCTGATCATCGCCATGGCTAACTGTGCTCGGGATATTCCTGACTCC[R]TTGCCAAGAACCCTCGTACACACCTGCGACGACGTC
AX-643849075	AX-643849075	1A	510467364	T	C								Generic			AX-643849075	TCATCGAAAACGGAGTTCACTCGCATCTTCTATGT[T/C]GTTCTCGATGTTGGAGGTTATGTCGGTTCTTCTCG	AX-643849075
AX-643825195	AX-643825195	1A	510808715	T	G								Generic			AX-643825195	AAATAAAAAATTAAAAAAATGCATAGATAACTTTC[T/G]GCTGAGCCGGCCCATTGACTCCCTCGGGCGCATCT	AX-643825195
AX-643859280	AX-643859280	1A	511061122	A	G								Generic			AX-643859280	TCCAGGTGGAAGAGCCGAGTTCGGAATCCAAATCC[A/G]TCGCTTCTGAGAGCCGGAGAGGAAGGAAGAACCCA	AX-643859280
AX-94618537	AX-94618537	1A	511101975	C	G	AX-94618537	AX-94618537	BA00340948	BS00077433				Generic			AX-94618537		AX-94618537	TGTTTCCTATATGAATTTCATAGCAGAATATGCTAGTAGTATGTCTTTAC[S]ATTTACCCTGTTCCCACCAACTAATAGGGATAGCTACTCATGGGTCATGG
AX-643812453	AX-643812453	1A	511147921	T	G								Generic			AX-643812453	TGCCGCCTTGCCAAGACTCCTTCATGGCCATTGCT[T/G]GTCTCGGATTCGATTCCAGGAGGAGGGACTACAAG	AX-643812453
AX-643867867	AX-643867867	1A	511407365	A	C								Generic			AX-643867867	CACCACCACACAGTGCACACCTGAAAAACATAGCC[A/C]CATGGGAGGGAGACCAGTGAAATTGACCTGACAGA	AX-643867867
AX-643837683	AX-643837683	1A	511502901	C	G								Generic			AX-643837683	TCGTCGACTACGAAGACGACTGTGGCGGCGCCGTC[C/G]ATCTCAAGATAATGTGTCAGCTCAGTCTCTTGAAG	AX-643837683
AX-110535218	AX-110535218	1A	511633074	T	C					TaDArTAG000727	CIMDArTAG00727		Generic			AX-110535218	GTCGATGATTTGGTGCAACTGCAACGGATCATGGC[C/T]TCCGGCCTCCGTGCAAACACTTGCTCATGGCAATG	AX-110535218
AX-643848752	AX-643848752	1A	512042537	T	C								Generic			AX-643848752	CACACCGTTGCCGGTAATAAAGTGCGACGACTGAT[C/T]GAGTAGGTCATGCGAGCCATTTCTACCATGGCGGA	AX-643848752
AX-643812437	AX-643812437	1A	512466674	A	G								Generic			AX-643812437	AAAGTGTGTGTGCTGACCGGTCCGACCATCTGGCT[A/G]TCAATTGTCGAGCTGTGATTGATCTGAGACTAAAT	AX-643812437
AX-643837693	AX-643837693	1A	513570947	T	C								Generic			AX-643837693	CGTTGCTCAAGTTTGGTCGCGTAGTATCGCCCGGA[T/C]GATAGTGTGTTGTGTCGTCCCTCCGTCTATGTGAC	AX-643837693
AX-94826839	AX-94826839	1A	513624126	A	G	AX-94826839	AX-94826839	BA00246611	BS00053789				Generic			AX-94826839		AX-94826839	TTGCTGACAGCGCAACACGACAAACGGGTCCTCAAAACTTTCCTATGAGC[R]CACCAACAATGCTGCCATCAATCTCAATGAATCATGCTATGCCATCACCT
AX-643825010	AX-643825010	1A	513717602	T	C								Generic			AX-643825010	GCGCATTCTCTCCATGTCACTCGGTTAAATGGAAT[C/T]ATGACTTTAGAGAGACAAGACAGGATTATTTGCAT	AX-643825010
AX-643848771	AX-643848771	1A	513879732	T	C								Generic			AX-643848771	GGACGGGATTTGATGCGAGGTTCTTCAAATCAATT[C/T]AAGAGTTTAAGAAGGACGAACACGGCTCCGGGACA	AX-643848771
AX-643812442	AX-643812442	1A	514130935	T	C								Generic			AX-643812442	CTTTTTTCTCTCGCAGCAAACAGTTACCATGCAAT[T/C]TACACATGAGTTACCGCTGGTATCGAGCAAGACAT	AX-643812442
AX-643837416	AX-643837416	1A	514133089	G	A								Generic			AX-643837416	TCGGCGGATGGCTCCAGCGGGCGCGTAATAACCAC[G/A]CGCGCGGTACAAGCAGTTTGGCCCGCGCTAGGAAG	AX-643837416
[truncated: 42,259 more rows]
