# Supplementary material for: Development of a next generation SNP genotyping array for wheat
Source: Plant Biotechnol J. 2024 Mar 23;22(8):2235–47. doi: 10.1111/pbi.14341 (PMC11258986; doi:10.1111/pbi.14341)
Supplement: Supplementary file 3 — Data S3 TaNG v1.1 probe details. [file PBI-22-2235-s002.xlsx]

## Sheet: 2. TaNG v1.1 Marker Details
TaNG v1.1 Affx code	TaNG v1.1 AX code	Chr	Pos	Allele A	Allele B	Avalon x Cadenza Map Chr	Apogee x Paragon Map Chr	Oakley x Gatsby Map Chr	Consensus Map Chr	820k HD Array	35K Breeders Array	BA Code	BS Code	DArTID	CIMDArTAG ID	90K iSelect	660k Wheat AX code	TaNG v1.0	Prior Type	Trait	Reference for Trait	Selection	Public Nomination	Skim Sequence	Exome Capture Sequence	SNPeffect
Affx-1285310282	AX-94598030	1A	1159536	T	C	----	----	----	----	AX-94598030	AX-94598030	BA00240179	BS00093088				AX-94598030	AX-94598030	Generic			Existing Axiom Array		TGTCGGGGTGGTCCAGCTGTCTAAGCAGCAGCTTC[C/T]GCCTGCTCTTCGATCTCGCTGCGTCCAGCATCACT	AATGGGAGTGCCGCAAGTGATGCTGGACGCAGCGAGATCGAAGAGCAGGC[R]GAAGCTGCTGCTTAGACAGCTGGACCACCCCGACAATCGCCACACAATCT	synonymous_variant
Affx-1285297559	AX-643820931	1A	1169825	T	C	----	1A	----	1A									AX-643820931	Generic			Skim Sequence Derived		AAAAGGAGTTAGAATAGGTGATTATGTCTTGAGGG[C/T]GGTGGACGTGAAGGTGCGAATGATGGGCGGGAGAT		regulatory_region_variant
Affx-92857628	AX-94493709	1A	1174865	A	G	1B	----	1B	1B	AX-94493709	AX-94493709	BA00621030					AX-94493709	AX-94493709	Generic			Existing Axiom Array			TTCACAGACCTTGTTAGGAGTGATGTATCTGAAAATCTCGAGGGAGCTGA[R]ACCCAAGCTTCACAAGAACCTCCTGAGTTTCTGAAGGCGCACCTAGCTCG	No Data
Affx-1285320137	AX-643865015	1A	1211712	A	G	----	----	----	----									AX-643865015	Generic			Skim Sequence Derived		GCCAGCAATTTCCTCCAATCCGTCGGTGTAGGCTT[A/G]TCGACCATGAAGACGCCAATCAACTTATCAGATAT		synonymous_variant
Affx-1285290860	AX-643808818	1A	1236440	A	G	1B	1A	----	1A									AX-643808818	Generic			Skim Sequence Derived		TTATCCGGCCTGAGGTACCACCTCTTCATCCTGCC[A/G]TCCACCAGATCATGCTTGGTCGCAAGGCCGAAGAC		synonymous_variant
Affx-92565121	AX-94772289	1A	1236448	T	C	----	----	----	----	AX-94772289	AX-94772289	BA00094414	BS00050568				AX-94772289	AX-94772289	Generic			Existing Axiom Array			TCATTTCGGTCATCGGCTCGGTCGTCTTCGGCCTTGCGACCAAGCATGAT[Y]TGGTGGATGGCAGGATGAAGAGGTGGTACCTCAGGCCGGATAACCCTGAC	synonymous_variant
Affx-1285315625	AX-643855392	1A	1298570	A	T	----	----	1A	1A									AX-643855392	Generic			Skim Sequence Derived		TAAATTTTCACCTGAATTGTAGATTTCATCCGGAT[T/A]CGCGCTGACGGTCATCGTGCGCCGGAGGTGCGGCC		regulatory_region_variant
Affx-1285304175	AX-643833310	1A	1337408	T	C	----	1A	----	1A									AX-643833310	Generic			Skim Sequence Derived		AGATGATACCATGGCTGAGAAAACATCAAGGGCTC[C/T]GGATTAGATCTGATAGACGATAATCTATATGTGTG		regulatory_region_variant
Affx-92747425	AX-95193796	1A	1645221	A	G	----	----	----	----	AX-95193796		BA00601947							Generic			Existing Axiom Array			CTCAACTCCGCCGGCCATGAAGACCGCCGCCTCCACCAAACCTCTCGGCC[R]CGATCTATTGGATGGCTCCTGTCCTGAGGCAGAGAAGATCGATGAGAGAG	No Data
Affx-92868650	AX-95160176	1A	1694671	C	G	1B	1A	----	1A	AX-95160176		BA00437141	BS00074928						Generic			Existing Axiom Array			CATATAGACGGGCCAACCTTTGAAGCCGTGTCATACTTGATGGCAGTTTT[S]CAATTTCGACACCACGCATGTCCAGTGTTTCTAAATACTTCAGTTTTCCA	No Data
Affx-92294471	AX-94761437	1A	2378216	C	G	----	----	----	----	AX-94761437		BA00063963	BS00100782						Generic			Existing Axiom Array			CCGTCGACTTTACCGGCAAGCGCGGGGACAAGAAGTTTGGTGGTGAGAGC[S]ATAACATGAAGAAAGAGCGCAAGCAGGACGCCGATGGCACCAAGCTGACC	No Data
Affx-92670702	AX-95239949	1A	2440985	T	C	----	----	----	----	AX-95239949		BA00818797							Generic			Existing Axiom Array			TCATCCCTTAGGTGATCTATCCCAACAAGCTCTGTAACATCTTTGTACAC[Y]GCCTTCAGGCGAGGGTCAATGGCATCGCCAGTACCCTTGTCTTGCGCGTC	No Data
Affx-1285304180	AX-94495733	1A	3118347	T	C	1A	----	----	1A	AX-94495733		BA00632226	BS00026455					AX-94495733	Generic			Existing Axiom Array		TTGCATTCCTTCGTTCATTTGTAAATTGTACACAC[C/T]TGTAAATTGGCTAGGCTGTGTTCATAGTTATCCTT	AACTAAACCTGAGTTAAGGATAACTATGAACACAGCCTAGCCAATTTACA[R]GTGTGTACAATTTACAAATGAACGAAGGAATGCAAATGTGAATAAATTAA	3_prime_UTR_variant
Affx-1285290866	AX-94936441	1A	3388719	A	G	----	----	----	----	AX-94936441	AX-94936441	BA00552941	BS00030673				AX-94936441	AX-94936441	Generic			Existing Axiom Array	Public Nomination	AGCGATCCGCCAAGTTCACTAATAGCAGCTTGGTT[G/A]TTGTACTGGCGTGTAGGTTCAATTCTGATAGGCGA	CCTCAGAAGCTGTCGTCGCCTATCAGAATTGAACCTACACGCCAGTACAA[Y]AACCAAGCTGCTATTAGTGAACTTGGCGGATCGCTTGGTCAAGGAAACTT	synonymous_variant
Affx-1285322115	AX-111083869	1A	3452684	T	C	1B	----	----	----					TaDArTAG000661	CIMDArTAG00661			AX-111083869	Generic			CIMMYT Nomination from DArT TAG for TaNG		TAGCATCAGCAACTTCCCAAGTTGCTGCGGTAACA[C/T]ACCACTGAGGTTATTTTTGCTCACATCTAACTTGA		missense_variant
Affx-92359215	AX-95082131	1A	3847127	A	G	----	1A	----	1A	AX-95082131	AX-95082131	BA00058324	BS00023377	TaDArTAG007882	TaDArTAG007882	BS00023377_51	AX-95082131	AX-95082131	Generic			Bristol Axiom nomination for CIMMYT DArT TAG			GTAAGTAATAGTTAACATAAATCCACCATGAAGACCTTACTCATCCTGAC[R]ATCATTGCGGTGGCACTAACTACCACCACCGCCAATATACAGGTCGACCC	synonymous_variant
Affx-1285297563	AX-643799874	1A	3849650	A	G	----	----	----	----									AX-643799874	Generic			Skim Sequence Derived		CGTATGTATGAGCATGAGAAGAAGAGAGACGTATC[A/G]CGTGCTCCTCCCTGCTGCCCACCTCGCCTGGTCCT		regulatory_region_variant
Affx-1285304187	AX-643833573	1A	4051003	T	C	1A	----	----	1A									AX-643833573	Generic			Skim Sequence Derived		GCACACCAAAACCGCTGTATCAATATGGGATCCCA[T/C]AGTTACCATATCGATGAAGCTTGATGATATCGAAG		upstream_gene_variant
Affx-1285297570	AX-643820944	1A	4051707	A	G	----	1A	----	1A									AX-643820944	Generic			Skim Sequence Derived		ACCACAAGGCCATCGGAGTCCTCACGCCGCCACCC[A/G]TCAGATCCGCGTTGGGAGCGCCGACCACGCGCCTC		upstream_gene_variant
Affx-288055051	AX-86183777	1A	4203583	A	G	----	----	----	----					TaDArTAG000012	CIMDArTAG00012			AX-86183777	Generic	Gluten strength	Wang et al. (2010)	CIMMYT Nomination from DArT TAG for TaNG		CCAAACAACACTAGTTAACACCAATCCACAATGAA[G/A]ACCTTCCTCGTCTKTGCCCTCCTCGCTCTTGCGGC		synonymous_variant
Affx-92704556	AX-94754026	1A	4502787	A	C	1B	----	1B	1B	AX-94754026		BA00043269							Generic			Existing Axiom Array			TCGTACACACGATTTTGCTTCTGTCGGGATTGATTGATCGAATAACCTGA[M]TGGATTTTTGGTGAGACCTGAAACACCATCAGTTGTAGATTAATTCTGGT	No Data
Affx-88721190	AX-95139456	1A	5025329	A	G	1A	----	----	1A	AX-95139456	AX-95139456	BA00336446	BS00107146				AX-95139456	AX-95139456	Generic			Existing Axiom Array			CTTCATTGTTTGCTTCAACATCCATACCAACAAGTAAACCGACACTTAGC[R]TTGTACTACCAGAGGTGATGACTGACACATTGACTTGTTCTTGAAATCTT	missense_variant
Affx-1285290872	AX-643808832	1A	5030834	A	G	1A	1A	----	1A									AX-643808832	Generic			Skim Sequence Derived		ACCACTTCCTATCAACTCGCAGCTGGGAACTCGCC[A/G]TCCGCCTATAGCCATGGCCCGACAACGGATCACCA		regulatory_region_variant
Affx-1285322125	AX-643868607	1A	5100794	C	G	1A	----	----	1A					TaDArTAG000722	CIMDArTAG00722			AX-643868607	Generic			CIMMYT Nomination from DArT TAG for TaNG		AGCCTTTGCATTTTTGTGGAAGCAGCGACATGCAT[C/G]CATCTCCGCCGAGTTTACTCGTTGGCACTGCAGAA		No Data
Affx-92916593	AX-94446560	1A	5646653	T	C	----	----	----	----	AX-94446560		BA00360547							Generic			Existing Axiom Array			GGATGGAGGGAGATGTAGAACCGCTGGTAAACTATCACAATCAAGTAACT[Y]TAGATCTTCTAGGCATGGGCAAAAATGATTCATGGACTCTGATACAGCTG	No Data
Affx-92453940	AX-94661960	1A	6067447	A	G	1A	----	----	1A	AX-94661960	AX-94661960	BA00551373							Generic			Existing Axiom Array			GACTTGATTGAGTACCGGCGAATTACCTTCAAAATGATTAAAGGAATGCG[R]AGATGGGCCTTCTTGAGTTTTGACCATGCCTAATAATACTTCTGAATTAT	No Data
Affx-92634441	AX-94741678	1A	6150999	A	G	----	----	----	----	AX-94741678	AX-94741678	BA00009272					AX-94741678		Generic			Existing Axiom Array			CCGGCGAAAAGCTGCAAGCAGCGTTGCCGGCGATGGAGATGACAGGCTTC[R]GTGCTGCAACCGGCCGGCCAAAAGCTGGAACTATGTCGGCCAAAAGCTGG	No Data
Affx-92468940	AX-95106318	1A	6153162	C	G	----	----	----	----	AX-95106318	AX-95106318	BA00176441	BS00110976				AX-95106318		Generic			Existing Axiom Array			GTGAGAGGCGTGAAAGATACAAGGTTGACAGCGTTGTGTCCAAGCCTACA[S]GCACAAGTACTGATACCCTTCGCCAATTAGCCTTGTTCAAAAAGGCGACA	No Data
Affx-92481636	AX-86178568	1A	6153189	T	C	----	----	----	----	AX-94482516	AX-94482516	BA00558704	BS00022296			BS00022296_51			Generic			Existing Axiom Array			ACAGCGTTGTGTCCAAGCCTACAGGCACAAGTACTGATACCCTTCGCCAA[Y]TAGCCTTGTTCAAAAAGGCGACAGAGCTTATTGGCACCAAAGAGAAGAGC	No Data
Affx-92925361	AX-94540853	1A	6517496	A	G	1D	1A	----	1A	AX-94540853	AX-94540853	BA00880592					AX-94540853	AX-94540853	Generic			Existing Axiom Array			CCTCCTCGCCGTTGTGGCAACAAGTGCCATTGCGCAGATGGATACTAGCT[R]CATCCCTGGTTTGGAGAGACCATGGCAGCAGNNNNNNNNNNNNNNNNNNN	missense_variant
Affx-92589528	AX-95191967	1A	6517971	T	C	----	1A	----	1A	AX-95191967	AX-95191967	BA00592614	BS00093246				AX-95191967		Generic			Existing Axiom Array			GTGATGCAGCAACAATGTTGCCAGCAGTTGTCGCAAATCCCCGAACAATC[Y]CGCTATGATGCAATCCGTGCCATCACCTACTCCATCATCCTACAAGAACA	No Data
Affx-92774163	AX-94762982	1A	6518291	T	C	1D	----	----	----	AX-94762982	AX-94762982	BA00068205					AX-94762982		Generic			Existing Axiom Array			CGCTCCGTACCCTGCCAACGATGTGCAGTGTCAATGTGCCATTGTACAGCTCCA[Y]CACTAGTGTGCCATTCGGAGTTGGCACCGGAGTTGGTGCCTACTGA	No Data
Affx-92601694	AX-94543458	1A	6639257	A	G	----	----	1A	1A	AX-94543458	AX-94543458	BA00894987						AX-94543458	Generic			Existing Axiom Array			CCGGTCCCAACAAAACATGACGCTAGATCCAGCAAAAATCTTTGCCCGTC[R]CAGCTTTCCGCCTCACCATGCTCGTCTCCACATGCAGTCGGCAACCGCCG	No Data
Affx-92150246	AX-94406783	1A	7114679	C	G	1B	1A	----	1A	AX-94406783	AX-94406783	BA00141578					AX-94406783	AX-94406783	Generic			Existing Axiom Array			GCATCTACTCATCGAGAACCGGAGCCTGGACCCGGAGGGATACTGGATTG[S]TTGACAATGTTGTACTGGAACATCACAGTGTCCTGCTTCATGGTATGCTG	No Data
Affx-88804027	AX-86172715	1A	7184821	A	G	----	----	----	----									AX-86172715	Generic			Skim Sequence Derived		CCCAGATCACTTGAAAATGGGATGTAACTTGCAGG[G/A]ATAGTTTGTTAGCGGCAACACTGTAAATGGCGGTT		3_prime_UTR_variant
Affx-92608065	AX-95186276	1A	7186206	T	C	----	1A	----	1A	AX-95186276		BA00565241	BS00045810					AX-95186276	Generic			Existing Axiom Array		CGGCGACGCCACCAGCCTCTTCGGCGCAGAGAAGG[T/C]CATCCAGCACCTCGACGTGTCCCGCAACGCCCTCA	CCGCAACGCCCTCTCCGGCGACGCCACCAGCCTCTTCGGCGCAGAGAAGG[Y]CATCCAGCACCTCGACGTGTCCCGCAACGCCCTCAACTTTGACCTCTCCG	missense_variant
Affx-92817362	AX-94990505	1A	7658503	A	G	----	1A	1A	1A	AX-94990505		BA00703697							Generic			Existing Axiom Array			AGGCAGATTCAGGCTTCAAGATCGAACCAAGTGCCCTAGCCGACACACTA[R]AGAAGGTGTCTCAGCCGTGGGTCTATATTTCTGGTCCCACAGTTAACCCT	missense_variant
Affx-92937809	AX-94957092	1A	8297011	A	G	1A	----	----	1A	AX-94957092	AX-94957092	BA00610248	BS00080194				AX-94957092	AX-94957092	Generic			Existing Axiom Array			GCATTCAAAGGGACCTTCATCGCCAATGGTGGATATGACCGTGAGGAAGG[R]GGCAAGGTGGTCACCGAGGGATACACTGACCTAGTGGCCTTTGGGCGGCT	synonymous_variant
Affx-92896193	AX-95207086	1A	8297044	A	G	1B	----	----	----	AX-95207086	AX-95207086	BA00666462					AX-95207086		Generic			Existing Axiom Array			TATGACCGTGAGGAAGGAGGCAAGGTGGTCACCGAGGGATACACTGACCT[R]GTGGCCTTTGGGCGGCTATTCCTGGCGAACCCAGACCTGCCAAAGCGGTT	No Data
Affx-1285310301	AX-643844910	1A	8331690	T	C	1A	----	----	1A									AX-643844910	Generic			Skim Sequence Derived		TGAATTTTCACCTGTGGTTCCATCCAGCCACTTGA[T/C]GGAAGCTTCATTGAAGGTTCTCCTTGTAGACAAGC		regulatory_region_variant
Affx-92164597	AX-94950558	1A	9204480	T	C	1A	----	1A	1A	AX-94950558	AX-94950558	BA00592303					AX-94950558	AX-94950558	Generic			Existing Axiom Array			GTGCACTAACCCTGACATTTCTGTCTCGGGTACGATTGTGATACCGACGC[Y]GGCAAGCTCGGCGACGCTGATGGATAATGACATGGGCTTGTCTCCGCCCG	No Data
Affx-92904546	AX-94544113	1A	9204632	A	G	----	1B	----	----	AX-94544113		BA00898766							Generic			Existing Axiom Array			GTCTTGCATAACTCGAAGGCCGCCATGTTGACGAGCCAAGTCGCATTTGC[R]TCGGTTGGGAACAGGGGTGGCACGCGGAGATCGCCGAATAAGAAGCCAAA	No Data
Affx-1285290882	AX-643808869	1A	9240654	C	G	1A	----	----	1A									AX-643808869	Generic			Skim Sequence Derived		CATCTTTTCTTCTTCTTGTTCTTGCAGAGTTTCAG[C/G]AACTTGAATCCGTGTTTGATTCTCTCTTCTTCTCA		regulatory_region_variant
Affx-88666913	AX-94700454	1A	9643004	T	C	----	----	1A	1A	AX-94700454		BA00739322	BS00108346						Generic			Existing Axiom Array			CTCCCGTCAGATGTGAGTTTGCCGTCTCCTCCAGACTCTGACGATGAAGA[Y]GCCGTTGTTGCATACAATACAATACTTAATCGCTATGGTGTTAGCAAATC	synonymous_variant
Affx-1285297588	AX-643820973	1A	9977032	T	C	----	----	----	----									AX-643820973	Generic			Skim Sequence Derived		TCCTCGTCTCGACCCCCTCCTCCTCCATCTCCCTT[T/C]GCCGCCTCCGGCGTGCCCGGATGGCGCCGGCGCCG		regulatory_region_variant
Affx-92486594	AX-94912358	1A	10127731	T	C	----	----	----	----	AX-94912358	AX-94912358	BA00485406	BS00049667				AX-94912358	AX-94912358	Generic			Bristol Axiom nomination for CIMMYT DArT TAG			TCGAGGGCGCAAGATGAGGTCAGGGGAGCCTTCATGGGAAAAAACAAGGT[Y]ACTGAAGAGGGTCTAGGTGAGCTGAGCTACTTGCAATGCATCATCAAGGA	synonymous_variant
Affx-92249113	AX-94705715	1A	11229289	A	G	----	----	1A	1A	AX-94705715		BA00764760							Generic			Existing Axiom Array			AATATAGGACTAAAGAATATTCTGTGGACTATGCTGATATCACTAGTGCC[R]AGATTTCGCCGGAACAAAGTAAACAGTGCGCCACACTGCCATCCAAAGGC	synonymous_variant
Affx-92764932	AX-89478051	1A	11566853	T	C	----	----	----	----	AX-95202810		BA00646190	BS00025941						Generic			Existing Axiom Array	Public Nomination		GCCCAAGACTAAAGCATGCAGGTCACCAAGAACAAGTTCACTTGTCATGC[Y]CCCCTTCCAACGTTCAGCTGGAGTAAGCGATGAGTGCGAAGAAGCACCTT	No Data
Affx-92962841	AX-95092990	1A	11894667	A	G	----	----	----	----	AX-95092990	AX-95092990	BA00111782					AX-95092990		Generic			Existing Axiom Array			TCTCTAGACGACCCCGGGAGCGGGCAGATGTTGGGCCAGTCATAGGGTTC[R]GGCGGAACCCCCATAGTGTCTTTCATCAACAGTTTCCTCTTGGCAGGCTC	No Data
Affx-92648080	AX-94791155	1A	11934089	T	C	----	----	----	----	AX-94791155	AX-94791155	BA00146546	BS00083342						Generic			Existing Axiom Array	Public Nomination		CAGAACATTGCAATCATAGTCTAGCTACACCGAATTTAGTAACAGCTGAA[Y]GAGCAGGGGCCGGTGGTAAACCAGTTACTTAGGATTGGGAGGTGTTTCGG	regulatory_region_variant
Affx-88753614	AX-112290021	1A	11941764	T	C	----	----	----	----					TaDArTAG000491	CIMDArTAG00491			AX-112290021	Generic			CIMMYT Nomination from DArT TAG for TaNG		CTGATGTAATTCCCGATAGAAGAGCTGTGATTCAA[T/C]GATCTATCACGGACCCCAGACAGCTCACGTGAAAC		regulatory_region_variant
Affx-92376615	AX-95107625	1A	11951913	A	G	1A	----	----	1A	AX-95107625	AX-95107625	BA00182566							Generic			Existing Axiom Array	Public Nomination		CTGATCAAAAATGATATAATGGCCGTGTTCCACCCCTTCTATCACGTTGC[R]GACGGCAGTTTCGCAGACCTAAACACGGCCATGATCGCCCTCATCCCAAA	No Data
Affx-92938220	AX-94439253	1A	11952835	T	G	----	----	----	----	AX-94439253		BA00320386							Generic			Existing Axiom Array			GGGTAGATTCAGAGTGGCACTCGACATAGCGCACCTCAGAGAAATCAAAT[K]CAAGAACCGGAGATTTACCTGGACTAGCGAGTGTCAGGATCCCACCATGG	regulatory_region_variant
Affx-110586074	AX-110975934	1A	12098848	T	C	1A	----	----	1A									AX-110975934	Generic			Skim Sequence Derived		AGTCAGATTGCAGATTCATGTAGACCATACTGCTG[T/C]ATCAGCGGCTTGCACCACGACCATGAGTGCTCAGT		3_prime_UTR_variant
Affx-92828589	AX-95198554	1A	12304373	A	G	1D	----	----	----	AX-95198554	AX-95198554	BA00625421					AX-95198554	AX-95198554	Generic			Existing Axiom Array			GTTCCAGTACTTTGTCGGAGTCGAGGCGCCGAATATGATTTCCAACTTCC[R]GGAACTGCAAACTCTTGAGACCGTCCATGCCAGCAAGGACTTGTCACTAG	No Data
Affx-92782729	AX-94577477	1A	12305362	T	G	1A	----	1A	1A	AX-94577477	AX-94577477	BA00140131	BS00086873				AX-94577477	AX-94577477	Generic			Existing Axiom Array			AGCGTTGAATCTTTCAAGCTATTCTGCTCTAGGGCTTTCCACAACAGCCT[K]GGCCGCAAGTGCCCTTCAGAGCTCGAGGAGGTGGCGGCTGCTATAGTTGA	No Data
Affx-92482872	AX-94888536	1A	12505084	T	C	1B	----	1B	1B	AX-94888536		BA00419243	BS00086940						Generic			Existing Axiom Array			ACCATTGTATCTTCTGGCAGCCTATTGTCCACGAAGCAGCCGACACAGCA[Y]GCCTGGAATCACATGTACAATCATCTCCGGAGCGAACTATAGGCAAATAA	No Data
Affx-1285304218	AX-643833630	1A	12796649	A	G	----	----	----	----									AX-643833630	Generic			Skim Sequence Derived		TGTAGTAGTAGCCTTATGTGTAGTAGTAGTGTGTG[G/A]ACATCACTTGGTTTAGTTCCTGGCATGTGGGACTG		regulatory_region_variant
Affx-92277626	AX-94421583	1A	13354219	T	C	----	----	----	----	AX-94421583	AX-94421583	BA00222589						AX-94421583	Generic			Existing Axiom Array			ACGCAGTGGAGGGCGCAACTATGTGTCGCTTATGAGCAGTGCTACACGGA[Y]GATGGCTTTCTGCACGATTTATGCACGATGGACAAAAGCAACCGTTGGAT	No Data
Affx-1285322045	AX-643856512	1A	13673955	T	C	----	----	----	----					TaDArTAG000344	CIMDArTAG00344			AX-643856512	Generic	TGW	Lozada et al, 2018	CIMMYT Nomination from DArT TAG for TaNG		CATCTAGGAAATTCTTACATGGATTTACTTGGTCC[T/C]CAGAAGGGTTGCCTTAGCCCACTGCTTCAGTCACA		synonymous_variant
Affx-92835763	AX-643798354	1A	13761902	C	G	1A	----	----	1A									AX-643798354	Generic			Skim Sequence Derived		GCAGCAAATTTGGAGGTCGGCGTATCATCAATTTC[C/G]TCATCCTGTCCGCATTGTTGGAACTCGGAAGCAGA		regulatory_region_variant
Affx-1285290901	AX-94693693	1A	14130697	T	C	1A	----	----	1A	AX-94693693	AX-94693693	BA00705716	BS00063616					AX-94693693	Generic			Existing Axiom Array	Public Nomination	CATCCTCACATGCTATGCTCTTAAGTGCATCCCGC[C/T]CAAATAGGACCCTCTCAATTGTCTTTCTTGCTTCA	TATTCCACGGGATAATGAAGCAAGAAAGACAATTGAGAGGGTCCTATTTG[R]GCGGGATGCACTTAAGAGCATAGCATGTGAGGATGCAGAATGGACCAAGA	regulatory_region_variant
Affx-1285322063	AX-112288844	1A	14163135	A	G	1A	----	----	1A					TaDArTAG000492	CIMDArTAG00492			AX-112288844	Generic			CIMMYT Nomination from DArT TAG for TaNG		TCCCGAGATATCCAAACTCCGCACATGAACAGATG[A/G]TAAAATTATTGGCGAATATTATAGTGGTTTGCTTG		3_prime_UTR_variant
Affx-92978720	AX-95684885	1A	14253976	A	G	----	----	----	----									AX-95684885	Generic			Skim Sequence Derived		CCCAGGACAATCACACGCTTCATCTGCGACTTGTC[G/A]AAGATGCCACCTAATCTGTGGTCAGCGGCATACTC		synonymous_variant
Affx-1285297605	AX-110949124	1A	14746189	A	G	1A	----	----	1A									AX-110949124	Generic			Skim Sequence Derived		TGTAAAATATATGTTTTTAGATTCATCGACGAATG[G/A]AAGTGCGAAACTAGTAATTCTAGCAATTTACACAT		regulatory_region_variant
Affx-109514130	AX-110925545	1A	15438327	A	G	----	----	----	----									AX-110925545	Generic			Skim Sequence Derived		TACAGGATTTTATTGCGTGACCGAATCACAAGTGC[G/A]GCGTAAATTACAATCACAGATATAAAGCGAACCCA		3_prime_UTR_variant
Affx-1285304225	AX-643833408	1A	15441928	A	G	1A	----	1A	1A									AX-643833408	Generic			Skim Sequence Derived		GGTCTCTGCCGTTACGACGACGTTTGCTCTGCATC[G/A]ACGTGGAGGACGATAGGTTGTTCAGGAGCGTGTGC		upstream_gene_variant
Affx-1285290911	AX-94420899	1A	16389594	A	G	1A	1A	----	1A	AX-94420899		BA00218868						AX-94420899	Generic			Existing Axiom Array		GCTCTCTGAGTGTCAAACAACTAGATGCTCCACTC[A/G]TTGTTCAGGAAATCGTTAATTGGTAACTGCTCGGT	GTTAACTACCACCCGACCGAGCAGTTACCAATTAACGATTTCCTGAACAA[Y]GAGTGGAGCATCTAGTTGTTTGACACTCAGAGAGCAGCAAAACTCAGGGA	regulatory_region_variant
Affx-92597020	AX-86185114	1A	16389643	T	C	1A	1A	----	1A					TaDArTAG005647	CIMDArTAG05647			AX-86185114	Generic			CIMMYT Nomination from DArT TAG for TaNG		GGAACCGCTGTATGAAAAATTGGCTGATTAATTAG[T/C]TAACTACCACCCGACCGAGCAGTTACCAATTAACG		regulatory_region_variant
Affx-1285304232	AX-643833421	1A	16424347	A	G	1A	----	----	1A									AX-643833421	Generic			Skim Sequence Derived		ATTACTAAGATAACATCATTGTACACGTTCTCAAT[G/A]TGTTGATCTTGCACTGTTATAATTGTCCACACGTT		upstream_gene_variant
Affx-92654463	AX-94730660	1A	16897431	T	C	----	----	1B	----	AX-94730660		BA00887910	BS00024282						Generic			Existing Axiom Array			CACGATCAGCCACATAGTAGTAGTACGTTGACGTCACGTCGTCGATACAG[Y]CCGCCGGCAACGTGCCAGTCGGAGGCCCCTGGCAGAGGCCATGCCATTGG	No Data
Affx-92166805	AX-94828282	1A	17010697	T	C	----	1A	1A	1A	AX-94828282		BA00250750	BS00092436						Generic			Existing Axiom Array			GTCTCGCCTTGTTCAGTTGATGACGAGTACATCATCGTCGGATCTGCCAA[Y]CTCAACGAGCGGTCCATGGCGGGGTACAGGGACACCGAGATCGCTATTGG	regulatory_region_variant
Affx-92456395	AX-94923681	1A	17010740	A	G	----	1B	----	----	AX-94923681	AX-94923681	BA00517265	BS00092438						Generic			Existing Axiom Array			CTGCCAATCTCAACGAGCGGTCCATGGCGGGGTACAGGGACACCGAGATC[R]CTATTGGCGCGTACCAGCCGCACCGCATCAACACCGGCGCCGAGCTCGCC	No Data
Affx-1285310321	AX-643845216	1A	17249110	A	C	----	----	----	----									AX-643845216	Generic			Skim Sequence Derived		GCCGTCATCATCATCTTGCTAGGCGCAACTGCTGA[C/A]GAGCAAGACCATGTGCCTATTCATTCTTACTGCCC		regulatory_region_variant
Affx-1285304239	AX-643833671	1A	17871628	A	T	1A	----	----	1A									AX-643833671	Generic			Skim Sequence Derived		TAATAGTTGGACAACCTGAAAAGAATTGCTCGAGT[A/T]ACATGTTTCCAAGCAGCATATTGCATAATCTTTCA		regulatory_region_variant
Affx-1285310326	AX-643800754	1A	18081314	A	G	----	1A	----	1A									AX-643800754	Generic			Skim Sequence Derived		TTGAGACTGGCGGTGAGGGTGCTGATGAGAAGCTC[G/A]TCGCCGACCGTCTAGCCGAGATCATGGAGCTCGTC		regulatory_region_variant
Affx-1285297617	AX-110672279	1A	18306795	T	C	1A	----	1A	1A									AX-110672279	Generic			Skim Sequence Derived		GTGCTCCTGGGTTAGTCCTGCAGCATGAGGAAGCC[T/C]CAGGTAGCGGCCCAAACATGGCAGTGATGGCCTAC		regulatory_region_variant
Affx-92548018	AX-94472344	1A	18486727	T	C	1D	----	----	----	AX-94472344	AX-94472344	BA00502963					AX-94472344	AX-94472344	Generic			Bristol Axiom nomination for CIMMYT DArT TAG			AGCACCAAGGACGGGAAAACTAAAAGTGAGCCTAGTTTGCTTGAGGATCT[Y]GCAGTGGCAGCAAAGGGCGGGGCGGAGACCCTGAAGCCTGCGCTGCGGCG	No Data
Affx-92894204	AX-94475412	1A	18820751	A	G	----	1A	----	1A	AX-94475412	AX-94475412	BA00519698							Generic			Existing Axiom Array			CAAAATGAAACATCAGTCATCTGTAGGCACTAAAAATGACGTAATTAAAG[R]GAAATTTTGGCGTGCCCTTGGATAAACAAACGGCGTATGACACTGATGAG	No Data
Affx-92820669	AX-94877635	1A	18820856	A	G	----	1A	----	1A	AX-94877635	AX-94877635	BA00388779							Generic			Existing Axiom Array	Public Nomination		GTAATAATATAGCCAAAATAGCCAAGCGAAAACTGAAACAGCGACTCTAC[R]TGATCCTCCCGCATTGTACAACAACATATACAGTGGTGTCGGGACAAAAT	No Data
Affx-92114284	AX-95102863	1A	18820872	T	G	----	----	----	----	AX-95102863	AX-95102863	BA00159923							Generic			Existing Axiom Array			AATAGCCAAGCGAAAACTGAAACAGCGACTCTACGTGATCCTCCCGCATT[K]TACAACAACATATACAGTGGTGTCGGGACAAAATNTAACTATCACATTTT	No Data
Affx-92524059	AX-94737393	1A	18821367	A	G	----	1A	----	1A	AX-94737393		BA00920282							Generic			Existing Axiom Array			GAAGGTGGTATGGATAGCACATTCAGGTAATAAATATGACAAATGAAGAC[R]CATTTTCACTTATTTGGTAATCTAGACGCGTCAAAAGTGACTTCTTTCAA	No Data
Affx-92292462	AX-94749354	1A	19310451	A	C	----	1A	----	1A	AX-94749354		BA00030399	BS00054938						Generic			Existing Axiom Array			TGCTGCGATCTACGTCGCCTGCGACAGGAGCTGCATACCGTCGCCGGTAT[M]GAGGGGAATCACCAGCACCTATTTTTCCTCTCTCGTCCGGAGGTAATCAC	No Data
Affx-92646786	AX-94651883	1A	19342935	A	G	----	----	----	----	AX-94651883		BA00502017	BS00054930						Generic			Existing Axiom Array			GCGCGGCCCTCCGCACAAGGAGGTCCACAGCGATGCGACCTGCGTGTAAG[R]GTTGCTCACTGGCGACTAGCTCGATGGGGCAGCAGCAGCACGGGTGGCTG	No Data
Affx-92293319	AX-86179365	1A	20094316	A	C	----	1A	----	1A									AX-86179365	Generic			Skim Sequence Derived		ACAGCGCTGTGGACGTGTGACCAATTTCCCAAGAT[A/C]AGTGGTGATGGAGAACTACAGAAAGCTTCGTCTAT		3_prime_UTR_variant
Affx-92207895	AX-94730854	1A	20436472	A	G	----	1D	----	----	AX-94730854	AX-94730854	BA00888825	BS00057749				AX-94730854		Generic			Existing Axiom Array			ATGGTGCACTACTGCTGGTACAGAGAACAATATTTGGTGAATGTGATAAT[R]ATACGATTGGTGGTATCAAGCCAGTAGGGATTGAATTTGAGGTGTGTCAG	No Data
Affx-92912160	AX-95080800	1A	20842786	A	G	1D	----	1D	1D	AX-95080800		BA00051907							Generic			Existing Axiom Array			CGTCGACATGGTTATTAAGAACCCCTACCCATCTTCCAGCCTTAAATCCC[R]TTCTGATGGCCTCCCTGTTGATCCGACACCAGATGGGCTCCCTGTTGATC	missense_variant
Affx-1285304246	AX-643833444	1A	20932753	A	G	----	----	----	----									AX-643833444	Generic			Skim Sequence Derived		ACTGGACTTATTCCGGGGAAGAAGATGGTTGGTGC[A/G]GGGTAAGAGAGATTACCAACTGTTGTACTGTTGTT		upstream_gene_variant
Affx-92858877	AX-94757475	1A	20979156	T	C	1A	----	----	1A	AX-94757475		BA00052923	BS00107853						Generic			Existing Axiom Array			TCTGTGTCCTTGCCTCCAACTGTGAAGCTCATCCCTGCTATCAAAGGAAG[Y]CGCCAAAAGAATGGGATTCCTTTACCAGCAGAGGATCGCCACATCAAATG	No Data
Affx-1285297628	AX-643821037	1A	21321330	T	C	----	----	----	----									AX-643821037	Generic			Skim Sequence Derived		GCGGCACAGCCGACGTTGACGATGGTGGTCGATCC[C/T]TCGATTGCCGAAACTTCTGGAAGGCCGGCGCCAGT		upstream_gene_variant
Affx-92661041	AX-94599217	1A	21624404	C	G	----	----	----	----	AX-94599217	AX-94599217	BA00246180	BS00062783				AX-94599217	AX-94599217	Generic			Bristol Axiom nomination for CIMMYT DArT TAG			TGGGGTGACACTAGGGTTTGTTCGCCTCAATCAGGTTAGCAGTGTTTGGG[S]TGTGATGAGTTCAGCTAGGGGCATTTTGCAGTGGCAGGAAGCAGGTAATA	regulatory_region_variant
Affx-92312791	AX-94431877	1A	22045493	C	G	1A	----	----	1A	AX-94431877		BA00279704							Generic			Existing Axiom Array			CTGAAGATCGACCGACCGCCCACACCTGAAGCCCTCACCACCGCGCCATA[S]TCCCAAGGCGGTGCCTTCAATAGGGAAAATGATGCCGGAGCGCCATTGCC	regulatory_region_variant
Affx-92213961	AX-95132633	1A	22288689	T	G	----	----	1D	----	AX-95132633		BA00303902	BS00102571						Generic			Existing Axiom Array			TGAGGAAGTTCTTTTCTGATTGCAAGATCTCATCCATCCGTTTTGGAACA[K]ACAAGGAGACAGGTGAATTCAAAGGCTTTGCACATGTTGATTTTTCTGAT	No Data
Affx-92278396	AX-94513354	1A	22295061	T	G	----	----	----	----	AX-94513354	AX-94513354	BA00730048	BS00007890				AX-94513354		Generic			Existing Axiom Array			GTCCTACAAAGAAGTGTAACCTGAGGTTGAGACTGATAATCGACAAGCTA[K]GTTGAGCTTGTGGCATAACAAGTTTTCTTCCTTCTTTCTTGCGACTTGTT	No Data
Affx-92852899	AX-94759417	1A	22535570	T	C	1A	----	1A	1A	AX-94759417	AX-94759417	BA00058630	BS00090148				AX-94759417	AX-94759417	Generic			Existing Axiom Array		CTCCGGCTCAAGCACATTGTGCGAACACTCAACGC[T/C]GCCAAGGATAGAGCCTACCTGTGCGCGTCGCTCAA	AGGGCCAAGTCCCGGCTCCGGCTCAAGCACATTGTGCGAACACTCAACGC[Y]GCCAAGGATAGAGCCTACCTGTGCGCGTCGCTCAAGGAGGACGAGCATGG	synonymous_variant
Affx-92946441	AX-94710443	1A	22597010	A	T	1A	----	1A	1A	AX-94710443	AX-94710443	BA00787960	BS00066160					AX-94710443	Generic			Existing Axiom Array			GAGATAAAAATTGTCGAGCAGTTTAGACAAGAAGGACAAGAAGATCAGGA[W]TCTGAAGACTAAGGTGGAAAGAAGGAATCTGAAGGCCCACCGACCTTTAA	No Data
Affx-92587000	AX-94742520	1A	22656707	T	C	1D	----	----	----	AX-94742520	AX-94742520	BA00011617	BS00101179				AX-94742520		Generic			Existing Axiom Array			TTACTAAAAACTTATTCATGCGCATGCATGGATGGGGCACGCATACATTT[Y]TTCGCGCTTGTAAAGCTAGAGCTAGCCAGTGAAGGGTGTGTCGGCGACGG	No Data
Affx-1285304258	AX-643833704	1A	22931803	A	G	1A	----	1A	1A									AX-643833704	Generic			Skim Sequence Derived		CAGTGTCGTCGTCTGAATCGGATAACGAGCCAGGG[A/G]CGGGACAACAATGAGGGAGGAGGAGTCGCGTGTGG		regulatory_region_variant
Affx-1285297635	AX-643821050	1A	23688656	T	C	1A	----	----	1A									AX-643821050	Generic			Skim Sequence Derived		GCCCACGCTTCCGCCAAGACGCAGCCCACTCCACC[T/C]AGCTGCATGCACGGGCGCTATCCGCATGCCCACGA		intergenic_region
Affx-92921824	AX-94634656	1A	23966410	T	C	----	----	----	----	AX-94634656	AX-94634656	BA00418738					AX-94634656		Generic			Existing Axiom Array			GCTTCGAAAGACAAGCTAGACCTTGCGCTGAAGAGGCGGAATATAAAAGC[Y]AGTGCAGCGTCGGCGCTGATGGCGGGCAGGGCAAAGCCGTCGTCGTGGTC	No Data
Affx-92627544	AX-94547512	1A	24321355	T	C	1A	----	----	1A	AX-94547512	AX-94547512	BA00917821	BS00105601			BS00105601_51	AX-94547512		Generic			Existing Axiom Array	Public Nomination		CCCCTAAAGATACAAGTGCTCAGCTGGGGCAACTACAAACAAGACTCTTC[Y]CTGTCTCACAAAGACTTGTTGAATGTCCACAGGAACTACGATTTCCGCGC	3_prime_UTR_variant
Affx-92830863	AX-94396908	1A	24943668	A	G	----	----	1A	1A	AX-94396908		BA00086848							Generic			Existing Axiom Array			GAGTGGATTTGATTATCATACAACGTGTACGGTGCTGCAACTTATGTGATGGAATTGTGTTT[R]TCACCCCCCTTGTTGAAGCGGGCGATATTTCTGTTACC	3_prime_UTR_variant
Affx-92932112	AX-94821229	1A	24943781	T	C	----	----	----	----	AX-94821229		BA00230909							Generic			Existing Axiom Array			CGGTGAATGGCAGCAAGTGACTACCGTCGAGCCATAGATGTCCCGCGTTC[Y]GCCTCTAGCTGCATTAGTAATTATCATCAGACCAATGTAGTTTCACCATC	No Data
Affx-92270429	AX-94983683	1A	24943837	T	C	----	1B	----	----	AX-94983683		BA00684851							Generic			Existing Axiom Array			ATCCTGGCGGTCTCCGATGGCAACAACAATGTGACCCTCTGGAAAGAAGC[Y]GTTGACGGTGAATGGCAGCAAGTGACTACCGTCGAGCCATAGATGTCCCG	No Data
Affx-92131943	AX-94412660	1A	24944047	A	G	----	----	1B	----	AX-94412660		BA00173927	BS00109018						Generic			Existing Axiom Array			TTCCCCGCCCTTCAGATGCACAGGGACTGGGTGAGAGACGTCGCATGGGC[R]CCGAACCTAGGCCTCCCAAAGTCCACAATCGCCAGCGCTTCTCAGGATGG	No Data
Affx-92874118	AX-95187202	1A	24944708	T	C	----	----	1A	1A	AX-95187202	AX-95187202	BA00569858					AX-95187202		Generic			Existing Axiom Array			ACAGAACAGTTGGTTACTACTTTAAAGCTGATGCATACTTGGAACAATGC[Y]GCCTCATAAGATAGAGACTGGCCACCAAGATGTGGTGCATGACATCGCAA	missense_variant
Affx-92491268	AX-94917012	1A	25543322	T	C	----	----	----	----	AX-94917012	AX-94917012	BA00498383					AX-94917012		Generic			Existing Axiom Array			GAGAAGCCTTCTGTTGGACTTAACCAGGAGCCATACAATAGGGCTGACTT[Y]GTTACCGAGTACAAAAATGCTAGATTTTTTATCATAAAATCATACAGCGA	synonymous_variant
Affx-1285297642	AX-643821064	1A	25600064	A	G	1A	----	----	1A									AX-643821064	Generic			Skim Sequence Derived		CCAAACCTTCCGCTTCCAATTTCCTGATCTCCTCT[G/A]TGATTAACTCCTATCATTCCAAAGTTTGCTTCCTG		regulatory_region_variant
Affx-1285310344	AX-643845259	1A	25681395	T	C	----	----	----	----									AX-643845259	Generic			Skim Sequence Derived		GGGGAGAACCTTAATCCATCTTCAAGGAACCGTCG[C/T]CGTCTCGCCTTCCTGAGAAGGACACAGACCCTAAC		regulatory_region_variant
Affx-1285304264	AX-643833717	1A	25809407	T	C	----	----	----	----									AX-643833717	Generic			Skim Sequence Derived		GACAAATCAACCACAAGCTTGTCAAGGCTATTAGA[C/T]GCATCTCGACCACTATGCCAGCCTACAGCGATTAC		regulatory_region_variant
Affx-92705876	AX-94953630	1A	26960973	A	G	----	----	1B	----	AX-94953630		BA00600671	BS00044511						Generic			Existing Axiom Array			GATTCTGCTCTGATAAGGGATTTGGATCCACGGGTGCAGCACTTGACTGC[R]GAGGCATCAATATCACCGCCTTTCCTTTCTCCGAGCTCTTTATCATCAGA	No Data
Affx-92160248	AX-86185252	1A	26966284	A	G	----	----	----	----	AX-94422465		BA00227377							Generic			Existing Axiom Array			GGAGAGGTTTGCATGTGGGGTGAGACTGCAGACACCTCCGATGTCCAACA[R]ACCATATGGCCACGAGCAGCTGCGGCAGCAGAGCGTATGTGGAGTCAGTT	synonymous_variant
Affx-92938796	AX-94446043	1A	26969276	T	C	----	----	----	----	AX-94446043	AX-94446043	BA00357734					AX-94446043		Generic			Existing Axiom Array			CCATCATATCCAAATCTATGGAAAGGTTCATATTCAAAATCAGAGCGGTA[Y]ACAGTGGAAGATGCACGCTATATTGTCAGTTATGCTAACAAAAGAGGTAT	synonymous_variant
Affx-1285304271	AX-643799084	1A	27318202	A	G	----	----	1A	1A									AX-643799084	Generic			Skim Sequence Derived		CGCCGGTAGTTGTTGACGAGTCTAGCTCAGCGACA[G/A]CAGCACCCTGTAGAGCATCTCCAACAGAAGTGCTA		upstream_gene_variant
Affx-1285290943	AX-95199401	1A	27360882	A	G	----	----	----	----	AX-95199401		BA00629729	BS00078496					AX-95199401	Generic			Existing Axiom Array		CAAGAAACATCGCAGTTTGGTCAGTGGACTGGTGC[A/G]CGGTGGTTGAAGCCGCCACGCCATAGTCTGCATAA	TGTATGCCATCTTGCTTATGCAGACTATGGCGTGGCGGCTTCAACCACCG[Y]GCACCAGTCCACTGACCAAACTGCGATGTTTCTTGGCTTGCTATAACCGG	synonymous_variant
Affx-1285297649	AX-94840976	1A	27361740	A	G	----	----	1A	1A	AX-94840976		BA00286035						AX-94840976	Generic			Existing Axiom Array		CTACCCAGGACAAGCAACACATATAATGAGCATCC[A/G]GGTGATGTTATCAGTATTGAGGATCACACAGCAAT	GGAATAGCCAAATCAATTGCTGTGTGATCCTCAATACTGATAACATCACC[Y]GGATGCTCATTATATGTGTTGCTTGTCCTGGGTAGATCAGAAGTGCAGAT	synonymous_variant
Affx-92678967	AX-95186852	1A	27362485	T	C	----	----	1B	----	AX-95186852	AX-95186852	BA00568115	BS00065659				AX-95186852		Generic			Existing Axiom Array			TGTCTGTATCGTCGCACTCATCGCTCGAGTATGCATCCGAATCATCTTTG[Y]GTGTATCAACTTGGTCGCCACTCTTCAGCATACTTAGTTAGTGCTCTGAG	missense_variant
Affx-110216089	AX-111502954	1A	27512785	A	G	----	----	----	----					TaDArTAG000647	CIMDArTAG00647			AX-111502954	Generic			CIMMYT Nomination from DArT TAG for TaNG		ATATCTCTTAAGAAACTGCAGCAGCAAATACATAT[G/A]TGAAACACTGGATACCTCAACAAAAGATGATGTTT		No Data
Affx-1285297656	AX-643798559	1A	27757898	T	C	----	----	1A	1A									AX-643798559	Generic			Skim Sequence Derived		TATCTGAGCCATCCCAAGGGCATATGTGCTTGGAA[T/C]GTTATCTGGGCCATCCCAAGGGCGCACTCTCCCCT		regulatory_region_variant
Affx-1285290949	AX-643808965	1A	28610906	T	G	----	----	1A	1A									AX-643808965	Generic			Skim Sequence Derived		AAGGATGGTTTAAATTTAGAGTATTGATGACAAAT[T/G]GATATACTGTCACAGCAGCTAGTGGTATTTCTGTG		regulatory_region_variant
Affx-92191442	AX-94595423	1A	28656276	A	G	1A	----	----	1A	AX-94595423	AX-94595423	BA00227627		TaDArTAG007889	TaDArTAG007889			AX-94595423	Generic			Bristol Axiom nomination for CIMMYT DArT TAG			CNGAAATAACAGAATGTACATGCACTGGAGTTAGTGAGGCTCGGAGACAC[R]AGTGTGGAAGCTTACGAAACTCTGATGGGTCTGTTGAATCAAGCACTGCT	No Data
Affx-1285320171	AX-643864531	1A	29182074	A	G	1A	----	----	1A									AX-643864531	Generic			Skim Sequence Derived		CGGGTGCGGGGCGTCGCTGTCGCCGTCGATGACGC[G/A]GTTCGGGATCACCACGTGCTTCAATGCCATGTCGT		regulatory_region_variant
Affx-92702682	AX-94843910	1A	29191532	T	C	----	----	----	----	AX-94843910	AX-94843910	BA00294208					AX-94843910	AX-94843910	Generic			Existing Axiom Array			CTCCTGATCTTTGTCAGACTTGAGAGCATGATGGATGGCTATTCTGATTC[Y]GAGGACTTCACGGTGTCGGAGCAAAAGGTCGAGAGATCCACCAACGCGTT	No Data
Affx-92299421	AX-94847170	1A	29611669	T	C	----	----	1D	----	AX-94847170	AX-94847170	BA00303248	BS00044488	TaDArTAG007890	TaDArTAG007890		AX-94847170	AX-94847170	Generic			Bristol Axiom nomination for CIMMYT DArT TAG			CGACGAGAAAATCAAGTTGCTTGGTTTCAGAGACGACAAATTGCCTGTTG[Y]AGCTGATGGCTCGATACAGCTCTCACGAAGTGTTGTGTCTGTCGAAGACG	No Data
Affx-1285290954	AX-643799085	1A	29615611	A	G	----	----	----	----									AX-643799085	Generic			Skim Sequence Derived		GGCCGTGTCGGAGGAGCTCAACGGCGGCAGCGTAT[G/A]GGAACTCAGCGAGGACAAAGCTACAAGGCACGGGA		downstream_gene_variant
Affx-92238016	AX-94804842	1A	29801475	T	C	----	----	----	----	AX-94804842	AX-94804842	BA00184903					AX-94804842		Generic			Existing Axiom Array			GTGCAGGAGGATTTGGGAAGGTATATAAAGGGGCCCTTCCATCAACAAAA[Y]TAGAGGTTGCTGTGAAGAGGGTATCGCACGAGTCCAGACAGGGTCTAAAA	No Data
Affx-1285322113	AX-643856276	1A	30115042	A	G	----	----	----	----					TaDArTAG000652	CIMDArTAG00652			AX-643856276	Generic			CIMMYT Nomination from DArT TAG for TaNG		GCTCCGCCTGTAGATCCCCGTCGCCAGCGCCCCCC[A/G]CATCCTCCAACTCCTCTGGGTCCATTGCATCCGGA		upstream_gene_variant
Affx-92619695	AX-94444425	1A	30132189	T	C	----	----	----	----	AX-94444425	AX-94444425	BA00349045							Generic			Existing Axiom Array			GCCAATAAATGCCGAGGAGGCAGCGCCTTTGGCGGTGAATGCAGGGCGGC[Y]GGCGGCCGCTTCGGCGGTGGCGACGCAAGCTTCCAAGAAGCGTAAGTCTG	No Data
Affx-92736962	AX-94627776	1A	30193344	A	G	----	----	----	----	AX-94627776	AX-94627776	BA00386027							Generic			Existing Axiom Array			TCCTAGATGTAATATCCCGGCGCTTCATACCAGCTTTGAAAGAACAAGGC[R]TGAAGGTTCAGGCAGAGGCTATCAGCAATCTACAGAATTATCTGAAGGAC	downstream_gene_variant
Affx-1285304282	AX-643833514	1A	30193639	A	G	1B	----	----	----									AX-643833514	Generic			Skim Sequence Derived		CCCGATTCGCTGTAATTTACGCCTGCACGTACTGC[G/A]AGGCACAGGTATATCTTGTCTATATCAGATTCATG		downstream_gene_variant
Affx-92138924	AX-94826210	1A	30197285	T	C	----	----	----	----	AX-94826210	AX-94826210	BA00244800	BS00099955				AX-94826210		Generic			Existing Axiom Array			GCGGCGGGGTCGGCGTTGAGCGCGACGCAGAGGCACTCCGGCTTGGAGCT[Y]ACCACGGAGGCGAGCTGCGAGCAGCACGACTTGGACGGCGCCGTCTCGTT	No Data
Affx-1285297662	AX-643821095	1A	30290026	A	G	1A	----	----	1A									AX-643821095	Generic			Skim Sequence Derived		ATACCATACCATGACTTTACTCGCTCGCTTGATTC[G/A]CATTGGTGCCAGCTTGTTCGATCCTCACTGGTTTC		downstream_gene_variant
Affx-1285310361	AX-643845017	1A	30296853	T	C	----	----	----	----									AX-643845017	Generic			Skim Sequence Derived		ACACCAGAAGTAAAAATTACATCTAAGTCTGTAGT[C/T]CACCTAGCGACGACTGAAAGCACTGGAACGAGCCA		regulatory_region_variant
Affx-1285315669	AX-643855152	1A	30582329	C	G	----	----	----	----									AX-643855152	Generic			Skim Sequence Derived		ACACACATACCTCGTTGTTGTCCATGGATATTGTT[C/G]TCTGCTGCCAGCATTGACTGGTTGTAGTTGTTTCG		regulatory_region_variant
Affx-1285310366	AX-643845028	1A	30633412	T	C	1A	----	----	1A									AX-643845028	Generic			Skim Sequence Derived		CCTACGGTGACTTCGTAAATTTCAAAATGATATGT[C/T]GGCTCAATATTTCAGAAGTGCTTATATGGATATGA		regulatory_region_variant
Affx-1285304288	AX-643833526	1A	30775712	A	G	----	----	----	----									AX-643833526	Generic			Skim Sequence Derived		GAGGCCCAGGAAGTGAAGTTGTCCTGCTCCACATC[G/A]CCGCCAAGCAACTAATAGGCCGAAGGTGGTGAGCC		regulatory_region_variant
Affx-92684803	AX-94727581	1A	30795313	C	G	----	----	----	----	AX-94727581	AX-94727581	BA00872757	BS00034830				AX-94727581	AX-94727581	Generic			Existing Axiom Array			ACTTGATACTTGGTATTCTGATTGTAATGGTTCGGTTGAAAGTACTGCTG[S]TTATATCATTCGAGGGCTTTGCCGAAGATGCTGCCTGCCGGAAACAATTC	No Data
Affx-1285297667	AX-643821102	1A	31893776	T	C	----	----	----	----									AX-643821102	Generic			Skim Sequence Derived		CAGGTCTTGTGATGCCACTGCTTCTAGCATGATTG[C/T]GGTCTCTCCGTTATGACCTTGGTATTGCCCTTACA		upstream_gene_variant
Affx-1285290960	AX-643808982	1A	31894108	A	G	1A	----	----	1A									AX-643808982	Generic			Skim Sequence Derived		TTTGCTGTGATCGAACGGGCACCAGTGCCAGATCG[G/A]ACGGCTGGCCTAGACAACTGATTTCTCTAGGAAAG		upstream_gene_variant
Affx-92106785	AX-95144827	1A	32261190	T	C	----	1D	1D	1D	AX-95144827	AX-95144827	BA00362277	BS00093170				AX-95144827	AX-95144827	Generic			Existing Axiom Array			AAGACGCCGACGTTGAGGAGGAGGAGGATCTTGGCGGTGAAGATCCTGGC[Y]TGCTTGTGCGCGTAGGCGAGGTAGAGGACGATGTAGATGGTCTCGATGAC	No Data
Affx-92653970	AX-94806740	1A	32533172	T	G	3B	----	----	----	AX-94806740		BA00190237							Generic			Existing Axiom Array			CATGTTCACTAGAGTGGGTTGGGGTGGCCTGCAAGCTACGAGGATGGGGC[K]GCGAGACTGGATTGGCAGCCGACAGCGAGAGAGGAAGGGAGGTTGTTCCT	No Data
Affx-92325424	AX-86180208	1A	33022268	T	G	----	----	----	----	AX-94536790		BA00858613	BS00023141						Generic			Existing Axiom Array			TCATGGGATCTGTTTCTAGTGGCGAGGTAGAATTTTGGTGTGCGCCTGAA[K]TTCGGTAGTACGTAGAGGTGGTGTTGGTAGCTTTTGGCCTGGGGCTATCT	3_prime_UTR_variant
Affx-92814375	AX-95187733	1A	33372817	T	C	----	----	1B	----	AX-95187733		BA00572427							Generic			Existing Axiom Array			ATGATGGGCGGCCATGGAGGCTACGGCGGCGGGTACGGCCACCACGGCGG[Y]AAGTTCAAGCACGGGAAGCACGGGCACGGCAAGTTCAAGCACGGCAAGCA	No Data
Affx-92548951	AX-86169248	1A	33375691	A	C	----	----	1A	1A	AX-94556635		BA00039334	BS00013459		CIMDArTAG00394			AX-86169248	Generic	RUE_CC_InB		CIMMYT Nomination from DArT TAG for TaNG			CAGAACTACGACGTTCCCAACATCAAGAACTACATGCAGGGCCTGATGGG[M]AAGGCCAAGGAGCTGGACCATGCCTACAAGAAGCCCGAGGACGGCAGCAA	No Data
Affx-92511065	AX-94702768	1A	34173705	T	G	----	----	1B	----	AX-94702768		BA00750351							Generic			Existing Axiom Array			AGCACCTGATTTATGGGGAAAATCTGGAAACACCTCAAAGGTACATATAA[K]GGATGGAACGGTGCTCGGCCTTGCAACCTAGGAAGCTTATTTTGTAATAA	No Data
Affx-1285310375	AX-643845315	1A	34414329	A	G	----	----	1A	1A									AX-643845315	Generic			Skim Sequence Derived		GTGAGAGTTGTAACTTGACCGTGAGACCCTTCTTT[A/G]TATTAAGTTGTTATTGTTACAGATTGTTGTATATA		upstream_gene_variant
Affx-1285290971	AX-643809002	1A	34857129	T	C	----	----	1A	1A									AX-643809002	Generic			Skim Sequence Derived		CATGTGCAAAGTCCAAAATGACTCTAGATCATAAC[C/T]CTAATGGATAGTGGACTTATACACCTCTTTGGACT		regulatory_region_variant
Affx-1285320178	AX-643864541	1A	34915569	A	G	3A	----	----	----									AX-643864541	Generic			Skim Sequence Derived		AGGCCCTTTTTCTACCAGTGGATGTACTTGTCTCA[A/G]TGCAGAAGTATGCCATCCCAACCTCACCCTTCCCA		intergenic_region
Affx-1285297686	AX-643821230	1A	35493101	T	C	----	----	1A	1A									AX-643821230	Generic			Skim Sequence Derived		GAGGCGCCATAAAATCCTCCACTTCTCACCAGCGA[C/T]GTTGGGCGACGGTGGTTCTCCAGTGGTGATTGGCA		regulatory_region_variant
Affx-92305498	AX-94731727	1A	35932756	A	G	----	1B	1B	1B	AX-94731727		BA00893322							Generic			Existing Axiom Array			GGACCTTTCCTTCCCTAAATTCCCAGCCTTGTTGAGAGCCATCTTATCTGGCTTCGACC[R]TGTCAAGAACTGTTCCGCAGACTCCCTGCTCTCTGAGTCAG	No Data
Affx-92127474	AX-95220817	1A	35935719	T	C	----	1B	1B	1B	AX-95220817		BA00726195	BS00101606						Generic			Existing Axiom Array			CCTACAGCGTCAGGAGAAGACAAGGATGGTGTTCAGGATCCATCTAACAG[Y]GGGCTGGAAGGTGACCTTGAGCTTGATGTTGTTCCATCATCAACAAATGA	No Data
Affx-92176824	AX-95105622	1A	35939111	T	G	----	----	----	----	AX-95105622	AX-95105622	BA00173157	BS00105602				AX-95105622		Generic			Existing Axiom Array			GTCCAAACGGCTGTAGGTGACCTTCGAGAGAGCGCTGTAAACAGGACAGG[K]CAGCTGCAGAAAGAAATTTCAACAGCACAGGACTTCACCTCATCCGTACG	No Data
Affx-1285315687	AX-643855187	1A	36074435	A	G	1A	----	----	1A									AX-643855187	Generic			Skim Sequence Derived		TTCACGCCGCCGACAGCCATCGCTACCGCAGCATC[G/A]TTAAATTCTCAACAGATGGGTACACGACGCCGCAC		regulatory_region_variant
Affx-1285320181	AX-643864547	1A	36133497	T	G	----	----	----	----									AX-643864547	Generic			Skim Sequence Derived		GGCAGAGGGGAGACGCCGGAGGAACGAGGCGGAGA[T/G]ACTCTCCTGGCAGCAGCTAGGGTTTCTAGTCGTGT		intergenic_region
Affx-1285322985	AX-110518274	1A	36273120	A	G	----	----	1A	1A					TaDArTAG007376				AX-110518274	Generic			CIMMYT Nomination from DArT TAG for TaNG		ATCATAAGATAACGGACCAGAAAGCATAAAAAATC[G/A]TCCTGGTGCAAAAGGTAAAAGAGCAAGCTAAAGCT		regulatory_region_variant
Affx-92515603	AX-94675197	1A	36279078	A	G	----	----	1B	----	AX-94675197	AX-94675197	BA00615389					AX-94675197		Generic			Existing Axiom Array			GCACCTCCAAAGAGGCCGGTCTTTGCGGTGGGGCACAGGGTATCCATGTC[R]TGGTGAACGTTACTGGTGCGATGGTGACCCTCCGTGATCGTTGCCCAGAG	No Data
Affx-1285290978	AX-643799093	1A	36602923	A	C	1A	----	----	1A									AX-643799093	Generic			Skim Sequence Derived		ATGTAGGATTCGAAGACAGGACCTCCTGTTCCATC[A/C]AGAAGAACGCAACCAACTGAACTCCATTACGCTTG		regulatory_region_variant
Affx-1285297693	AX-643821244	1A	36763691	T	C	----	----	----	----									AX-643821244	Generic			Skim Sequence Derived		CTTGCCTCTCTCAGGCCTTCTCTGATCAGGAAGCT[T/C]GATGATATTATATGGCGATGTTGGTGCAGAAGAGG		regulatory_region_variant
Affx-280596915	AX-643801056	1A	37188937	A	G	----	----	1A	1A									AX-643801056	Generic			Skim Sequence Derived		CTCCTTTACGTTCATATGCAAAGTCTTTACTTTCT[A/G]TTGCCTAACTCTTAAACTTGCATGTGTAGGGTGTT		regulatory_region_variant
Affx-1285320183	AX-643864551	1A	38028581	T	G	----	----	----	----									AX-643864551	Generic			Skim Sequence Derived		GAGAGTGATAAAGCATTATAGTCCGATTGCCTTGT[T/G]CGTTGAGTTGAGCACCTCACTTAAAGGACCCAACA		regulatory_region_variant
Affx-1285304320	AX-643833815	1A	38154779	C	G	----	----	1A	1A									AX-643833815	Generic			Skim Sequence Derived		CTGACATGACATGTCGGAACCACGACCTCATCTTC[C/G]ACTGTCGGCGATTAGGCCAGCGCCGCCACTATCTG		regulatory_region_variant
Affx-1285320186	AX-643864556	1A	38356882	C	G	----	----	----	----									AX-643864556	Generic			Skim Sequence Derived		TCGCTTTAACCTTCTAACAATGTTGTTTGCTAGAT[G/C]GCAGTGGCAGCTACTTTGTATCACGAAACAGAGAA		upstream_gene_variant
Affx-1285310393	AX-643845347	1A	38715528	A	G	----	----	----	----									AX-643845347	Generic			Skim Sequence Derived		ATTTGCAAGGGTGTATCATGCTGTATACTGATACC[G/A]GAGGAAGCTCGTCGTCGTCGTCGCCGCTAGCTAGC		downstream_gene_variant
Affx-88717554	AX-86165099	1A	38729513	A	C	----	----	1A	1A					TaDArTAG005661	CIMDArTAG05661			AX-86165099	Generic			CIMMYT Nomination from DArT TAG for TaNG		TTGTAGAATCAGTCTAATTCCTATCGCTTTGATCG[A/C]CATAAAGGTGAGGTAGATATGTACTCCAGTTGAAC		regulatory_region_variant
Affx-92706764	AX-94965590	1A	39406457	T	C	----	----	1A	1A	AX-94965590		BA00633953	BS00074270						Generic			Existing Axiom Array			GAAGGTGTCAGAGCATGAAGCTTCTCAAACTGAGGCATTGCCTATACTGT[Y]TCCCAGAGTTGCACAGACTGAAGTAGAACCAGCAAAGGTGGCGGAGCATG	No Data
Affx-88424735	AX-95009644	1A	39407715	T	G	----	----	1A	1A	AX-95009644		BA00757103	BS00018523						Generic			Existing Axiom Array			CAAAATATCCAGCCTGAAGAGCATATGACTCCTGTAAAGGGAAGCATTCT[K]GCCTCACATACAAATGCGCAGGCTATAGGGGAGATGACTCCAATGACTCT	synonymous_variant
Affx-92406865	AX-94982885	1A	39407763	A	T	1D	----	1D	1D	AX-94982885	AX-94982885	BA00682709	BS00099843				AX-94982885	AX-94982885	Generic			Bristol Axiom nomination for CIMMYT DArT TAG			CTGGCCTCACATACAAATGCGCAGGCTATAGGGGAGATGACTCCAATGAC[W]CTCCTGAGCCAGAAGCTGTCCTCCATTTCTCTAGGACAAGCTAATGGGGA	No Data
Affx-1285304327	AX-643833828	1A	39647568	T	C	----	----	----	----									AX-643833828	Generic			Skim Sequence Derived		CGGTCCGAAACTCGTCTCCTCTGTTGGACCAGTGG[C/T]GCAGCTCTGGCAGGCTGCGTAGTGCCTAGCCCGGC		downstream_gene_variant
Affx-92892117	AX-94943756	1A	39649661	T	C	----	----	1A	1A	AX-94943756		BA00573461	BS00090699						Generic			Existing Axiom Array			AGAGAGTCCTTGGGGTGCCTGTTTGGAAGGCAGAGCAGACAGAGGCGGCG[Y]ACGGAGCTGCATTGCTAGCACTCAGGGGTGCTACCACGGGCTCATGAAAA	missense_variant
Affx-1285297706	AX-643798571	1A	40903437	T	G	----	----	----	----									AX-643798571	Generic			Skim Sequence Derived		CCATCTCATTTGTGTGCACCTTAGTGCCAGATTGT[G/T]CTTGTAGAAGGCCTCAATCTGTTCATTCATGTTAT		upstream_gene_variant
Affx-1285304334	AX-643833841	1A	41288291	C	G	----	----	----	----									AX-643833841	Generic			Skim Sequence Derived		ACACATAAATAGCACATAAATCAAGACGTACTAGA[G/C]TTCACATATTAGATAGCCACAAATCCATATGGTTC		downstream_gene_variant
Affx-92381943	AX-94801268	1A	41710218	T	C	----	----	----	----	AX-94801268		BA00175033	BS00102211						Generic			Existing Axiom Array			GATAGGGAAGCGGCTCCATATCGAAATAGAGAAGGATCCATCACTCAAAA[Y]GTTATGCTTGCTTGTGATTTTGATCTCAATTTTGTCCATGTGTCCTCTGG	No Data
Affx-92092220	AX-94488826	1A	41830115	T	C	----	----	----	----	AX-94488826	AX-94488826	BA00594197					AX-94488826	AX-94488826	Generic			Existing Axiom Array			ATGACGTGAAGGATCTTTAGGAGCGTTGGCACCTAGCCGGTGAGGCCGGC[Y]GGCCATATCCATGACCTTGTCGATGGACAGAATAACGACGGACTGAGGAG	3_prime_UTR_variant
Affx-92471902	AX-95205982	1A	42256053	A	G	----	----	----	----	AX-95205982		BA00661194	BS00033019					AX-95205982	Generic			Existing Axiom Array		GACCGTGGCGCGGTGTTCGCGGATGAGGTGAGGGC[G/A]AGGATCGAGGGCATCATGTCTGGGAAAGAGGGTGA	GGCATGCCCATCGGGGACCGTGGCGCGGTGTTCGCGGATGAGGTGAGGGC[R]AGGATCGAGGGCATCATGTCTGGGAAAGAGGGTGAGAAGCTCCGGGAGGC	synonymous_variant
Affx-92416281	AX-94800639	1A	42511301	T	C	----	----	----	----	AX-94800639		BA00173340							Generic			Existing Axiom Array			CATCGTATGAAGGTTGTCAAAAGTCGTAAATCAGTTCTCCCCTGCATCCG[Y]GAAGTGGCAGAAGAGGATTGCGATGGCTGTGCCCCGCGCCGCCTCCATCC	No Data
Affx-92391119	AX-86179654	1A	42511437	A	G	----	----	----	----	AX-94674308	AX-94674308	BA00610959	BS00022885			BS00022885_51			Generic			Existing Axiom Array			TCTCCGCACAACGTGAGTGGCTCTTTAAGGAGATTGAAGCTGAGGATGAC[R]AGGCACAGAAGCAGCACGATGGCGATGCAAAAAAGTCACGTCGGTGGCTG	intergenic_region
Affx-109207601	AX-108985876	1A	42544528	T	C	----	----	----	----									AX-108985876	Generic			Skim Sequence Derived		GCGTTTAAAAATATGGGTTGGGCCAGCGTTGGATG[C/T]ACATGCCGACCCAAATGAAGAAACGGGCAAGGCCG		regulatory_region_variant
Affx-92749922	AX-94829443	1A	42546416	T	C	----	----	----	----	AX-94829443	AX-94829443	BA00253921	BS00088838				AX-94829443		Generic			Existing Axiom Array			GGCGGCATCTGGCTGGCGTCGCGGGCCAACTCCACGGACTGCATCCGCTT[Y]CTGCAGTGGCCCATCATCATCATCGGCCTCGCCGTCATGGTCGTCTCCCT	No Data
Affx-92202154	AX-94526630	1A	42550087	A	G	----	----	----	----	AX-94526630	AX-94526630	BA00803102					AX-94526630		Generic			Existing Axiom Array			TGGTGTTAAGGCTTTGGCCTGAACTATATTTCTTACTGAACCGTGTGGAT[R]ATGGTCGCCTGTAGTTGGGGGGTGTGGAAGGGAAGATGTTCATGGATCGA	3_prime_UTR_variant
Affx-92531437	AX-95237406	1A	42668076	T	C	----	----	----	----	AX-95237406	AX-95237406	BA00806500					AX-95237406		Generic			Existing Axiom Array			TTTTACAGCTTCTGTTCCAGAGACGAGTGTATCTTCAACAAATGGCACGGTCTTCCATACTT[Y]CAATCCTACTGATGCTGGACTGTCTTCAGGACCTTGAC	No Data
Affx-1285320201	AX-643864584	1A	43329230	A	G	----	----	----	----									AX-643864584	Generic			Skim Sequence Derived		GGCAGGTTGTTGACAGTAGACGCGCTCGGCCAGCT[G/A]CCCATGAACAAAGGCATTATTCACGTTCATTTGAT		regulatory_region_variant
Affx-1285310413	AX-643845117	1A	43501094	T	C	----	----	----	----									AX-643845117	Generic			Skim Sequence Derived		ATGAGGTGGCGTCGCGGGAAGAGACCAAGTGGCGA[C/T]GGCGGAGCGGATCTAGCGGCAACAAGTGGCGGGTG		regulatory_region_variant
Affx-1285291001	AX-643809014	1A	43538459	T	C	----	----	1A	1A									AX-643809014	Generic			Skim Sequence Derived		TAGAGGCTGGCAGTTTAAATGGCCGATCAATAATG[C/T]GCCTTGATGAGTCTGCTTGGTACTTCGACTGTGGC		regulatory_region_variant
Affx-1285315713	AX-643855563	1A	43538978	C	G	----	----	1A	1A									AX-643855563	Generic			Skim Sequence Derived		TTTATTGCACTGTGGCTTACCATTGCCGTCACGGA[C/G]TTCGGAAGTGCCCAGATCAGTCGCGCTGTTGCTTC		regulatory_region_variant
Affx-92247057	AX-95153267	1A	44365031	T	C	----	----	1D	----	AX-95153267		BA00402981	BS00068622						Generic			Existing Axiom Array			CACTACCAGCTGCCATTACCATCCATGATCCGCTTGGCGCCGACTCTTCT[Y]GTGGCCCGGATCGGCATGTGCAAACTCCCAAGTGACATTGCAGCGCCTTC	No Data
Affx-1285304347	AX-643833629	1A	44913524	T	C	----	----	----	----									AX-643833629	Generic			Skim Sequence Derived		TACTAGAATTTAAAAACCAGGTATCTGAATGTTTG[C/T]GGCTGAGTGACTGTCGTAGAGTGTTTGGCATTATA		regulatory_region_variant
Affx-1285310420	AX-643845131	1A	45505891	A	G	----	----	----	----									AX-643845131	Generic			Skim Sequence Derived		ATCTAGCTCCAGTGCCGGACCCTCTACTCCAGCGT[G/A]GGACCAGTCTGCCCTAGTGCAGGCACTCAACAACA		regulatory_region_variant
Affx-1285291006	AX-643809022	1A	45542037	T	C	----	----	----	----									AX-643809022	Generic			Skim Sequence Derived		ACGGAAGAAGTATCTAGTTTAGTGTTAGATAGATA[T/C]ATTCATATCTAGATAAATCTAAAGACAACTCTAAT		regulatory_region_variant
Affx-92768533	AX-94416187	1A	45797676	C	G	----	----	----	----	AX-94416187	AX-94416187	BA00193276	BS00089392	TaDArTAG007892	TaDArTAG007892		AX-94416187	AX-94416187	Generic			Bristol Axiom nomination for CIMMYT DArT TAG			CTGTCGGTCCATTCCATTTGTTGCTTGTGTAAAACCATATGGGGTTTGCT[S]TTTGTATGTACACAGGTCTTCTATTTATGCGAGCAATATATTTCTTCCAT	3_prime_UTR_variant
Affx-1285310427	AX-643845419	1A	46437923	T	C	----	----	----	----									AX-643845419	Generic			Skim Sequence Derived		CCTGCTGTTATGCGGCCTGCAACACTCTGGCGATG[C/T]GCGTGCACAACACCCTGCGATGACGGAGACCTCTA		regulatory_region_variant
Affx-1285291012	AX-643809033	1A	46437958	A	G	----	----	----	----									AX-643809033	Generic			Skim Sequence Derived		CGCGTGCACAACACCCTGCGATGACGGAGACCTCT[A/G]GGCGGCGAGGCTGAGTGGCCTATGGCGGATTGGTG		regulatory_region_variant
Affx-1285297728	AX-109166371	1A	47181842	A	C	----	----	----	----									AX-109166371	Generic			Skim Sequence Derived		ATAGGCACGCGACTTCACATCGACTACACCAATGG[A/C]TGATTCCATTGGTGGTAAGATCCTAATCCATATCT		downstream_gene_variant
Affx-1285315731	AX-643855598	1A	47403991	T	C	----	----	1A	1A									AX-643855598	Generic			Skim Sequence Derived		CGCATGAGCTAATTGAGGACGGATGTGCCAGGGAG[C/T]GTGACCCGGTGCCTCGCCACCACAGGAGCCGCGTG		regulatory_region_variant
Affx-1285322119	AX-643868220	1A	47521369	T	C	----	----	----	----					TaDArTAG000677	CIMDArTAG00677			AX-643868220	Generic			CIMMYT Nomination from DArT TAG for TaNG		AGAAACCCGGGTACACTGATGAACACACGATGTGA[T/C]GCGACAGACACAGCAAGAACTGCAGAGCAGCCGTT		regulatory_region_variant
Affx-92359526	AX-94950418	1A	47581799	C	G	----	----	----	----	AX-94950418		BA00591901							Generic			Existing Axiom Array			TAGTGTTTCATATGTTCAGTGCCATATAATTTGCAGTTGCATTAGCATTT[S]AGCCTCATGAGCTACACTTTGTGCACCCTATGCACAATAATAAGTTATTA	No Data
Affx-88408326	AX-86178789	1A	47806064	T	C	----	----	1A	1A	AX-94456055		BA00413802	BS00022426			BS00022426_51			Generic			Existing Axiom Array			CTTCACCGATACTCTTGTTCTTGTTCTTCACGGTCGAGTTGTTGGCGGCT[Y]CTTGTTGGCTGATCCTCTGCCGGACCTTCTCCTGCCGCACATGTACCTGC	missense_variant
Affx-92798691	AX-95141313	1A	48589792	A	G	----	----	1B	----	AX-95141313	AX-95141313	BA00345540		TaDArTAG007893	TaDArTAG007893		AX-95141313	AX-95141313	SSP			Bristol Axiom nomination for CIMMYT DArT TAG			TAAAAATCAGGATTTCTGGAAGGCGGCCTTGCCAAATCAATGCAAACTCA[R]CTATCCCATTTAAATGTCCAATCTACTCAGAGTCAGAATCTATTGATAAA	No Data
Affx-109715014	AX-109246597	1A	48594957	T	C	----	----	----	----									AX-109246597	Generic			Skim Sequence Derived		TCCTTGAGCTCCGACCTATCCTCTCCTTTCCTCTC[T/C]TCTCACGCCAACTCCACCGCGCGACTTCAAACGGA		regulatory_region_variant
Affx-92817529	AX-94954384	1A	48773399	A	G	----	----	1A	1A	AX-94954384		BA00602759	BS00091359					AX-94954384	Generic			Existing Axiom Array		CGGGGCAACTATTAATCATACCACAGAACTATGTT[A/G]TTATGAAGAAGGCACAACATGATGGAAGCAAGTAC	ATGGCCTTCTTAGCCCGGGGCAACTATTAATCATACCACAGAACTATGTT[R]TTATGAAGAAGGCACAACATGATGGAAGCAAGTACATTGAATTCAAGACT	missense_variant
Affx-88464195	AX-643797372	1A	48790960	C	G	----	----	1A	1A									AX-643797372	Generic			Skim Sequence Derived		AAGGGTTAATTTATTGACCAACGTCAATATCTCTG[G/C]TACTCGTACCATGGTACAGGTTTCCATTCCTATGA		downstream_gene_variant
Affx-1285297741	AX-643821213	1A	48990239	T	C	----	----	1A	1A									AX-643821213	Generic			Skim Sequence Derived		AGGTCCTACTCATCTCCTCGATTCACCAATATGCA[C/T]CCACACCTGATTGTTGAAAGAATAGTCTCAGTCCT		downstream_gene_variant
Affx-1285322122	AX-643868226	1A	48998793	T	C	----	----	1A	1A					TaDArTAG000700	CIMDArTAG00700			AX-643868226	Generic			CIMMYT Nomination from DArT TAG for TaNG		GCCGTCTTCGGAGTATCCATGGCCAATTACTCCAA[C/T]AGGAATATCCATGGATCACTGCAGTATATGTCAGG		splice_region_variant&intron_variant
Affx-88386135	AX-95087496	1A	49099181	T	G	1A	----	----	1A	AX-95087496	AX-95087496	BA00084789	BS00086715				AX-95087496	AX-95087496	Generic			Existing Axiom Array			AGGACTGAGATTATTCTTCTGGAAGCCAGCTATCAGTGCATATTCTAACT[K]GAGGAGGTGAGCAGGATTAGACCATTAGTGAACTGTCCCTGATGTTCAAT	3_prime_UTR_variant
Affx-88678140	AX-94505680	1A	49288383	T	C	1A	----	1A	1A	AX-94505680	AX-94505680	BA00687676	BS00110212	TaDArTAG007894	TaDArTAG007894		AX-94505680	AX-94505680	Generic			Bristol Axiom nomination for CIMMYT DArT TAG			AGGCAATGGAGTACGTTGAGATTTCTAGAGCCTGATTTGCAAAAGACATG[Y]GGAGGCACTGCTCCTGCTCCTGCAATGCGCGGGAGGCGTCTGCTTGCCGG	3_prime_UTR_variant
Affx-110216983	AX-108900373	1A	49308069	A	G	----	----	----	----									AX-108900373	Generic			Skim Sequence Derived		ACTACATTGAAGTCCTTTGAAATTTCAGCAACTGC[G/A]GTCCTCACCAATTGTCGCCGTCGGACACGAAGAAG		downstream_gene_variant
Affx-88388380	AX-95103498	1A	49359522	T	G	----	----	----	----	AX-95103498		BA00162925						AX-95103498	Generic			Existing Axiom Array		TCGGTCGGTGAAGGCCGGTCCTCGAACAGAACAGA[T/G]ATGTTGGCGTGGTTGGGTGAAACTGCTTGGCCAAA	CGACAAGAGCTCGATTCGGTCGGTGAAGGCCGGTCCTCGAACAGAACAGA[K]ATGTTGGCGTGGTTGGGTGAAACTGCTTGGCCAAAGATAATTTGGCGATG	regulatory_region_variant
Affx-1285310439	AX-643845165	1A	49519826	A	G	----	----	----	----									AX-643845165	Generic			Skim Sequence Derived		TAGCATAGGTAGCAATGTCGCTCGAATAGCGCTCT[G/A]TATCAGCAGTACATCACAGGTGACCGAAGTATCGA		upstream_gene_variant
Affx-92481969	AX-94739433	1A	49526809	T	C	----	----	1B	----	AX-94739433	AX-94739433	BA00003040							Generic			Existing Axiom Array	Public Nomination		CCCTCTCTGTTTGCTTTACCTGGGGAACACTGTAGTAAGGTATCCAGTAT[Y]GAAGGACCTTCAAAACATGCACCTGAGAGTGCACACGTGAAAGCTGGAAA	regulatory_region_variant
Affx-92572450	AX-94460833	1A	49891048	T	C	----	----	1A	1A	AX-94460833		BA00439827							Generic			Existing Axiom Array			CTCTTAGTAGGTTTTTGCTATATGTCATGACTCATGACCTAATCTTTGTT[Y]GCAATTTGATGCCTGTCTGCCTGCAGTCATGAATTTCTTCAGCAATCCTC	regulatory_region_variant
Affx-1285304366	AX-643833666	1A	49973123	C	G	----	----	----	----									AX-643833666	Generic			Skim Sequence Derived		TCGTCATCCGGGGAGGCCAGCAAGAAGATGACTTC[G/C]TTGTGCTCGGGCACCTCCTCATGGTCTTGGACTGG		missense_variant
Affx-1285291030	AX-643809061	1A	50537465	A	G	----	----	----	----									AX-643809061	Generic			Skim Sequence Derived		AGCTAAAATATGGCTATATAAAATGGTGTGAACAG[G/A]TCACTTTGGGAAGAGATCAGAAATCAAACAGGCCT		regulatory_region_variant
Affx-1285315743	AX-643855622	1A	51696311	A	G	----	----	----	----									AX-643855622	Generic			Skim Sequence Derived		AAACAAGTTCTTTTCGCTAAGTCCAACTAGTGCAG[A/G]CCAGAACGTAGGTTTGCACACCCTAGATATCGACT		regulatory_region_variant
Affx-92517055	AX-95193119	1A	52056204	A	C	----	----	1B	----	AX-95193119	AX-95193119	BA00598455					AX-95193119		Generic			Existing Axiom Array			ATAGCCCCAGAACAAAATGCCTTTGATGTGGCTCTTGCAGTAGTGATGGC[M]GAAGCGATTGTTCGTTCATTACTCCCAAGGATGTACAGTCATTACTCGTT	No Data
Affx-1285291036	AX-643809070	1A	52451522	A	G	----	----	----	----									AX-643809070	Generic			Skim Sequence Derived		CTTGCCGCAGCAGGATCGACCGGAGGCGGAACTTG[G/A]CGCATCAGGGCTTCACGGGAGGAGTTGCTTGAATT		regulatory_region_variant
Affx-1285310453	AX-643845193	1A	52470524	A	G	----	----	----	----									AX-643845193	Generic			Skim Sequence Derived		GCCGCACTTTTGCATCACCGAAACATGGCGGATTC[A/G]GCCGCGTATTGCCTATGCAGAGCTGAAGACACTTG		regulatory_region_variant
Affx-1285297751	AX-643821229	1A	52521319	A	G	1A	----	----	1A									AX-643821229	Generic			Skim Sequence Derived		GGTGTACGTGTCGGACTGTGTGCACGTGCCCGACT[G/A]TTGGGTGTGCACCTTCAGCTTCGAGTCATCCGCTG		upstream_gene_variant
Affx-1285320233	AX-643864641	1A	53114623	C	G	----	----	----	----									AX-643864641	Generic			Skim Sequence Derived		GAGGCCCTTCGTAGAGGGAAGCAGAGGTTACCATG[C/G]ACTTATTTGATTATATGCCCAATCCCTTAGTGTAA		regulatory_region_variant
Affx-1285315749	AX-643855308	1A	53185876	A	G	----	----	----	----									AX-643855308	Generic			Skim Sequence Derived		TGGGAAGAGGTGCTTTGTGATGGGTTCGATCTTGC[G/A]ATGCCCAATCTCCGTGACAGAAGCAGAAGTGACAC		regulatory_region_variant
Affx-1285304380	AX-643833929	1A	53322569	T	G	----	----	1A	1A									AX-643833929	Generic			Skim Sequence Derived		CAGACGCGTCCGCAGGCATTATATGGGCCCGATTT[G/T]CCCATCGTGGTTGTAGATGCTCTGAGGTGATTGTG		intergenic_region
Affx-1285304387	AX-643833705	1A	53462246	T	G	----	----	1A	1A									AX-643833705	Generic			Skim Sequence Derived		GCGCGACGAGGGATCCTTCGCCGTGCTGCTCGCCG[G/T]CTGCGGTAAGCGGTCGCGCTGGGTTCACGCTCACC		upstream_gene_variant
Affx-92224275	AX-94860985	1A	53677233	T	C	----	----	1B	----	AX-94860985	AX-94860985	BA00342061	BS00096710				AX-94860985		Generic			Existing Axiom Array			CATGGTGGACTGCTTGAGGGGGCATCTCAAGGTCGAAGACGTCGTGGAGG[Y]GATCCCATACGACTATGAGTTTCAGTACCTGCTGCCCAAGTGAACACATC	No Data
Affx-1285297758	AX-110069280	1A	53866845	A	T	----	----	----	----									AX-110069280	Generic			Skim Sequence Derived		CGACAATGAGGTTGATTGCTACTCTGTTAACAATC[A/T]CACCTACTAAATTTGCTATCATCAGTAATTGTGAT		regulatory_region_variant
Affx-92239672	AX-94657371	1A	53900930	T	C	----	----	----	----	AX-94657371	AX-94657371	BA00528620						AX-94657371	SSP			Existing Axiom Array			CCACATGAGACTCATACTGGGTAGTCATTTGGGGATTTCAACTGCAATGT[Y]AGTTTCATTTTCCAGTGAGAGCCAAAGAGTTGTAGTTTCTTTCACTCAAA	No Data
Affx-92436087	AX-94799631	1A	53996307	T	C	----	----	1B	----	AX-94799631	AX-94799631	BA00170534					AX-94799631		Generic			Existing Axiom Array			GTCAACTACGGAAGCGTCGCCGTGATGACGAACGAGCAGCTCCTGGAGCT[Y]GGGTGGGGGCTGGCCGACAGCGGCTACACGTTCATATGGAACGTCCGGCC	No Data
Affx-92910450	AX-94492795	1A	54015177	T	C	----	----	----	----	AX-94492795	AX-94492795	BA00616155							Generic			Existing Axiom Array			TCATTTGCTCAAATGGTTAAAAGCTATGTAGCCTGTATTACATTCTCGCT[Y]TGTATAAACTTTTTGTTAGTCAGTCTAGTTGACTGTGAACTTGTTTTCAA	downstream_gene_variant
Affx-92108062	AX-94860465	1A	54074905	T	C	----	----	----	----	AX-94860465		BA00340574							Generic			Existing Axiom Array			AGCCCCTTGTGAGTTTATCAACCTGCATGTGTAGTTTCAGCGACACCCTT[Y]CTTAGCACTTTATGTAAAGATCTGCTATGGTTATGGACAGTGGGTATGGA	No Data
Affx-92456598	AX-94394557	1A	54075717	T	C	----	----	1B	----	AX-94394557	AX-94394557	BA00074124					AX-94394557		Generic			Existing Axiom Array			CCGTTACAACTAATCATCACTCTCATTCGAGCACTGGACAA[Y]ATCAGGATGTTGAGCAACCATTGCTTAAACATGATGGTGATTGTGAGAGTGCCCAGCCT	No Data
Affx-1285310460	AX-86170122	1A	54126886	A	G	1A	----	----	1A									AX-86170122	Generic			Skim Sequence Derived		AAGCTTCTTGTTAACATTCATCTGCACTCTAACTC[G/A]TACAAATTCTCCAGCGAAGCCTGCAGGGAGAGTAG		intergenic_region
Affx-1285310466	AX-643845217	1A	55227564	A	G	1A	----	----	1A									AX-643845217	Generic			Skim Sequence Derived		CAGACGCAAACGACGCCGCTCACCTAGCTCCGATC[G/A]CCAAAGTGTTGTGGATGCTCATGGGCCACTCCTCC		regulatory_region_variant
Affx-1285315759	AX-643855329	1A	55948900	A	G	----	----	1A	1A									AX-643855329	Generic			Skim Sequence Derived		CACTATGACGTGAGAGACTCTTGGATGTAGCTAGC[G/A]AAGTGGAAGTGGCCTTGTAGTTCTCCATGTTGGCA		regulatory_region_variant
Affx-1285304394	AX-643833958	1A	56090930	T	G	----	----	1A	1A									AX-643833958	Generic			Skim Sequence Derived		ATTGAGGACCAACTGCATCAGCTATATGAGAGAGA[G/T]GAGGTGTATTACAAGCAGAGATCAAGGGTTGACAA		intergenic_region
Affx-1285291049	AX-643809083	1A	56334138	T	C	----	----	----	----									AX-643809083	Generic			Skim Sequence Derived		CTAGCATGGCTAGACGAGCTTCTCGCCGCTGGTGA[T/C]GCTCCCTCGGCCTCTCCCAAGTTGAAGTTCATGTC		upstream_gene_variant
Affx-1285297763	AX-643821251	1A	56335219	T	C	----	----	1A	1A									AX-643821251	Generic			Skim Sequence Derived		GTTTTTGGGTGGGATGCCACAGCGAAGGACTCAGA[C/T]CTTGCGCTTCGATCTCTCCTATGTTTATAGATTGA		upstream_gene_variant
Affx-280273284	AX-643799995	1A	56591445	C	G	----	----	----	----									AX-643799995	Generic			Skim Sequence Derived		GATCTAGATGATGCCGGAGCGCGGCTTAAATAGTC[G/C]CGACCAGGGCAGGCGGAGCGCGGCTTAAATAGTCA		upstream_gene_variant
Affx-1285315764	AX-643855337	1A	56832862	T	C	----	----	----	----									AX-643855337	Generic			Skim Sequence Derived		CACCCTCTTCCCCGCACCGCGCCTCCCTGTCCATA[C/T]GATCCATCGGCATCGTGTACGTGGCCTACGCCAAG		intergenic_region
Affx-1285310477	AX-643845238	1A	58087382	A	G	1A	----	----	1A									AX-643845238	Generic			Skim Sequence Derived		TTGGAGTTCTCCAGGGGTGTTTGCGGATTTGCCGC[G/A]CAGTGTTTCCGATGCTACAGAATTCTTCCGGGTTG		regulatory_region_variant
Affx-1285297776	AX-643821273	1A	58120446	A	G	----	----	----	----									AX-643821273	Generic			Skim Sequence Derived		TCATTCAGGCGAGCCGCCTTCCGATGGCCCGAGTT[G/A]CCCTAGTACATGACACCGTTAGTTGCCTTGAATTG		upstream_gene_variant
Affx-92276932	AX-94579991	1A	58344062	A	C	----	----	----	----	AX-94579991	AX-94579991	BA00152381							Generic			Existing Axiom Array			TTTTGATTGAACGCACCTAGTGTAATTTCATCCCTGGCTAGTCATATTCT[M]TGAGCTACCAGATGCATATCCTTATCCATGCCCTCTATGAATTAGTGTTA	No Data
Affx-1285315769	AX-643855670	1A	58364916	C	G	----	----	----	----									AX-643855670	Generic			Skim Sequence Derived		GAATCGCTCTCGAAATTAGGATAAATGTACTCGTC[C/G]TCCTCCTCCTCCTTAGCGATCCAGATCTGGGACGC		regulatory_region_variant
Affx-92114554	AX-94402121	1A	58627016	A	G	----	----	----	----	AX-94402121	AX-94402121	BA00115158							Generic			Existing Axiom Array			GTTCTAATTCTTGTCAAGTTCTACCAGTAAACACTATCCCTTTCTTCTAA[R]AGCACTAGCAAGAATTGCAAGTATGTGTACTGCCATACCTTTATGTTCAT	No Data
Affx-92507311	AX-94388647	1A	58751498	A	G	----	----	1B	----	AX-94388647		BA00041367							Generic			Existing Axiom Array			GACTAAATATAACGAACCATGAGTCAGGGTTGTGGTGAGAAATACCGCAC[R]CTTTAGGAGACCGGTGCTCCAGCTGATAAGGCAGTACAAGACTCCAACAG	No Data
Affx-92774787	AX-94437172	1A	58903352	T	C	1B	----	----	----	AX-94437172		BA00308800	BS00101821						Generic			Existing Axiom Array			ATTTTGATGCCCTCTATGCCTGCACTGTTATTGAGATGCTGACGTGCAGC[Y]ATTGTCCAATTCCGTGGTGGATGATACAGATGATCGCTGACATTTTCAAA	No Data
Affx-92956673	AX-94403255	1A	58904301	T	C	----	----	----	----	AX-94403255		BA00121510	BS00101800						Generic			Existing Axiom Array			AGCGCGTCCCACAGCAATCGGTGAGCTTGCCTCCTAAATTCAATGGGCGA[Y]GGATCAGGTTCCGTGTCATTCTCACCAATCCACCCATACCACCCTTCCTT	No Data
Affx-1285320249	AX-643864674	1A	58973511	T	C	----	----	----	----									AX-643864674	Generic			Skim Sequence Derived		GGCTCTTCCAGCTGAACGAGGACCTTGATCAGAAG[C/T]TGTTCGTATGGATGGTTGTGACCCTTTGGTCGATA		intergenic_region
Affx-1285320253	AX-643864682	1A	60078179	T	C	----	----	----	----									AX-643864682	Generic			Skim Sequence Derived		TGTTGTTCATTGTGCTCGGGAAGGTAATGCGGCAG[C/T]GCATGGGTTTGCTAGAGATAGTTACAGAGGGAATT		intergenic_region
Affx-1285304413	AX-111728416	1A	60086323	T	C	----	----	----	----									AX-111728416	Generic			Skim Sequence Derived		GCCAAGGACCCAGCCGCTTCGAGATCCACCGGCCG[C/T]TGAATCAGCACGACCGCTTGGATGTCGTCGCGTAG		intergenic_region
Affx-92362302	AX-95125650	1A	60353185	T	C	1B	----	1B	1B	AX-95125650	AX-95125650	BA00269792	BS00051124				AX-95125650		Generic			Existing Axiom Array			GGGGTGCTCTCGGTGACGCGTGCCCTGGGCGACTGGGACATGAAGGTGCC[Y]GACTGCTCCACGTCGCCCCTCATCGCGGAGCCCGAGTTCCAGCAGGCGAC	No Data
Affx-1285297782	AX-643821284	1A	60672985	A	G	1A	----	1A	1A									AX-643821284	Generic			Skim Sequence Derived		CTCGAAGAAGGCCGGCTCGGCATGCAGGTCGAGGC[G/A]GATAAGCGTCGGCGATTCACCCACAGGGTTGTAGA		regulatory_region_variant
Affx-1285315772	AX-643855354	1A	60728043	A	G	----	----	----	----									AX-643855354	Generic			Skim Sequence Derived		AATGGCGACGCTGACCGGAGATGCTGCCGCTGACA[G/A]AGAGATTTAGGTGTGGCGCGGGAGATCTACCGTGG		intergenic_region
Affx-1285310482	AX-643845250	1A	60733776	T	C	----	----	----	----									AX-643845250	Generic			Skim Sequence Derived		AATATCTGTCGGCGCTGCCACCATATATACCATGC[T/C]ACCACAACTGCAAGCTCCTTCGTTGGTACCTCCGC		upstream_gene_variant
Affx-1285291064	AX-643809142	1A	60957895	T	C	----	----	----	----									AX-643809142	Generic			Skim Sequence Derived		AGGATAGATACCATCGGCAAGATAGTATCTCATGT[T/C]GTAGTCATGACCGTTGGCAGCGTAGTTACGCAGCG		regulatory_region_variant
Affx-92699392	AX-94678574	1A	61382007	T	C	----	----	----	----	AX-94678574	AX-94678574	BA00632076	BS00073468						Generic			Existing Axiom Array			ATCGGAAATGGTCAGAGTGTACGTATATGGAGAGATCGATGGATAGCACG[Y]GAGCCAACCGGAGGCTTGATTTCACAGCGTGGTAGGTGCCGCCTAAAGTG	No Data
Affx-1285315779	AX-643855368	1A	61835920	C	G	----	----	----	----									AX-643855368	Generic			Skim Sequence Derived		TCGGAACAAGATCCCCCAAAGACGAACTTTGTCGG[G/C]AAGGGCTATGATCTGGACTCCAAGACATGTGTCTC		regulatory_region_variant
Affx-1285291071	AX-643809154	1A	62579222	T	C	----	----	----	----									AX-643809154	Generic			Skim Sequence Derived		ATATTGTGTTGCATCTTCCTGAAGGACTGTAATAT[C/T]GTGCTAAGAAGTCTCGTGAAAGATTTATTTAGACG		downstream_gene_variant
Affx-92409674	AX-95114544	1A	62610329	T	C	1B	----	1B	1B	AX-95114544		BA00216384							Generic			Existing Axiom Array			TGCCTCTCGTCAGAAATTAGTTCGATTCTGTGTCTTCAATGCTCAGTTTA[Y]GGCGTGGCATGATGAATCAGCGGTACAGCTGCATGATGTTTCGTCCGTAT	No Data
Affx-92765469	AX-94591056	1A	62610386	T	G	----	----	1B	----	AX-94591056	AX-94591056	BA00206166					AX-94591056	AX-94591056	Generic			Bristol Axiom nomination for CIMMYT DArT TAG			GCATGATGAATCAGCGGTACAGCTGCATGATGTTTCGTCCGTATATATAG[K]AATTAACATCCAGTGGAGTGTGAGAGCTAATAATGGTGACTGGTGTGGTT	No Data
Affx-92389838	AX-94844455	1A	63052230	A	G	----	----	----	----	AX-94844455		BA00295706	BS00067445						Generic			Existing Axiom Array			CGTCGGGTCTTTTGTACGAACTCGATCATATAGAGCACCCATCCATCTAT[R]TATCTCACCATGTGTAAAATTGGGAGTGATGATCCAAGCAACAGGAATTG	No Data
Affx-88525930	AX-94464778	1A	63295898	A	C	2A	2A	----	2A	AX-94464778	AX-94464778	BA00461533							Generic			Existing Axiom Array	Public Nomination		GGGTGGCGGGAGAAGCAGGACAGGCACAGATGGAGGAACACCGTCTTCAT[M]CCCTGCCCCGACGCCAAAGGTGATTGCGTCAAAGACATGGAGGCGTTCAG	No Data
Affx-1285291077	AX-643809166	1A	63337262	T	C	----	----	----	----									AX-643809166	Generic			Skim Sequence Derived		AAGAGCATCTACAGCCGGGCGGCCTAAACCGGCCT[T/C]AAATGATCGTACGGCTCACCCAATCATTGACCGGT		regulatory_region_variant
Affx-92858353	AX-94437961	1A	63741326	A	G	----	----	----	----	AX-94437961		BA00313177							Generic			Existing Axiom Array			GAAGTTGCCTGTCGGAGCCAGATGATGCCAACGACTACAATCTAGGAAAT[R]GACAATCGTCCCGGAGAAGAAGGCGATGAACATGGTTGGATGACCACCAT	No Data
Affx-1285315785	AX-643855700	1A	63856603	A	G	----	----	----	----									AX-643855700	Generic			Skim Sequence Derived		TTCTTATAGTTTTCCGCTGTATATATGGTCCCTGC[G/A]GTAGTGGCTAGTAGCGCGCAAACTCGGTAGTCTTG		intergenic_region
Affx-92872020	AX-94993833	1A	64413332	C	G	----	----	1B	----	AX-94993833		BA00713002							Generic			Existing Axiom Array			ATGCAGGTGACGGAGTTCACGTGCGGCGGGTTCGTGGTGGGCCTGATCTC[S]GTGCACACGATCGCCGACGGCCTCGGCGCCGGGCAGTTCATCAACGCGGT	No Data
Affx-1285310501	AX-643845287	1A	64591451	T	G	----	----	----	----									AX-643845287	Generic			Skim Sequence Derived		ATTATTTCAGGCTTTCAGCCGGCTGTGTTCTTCAC[T/G]GGAATCATACAATCTCCGTGTTTCTGTTTCGTTAA		regulatory_region_variant
Affx-1285291084	AX-643809147	1A	64600377	A	G	----	----	----	----									AX-643809147	Generic			Skim Sequence Derived		TAAAACGTGGTATGGGCCACGTTTCACTCTGTGTG[G/A]CTGATCATCCTCTTGACTGATCATTGTCTTGGTAA		downstream_gene_variant
Affx-92727784	AX-94823205	1A	64693057	T	C	1B	----	1B	1B	AX-94823205	AX-94823205	BA00236463					AX-94823205		Generic			Existing Axiom Array			AAGGCTGCGATGAAAGCACTGAAGAAGCAGCAGAAGGAAGCCAAGAAGGC[Y]GCGATGAACTGTGGGGATGCCTCCTCTGAATCAAGCGAGAGTGAGTGTGA	No Data
Affx-92374327	AX-94451781	1A	64713428	T	C	1B	----	----	----	AX-94451781	AX-94451781	BA00389853	BS00095460				AX-94451781		Generic			Existing Axiom Array			GCAATATGCAGTGTTCGATGAGAAGGTTCTGTCAAAGATACCAATGTTAG[Y]CGACAAGAAACAGCACTGAAACTGATGCTTTGAAGCGTTCGACACCTCCA	No Data
Affx-92637133	AX-94409481	1A	64839615	A	G	1B	----	1B	1B	AX-94409481	AX-94409481	BA00156303					AX-94409481		Generic			Existing Axiom Array			TGGAGGCCGCGATTGGCGGCGGCGAAATCGCCGCCGGTGCAATAGAGAGA[R]GCGACTGGGAACACGTAGGCGCAGGTGCAGAAGAGCGTGAGCGCGTAGCA	No Data
Affx-1285297801	AX-643821434	1A	65508081	T	C	----	----	----	----									AX-643821434	Generic			Skim Sequence Derived		CGCCTCTGAGCCCTGCTACGAGCCGCTGTGACGCG[C/T]TGTGCCGCCGTGAATCGCGAGCCGCCTCGGCTTTG		regulatory_region_variant
Affx-92906382	AX-95248567	1A	65664480	A	G	----	----	1B	----	AX-95248567	AX-95248567	BA00860282					AX-95248567		Generic			Existing Axiom Array			ACATCATCAACGGCGGGCTCGAGTGCAACCTCCCTGCCGATTCGAGGGTG[R]AGGATAGGATCGGGTACTACCGCCGGTACTGTGAGATCCTCAAGGTCGAC	No Data
Affx-92280683	AX-94381285	1A	65900002	T	C	----	----	----	----	AX-94381285	AX-94381285	BA00000251							Generic			Existing Axiom Array			ATGCGAACAATGCGGTGTTGGCTTTTCCTCTAATTTCATTTCATTTGTAA[Y]CCGATTATGTGAACTGGTGATGATACGAGTTATTTAANNNNNNNNNNNNN	No Data
Affx-1285320270	AX-643865258	1A	66052538	T	C	----	----	----	----									AX-643865258	Generic			Skim Sequence Derived		ATTACTCAAACTCGAATAGCCCAGGTACTGCTAAC[C/T]TTAATATGGTTTGGAAAGATCTGTGGCAACTGCGG		regulatory_region_variant
Affx-1285304439	AX-643833798	1A	66081110	A	G	----	----	----	----									AX-643833798	Generic			Skim Sequence Derived		GCCGGCTCTAACAGTGCGCTCCTCCCAGGCAGCGC[G/A]CGACGAACGGCATAGTCGCACCGAAGATCCCGGGC		regulatory_region_variant
Affx-1285323186	AX-112287805	1A	66892494	T	C	----	----	----	----					TaDArTAG007383				AX-112287805	Generic			CIMMYT Nomination from DArT TAG for TaNG		CACGACTGCAAGCTGCGTGAGTTCCGCGAACCCGT[C/T]GGGTCTCGAATTTCAAGCTCGCAGGCTCTGCATTG		5_prime_UTR_variant
Affx-92338419	AX-94626802	1A	67469260	A	C	----	----	1B	----	AX-94626802	AX-94626802	BA00381362	BS00027158				AX-94626802		Generic			Existing Axiom Array			CCCGTGTAATATATGAAGCAGCAAAACGGGAGTTTCACTTCATTTTTAGC[M]GTATAGTGTGTATGGATGCGACATATGTAACCACTTATTTCTCCTAACTG	No Data
Affx-1285304446	AX-110906528	1A	67864921	T	C	----	----	----	----									AX-110906528	Generic			Skim Sequence Derived		CGACGGGTTAACAACGCTAACCTGAAATGGAGTCA[C/T]AGTCGGTAATGGCGTTTCAACAAGGCCACAGAGAC		regulatory_region_variant
Affx-1285315802	AX-643855412	1A	68240337	C	G	----	----	----	----									AX-643855412	Generic			Skim Sequence Derived		TTGGGGGGTGGGACCCCAAGGTCAGTGGCTCAGTG[G/C]GAGCCTAGCGGGCGACGTCTGACGGGCCATGGGCG		regulatory_region_variant
Affx-92522226	AX-94645316	1A	68373939	A	G	----	----	1B	----	AX-94645316		BA00470473							Generic			Existing Axiom Array			CTGGTAGTAGTTCGGTTGTGTGTTCGGTAGGGGCTTTTGGCGCTGTAGCC[R]CTTGGAAGCGTCAAGCGTTAAATAAATAATGTAACGTGCATGCAATGCAA	No Data
Affx-1285320274	AX-643864717	1A	68648698	T	G	----	----	----	----									AX-643864717	Generic			Skim Sequence Derived		ACAGCGGGCGGGCAGCGCCGAGCGCAGCAAGCCGT[G/T]GCAGGCGATGATGCAGCTTAGCACGCGCGCGCTGA		intergenic_region
Affx-92898653	AX-95257185	1A	68840755	A	G	----	4A	----	----	AX-95257185	AX-95257185	BA00902365							Generic			Existing Axiom Array			CTAATGCGCCCGCGCCGGCACCCACGACCTTCGTGCCGCCGGCCAAGCCC[R]CACGCTGGTCCCCTCATGCCACTGCATCTCAAACCCCGGGCGTTCCTCCC	No Data
Affx-92961479	AX-95102648	1A	69392916	A	T	----	----	1B	----	AX-95102648		BA00158957	BS00110882						Generic			Existing Axiom Array			GCGATGGTTCTGCTCCTTTGAATCATGATTCTAGTGCTGAAGCTGT[W]GACCCTAGCAGCAAAATTAACTTTGCATATGATGAGGATCAGAAGGTCTGGATT	No Data
Affx-92752892	AX-94910171	1A	69393045	A	C	----	----	----	----	AX-94910171		BA00479285							Generic			Existing Axiom Array			TTTACAGCCACTGGTACCATTGCCTCCATTCCATCATTTGATGCTAAGGC[M]CCCAATAACACTGACCCAGCATCAGCTGCTAGCACAGAATTGTCATTGTC	No Data
Affx-1285315807	AX-643855740	1A	69906393	A	G	----	----	----	----									AX-643855740	Generic			Skim Sequence Derived		GCACTGACCTTCTATCAAGCGGGCAGTCACTAGAC[G/A]AACAGTTCGGGACCTCAGGAACGATGAAATCCTTG		regulatory_region_variant
Affx-1285304453	AX-643833827	1A	70037626	T	C	----	----	----	----									AX-643833827	Generic			Skim Sequence Derived		GAACACTGGGGTGCACGTGAAGGTGTTCTCCCTAT[C/T]GATCCACGCCCTAGGCCTCTAAGATCTCGCGGACA		regulatory_region_variant
Affx-92438880	AX-94934397	1A	70040724	C	G	----	----	----	----	AX-94934397	AX-94934397	BA00547115					AX-94934397		Generic			Existing Axiom Array			CAAGCTGCTCCCGCGGATCGAGTTCCTCGAGTCGCTAGGCCTCCCCTCCC[S]CGCCGCGCGCTCCATGGCACGCCGCTTCCCGGCGCTATTCTACTACGGCA	No Data
Affx-1285320279	AX-643864726	1A	70172131	A	T	----	----	----	----									AX-643864726	Generic			Skim Sequence Derived		GTTGTTACCATTACACTTGTTACAAAACCATTGCT[A/T]TCACCGATACCGTTCCTATTGCTGTTGCTACTACT		regulatory_region_variant
Affx-92897925	AX-94866236	1A	71060188	T	C	----	----	----	----	AX-94866236		BA00356597							Generic			Existing Axiom Array			AGCAAAAACACATAGCAAAACCGGCAACCGGTCGCCACGATGTTCCGACG[Y]GCCAAGACCAAGGCGATAGCCACACCACCCTCCGACGGCGAGGTGCGGGT	No Data
Affx-1285304460	AX-643833840	1A	71466528	T	C	----	----	----	----									AX-643833840	Generic			Skim Sequence Derived		GCCAAGCTGGTGGGATCCGGCTCCATCCGCGCCAA[T/C]GGTCCCGATGACCAGCAGAACACAATGTCTTCACC		regulatory_region_variant
Affx-92146194	AX-94856743	1A	71548861	T	C	----	----	----	----	AX-94856743		BA00329896							Generic			Existing Axiom Array			CAGCTAGTTAGATAACTTTGTATCCACCCAGGAGAGGGAAAGTTCGAGAA[Y]GTTCCGGCGCAGCGGAGGTGGCGGCGGCAGGGGCAAGACGGTGGCTGCGA	start_lost
Affx-92579594	AX-95233545	1A	71723403	T	C	----	----	----	----	AX-95233545		BA00787949							Generic			Existing Axiom Array			CTTGTCTGCAAAGTCACAGATAAACCATTGGCATGCTTATTCTGAAATAT[Y]GTCATCTATTCATCTTCATTTACAAAATAACAGTTAAAAGGGATCGGCAG	3_prime_UTR_variant
Affx-92373641	AX-95195098	1A	71786628	A	G	1B	----	----	----	AX-95195098		BA00608258	BS00047592						Generic			Existing Axiom Array			AGCAAAAGACAACACGGTCTTCAGGTGCTATCCTCGTCAGAACTGGAAGA[R]CATGATATCACTGGAAGGGCATCATCTTCAGCTAGAAAAGAGTTGTTGAA	No Data
Affx-1285315812	AX-643855750	1A	72142139	T	G	----	----	----	----									AX-643855750	Generic			Skim Sequence Derived		GTGTTCATCGGGAGAGCTTAGACGAAACAGGCAAT[G/T]GAAACGAGGTCTGGCGTATCGCGGAACGGAGGACA		regulatory_region_variant
Affx-1285297829	AX-643821372	1A	72243356	A	G	----	----	----	----									AX-643821372	Generic			Skim Sequence Derived		GCCCTATCCACCTCCTGGATGGCGCTCCCTAGCTC[G/A]GTGCGCTTGTGCGTGTTGGGCTGGACAGTGGAGAC		regulatory_region_variant
Affx-1285291110	AX-643809195	1A	72326901	C	G	----	----	----	----									AX-643809195	Generic			Skim Sequence Derived		CACGGAAGTAGAATTCTACTTTCGCTCTAGGCGCG[C/G]TACTACCATGCCATCCTGGCGCAGTACTATCACGG		regulatory_region_variant
Affx-1285310532	AX-643845344	1A	72553975	T	C	----	----	----	----									AX-643845344	Generic			Skim Sequence Derived		ACATCCCGCCACCGGTAAAAAAACTTATTCAGCCA[C/T]GCACCAGCGTCCACACTCTGACCGATACGCACACA		regulatory_region_variant
Affx-1285291116	AX-643809202	1A	73199459	T	C	----	----	----	----									AX-643809202	Generic			Skim Sequence Derived		GGCCGGCCGGGTTGTAGTAGAAACGAGGCGACCTG[C/T]GGCCTGCAACGTACAGGCGGCTCAAAGCGACCATG		regulatory_region_variant
Affx-92232635	AX-94854230	1A	73299852	T	C	----	----	----	----	AX-94854230	AX-94854230	BA00322953					AX-94854230		Generic			Existing Axiom Array			CAATATGAACAGCGAAGGGTCGTCACAAGCCAAGGAATTGTTCCAAACGG[Y]GTTCCTTCGGGCAGCTCATACCCTAGAAGAAATAACACCTGCAAGAGCGA	No Data
Affx-1285297835	AX-643821385	1A	73804092	A	G	----	----	1A	1A									AX-643821385	Generic			Skim Sequence Derived		GGCTCGAGCCGCCTCCGCTTGTTGGCTGCCTTGCC[G/A]TCCATCTCAGACGGTGATGACGCTGGTGTACTCGT		regulatory_region_variant
Affx-92719596	AX-95085626	1A	74431097	C	G	1B	----	1B	1B	AX-95085626	AX-95085626	BA00075786							Generic			Existing Axiom Array			GTGACAGATGCAGTGTAACGCATTCTGTTCTATCCATATAGTCAGAACAG[S]GCACAACAGTTACAGCTTTACCGTTTATATACTACTTCGTGTAGGAGTGT	No Data
Affx-92886885	AX-94621346	1A	74439187	T	C	1B	----	1B	1B	AX-94621346	AX-94621346	BA00354709					AX-94621346	AX-94621346	Generic			Bristol Axiom nomination for CIMMYT DArT TAG			ATAATTGAGTGCATATTTATCTCCTAGTGAGCCTCGATACACTTCATCTG[Y]ATTGTTCTGTTACAGAGAACCAAAATCTATTGGATAAAAGTGCACAATAT	No Data
Affx-1285304473	AX-643833866	1A	74746503	T	C	----	----	----	----									AX-643833866	Generic			Skim Sequence Derived		TTCCATGTATAAATCTTTGATGTATACTTCACATG[C/T]CATCCAGGTATTTATGCTTCCCGCATGTGTGCTAA		upstream_gene_variant
Affx-1285320293	AX-643864749	1A	74987121	C	G	----	----	----	----									AX-643864749	Generic			Skim Sequence Derived		TTTGTCGGAACCCGAGATCCGACAGTGGCCATGGC[C/G]AGCAAGCAGCTGGACCTGTCGCCAGATTGCAAAGA		regulatory_region_variant
Affx-1285315824	AX-643855457	1A	74991033	T	C	----	----	----	----									AX-643855457	Generic			Skim Sequence Derived		ATGACAAAGGACCAAAGCACTCACATAGGCCAAGC[C/T]GGCTCCTCGCCTCAGCGGCCGACTGTTGTGCGGTC		regulatory_region_variant
Affx-1285297842	AX-643821398	1A	75012667	T	C	----	----	----	----									AX-643821398	Generic			Skim Sequence Derived		AGGAAAGGGGAAAACTCACCAGAGCTGCTGAACAG[C/T]GGAGGCGCACAGACGGACTCTGGTCAGTTCAGGTT		regulatory_region_variant
Affx-1285310539	AX-643845639	1A	75166862	T	C	----	----	----	----									AX-643845639	Generic			Skim Sequence Derived		AGTCATCCGACCCTGATCGGTGGGCTTCTCTCCTA[C/T]GGGTCCCTGACGGTGTCGGCCTAGTTGCTGAGACC		regulatory_region_variant
Affx-109188727	AX-111789452	1A	75462281	A	G	----	----	----	----									AX-111789452	Generic			Skim Sequence Derived		CCAGAGCTCAGACGAGCTCGGACTCGTCGCTAGGA[A/G]GCATAGAGAGGTGCATGGAGCAGTGCTATGGGCTG		regulatory_region_variant
Affx-92758067	AX-95216143	1A	75716531	T	C	1B	----	----	----	AX-95216143	AX-95216143	BA00703389	BS00090425				AX-95216143		Generic			Existing Axiom Array			ACAGCTCAGGATAGGAAAGCGTTGCTACAGGAGATCTTGAAGAGAGGAAC[Y]AGTACACTTGGAACTGACATCCCTAGTGAGCGTGAAATAAATCGTTTGGC	No Data
Affx-1285310544	AX-643845365	1A	75916956	T	C	----	----	----	----									AX-643845365	Generic			Skim Sequence Derived		GTCCTCGCCAGCGTCCGCGACAGGTCCTCCAAGGA[C/T]AGTGGCTGTAGGTTCATCACCGTGCACCGTCACCG		regulatory_region_variant
Affx-1285315829	AX-643855785	1A	75916983	T	C	----	----	----	----									AX-643855785	Generic			Skim Sequence Derived		TCCAAGGACAGTGGCTGTAGGTTCATCACCGTGCA[C/T]CGTCACCGCACCGGCCTGGGACCGAATGTTGGTGT		regulatory_region_variant
Affx-1285322986	AX-643856718	1A	76492188	T	G	----	----	----	----					TaDArTAG007384				AX-643856718	Generic			CIMMYT Nomination from DArT TAG for TaNG		TTTTTTTTTATTGCTGAACAGAGGATTTCGGTAGT[T/G]GTTGCTCCAGCTGAGGGTGCAGAAAGGGAATCCCA		5_prime_UTR_variant
Affx-1285291128	AX-643809258	1A	77095062	A	G	----	----	----	----									AX-643809258	Generic			Skim Sequence Derived		GATCCGGCGCCGAACCCCACCTCAACCGCTGTTGC[G/A]TGGCCGCGGGAGGACAACGCCCAATAATAAAGCAT		regulatory_region_variant
Affx-92934896	AX-95184743	1A	77104138	T	C	1B	----	1B	1B	AX-95184743	AX-95184743	BA00557827	BS00031946				AX-95184743		Generic			Existing Axiom Array			CGAGAGTTTGCCGATTATGTGCCGGTCTCTGACGGCGACTCCGAAGGGGG[Y]TGCATCTGCGACGACCCCGAGGTGGAAGCCCTTCTCTACGGCAGCCAATT	No Data
Affx-1285304479	AX-643833878	1A	77263333	C	G	----	----	----	----									AX-643833878	Generic			Skim Sequence Derived		CTTCATGGGGGGACGAGGAGATATCTGGACACGTG[C/G]ATGTAGATAGGATCACGGGAGCGAAGTACAGTGAG		regulatory_region_variant
Affx-92333988	AX-95186684	1A	77794622	A	C	3A	----	3A	3A	AX-95186684	AX-95186684	BA00567294						AX-95186684	Generic			Existing Axiom Array			GAAAAAGCGGCTGGGTCGGGGGCAGTGCGAGGGTCCTATGAAGTACGTGG[M]AAAGTTAAGTTGACGCGTGTGCGAGTCGAGCCAGCGGGGTGAGTCACGGT	No Data
Affx-92190433	AX-94965729	1A	78338124	C	G	----	----	1B	----	AX-94965729	AX-94965729	BA00634335	BS00111128				AX-94965729		Generic			Existing Axiom Array			TAGTCGGAGGAAACAATCTTGATGGAGACAACATTGACCGAGTTTTTGAG[S]CGGAACCCCTCTTTGAAGGTTTTACCAGCATGTCGCATGGGACCAGCAGG	No Data
Affx-92724667	AX-94781690	1A	78547642	A	C	----	----	1B	----	AX-94781690	AX-94781690	BA00120551	BS00067546				AX-94781690		Generic			Existing Axiom Array			GCCTGCGGATAGCATCCACCTCGATCAATCCTTTACTGAGTCTATCATCATCGACAGTC[M]TCCCATGCACATCCTTCACCTTCAGGTTGATTTCGAAGAAT	No Data
Affx-1285315840	AX-643855808	1A	79245994	A	G	----	----	----	----									AX-643855808	Generic			Skim Sequence Derived		GCACGGCAGTCATCGGCGAAATCTGGTTCGAGCAC[G/A]CGCCGAACAGAGGCGGTGGCGCGACGCAGAGTGCA		regulatory_region_variant
Affx-1285320306	AX-643864774	1A	79508376	A	T	----	----	----	----									AX-643864774	Generic			Skim Sequence Derived		ATTTATAGCCAAGTGACAAGGAGGGTTCGGGCTCC[A/T]TCGAAGGAGACCTGGGCATGGCACCTCGTGACGAA		regulatory_region_variant
Affx-1285310554	AX-643845385	1A	79514660	T	C	----	----	----	----									AX-643845385	Generic			Skim Sequence Derived		AAGCAAAATTGCCCCGGGAGGTACGAGTGTAAGTG[C/T]TGGAATCGCAACTGGTGCATAGAGTAACCACTGTG		regulatory_region_variant
Affx-1285291142	AX-643809282	1A	80024559	T	C	----	----	----	----									AX-643809282	Generic			Skim Sequence Derived		GTCGAGGAGGAGGAGGCCGGCCGGATGGAGGACGG[C/T]GGTGTGCTCCTCCACGGCGGTGACGGTGCGAGGAT		regulatory_region_variant
Affx-1285297863	AX-643821437	1A	80197555	T	C	----	----	----	----									AX-643821437	Generic			Skim Sequence Derived		AGGATGATCCTCGAGGATGAAGAGCTAAGGAGGGC[C/T]GCGACCCAATCCCTGAATTTACTTGAAATCCTCGT		downstream_gene_variant
Affx-1285304499	AX-643833916	1A	80635551	A	G	----	----	----	----									AX-643833916	Generic			Skim Sequence Derived		CCCACCTCCCCGACCCCCATCGCGAGAAGGAAGCC[G/A]CCTCGCCACCCTGGCCAGCTCCTTCATCCTGACGT		regulatory_region_variant
Affx-92266215	AX-95238805	1A	80683955	T	C	----	----	1B	----	AX-95238805	AX-95238805	BA00813519	BS00094768				AX-95238805		Generic			Existing Axiom Array			ATCAGTAGCTTCCCAATAATGTCCACATTATAATCCCTTATGTCAGTCGA[Y]GTTTGTGATCAGCCAGAAATCCTGATATTGTATTTGTCCGTGATGTTTCT	No Data
Affx-1285320312	AX-643864785	1A	81219032	A	G	----	----	----	----									AX-643864785	Generic			Skim Sequence Derived		GAGCCTTCCCCTTCTCCGCCGCTGAGGGCCTCTTC[G/A]TAGGTGCCGTGGGTGTCGCTGCTGGCAGTGAAGCA		regulatory_region_variant
Affx-1285315846	AX-643855812	1A	81292645	T	C	----	----	----	----									AX-643855812	Generic			Skim Sequence Derived		CTGACTCCGGCCGGCTCACCCTCTCATGCTCGCCG[C/T]GCACCCAGGGACGCGCAGGCTGCGCCGCTCATGGT		regulatory_region_variant
Affx-1285310561	AX-643845396	1A	81431183	C	G	----	----	----	----									AX-643845396	Generic			Skim Sequence Derived		GACTAGGGTTTAGGGGGTGATTGTTGAATAAACCC[G/C]ATGTCTGAAGGCTTAGGCTAGTGTCGATTTACTTT		regulatory_region_variant
Affx-1285315851	AX-643855502	1A	81992096	A	G	----	----	----	----									AX-643855502	Generic			Skim Sequence Derived		GATGGGCCCGTGCCCATGGAGACTCCCGAGGAATC[G/A]GTGGACGTGCCCTCAGAGACTCCAGCAAAGAGGAG		regulatory_region_variant
Affx-1285291154	AX-643809302	1A	82424649	T	C	----	1A	1A	1A									AX-643809302	Generic			Skim Sequence Derived		ACGGGTTGACACCATGCGGCCCTCAGAGTCCCGGC[C/T]GGTTTATACAACGTATTCGGCTCAGTGACCTTTCT		regulatory_region_variant
Affx-92211686	AX-95109121	1A	82531550	T	C	----	----	1B	----	AX-95109121		BA00190071	BS00110183						Generic			Existing Axiom Array			CTCGTGCTGGATCATCTGTTGTACAAAGACCTGTCCAACGACGGGGTTAT[Y]CTAGTCCTGTTCAGCACGGCGAGCCTACCCACAGAAGTAATCTTCCGTTC	No Data
Affx-1285320318	AX-643864796	1A	82567070	A	G	----	----	----	----									AX-643864796	Generic			Skim Sequence Derived		GCAACCGCTCGTCGTCGCCGTGCGCCACCACCGTC[G/A]TCATCCTCTTCGTCACCGAACCGCCTTCAAGCTCG		regulatory_region_variant
Affx-1285310568	AX-643845407	1A	83111650	A	G	1A	----	----	1A									AX-643845407	Generic			Skim Sequence Derived		GCGCATTGTCTCCCCAGCAGTTTCAAGCAGCAAAT[G/A]GCGCCGAGACCAGCCTCGCGGGCATAACCCAGCAT		regulatory_region_variant
Affx-1285297883	AX-643821472	1A	83534167	A	G	1A	----	----	1A									AX-643821472	Generic			Skim Sequence Derived		CCCCGGCCTCCACCACACTCGGCCGCCTCCCGTAC[G/A]CGCTCGCGTTGGCTTGGCCCTGCCACTCCGCCCCG		regulatory_region_variant
Affx-92762642	AX-95248933	1A	84006707	T	C	----	----	----	----	AX-95248933		BA00862102							Generic			Existing Axiom Array			GGAAGTGGGTGCAGTGGATGAAGCTGGGTCTATAAAGGACAGGTTTGAGA[Y]GGATTCGTCAGGAAATGTTTCAACAAGTGCGCCGATGTGGGATGCAATTG	No Data
Affx-92235481	AX-94785855	1A	84014411	A	T	----	----	1B	----	AX-94785855		BA00131972							Generic			Existing Axiom Array			TAGTTCCAAGCGCACTACAGTCGTACATAGCTGAGGATCCTCTTGCCTCC[W]CCACCAGGGGAAACAAAGCAGAAATGCATAAGTGCATTGGGAAGACTTTT	No Data
Affx-92717208	AX-94805209	1A	84014597	T	G	----	----	1B	----	AX-94805209	AX-94805209	BA00185927	BS00063873				AX-94805209		Generic			Existing Axiom Array			ACATTCTGTGAGTAGCTTTGTATATTCTCTCATCTTGTGAAAACTAATGT[K]CATGTTAGGCTCTCTGATCATGTGGAAGCTTTGTTATATGTTACTTATGG	No Data
Affx-1285310574	AX-643845705	1A	84177611	T	C	----	----	----	----									AX-643845705	Generic			Skim Sequence Derived		CCGGCTACAACGCGCCACACCTACAGCACCACCGT[C/T]GCCTGCCTCTGCTCGTCAGTGCCTCGTCGCCAGGG		regulatory_region_variant
Affx-1285297890	AX-643821484	1A	85002713	T	C	----	----	----	----									AX-643821484	Generic			Skim Sequence Derived		TAGGAGTAGCCCGGTTGCGTGCTCGGTTGGGTGAA[C/T]GTGCCAACTGGGTGTTGCCCTGCTGCGAGTCTGGC		downstream_gene_variant
Affx-1285315859	AX-643855519	1A	85541899	T	C	----	----	----	----									AX-643855519	Generic			Skim Sequence Derived		CTCCCACAAGGGCTCCGTTCAATGCATATGCATGC[C/T]GACATGCTGCCTGCCACACATACCCATCACGGTGA		regulatory_region_variant
Affx-1285320326	AX-643864811	1A	86044570	T	C	----	----	----	----									AX-643864811	Generic			Skim Sequence Derived		TGGCGCGGACCCGCAGGCGGAGAGGGAGCAGGGCG[T/C]GAGCAGGCGGGTGGATTTGGAATCGGAGGTCAGCA		regulatory_region_variant
Affx-1285323123	AX-643856827	1A	86239701	A	G	----	----	----	----					TaDArTAG007385				AX-643856827	Generic			CIMMYT Nomination from DArT TAG for TaNG		TTTCGTTGGAGCTCCTCGACTTTGCCTCACAGTTC[G/A]ACAGGGTCGTCCTCGACATGCACTACTATGCGTTG		missense_variant
Affx-1285310579	AX-643845716	1A	86447369	T	C	----	----	----	----									AX-643845716	Generic			Skim Sequence Derived		CCTTGACGACCTGCCATTTACTCCAATTGGTGAGG[C/T]CGTCTAGTTTGCAGTTGTTAGAGCCGCCGCATCCT		regulatory_region_variant
Affx-1285297897	AX-643821496	1A	86914816	A	G	----	1A	1A	1A									AX-643821496	Generic			Skim Sequence Derived		GTCGGCAACCCACGACCGAAGAGCTGGCAATCACC[G/A]AGAGCGTTCGAGTAGGCGCCCTCCTCCGCATACCT		regulatory_region_variant
Affx-92108154	AX-94871471	1A	87200428	A	G	----	----	1B	----	AX-94871471		BA00371119	BS00099065						Generic			Existing Axiom Array			AATCGGACCTTGGAAGAAGCAGATTCTGGCGCAAAATCATGCAGGCCATA[R]CTGCATTTGATTCCAATAGCCTCACATCCTATGGCTGAAAGCTTCGAGGT	No Data
Affx-92247902	AX-94668952	1A	87200465	T	G	----	----	----	----	AX-94668952		BA00584934	BS00099067						Generic			Existing Axiom Array			CATGCAGGCCATAGCTGCATTTGATTCCAATAGCCTCACATCCTATGGCT[K]AAAGCTTCGAGGTTTCCATTCCAGCATCAAGGTTCTCTGCTCTAGTGCTT	No Data
Affx-1285291180	AX-643809352	1A	88259925	A	G	----	----	----	----									AX-643809352	Generic			Skim Sequence Derived		ACGTCGCACATAGAGCCAGAGCCGGAGATGTACGC[A/G]TGGACCGGCATCCTCTACGAGTGGGTGAGCGCACT		intergenic_region
Affx-92393115	AX-94422440	1A	88350353	C	G	----	----	----	----	AX-94422440		BA00227266							Generic			Existing Axiom Array			GATGGACCACGGTCGATCACTGACACAACCGTGTATGCTGTCGCGGAAGG[S]GATGAACCTGCATTTTTCACCAGCTTCTTCAACTGGGATAGCTCAAAACA	No Data
Affx-1285320336	AX-643856098	1A	88491208	A	G	----	----	----	----									AX-643856098	Generic			Skim Sequence Derived		TCCATCCCCACAGTGCCGCCTTAACCTGCTCCACT[A/G]GAACTGTAACATCCTCACTGACTACTCGGACGAAG		regulatory_region_variant
Affx-1285310591	AX-643845451	1A	88848411	T	C	----	----	----	----									AX-643845451	Generic			Skim Sequence Derived		CACAAAATACAAGAGCATTCTGAAAGCAGAAGGTG[T/C]GGCTATGGTTCGCATTGGCATAGTTATTATCTCTA		intron_variant
Affx-1285304532	AX-643833975	1A	89412080	T	C	----	----	----	----									AX-643833975	Generic			Skim Sequence Derived		CTTCGCCTCACCGTCGTGTCCCTCGTCTCCGCCGA[C/T]GTCGTCTACTTCATCTACGTCCACGAACGGGAGTC		regulatory_region_variant
Affx-92651927	AX-94621738	1A	89443231	A	C	----	----	----	----	AX-94621738		BA00356905							Generic			Existing Axiom Array			GGGGAACAACACCATGGAACTAGAGAATTAGATTGCTTTGACAAAAAGGG[M]ATAGCAGAGCCGGTGTCAAAGTTGAACTCACCTCGAGGCGATGAAAGCGA	No Data
Affx-92109316	AX-94630535	1A	89443289	T	C	----	----	----	----	AX-94630535		BA00399071							Generic			Existing Axiom Array			AGCCGGTGTCAAAGTTGAACTCACCTCGAGGCGATGAAAGCGAGACTGCA[Y]GGTTGGCTGATTGTAAGCACATGTGTCCTCCATGTGAAGATAGACCACAA	No Data
Affx-1285315869	AX-643855540	1A	89576458	T	C	----	----	----	----									AX-643855540	Generic			Skim Sequence Derived		CCATCGACGGCCATGCTCCCTGTGTCCTCTGACGA[C/T]GTTGTCATCCCTGGCGAGTTCGACTCCCACGGCAC		regulatory_region_variant
Affx-92662094	AX-95217940	1A	90106630	A	G	----	----	----	----	AX-95217940	AX-95217940	BA00711984					AX-95217940	AX-95217940	SSP			Existing Axiom Array			GCCTTCGTCGACGCCGGCGACCAGACGACCCGCGACGTCGGCATCACGCC[R]GGCGACATCTTCGTCACGCTCACCGAGATCATCCAGAAGGCCCTCGCTGC	splice_region_variant&intron_variant
Affx-1285304538	AX-643833985	1A	90163907	T	C	----	----	----	----									AX-643833985	Generic			Skim Sequence Derived		GCCACGGACTAACAAAATATATATACAAAGAGAAA[C/T]TTCACGTGATGCGAATTTAAAGGCTATTCGCATGG		regulatory_region_variant
Affx-1285297910	AX-109956188	1A	90282567	T	C	1A	----	----	1A									AX-109956188	Generic			Skim Sequence Derived		TATTGCACGAAGCAAAGCCAAGAGCATCTGGGAGA[C/T]TTCTCGACCGAAGAAGTGGAGTCTGATCCACAAGA		regulatory_region_variant
Affx-1285320341	AX-643864837	1A	90296478	T	C	----	----	----	----									AX-643864837	Generic			Skim Sequence Derived		ATATGGGCTCTGGCTTAGTTAAGTAGATAGTGTGA[T/C]CTCTTTCGGGATAGGCTACCAGATGTAGAATGAGT		regulatory_region_variant
Affx-1285291186	AX-643797794	1A	90768903	C	G	----	----	----	----									AX-643797794	Generic			Skim Sequence Derived		ATTAGCATGATAGCAACGTTGATTGTGGTGGTAAA[G/C]ATAGCATCTTGTAGTGATTGGGACTCGCGACCTAA		regulatory_region_variant
Affx-1285320346	AX-110670478	1A	92469528	A	G	----	----	----	----									AX-110670478	Generic			Skim Sequence Derived		ACAGCAGCGGCAAGCAGTAGAAGCAGTAGAGGGCA[A/G]CACGGTAGGCAGCGACAGGAGCAATAGCTACAGCT		regulatory_region_variant
Affx-92940994	AX-86167358	1A	92567918	T	C	----	----	----	----	AX-94630858	AX-94630858	BA00400606	BS00004266					AX-86167359	Generic			Existing Axiom Array	Public Nomination	TACTTTGTACTGAGAGTAGCACAATCTATCGCCCC[C/T]GTGTTCGGATGATATTTTGGAAGATCCTTATCGCT	CAGTAATTAGTAAAGTACTTTGTACTGAGAGTAGCACAATCTATCGCCCCYGTGTTCGGATGATATTTTGGAAGATCCTTATCGCTGTCATCTGTTTTGAA	No Data
Affx-92940994	AX-86167359	1A	92567918	T	C	----	----	1A	1A					TaDArTAG000350	CIMDArTAG00350			AX-86167359	Generic	Spikes/m2	Molero et al. (2019)	CIMMYT Nomination from DArT TAG for TaNG		TACTTTGTACTGAGAGTAGCACAATCTATCGCCCC[C/T]GTGTTCGGATGATATTTTGGAAGATCCTTATCGCT		No Data
Affx-1285291191	AX-643809363	1A	92582018	A	G	----	----	----	----									AX-643809363	Generic			Skim Sequence Derived		GCGCCAGATAAAAAAGTCCACCTTAGCCAGACATG[G/A]TAGTTGCCAGATCTTACCCTAAATCGGATTAACTG		upstream_gene_variant
Affx-1285320350	AX-643864853	1A	92995792	T	C	----	----	----	----									AX-643864853	Generic			Skim Sequence Derived		TTCCCCCCGCCACGAAGAGCTCCCTGGCATCCTTG[C/T]GTGGCCGAAATTGCAGCGGAGCGGAGGAACAAGCT		regulatory_region_variant
Affx-1285297924	AX-643821681	1A	93369773	A	G	----	----	----	----									AX-643821681	Generic			Skim Sequence Derived		ATAGGACCGCCGTTGCATGACCATTCGAGGCCGCC[A/G]CCTTGGCATACATCCACCGTCCGGAGCCGCCGCTC		downstream_gene_variant
Affx-1285304552	AX-643834267	1A	93816160	A	G	----	----	----	----									AX-643834267	Generic			Skim Sequence Derived		GTGGAGCTGATGCTCGTCCTCGTCCAAAGGAGCAG[G/A]CAGCAGCGGCTGGGCTGGTCCACAGCATCGGCTGC		regulatory_region_variant
Affx-1285291197	AX-643809375	1A	94107061	T	C	----	----	----	----									AX-643809375	Generic			Skim Sequence Derived		TCCACATCTTCCACTTTCAAAACCTCAAATCCATG[T/C]AAACACATGTACATCAATCATTGAACAATACGAAT		upstream_gene_variant
Affx-92940922	AX-95166821	1A	94120838	A	G	4A	----	4A	4A	AX-95166821	AX-95166821	BA00470142							Generic			Existing Axiom Array			AGATGACACCATTAGTATGTGTCAGTTGTATTGGTGACGCTGAGCACAAA[R]CTGTGAATCTACTCCCTTTTGCTCTAGACTGTGTTTGGTTGTGCGCCAAC	No Data
Affx-92468473	AX-95109740	1A	94120880	T	C	----	----	1A	1A	AX-95109740		BA00193087	BS00066852			BS00066852_51			Generic			Existing Axiom Array			TTCTTGCGCCATTATTTGGCAACGTACTGCTGCGGTGTCCAGAGATGACA[Y]CATTAGTATGTGTCAGTTGTATTGGTGACGCTGAGCACAAAACTGTGAAT	No Data
Affx-92573540	AX-95252267	1A	94121563	T	C	4A	----	4A	4A	AX-95252267		BA00878211	BS00073674						Generic			Existing Axiom Array			TGACTGGGATTTCGAGTACGACAACTTCACAAAAAATGGTTGGCTTCCTA[Y]CGTCTTGATGATCTTGAATTTCAGTTTGTTCTTTGGATTTACAGTTTTCA	No Data
Affx-1285315891	AX-643855870	1A	95675544	A	G	----	----	----	----									AX-643855870	Generic			Skim Sequence Derived		AACCGGATTGAACTGACGAACCGGAGTGAGTTGAC[G/A]AACCAGAGCTTCGTGCTGGGCTGCTAACTCGGCTT		regulatory_region_variant
Affx-92161782	AX-94785028	1A	95854875	C	G	----	----	----	----	AX-94785028		BA00129751							Generic			Existing Axiom Array			GTTGTTTCACCTATTGAGTTGTAAGTCTAGCCAGGGTTGTTCACATAATC[S]GCGTTCTCGCCGCATTGTATTTTTAAGACTGCTCAATTGATGTCTGAAAA	3_prime_UTR_variant
Affx-1285315896	AX-643855589	1A	96215729	T	C	----	----	----	----									AX-643855589	Generic			Skim Sequence Derived		GAGGCGCCGAAGAGAGTCGGAGTAGGAGACAACGA[C/T]GGTGAACGACGATTCTGTGGAGATGACGGTCCAAG		regulatory_region_variant
Affx-1285310618	AX-643845792	1A	96215837	T	C	----	----	----	----									AX-643845792	Generic			Skim Sequence Derived		TGGCCGCTGGCTCGCAGCGCGGCTGAGGTGACTCA[C/T]AGGCTGGGCCACGGCGGCTTGTAGCGAAGGCGACT		regulatory_region_variant
Affx-92536761	AX-94552179	1A	96428460	A	C	2A	----	2A	2A	AX-94552179	AX-94552179	BA00017370							Generic			Existing Axiom Array			CCCCTGCGGACGCACCAGGCCTTGCCCTACTGCGATGTATGGAGCCGTCC[M]GCCATGCGTTGGAGTTCCCGTTTGGGATCCGAGCCGGACATGCCTTTGCA	No Data
Affx-1285304565	AX-643834290	1A	96437137	A	G	----	----	----	----									AX-643834290	Generic			Skim Sequence Derived		AGCTGCTATCATTGCCTCTTCCTCACTGGAGCCGG[A/G]CAAACCTTATTGTAGTACACAGTCGGAAAGTCGTC		regulatory_region_variant
Affx-1285297936	AX-643821571	1A	96731180	T	C	----	----	1A	1A									AX-643821571	Generic			Skim Sequence Derived		CGGAGATCCATCAAATCTTCATTGTACGCACCCTC[C/T]GATTCAACGTCTCAGATTCGTTCCATGTTTAGCAC		regulatory_region_variant
Affx-1285291209	AX-643809365	1A	97276727	T	G	----	----	----	----									AX-643809365	Generic			Skim Sequence Derived		TGTTTTCCATACAATGCTGAATCCAAACTAGACAT[T/G]GAACATCGTTGTGTGATTAGTTGCTCGATAACTAG		intergenic_region
Affx-1285315901	AX-643855922	1A	97523632	A	G	----	----	----	----									AX-643855922	Generic			Skim Sequence Derived		AAAGATATTCTTCTGAGCCCTTCTTCAGCCTCACT[G/A]CACACCGGACATCACGTCCAGCGTTTCGGTCGCCT		regulatory_region_variant
Affx-1285304572	AX-643834049	1A	97523677	A	C	----	----	1A	1A									AX-643834049	Generic			Skim Sequence Derived		CATCACGTCCAGCGTTTCGGTCGCCTTTGTGTGGA[C/A]TTCGAGGAGCTGCACAAGAGGAAATGATCTCCCAC		regulatory_region_variant
Affx-92157465	AX-94937006	1A	97809578	T	G	----	----	----	----	AX-94937006	AX-94937006	BA00554488	BS00015280				AX-94937006		Generic			Existing Axiom Array			TCCGCATCCAGGACGCACTTGACGGCACATACCATGCCGCCGATTTGGAT[K]CCCAGAGCTGCGTTGACAGGATCGCCATCAATGCTCGCCACACCGCCAAG	No Data
Affx-92227780	AX-94671410	1A	98243053	A	G	----	----	1B	----	AX-94671410	AX-94671410	BA00597111					AX-94671410		Generic			Existing Axiom Array			CCTGGCACCGCAGCTGATATCTCAAGCCAGTCATTCCTAGACCCACTTAC[R]GCGAGCTTGTTGGGGTCGGACTTCGATGTAGGCCAGCTCACCCCCCAAAC	No Data
Affx-1285310624	AX-643845803	1A	98280763	A	C	----	----	----	----									AX-643845803	Generic			Skim Sequence Derived		CCGTCGTGTGCTGTCGATACTCGTCAGGATTCGGG[A/C]TCCCGCACGGCGCGATAGACTGGGCCGTATACCCA		intergenic_region
Affx-92419189	AX-94951818	1A	98590712	T	C	1B	----	1B	1B	AX-94951818	AX-94951818	BA00595648	BS00078464				AX-94951818		Generic			Existing Axiom Array			GGGCGACCGTGCGTCCATGGATGCCAGCATCCCATCTGGAGAATGAAGAT[Y]GGAGTGAGACTGCCAGGTAGGACCCGGTGTTCAGGCCGCCGCCCTGTCTC	No Data
Affx-1285291216	AX-643809378	1A	98947622	T	C	----	----	----	----									AX-643809378	Generic			Skim Sequence Derived		AATCATATTTGTCCAACTGGCACATTATTTACGGA[T/C]ATCACATTAACGCACATCTAGATGTGTCCTAAACA		regulatory_region_variant
Affx-1285322131	AX-643868243	1A	99697755	A	G	----	----	----	----					TaDArTAG000856	CIMDArTAG00856			AX-643868243	Generic			CIMMYT Nomination from DArT TAG for TaNG		TTTACCGGCCCATCTTTGTGCAAAGCATTTTGGAC[A/G]CTGATTCACAGCTTCCGTTCCTGCAGCACCCTCTT		No Data
Affx-1285291223	AX-643809391	1A	99704788	C	G	5A	----	----	----									AX-643809391	Generic			Skim Sequence Derived		ATGAATTCAGGGGCCAATGACGAGGTTATTTCCTA[C/G]CGAGTAGGCCCATGCATGGTAACTAGAACCAAGGA		regulatory_region_variant
Affx-1285304578	AX-643834060	1A	99870858	A	G	----	----	----	----									AX-643834060	Generic			Skim Sequence Derived		ACGTTGAGGTCGTGTACGGAGAGCGCGGTGACGGC[G/A]GAGCCGCGGCACGTGACGCCGGTGAAGTTGCAGGG		synonymous_variant
Affx-92484474	AX-95168742	1A	100271357	T	C	1B	----	1B	1B	AX-95168742		BA00479786							Generic			Existing Axiom Array			TGTAATGCTGAAGGTCAGCTGCTGCACTCGATGTGCATTTCTGGTTCTAA[Y]CCTATACTTGCCTTGAAAGGTGGCCGCATCTGTGAATTCAACGGCAAATC	No Data
Affx-92472780	AX-94768106	1A	100271554	T	C	1B	----	1B	1B	AX-94768106	AX-94768106	BA00082578					AX-94768106		Generic			Existing Axiom Array			GGTTTGCACTTCTTTATCTCAGGAAATCTCAAGCATGGGCAAGATGTATT[Y]CCGAAAAACAGTTGCACAGATCAAGGACGAGAACTTGGGGCGATCAGATC	No Data
Affx-92592958	AX-94538854	1A	100289766	T	C	1B	----	1B	1B	AX-94538854	AX-94538854	BA00869447					AX-94538854		Generic			Existing Axiom Array			AGCACCAATGAATTATTCATCACTCACTGCTCTTGCTTGGACCCTTTCCC[Y]TGGCCCACCCTCTGATCTTGCGGAGCAATCTCGGGCGTCCGATTCCCGTC	No Data
Affx-88748203	AX-95202637	1A	100293004	T	C	1A	----	----	1A	AX-95202637	AX-95202637	BA00645347	BS00108911				AX-95202637		Generic			Existing Axiom Array			TGTCAAGATATGGTGTGTTCAAGATGCATCTTCTGTCAAGCTGCTCGCCA[Y]ATTGCCTCAGTTCCGTGAGAGTGTCACAGCATTGGCCTGGACGGGCCGTG	missense_variant
Affx-1285297950	AX-643821730	1A	100408532	A	G	1A	----	----	1A									AX-643821730	Generic			Skim Sequence Derived		CAGAATACTGCGCGGTTGCAAACGCAGTTGCTGAA[G/A]GCTGGTGGATCCGTCAACTTCTTGGCGAGCTCGTT		regulatory_region_variant
Affx-1285297957	AX-643821743	1A	100668080	T	C	----	----	----	----									AX-643821743	Generic			Skim Sequence Derived		GCGGGGCTGATAGCGGTCTAGCTACCACCCAACGT[C/T]CGGATGGTACTCAGGAAGAAGACGCAGAGGTGGCA		intergenic_region
Affx-1285320372	AX-643864893	1A	100709372	C	G	----	----	----	----									AX-643864893	Generic			Skim Sequence Derived		CCTAATTCTTCAGAAAGGAAGAGGAAGAACGACAG[C/G]AAGCCCGATAGGCACCGTAATGCTGAAGTCGACAT		regulatory_region_variant
Affx-1285315911	AX-643855943	1A	101024637	A	G	----	----	----	----									AX-643855943	Generic			Skim Sequence Derived		AATAATTGTTAAGGTTAGACACAACCACGAGAGCT[G/A]GTTTATGGTGACTCCCTCGTGAGTATAATGAGATC		regulatory_region_variant
Affx-1285304584	AX-109257848	1A	101026120	A	G	1A	----	----	1A									AX-109257848	Generic			Skim Sequence Derived		AGTCACGTCAAAGATGCCAGGCAATTTGACTTAGC[G/A]CTGGGCGGCTGGATGTTGTCCATGATTCCAATTGT		regulatory_region_variant
Affx-1285310635	AX-643845536	1A	101386473	A	G	----	----	----	----									AX-643845536	Generic			Skim Sequence Derived		AAGCGGCACATGGGCGGGCCAACGATGGCGAGGAC[G/A]AGGTAGGCAGGGCTCGGTTAAAGGCATCGTGCGGT		upstream_gene_variant
Affx-1285291229	AX-643809401	1A	101408327	T	C	1A	----	----	1A									AX-643809401	Generic			Skim Sequence Derived		CTGGTCCTTCTCAGCAGCCAACCGGTTCACCCGCA[T/C]GTGCTGCTGATCACACTGCTGGCCGGCCTTGACCA		intergenic_region
Affx-1285297964	AX-643821755	1A	102160070	T	C	----	----	----	----									AX-643821755	Generic			Skim Sequence Derived		CAAGGAACTGTGGAACATGGGCGACCATTGTCGCT[T/C]GGGTCGTTAGAAGGCCCACCGCCTTGCCGGGCCTC		upstream_gene_variant
Affx-92276051	AX-94456394	1A	102364679	A	C	----	----	1B	----	AX-94456394		BA00415634	BS00082434						Generic			Existing Axiom Array			CCCAAGCAGAGCTGCATGGGCGACAGCATGGACCTGTGCAAGCTTGGCGA[M]AAGTTCATCAGCTGGGACGGGGTCCACTTCACCGACGCGGCCAACAGCAT	No Data
Affx-88431374	AX-94564914	1A	103316377	T	C	1A	----	----	1A	AX-94564914		BA00079001	BS00067277			BS00067277_51			Generic			Existing Axiom Array			ATACGGCCACAAATATATGGATTGCAGCCACACAATTGAAGCCAAAACTT[Y]CATATATTAGCTTCAGACCACATTAACAAAACTTAAATCAAAAGATGAGC	regulatory_region_variant
Affx-1285315919	AX-643855637	1A	104075294	A	G	1A	----	----	1A									AX-643855637	Generic			Skim Sequence Derived		AGCTCCGGGAGTGGCGCGGTGAGGTGCGGTCAGCG[G/A]AGGCGAGGTTGGTGGCGATGACCGGAGCAGTGCGG		regulatory_region_variant
Affx-92716758	AX-95108053	1A	104229778	A	G	----	----	1B	----	AX-95108053	AX-95108053	BA00184822					AX-95108053		Generic			Existing Axiom Array			CAGAGCTGAATAACCCTTCACAGGGCCTACTAAGGACAAGGCTTCCTGCA[R]TGCCTCTAGGAGATATCCTGGATGATCCTCGATGCGTACGCGCCCAAGTT	No Data
Affx-92553783	AX-94403753	1A	104580518	T	C	----	----	1B	----	AX-94403753		BA00124471	BS00070873						Generic			Existing Axiom Array			ATATCAAAGTTGTATCTGAATCGCTTCTCTGAACTCCTTATTCACAAGCC[Y]GGTGAAGGTTTCCTCCTGAGCCTCTTGGCCATCACCTTGACTCCATTGCG	No Data
Affx-92460744	AX-94860056	1A	104580724	A	G	----	----	1B	----	AX-94860056	AX-94860056	BA00339438					AX-94860056		Generic			Existing Axiom Array			CGCTGAGAGCTACTACTCCATTCCAATGAAGAAGTATGACATGGTACCTG[R]CCATAGCCTTTTCGAGGCATTGGTGACATGCTTGATTGCCATCACACCTA	No Data
Affx-1285310646	AX-643845557	1A	104811826	A	G	----	----	----	----									AX-643845557	Generic			Skim Sequence Derived		ATCCTCGCCAGTCAACTGAATCTGGCAGTGGCATT[G/A]TGGAACTTTCAAGTCATAGGTATACTCGCACATTA		regulatory_region_variant
Affx-92515736	AX-86184056	1A	104937423	T	C	1A	----	----	1A	AX-94494685		BA00626374	BS00011864						Generic			Existing Axiom Array			TGGAATGAAAGGCAGATGAGCTGTTATCTTGTAAAACTGCCGGTAGATAT[Y]AGAATGGTTCACAATAGCTTGCTCTACTTTGCAAGTCCAAATTGATGGTA	3_prime_UTR_variant
Affx-1285297978	AX-643821652	1A	105350327	T	C	----	----	----	----									AX-643821652	Generic			Skim Sequence Derived		AAAGCTGGCGCCCATGGCCTGGAGAAGCCGCTCCT[C/T]CTAAGAACTATCACCACCGGTGCTTGGCTCGTCGA		regulatory_region_variant
Affx-1285310652	AX-643845569	1A	105407156	A	G	1A	----	----	1A									AX-643845569	Generic			Skim Sequence Derived		GTAAACCCTCATACTCCTCCGTGTGGGAAACAACT[G/A]CCGACTCTTCCCTGGCTTTGTGTTGTTCCCTTCCT		regulatory_region_variant
Affx-92855831	AX-94866908	1A	105905641	A	G	1A	----	----	1A	AX-94866908		BA00358476	BS00092094						Generic			Existing Axiom Array			AAACTTGCCCTCCACAAATAAGTTCAAACATGGGTTCCAGCCACTGGAAC[R]ATCATCAGTTTCTTAATCATGAAGGATCTCAGAGGAATGTGAGGGGACGC	missense_variant
Affx-92527597	AX-94912186	1A	105908338	T	C	----	----	1B	----	AX-94912186		BA00484880	BS00053113						Generic			Existing Axiom Array			AACTGGCTGTGGTGAGGGTAGGTGTACCCTTGAAACAAGCTCAGTTATTG[Y]GTTGAGAGAATGTATTTGCAGATAGCCATTTGATGGGAAAATGAAAGGAG	No Data
Affx-92229451	AX-94918816	1A	105908573	A	G	----	----	----	----	AX-94918816		BA00503505	BS00053105						Generic			Existing Axiom Array			CCAGTGCCCATTGTTAACCTGCATAGAAGGATTTCATGATCACTTGGAGT[R]TTAATTGGAGCAGTGCAAGCATGCACTTCATACAAGAACCATCAATTTGC	No Data
Affx-92807840	AX-94518238	1A	107107574	T	G	1B	----	1B	1B	AX-94518238	AX-94518238	BA00756926	BS00105521				AX-94518238		Generic			Existing Axiom Array			CACATGGATTACTCTCAGATGTCGACCAACGATGCCTTCTCGCAGCTGAT[K]AACACTGAAGGGAGGTGAACTGGACTGCATTGTTTCTGTGTCACTAAGGA	No Data
Affx-92687759	AX-94781872	1A	107107657	C	G	----	----	----	----	AX-94781872		BA00121076	BS00105520						Generic			Existing Axiom Array			AGATCTCTGAACTTCCTTCAGACGCCAGAAGGATGGGCTCTCTGGAGATC[S]GTACCGCAGACGAAGCAGACGAAGCCGCACGCACATGGATTACTCTCAGA	No Data
Affx-1285310658	AX-643845867	1A	107385917	A	G	----	----	----	----									AX-643845867	Generic			Skim Sequence Derived		GCGAAGATCAAAGCTATTACTTCCCTGACTAAGCC[A/G]GCGTGTGTCAATGACGTTCAACGTTTGGTGGGTCA		regulatory_region_variant
Affx-1285320389	AX-643856392	1A	107388755	A	G	1A	----	----	1A									AX-643856392	Generic			Skim Sequence Derived		TGGTTATGTGAGGTGCGGCATATAAGGTTTGTATG[A/G]AAGTTTAAATCAGTGGATGTGCGGCCCTTGAAAGC		regulatory_region_variant
Affx-1285304610	AX-643834381	1A	107457548	A	G	1A	----	----	1A									AX-643834381	Generic			Skim Sequence Derived		AACTATATCTGTTTGTGCTATGTGTGAACAACTTC[G/A]TGCGATGTGATGAAGAATTGCCTCTCCATCGTCAA		intergenic_region
Affx-1285315930	AX-643855659	1A	107703513	A	G	----	----	----	----									AX-643855659	Generic			Skim Sequence Derived		GCGCCACCGAAGCAGCATGGAGGACCCGCGGCGCC[G/A]TCGATCCAGTAGACTAGTCCGGCGACACCGCGGAA		regulatory_region_variant
Affx-92917767	AX-94662759	1A	108690979	A	C	1B	----	1B	1B	AX-94662759	AX-94662759	BA00555229					AX-94662759		Generic			Existing Axiom Array			TCCAGCGCTCCCAAGGATTTCCAGGTCAGCGGGTGGTACCAAGGAGCAGA[M]GACGATTCAGACAAGCAACCACGCACGCCGACAAGCCTAGGAGAGTTCAC	No Data
Affx-88766232	AX-94861731	1A	108775301	T	C	1A	----	----	1A	AX-94861731	AX-94861731	BA00344121	BS00057359				AX-94861731		Generic			Existing Axiom Array			CGGAGCTGCCTGAGCAAGCTCGAGGTGCGGATGTCGGAGAAGGAAGCCGA[Y]GACGTGCACCGCTACTGCGACGTCGACAGCCGCAAGGGGATCCAGTTCCA	synonymous_variant
Affx-1285310664	AX-643845591	1A	108809783	C	G	1A	----	----	1A									AX-643845591	Generic			Skim Sequence Derived		CGCAACCTGCAGCGCGCATCGTGACGAGGCGTGGC[G/C]ATGAAGAGCGCGCATGTATGTCTCTCTTCTTCCCA		regulatory_region_variant
Affx-92792447	AX-95096740	1A	108923592	T	C	1B	----	1B	1B	AX-95096740	AX-95096740	BA00129999					AX-95096740		Generic			Existing Axiom Array			AAGCTGTCCGACTTCGGCCTGGCCAAGGATGGGCCCAACGGCGACGCCAC[Y]CATGTCACGACACGTATCATGGGGACACATGGATATGCCGCACCAGAGTA	No Data
Affx-92178702	AX-94912092	1A	108923691	T	C	1A	----	----	1A	AX-94912092	AX-94912092	BA00484633	BS00051216				AX-94912092		Generic			Existing Axiom Array			TACATCATGACGGGGCATCTAACCGCTAAGAGCGACGTTTATAGCTTCGG[Y]GTGGTGCTCCTTGAGCTGTTATCGGGTCGGCGGTCCATTGACCGTGCTCG	synonymous_variant
Affx-1285315936	AX-643855989	1A	109704185	A	G	1A	----	----	1A									AX-643855989	Generic			Skim Sequence Derived		GCGCTGGGTTGAGGTCTTCCTGGGTGGATGGCGCT[G/A]CCCAGGCCAGCCAAGCTGCCCAGCGGTCAGCGTTG		regulatory_region_variant
Affx-92101525	AX-94629635	1A	110073979	A	G	----	----	----	----	AX-94629635	AX-94629635	BA00394785							Generic			Existing Axiom Array			GATCGCGCCAAAGCGAGCAAGCAGTCGAGCCAGGGTATTGGGATACCTTG[R]AATGTGTTTGGTTTGAGAACCAAAAGGCATGGTATGTCATGGTCTCGTTC	No Data
Affx-92120866	AX-94927912	1A	110074030	C	G	1A	----	----	1A	AX-94927912	AX-94927912	BA00529297							Generic			Existing Axiom Array			AATGTGTTTGGTTTGAGAACCAAAAGGCATGGTATGTCATGGTCTCGTTC[S]GAACAAATAGGTTGGTTTCATTCTTGTGTTCGGTTGGAGGTAAAAAATGT	regulatory_region_variant
Affx-1285304624	AX-643834146	1A	110078013	T	C	----	----	----	----									AX-643834146	Generic			Skim Sequence Derived		GGCCAATGTGAGTAATAGGAAGAGAGGAGCCGTCA[T/C]AGACGGTGATGCGGTTTGAAGTGTGGACGGGATAG		regulatory_region_variant
Affx-92140670	AX-95229358	1A	110160323	A	G	1A	----	----	1A	AX-95229358	AX-95229358	BA00767392					AX-95229358		Generic			Existing Axiom Array			TAGGCACAAAGCAAAGAAATAAGCTATTTTCCATCGATCTCTTCGTCATG[R]CACCCAAGAGCAACGCGACACGGATGGGTGTGGTTTTCGTGGTTCTTATG	missense_variant
Affx-1285310671	AX-643845604	1A	110489888	A	G	1A	----	----	1A									AX-643845604	Generic			Skim Sequence Derived		GCAGCTCCTGGTTTGAGTTACAAATATGAGAAACC[G/A]CACCGGTATCAAATATTCGGGAGCTACTACGAGTG		regulatory_region_variant
Affx-1285291273	AX-643809514	1A	111530524	T	G	1A	----	----	1A									AX-643809514	Generic			Skim Sequence Derived		AGAGGTAGGGCGGACACGAACGACGTGTCCAAGAA[G/T]AATATCGGCACTCGCAGGTGTTGTTGTCATGGCTG		regulatory_region_variant
Affx-92340326	AX-94539440	1A	111536942	A	T	----	----	----	----	AX-94539440	AX-94539440	BA00872744					AX-94539440	AX-94539440	Generic			Existing Axiom Array			ATCAACGGAGGAATAAACCGAGTGTTTGAGGTCGGTCCTGTTTATCGCGC[W]GAAGATTCAAATACTCACAGGCATCTTTGCGAATACATAGGTCTTCATGC	No Data
Affx-1285315949	AX-643856015	1A	111809779	A	G	----	----	----	----									AX-643856015	Generic			Skim Sequence Derived		GAACGACGCTGGTGGTTGGGAAGGTCTGGCAATGC[G/A]TGGAGAGAGCAGCTGCAGTAGAGCGTGATTCCGGC		regulatory_region_variant
Affx-92220310	AX-95143174	1A	112928175	T	G	1A	----	----	1A	AX-95143174	AX-95143174	BA00354538	BS00008405				AX-95143174		Generic			Existing Axiom Array			CGTCGCGCCGTCAAGGATGGCAAACCCTGGCCACGGCGGCAAGACGCGCA[K]CCACGTTAAGAGCAAGCCGTCGTCAGATCACGGCAGTGGCCGTGACGTGC	missense_variant
Affx-1285298010	AX-643821709	1A	113347779	A	G	----	1A	1A	1A									AX-643821709	Generic			Skim Sequence Derived		ATGGATCAGTAAGATGATCAAGGTTATAGGCACGC[A/G]GAATGATTGCAGGCAAGTCGAATTTCATATCACAT		regulatory_region_variant
Affx-1285320406	AX-643865525	1A	113350259	A	G	----	----	----	----									AX-643865525	Generic			Skim Sequence Derived		ACATGCGTTGTTGTTCGCAGCTGGTGCCCTGTTCT[G/A]TACCAGCCAATTGTGTACCTGTTGCTGGTACAATT		regulatory_region_variant
Affx-92240458	AX-95083740	1A	113857908	T	G	----	----	----	----	AX-95083740	AX-95083740	BA00066512					AX-95083740		Generic			Existing Axiom Array			TCTTGGGAGCGTGGACAATAGCATGCATCTGAAGAACCGGTGAACCATTT[K]GTATGCATGCATTGTACGGAACTGACAGTTACAACATGGCGAGTTAAATG	No Data
Affx-92934359	AX-94959330	1A	113860349	T	C	----	----	1A	1A	AX-94959330		BA00616471	BS00087437			BS00087437_51			Generic			Existing Axiom Array			CTCCTGGTCACTTTCTGCTCCCTTCATGTGGCACTATGGATGAAGTTTTT[Y]GAGCACAAGGCTTTTGATTCGAGAACTGTCATGGGATTCGGAGTACTCAA	synonymous_variant
Affx-88646775	AX-86173736	1A	113878228	T	G	1A	----	----	1A	AX-94788934	AX-94788934	BA00140372							Generic			Existing Axiom Array			AAGATATCAGCAGAGTCCGCTATTGTGCATGAGTCCCTGTCGGAGCTGCG[K]GCTCGGGTTTCTGAGCTCGAGGAACTTGTGGAGAAGCAGAACCTCGCGAT	synonymous_variant
Affx-92518325	AX-95203873	1A	113878974	A	G	1B	----	----	----	AX-95203873	AX-95203873	BA00651060	BS00066303				AX-95203873		Generic			Existing Axiom Array			TTGAAATTGAATTAGCGCATCGTGATCTTGAAGTTGATAAGTGCAAGCAG[R]AGCTTGGAGAACTTTCAGCGAAGTATCTGCATGATAAATCTGCTCTTGAG	No Data
Affx-92776690	AX-94556854	1A	115359246	T	C	----	----	1B	----	AX-94556854	AX-94556854	BA00040327	BS00102671				AX-94556854		Generic			Existing Axiom Array			TACCACATCCAACCCGAAAGGATTGTGCTGCCTCTCGCATCATGCAGACA[Y]TTCAGTGATGGCCTGCCCTTGGACGCGCCAAGGAATTGTCCGGGTTGAGC	No Data
Affx-1285298017	AX-643821723	1A	115828589	A	G	----	----	----	----									AX-643821723	Generic			Skim Sequence Derived		CAACGACACAAACTTTGCGAAAGGTGCCTTGGCCC[G/A]TTTCTGCGCGATGTTGGGCATCCGACTGGACTTAG		regulatory_region_variant
Affx-1285315960	AX-111093055	1A	115917311	T	C	----	----	----	----									AX-111093055	Generic			Skim Sequence Derived		CGGTATCTGTTGATTCCACTGGAGTGACTTACTCT[T/C]AGAGGGAGCACCAGTTCTTGAATCCGTTAGTAGTA		downstream_gene_variant
Affx-1285304644	AX-643834185	1A	115946741	A	G	----	----	----	----									AX-643834185	Generic			Skim Sequence Derived		GAGGAGGAAAGCAATACACGAGGAAATATTCCAGA[G/A]TCCTACAACAACTAACAGTTTATATGCAGCTTTAT		upstream_gene_variant
Affx-1285320409	AX-643864965	1A	116000637	T	C	----	----	----	----									AX-643864965	Generic			Skim Sequence Derived		TAATTAGACTTGACAGTCGACAGAAACAAGTCAGT[C/T]AACCATCAGTACCTCCAAAGATTAAGACCAGCTTT		regulatory_region_variant
Affx-1285291293	AX-643809508	1A	116692855	T	C	1A	----	----	1A									AX-643809508	Generic			Skim Sequence Derived		ATGAGCACCTCCAAAAGACTAAGTCGGCACATCAT[C/T]TTAAGATTTACGAAGTCACAGTAGGTACCTCGTCG		regulatory_region_variant
Affx-1285304650	AX-643834459	1A	116988432	C	G	1A	----	----	1A									AX-643834459	Generic			Skim Sequence Derived		CTGCAAGCCGTGGTAGCAGAAGTCCATGTCCACCT[C/G]GCCTTCGTGCTCTTGGAGACGTTCAGTGCTCGCAG		regulatory_region_variant
Affx-1285310697	AX-643845653	1A	117060992	T	C	1A	----	----	1A									AX-643845653	Generic			Skim Sequence Derived		AATTCAGGAAGGCCGCGCCTGACTGGATTCGGCAG[C/T]GGGACATCTTCCATATAGAAACATTTCAAAGACCA		regulatory_region_variant
Affx-1285320414	AX-643856108	1A	117191428	A	T	1A	----	----	1A									AX-643856108	Generic			Skim Sequence Derived		CCATATTTGTGAAGACAATCTAGACCATTGAGGCA[A/T]GAAGAAAGCTCACTTTGACGCGGCTCACGAATCCA		regulatory_region_variant
Affx-92609000	AX-94847787	1A	117247769	T	C	----	----	1B	----	AX-94847787	AX-94847787	BA00304978					AX-94847787		Generic			Existing Axiom Array			CAAGGCCGGCCGGACACGCAGGTCCAGGAGATGCTGCAAGCCCTCGGCAT[Y]GCGCTGCTCTGCGCCAGCCCGCGCCCCGAGGACCGGCCGGACCCATCAAG	No Data
Affx-1285304657	AX-643834473	1A	117893050	A	G	----	----	----	----									AX-643834473	Generic			Skim Sequence Derived		TATGGAGGCTTCCAGACATTACATCTATACTGAAT[A/G]ATGGTAAGGAATGGCTGCTACACGTCCTGAGTCCT		regulatory_region_variant
Affx-88402162	AX-94435812	1A	118290157	T	C	----	----	----	----	AX-94435812	AX-94435812	BA00301067	BS00048117			BS00048117_51			Generic			Existing Axiom Array			AGACCCCTCCTCCTCTTCCTCCACCCCAGCCAAACTGCTTGGCACATCGA[Y]CGATCTGCCGGCGTTCCTCTACCCGTCCACCAAGAGCATCGAGCCCCGGA	regulatory_region_variant
Affx-92355260	AX-94628265	1A	118509145	A	G	----	----	2B	----	AX-94628265	AX-94628265	BA00388343					AX-94628265		Generic			Existing Axiom Array	Public Nomination		GCGGCGTCGTGTCCCCATTGAATAAGAGTCTGATTAAGCTAGCATGTCAT[R]TCCTCAGGGCGTGGTTGACTTAAACATGTCCCCGTTCTGGGAGTGCAACG	No Data
Affx-1285291300	AX-643809561	1A	118510409	A	G	----	----	----	----									AX-643809561	Generic			Skim Sequence Derived		AAAATAACAAAAATAAAATCCGAAGGAAGCGCCTA[G/A]AGCGTGCCACATGGCGGCGTGCTCTCAGCCCGCCC		downstream_gene_variant
Affx-1285298030	AX-643821876	1A	118561634	T	C	----	1A	----	1A									AX-643821876	Generic			Skim Sequence Derived		GGCTCGAAGGCATATTGGGTTTCTTCTGCAGACAA[C/T]AGTGGCCATGCATATGGGTTCTTCTTTGTGTGTTG		regulatory_region_variant
Affx-92809767	AX-94995394	1A	118811247	T	G	----	----	1B	----	AX-94995394	AX-94995394	BA00717250	BS00074549				AX-94995394		Generic			Existing Axiom Array			ATGGTGAGGCAAAAGTTTGCTTGTTGAGGATGGTCCGTCAATTCTATTGC[K]TGATATCTTGTAGAAAGGGGACTTTCAGGTCAAGATTAGCTCAGTACCAT	No Data
Affx-92529763	AX-94390617	1A	118850341	T	C	----	----	1B	----	AX-94390617	AX-94390617	BA00052396	BS00026984				AX-94390617		Generic			Existing Axiom Array			GGTGAGGAGCCGGAGGCGCATGGCAAAGGGGGCAAGTGCTGCGCCGGGGA[Y]GGGAAGTACTGGAAGGTCGGTTCGGGCTTGGTCGTCGCGCCGTCGACGGA	No Data
Affx-280350619	AX-173580851	1A	119141157	A	G	----	----	----	----									AX-173580851	Generic			Skim Sequence Derived		CGGTACCTCCGTGTTTAGCACATGTTCAGCACAAT[A/G]AAGTCCCACGAGCTCTCGATCTAGTAGAGGGTCGA		regulatory_region_variant
Affx-92886462	AX-94810269	1A	119496744	T	C	1A	----	----	1A	AX-94810269	AX-94810269	BA00200156	BS00037007			BS00037007_51	AX-94810269		Generic			Existing Axiom Array			CAGATTCTACGCGTCACATTGCGTAAAAGAAAGTTGTATCTTTAGTGGCT[Y]ACCTGTGGTCTCTCCTAGGCGTATCTGTTATGTAACTTACCAGGTGTAAT	3_prime_UTR_variant
Affx-92945060	AX-94460543	1A	119496869	A	T	1A	----	----	1A	AX-94460543	AX-94460543	BA00438275					AX-94460543		Generic			Existing Axiom Array			TCGTTATGTAATTTTGCAGGGATGAATAAATATTTAGGTGTCAATACTTC[W]CGCAAAGCACTGAAGTTTTATATGAAACGTGGAAACATCTGTTCACTCAT	3_prime_UTR_variant
Affx-92780996	AX-94782852	1A	119664544	C	G	----	7A	7A	7A	AX-94782852	AX-94782852	BA00123633		TaDArTAG007900	TaDArTAG007900			AX-94782852	Generic			Bristol Axiom nomination for CIMMYT DArT TAG			GGATTCTGCACGTCGCCGCCATGAGATGCAGTCTACTAGCTCACCTCTGC[S]ACCATGCCTCCTCACCTCTACCATCGACGGTCGCCACTGTGCTCAAGGTC	No Data
Affx-1285291306	AX-643809572	1A	119717699	C	G	1A	----	----	1A									AX-643809572	Generic			Skim Sequence Derived		ACCGACTGTTTGGCATAGGCCGACTTGGTTCTCGT[G/C]TGCCCATTGTTCATAGAGGTCTTGATGGGTAGTCG		intron_variant
Affx-92527438	AX-95095578	1A	120003449	T	G	1A	----	----	1A	AX-95095578	AX-95095578	BA00124407	BS00096258				AX-95095578		Generic			Existing Axiom Array			GACTCCATCATGAAGAATGAAGGATGGACTGGGTTGTTCCGCGGCAACTT[K]GTTAATGTCATTCGAGTCGCCCCGAGCAAAGCAATCGAGCTTTTTGCCTT	missense_variant
Affx-92217818	AX-94738889	1A	120010081	A	C	----	----	1B	----	AX-94738889		BA00001476	BS00096259						Generic			Existing Axiom Array			TACAGCTAAGAAGTTCCTAACCCCCAAATCTGGGGAAGAACAGAAGATCC[M]AATCCCTCCTTCACTAGTGGCAGGAGCTTTTGCTGGTGTCAGCTCAACTC	No Data
Affx-1285315977	AX-643856926	1A	120624367	T	C	----	----	----	----									AX-643856926	Generic			Skim Sequence Derived		AGGTGCAGCCGGCTTTCAAGTGGGAGAACACGGCG[T/C]TCGACGAAGGCGACCAGTAAGTCAGATGACCTGAG		regulatory_region_variant
Affx-1285315982	AX-643856676	1A	121385832	T	C	----	----	----	----									AX-643856676	Generic			Skim Sequence Derived		AAGTAGAGGATCGTAGTCCCAGGTAATAACCATTC[C/T]GCTTTGATGTGCAGATAGTGGAAGCTTTGGTGGCT		regulatory_region_variant
Affx-92925472	AX-94983449	1A	121470528	T	G	----	----	----	----	AX-94983449	AX-94983449	BA00684203							Generic			Existing Axiom Array			TTCGAGGTTTTGGTGGCGCTGTAGGATGTGAGCTGCAGCCACACAGGACA[K]GATGAATAGTGCGGCCCTAGAGTAGACCATCAGAAACCCTAGAACTGGGC	No Data
Affx-1285310716	AX-643845690	1A	121750584	A	G	----	----	----	----									AX-643845690	Generic			Skim Sequence Derived		TCTTAGTGGAGCCATCTTCACGAAAGATCGTCTTC[A/G]GGACAAAGCATGAGACTCTTCCAGTACCGTCGACA		regulatory_region_variant
Affx-1285320429	AX-643865565	1A	122114933	T	C	----	----	----	----									AX-643865565	Generic			Skim Sequence Derived		CGGCTGAGGAAAAGGGGAAGGTTCACCTTGATGTG[C/T]CGGCGCTGCTTCGGCCGAAGAAGAGGTTGGTCCAC		regulatory_region_variant
Affx-1285304677	AX-643834251	1A	122337286	A	G	1A	----	----	1A									AX-643834251	Generic			Skim Sequence Derived		AAATACAAAGCATATCTAGCAAGATTGTGAGCCTC[G/A]AAATTCCAGCTAGGCTCAGGGTCCGGGTCAATGAC		intergenic_region
Affx-1285320435	AX-643865014	1A	122451405	T	C	----	----	----	----									AX-643865014	Generic			Skim Sequence Derived		CGGCGGATCGATCAACAATTTATCAACAGGACCTG[C/T]GCTGTTATCACAACCATCGGGTTAAGTCCAGGACC		regulatory_region_variant
Affx-1285310722	AX-643845698	1A	122728590	T	C	----	----	----	----									AX-643845698	Generic			Skim Sequence Derived		GTGCACTATTTGGCTGGCCGGGTCGCGCCCGTGCT[T/C]GCTTTGGCGAGCACCGACGTCGGCGAGCGCTGAGA		regulatory_region_variant
Affx-1285315988	AX-643856688	1A	122841271	T	C	----	----	----	----									AX-643856688	Generic			Skim Sequence Derived		GCGAAGGATAGCGGGGCCGTCCTCCAGGCCGAGTT[C/T]GAGACTGAACGCTCGGGCTAGGCCGAGAGGGAGAA		regulatory_region_variant
Affx-1285298050	AX-643821787	1A	123524512	A	G	----	----	----	----									AX-643821787	Generic			Skim Sequence Derived		AGAAATAAAAATTCGCAAACAATCAGCCCATGACC[G/A]AGGTGCTGAGCCTTTCGGAAGCAATTCGGCGTATA		regulatory_region_variant
Affx-92741761	AX-94561596	1A	123549408	A	G	----	----	----	----	AX-94561596	AX-94561596	BA00062955	BS00059675				AX-94561596		Generic			Bristol Axiom nomination for CIMMYT DArT TAG			TGGCAGGGCTTTGGAGCTGCGACGCATGAAGAGTTGTCATCGCTAACAGC[R]TGTGCCTCCATCTTGTTAGATGAGAAATGAAATTAAAAGGCTTCTTAAAC	No Data
Affx-1285315992	AX-643801601	1A	123916007	A	G	----	----	----	----									AX-643801601	Generic			Skim Sequence Derived		TTCGTGCGCCATGTGCGTGGATGCTGGATGGAGGC[G/A]CGTAGCGATGGCAATCGGGCGAGTCCGCGGCAAGG		regulatory_region_variant
Affx-92622033	AX-94584921	1A	124011415	T	G	6B	----	----	----	AX-94584921	AX-94584921	BA00176298	BS00082771				AX-94584921		Generic			Existing Axiom Array			ACCGCAGTGGTGGGACCTCGTCAAGTCCACCGCCTGGTTTCGCGACCACT[K]GTACCACCAGCACCAGCAGCTCGACGATATGGTCGACTCCCTCATGGCCT	No Data
Affx-1285298057	AX-643821802	1A	124190479	A	T	----	----	----	----									AX-643821802	Generic			Skim Sequence Derived		ATACACTACGAGCAAATCAAACTGTGGTTGGATGG[T/A]TATTAGAGAGACTCTGTTATCCCTAATCCATGAGA		regulatory_region_variant
Affx-1285310727	AX-643845707	1A	124498310	A	G	----	----	----	----									AX-643845707	Generic			Skim Sequence Derived		TTCACGATCAGATGACCAAGATCCAGGCCGACATC[G/A]ACGCAGAGAACACTCGCATGGCGGGTGTGCAATCT		intergenic_region
Affx-92923337	AX-94676799	1A	124887420	A	G	1B	----	1B	1B	AX-94676799		BA00623395	BS00042637						Generic			Existing Axiom Array			AAGGCAACGAGGATTCTGCTCACAAAGAGCTCAAGGAATTGAAAGACGCC[R]TTATCACAGAGGGGGAAAAAATCACAGAGGGGAATGGGGCAGTGACTGCG	No Data
Affx-88491181	AX-95242117	1A	125109097	T	C	1A	----	----	1A	AX-95242117	AX-95242117	BA00829175					AX-95242117		Generic			Existing Axiom Array			CATGTCGCGGAGCTCGTACAGCAAGGTAAAGACGCCGTGGAGGTCCATGA[Y]GCGCCTGACCTCAGGGAGCAGGAAGAAGAAACTAGTTGATCCGTCAGGAC	synonymous_variant
Affx-1285304690	AX-643834274	1A	125259412	A	G	----	----	----	----									AX-643834274	Generic			Skim Sequence Derived		AGCCTCGCCTGGGTGGGGAGCAATGCCAGGTGGGC[G/A]GCGGTCGTTGTGTATCGCTCTTGCTTCTTGAAGCT		regulatory_region_variant
Affx-1285298064	AX-643821948	1A	125445033	A	G	----	----	----	----									AX-643821948	Generic			Skim Sequence Derived		CGCCTCCCCTCCGGGAAAGATGGATTCAAGGGAGC[G/A]CGGCGGTGCTTTCGACTATGGAAGATATCGGCCTG		regulatory_region_variant
Affx-1285291329	AX-643797822	1A	126058421	T	G	1A	----	----	1A									AX-643797822	Generic			Skim Sequence Derived		CGTCGTACTCGCGCTGCCGTGGAAATCCTCACTCC[G/T]CCACCGCTGTAGTTGTCTTCCACCACCAAGTTAGG		regulatory_region_variant
Affx-88787666	AX-95074028	1A	126543416	A	G	1A	2D	----	1A	AX-95074028	AX-95074028	BA00019215	BS00028280						Generic			Existing Axiom Array			CTTCTCCTCCAACCGGTGATCGAGGTGGATGATTCCAGGTGCGGGCACTA[R]GATCTCTGCTGTTGGATCGAGGTGCGGGAGATTAAACCCAGTCTCTAACC	regulatory_region_variant
Affx-1285291336	AX-643809578	1A	126877519	T	C	1A	----	----	1A									AX-643809578	Generic			Skim Sequence Derived		ACTTAGCCGATCCGATCGTGGCGTGAAACAAGATA[T/C]GCGCGGCTCCTATCAGGGTGTCGGCACACCGAAAG		regulatory_region_variant
Affx-1285323139	AX-110439526	1A	127075701	T	G	1A	----	----	1A					TaDArTAG007360				AX-110439526	Generic			CIMMYT Nomination from DArT TAG for TaNG		AACAATAAGTTCCACTAGTCTGAAAAACAAGGTCA[T/G]AGGAGTTATGTGTACCTAGATTGACGACCTCAGAG		regulatory_region_variant
Affx-92716834	AX-95078373	1A	127354859	A	T	1B	----	----	----	AX-95078373	AX-95078373	BA00040452	BS00092743				AX-95078373		Generic			Existing Axiom Array			CGCCACGGATCAGAGGACACTGCCCGTCGCCCCCCATCTGTTAAAGCTTC[W]CTGTCGGTTTCTTTTGGACAGCGTGTGCCGCACCGTGCTTCCACACGGGA	No Data
Affx-88570519	AX-95147538	1A	127354926	T	C	----	1B	----	----	AX-95147538		BA00375452	BS00092745						Generic			Existing Axiom Array			GACAGCGTGTGCCGCACCGTGCTTCCACACGGGATTCTTCCCCAGTGCGG[Y]GAACAGTCACCCAAGATGATCATCGGAGATCATCTTCACCATTTCGTCGC	No Data
Affx-92799641	AX-95182333	1A	127760725	T	C	----	----	1B	----	AX-95182333	AX-95182333	BA00545942	BS00096104				AX-95182333		Generic			Existing Axiom Array			TAGGAAATGACATCGAATCGCAGCTGTAACTCTGCATTATCCATTGAGGG[Y]GCAACATGTCCCTGATGTGGCTTCGACAGAGCAATTTGTAAATTATAAAG	No Data
Affx-111719761	AX-110040067	1A	127934336	A	G	----	----	----	----									AX-110040067	Generic			Skim Sequence Derived		TCTGCCCCAAGCCACTATCCCGAGTCAACGACGTC[A/G]TTCTGAATTGGCCTCACTGCACGGGTTTGCGACGT		intergenic_region
Affx-1285316002	AX-643801536	1A	127934369	T	C	1A	----	----	1A									AX-643801536	Generic			Skim Sequence Derived		TCATTCTGAATTGGCCTCACTGCACGGGTTTGCGA[C/T]GTACCAAGTCGCTGAACGCCACCCGCACCGCCGCC		intergenic_region
Affx-1285320446	AX-643865594	1A	128245002	T	C	----	----	----	----									AX-643865594	Generic			Skim Sequence Derived		CTTTATAAAAGGGACATGGCCATTTCCTCTCGATC[T/C]TGATCGAATTCGCCTCCCGCCTCGACTTCCAACAC		regulatory_region_variant
Affx-1285304703	AX-643834564	1A	129348834	A	G	----	----	----	----									AX-643834564	Generic			Skim Sequence Derived		TTTCGTTACAAATAAGGCACTGCCTCAACTCGTCC[G/A]ATTTCCTCCTGTGCCTTTGTGCACTCGCCGCGGCG		regulatory_region_variant
Affx-1285298077	AX-643821972	1A	129477680	T	C	----	----	----	----									AX-643821972	Generic			Skim Sequence Derived		ATTGCTGATGTTCAATGAGAAGGGTCTGTGTAGTA[C/T]AGTACAACTTTACATAGCTCTCAGCCCACATTCAA		regulatory_region_variant
Affx-109313405	AX-111858482	1A	129569744	T	G	1A	----	----	1A									AX-111858482	Generic			Skim Sequence Derived		ATGCTCGCGGAAAATGCGGCTTTGTTCTCGCAGCG[G/T]TACAACAGGCAATTGTTCTTGGGCATCTCATCCGG		regulatory_region_variant
Affx-1285316012	AX-643856699	1A	129817600	A	G	----	----	----	----									AX-643856699	Generic			Skim Sequence Derived		CATTGTCATTGCTCGCCGTCAGCGGGAGCACGGCA[G/A]CAAGGTGCCTCGCCTCGGTGATGGAAGATGTATTG		regulatory_region_variant
Affx-1285291348	AX-643809643	1A	130035577	T	C	1A	----	----	1A									AX-643809643	Generic			Skim Sequence Derived		CTCGATGCAGACGGCTCCCGTGAAGCGATCCATGG[C/T]GTCGCACTGGCCAGAGGAGGTCAGGCAGGCAGGTA		regulatory_region_variant
Affx-92896403	AX-94864348	1A	130345916	A	G	1A	----	----	1A	AX-94864348	AX-94864348	BA00351433							Generic			Existing Axiom Array			ACCGGCAGCCAACCACCAGAACGAGGCGACAGATCCATCAATGGCCTTCC[R]GACGCACAGCCACCGGATGCAGCGCAAGCCACCGTGCTCTGCCAAGCACC	No Data
Affx-92585864	AX-94599511	1A	130909637	T	C	1B	----	1B	1B	AX-94599511	AX-94599511	BA00247551	BS00092297				AX-94599511		Generic			Existing Axiom Array			GCCCCTGCGGTGAATTACTGCTCAGATTATGCAATTCCTTAGATACTGTG[Y]GCCTCGACTAGGAGGAGGCCACCGTCTGGTGCGCATCTTGGAATTCTCTA	No Data
Affx-280123763	AX-643801458	1A	131483536	T	C	----	----	----	----									AX-643801458	Generic			Skim Sequence Derived		TCAAGGAGGCAACATGATTATCTCCATAGTGCAGG[T/C]GCCTTGATTCTCGGATGGCTCGTTAATGCGAAAGA		regulatory_region_variant
Affx-92222265	AX-94406300	1A	131965432	A	G	----	----	1B	----	AX-94406300		BA00138768	BS00095770						Generic			Existing Axiom Array			ATGTCCAAACATTGTGCAGTGCAAAGAGTGATGCCGAGGAAAAAATAAGC[R]AGTTAATGAAACAGTACACGGAATTGGAAACTGCTTCTAAGATGAGGGCC	No Data
Affx-1285320458	AX-643865057	1A	132068559	A	G	----	----	----	----									AX-643865057	Generic			Skim Sequence Derived		CATTTTCACTTGGACGGGATATGTCCCAATTGGAG[A/G]GTATGTATGTGCAAGGTGTATTCTACTCCATAATT		regulatory_region_variant
Affx-1285310757	AX-643845764	1A	132201225	T	C	1A	----	----	1A									AX-643845764	Generic			Skim Sequence Derived		TTTTTTGCTGTAAAATCACCACCACTGCGCAAGCG[C/T]GAGCAAACGGTGGAGTTACTGGCTTAACCGTGTCT		intergenic_region
Affx-1285298091	AX-643821864	1A	132314923	A	C	----	----	1A	1A									AX-643821864	Generic			Skim Sequence Derived		TTTCCCTCCATCGAGAAAACATAATTATATGCCAG[C/A]TATGTTAACGTTGTTGCTCACCTCTTAATAGGATC		regulatory_region_variant
Affx-88656432	AX-94897502	1A	132480636	C	G	1A	----	----	1A	AX-94897502	AX-94897502	BA00444278	BS00088642				AX-94897502		Generic			Existing Axiom Array			TCGCCTCGTCTGCCGGAAGCGAAATTTCAAGGAGCACCCACGACTTCGCA[S]ACCGCCGGTACGATCCAATCCGACCTCCGACGCTTTCCTTCCGCGATTTC	regulatory_region_variant
Affx-88527381	AX-95629442	1A	132485826	A	G	1A	----	----	1A					TaDArTAG007361				AX-95629442	Generic			CIMMYT Nomination from DArT TAG for TaNG		GTATGTAGCTGTCTGTCCCTGGACTTGGCTTTGTG[A/G]CTTTCTTGGTGGTGGGTGATGCAGATGCAGGGTTA		No Data
Affx-1285291360	AX-643809620	1A	133152872	A	G	1A	----	----	1A									AX-643809620	Generic			Skim Sequence Derived		CTCGGTGTCATGCTTGTATGATTGCTTGAATCTTG[G/A]TAGATCGACAATGCGCCTCGGATTTATTCTAACAA		regulatory_region_variant
Affx-1285298097	AX-643821875	1A	133515589	T	C	----	----	----	----									AX-643821875	Generic			Skim Sequence Derived		CGAGATGAACATTTCGATATATCATATGCGCAAAT[T/C]GGAGAAACGACCACGAAGATATGGCATGGCAAAGA		regulatory_region_variant
Affx-111241391	AX-111328000	1A	133626416	T	C	1A	----	----	1A									AX-111328000	Generic			Skim Sequence Derived		GGTTGGCTCCCGGGCGCGGCGAGAGCTCGGTGGCA[T/C]GTAGCTGTCATCACTGGACTCCGGAGACTCGCTGG		regulatory_region_variant
Affx-88409160	AX-94624330	1A	134001329	A	G	1A	----	----	1A	AX-94624330	AX-94624330	BA00369614					AX-94624330	AX-94624330	Generic			Existing Axiom Array			AACGTCGTGACTTATAATGCCTTGATTGGCGGACTTTGTCA[R]GAGGGGAGGTTCGATGATGTGACCAAGTTGTTGGAGAAAATGGAGATGCAGCAGCGTGC	synonymous_variant
Affx-1285298104	AX-643821888	1A	134462877	A	G	1A	1A	1A	1A									AX-643821888	Generic			Skim Sequence Derived		GACCAAGGCCAGGCGGGCGCTAGGTGAGTGCGAGC[G/A]CGCGCAAAGTAATGGTTACCTCTTTGGTGCTAAAG		regulatory_region_variant
Affx-1285304730	AX-643834347	1A	134949877	A	G	1A	----	----	1A									AX-643834347	Generic			Skim Sequence Derived		GACCTTGAGTCTCCCAGCACAATGCTCCCAATAGA[G/A]TAACAACCTCGAAGACGTTGCCAATAGAGTAACAA		downstream_gene_variant
Affx-1285291367	AX-643809677	1A	134949888	A	G	----	----	----	----									AX-643809677	Generic			Skim Sequence Derived		TCCCAGCACAATGCTCCCAATAGAGTAACAACCTC[G/A]AAGACGTTGCCAATAGAGTAACAACCTCAAAGACG		downstream_gene_variant
Affx-1285320463	AX-643865067	1A	135507176	A	G	----	----	----	----									AX-643865067	Generic			Skim Sequence Derived		CGGCTCAGAGTGATGCGGCCGGACTGGGTGACGGG[A/G]CGGCTTCCTACGACATTACAGTCGGTTGCTTGCAT		upstream_gene_variant
Affx-1285316025	AX-643856990	1A	135800178	A	G	----	----	----	----									AX-643856990	Generic			Skim Sequence Derived		TGTCACAGGAGCAGACGAATTACATCAGTGGCTCC[G/A]CTCCGGGTGCACTCCAAAGCTCTATTGGACATACT		regulatory_region_variant
Affx-92916326	AX-94661821	1A	135968657	A	C	----	----	1B	----	AX-94661821		BA00550720							Generic			Existing Axiom Array			AGGATANNNNNNNCATGCTTGTTCCAAGAGATATTTAGAAGGCACTGACA[M]TGATATCAGAAAACGTAGCGCATTCAAGTCTGATATAAGTATCATAATGT	No Data
Affx-92590556	AX-86164593	1A	135968946	T	C	1A	----	----	1A	AX-94973540	AX-94973540	BA00656393							Generic			Existing Axiom Array			AGCAAGACCTGCAACAAGGTCTTGGGTACAGTAATCTTACAAGCACCATT[Y]TGTGAGGTGTGTTCTAGTTGGAAATCTGACTCTCACTTGCTACACTTGTG	3_prime_UTR_variant
Affx-92913800	AX-94443959	1A	136953325	T	C	1A	----	----	1A	AX-94443959		BA00346525	BS00075172						Generic			Existing Axiom Array			AGGCTCAATAACATGTCATAATTTTAGTACCGACAAATATAATCTTATGC[Y]TCTTCAACTAGCAATTGATTTAGTTCTCTGGGTTGAATTGCTATTTTGCC	regulatory_region_variant
Affx-92392204	AX-94773853	1A	136959338	A	G	----	----	----	----	AX-94773853		BA00098738							Generic			Existing Axiom Array			GTTGGGTCGTTGCTGTATACCGCACGATCCTGGATCTCTAAGATGGAGAC[R]TGCCAATCAACAAGCCTTGCTTGGATCAATTTACACACACGAGTCCAGTT	No Data
Affx-1285298111	AX-643822040	1A	137309794	A	T	----	----	----	----									AX-643822040	SSP			Skim Sequence Derived		TGGATCTCCAGTGACAGCGAGACGAGGCAGCAAGG[T/A]GGGCGACGTCGGCGGCTCCGGTGGCGGTTGCGGGC		regulatory_region_variant
Affx-88489560	AX-86178300	1A	138225648	T	C	1A	----	----	1A	AX-94403897	AX-94403897	BA00125177	BS00022132						Generic			Existing Axiom Array			CCCCATATGCCAACCAGCTCAAGGTTCAGCGACGCAACCTAAAACATAGG[Y]TTGTTTTTTCTGTGTCCGTCTATGCGTATGTGTACTCTTGTGCTGTTCTA	regulatory_region_variant
Affx-92363100	AX-94692364	1A	138228202	T	C	1A	----	----	1A	AX-94692364		BA00699359							Generic			Existing Axiom Array			GAGCGCGACGCGCACTACATCCGGGGGCTCCTCCCGCCGGCCATCGTCTC[Y]CAGGAGCACCAGGAGAAGAAGATCATGCACAACCTCCGCAGTTACACCGT	synonymous_variant
Affx-92603963	AX-86169119	1A	138228854	T	C	1A	----	----	1A	AX-94695076	AX-94695076	BA00712484						AX-86169119	Generic			Existing Axiom Array			TGCGCTACGCATCGCGCTTCTTCCGTCCGTGCGTTCGCCAGAGCTGAGAG[Y]TTGAGGAGATGGCGGGCGGCGGTGTCGAGGACGTCTACGGCGAGGACAGG	5_prime_UTR_variant
Affx-92272095	AX-94478643	1A	138258823	T	C	----	----	1B	----	AX-94478643		BA00537763							Generic			Existing Axiom Array			CCCCGCCGCCGCTACCTTCTCCTCCTTCTCTGGCACGCGCGCTCTGCCCT[Y]ACCCCGTTTCGAGCTATGCGGAATCCTTCGCCGGGCCGTCGCCTTCCTCA	No Data
Affx-92459996	AX-94503429	1A	138258874	T	C	----	----	----	----	AX-94503429		BA00675138							Generic			Existing Axiom Array			GTCCCTCGGGGTCGTCGCCGCCTCGCGCAGAATCACCAGGTCCACCCCCT[Y]CCCCGCCGCCGCTACCTTCTCCTCCTTCTCTGGCACGCGCGCTCTGCCCT	No Data
Affx-1285320479	AX-643865092	1A	139046134	A	C	1A	----	----	1A									AX-643865092	Generic			Skim Sequence Derived		GGGTTGCAAGTATTTGATCTTTGTGTGCAGGTACC[A/C]TTTACACAGTCTTGCTTGGTCCTCCAACAATATTG		regulatory_region_variant
Affx-1285316043	AX-643856747	1A	140167172	T	C	----	----	----	----									AX-643856747	Generic			Skim Sequence Derived		TCTGGTCTTCGGCTCGTGCCTCCTGTGCGCTCTGA[C/T]AGGCTTTCTCCAGTTCAGACTCTTGCACCTTACAA		regulatory_region_variant
Affx-1285304757	AX-643834399	1A	140390654	T	C	----	1A	----	1A									AX-643834399	Generic			Skim Sequence Derived		ACGGCGGAGTTCAGGCGGCGTGCCTGATAAGCTTC[C/T]GGGTTGCCGCTCGCGGTTGACCTGTCGCGAGGCGC		regulatory_region_variant
Affx-1285291393	AX-643809680	1A	140824683	A	G	1A	----	----	1A									AX-643809680	Generic			Skim Sequence Derived		GAGGAGACGACGCCAGTGCCAGGACCGGTGAAGCA[G/A]CAGCTGCAGAGAGGATCGGAGGCTCCGAAGCCTTC		regulatory_region_variant
Affx-92482721	AX-95200935	1A	142101918	A	C	----	----	1B	----	AX-95200935	AX-95200935	BA00637042					AX-95200935		Generic			Existing Axiom Array			ATCCGGCCCTGCCCGCCCGTCTTCTTCCTGTCCGATCGATCCCAAGCCTG[M]ACGGTGTCAACTTTCGTTAGCTTTCTCGTGTCTGTTATTAAATAATACGA	No Data
Affx-1285320490	AX-643865676	1A	142249633	T	C	----	----	----	----									AX-643865676	Generic			Skim Sequence Derived		TCTCGAGTCAAGCCACCATAGGAGAGTCGCCCGTC[C/T]GCCTCGGACCGCTGCACGCCCACGCATCACATCTC		regulatory_region_variant
Affx-1285298138	AX-643822089	1A	142367145	A	G	1A	----	----	1A									AX-643822089	Generic			Skim Sequence Derived		AGGCACTAGTTGGACTAGTAGAGAAAACAAGTGTC[G/A]CGCGGCGGCAGGCGTAATGGGTGGATGGGACACCT		regulatory_region_variant
Affx-1285304764	AX-643834413	1A	142382955	C	G	----	1A	----	1A									AX-643834413	Generic			Skim Sequence Derived		TGCGCTTGCTGGCGCCCTCCTGGCGCCCTCCCGGC[C/G]TTGATCGTTGTGGCTTACATCATTCGAACGTCACG		regulatory_region_variant
Affx-92156671	AX-95184770	1A	142888101	A	C	----	----	1B	----	AX-95184770	AX-95184770	BA00557900	BS00025251				AX-95184770		Generic			Existing Axiom Array			AGGTCGAGGTAGACCAGCGACGGTATGAGCAATGTGGCCGCGGGGAAGGG[M]CCGGAGAACAGGTTGTTGCTCAGGTCCAGTTCGGTGAGGTACTGCAGGTC	No Data
Affx-92549048	AX-94434525	1A	143270511	A	G	1A	----	----	1A	AX-94434525	AX-94434525	BA00294279	BS00028049					AX-110835160	Generic			Existing Axiom Array		GTAGTCTCAATTGATGGCCTGCACAGCAGCGTGAT[C/T]GTAAGCGCCAACGCAGCCACGCCAGGCTGTGCTCC	GGAGGCAGTTCTTTTGGAGCACAGCCTGGCGTGGCTGCGTTGGCGCTTAC[R]ATCACGCTGCTGTGCAGGCCATCAATTGAGACTACAACTATGAATGCATG	regulatory_region_variant
Affx-1285291399	AX-643809738	1A	143379429	A	G	1A	----	----	1A									AX-643809738	Generic			Skim Sequence Derived		CCGCCGTCGTCGAGGTAGCCACCACCGTTATTATC[G/A]CCGTCGGTCACCATGGCCCAGTGGCTAGGTTATCC		upstream_gene_variant
Affx-1285310806	AX-643845861	1A	143607595	A	G	----	----	----	----									AX-643845861	Generic			Skim Sequence Derived		GGTGGCGGTGGAGCTCCGTTCTGAGGCATCCCACA[G/A]CAGATCGGCGCGTAGATGAGGTAGGGCTCGTTGTC		regulatory_region_variant
Affx-1285298145	AX-643821962	1A	144560951	A	G	----	----	----	----									AX-643821962	Generic			Skim Sequence Derived		GCGGGCCGACCCAGTGCTAGGTGCTGACGGAGGCG[G/A]GCGCAGAGGCATGAGACTCATCTCCACTGGATCAT		upstream_gene_variant
Affx-1285298152	AX-643822113	1A	145314113	A	G	----	----	----	----									AX-643822113	Generic			Skim Sequence Derived		CGTCAGCGGGGGGAGAGGGCGCAGACGAAGCGACC[G/A]CCTCGCCCGCACCTTGCAGAGTGCGACTACCAAGG		intergenic_region
Affx-1285316066	AX-643856785	1A	145656346	A	T	----	----	----	----									AX-643856785	Generic			Skim Sequence Derived		ACCATGCGTCTTCCATGTCCACATTGGCGGGAAGG[T/A]CCCAACTCGGCACAGTCCTATTCAGCTTGGCGTAG		regulatory_region_variant
Affx-1285310813	AX-643845876	1A	145705284	A	G	1A	----	----	1A									AX-643845876	Generic			Skim Sequence Derived		TGCTGGCCTTCCCAGCACACTCCACCCATCCGGCG[A/G]GATCTTTCTCCTCCGCGACCGTGTTGGCCTCGTCC		regulatory_region_variant
Affx-1285304778	AX-643834706	1A	145779449	T	C	----	----	----	----									AX-643834706	Generic			Skim Sequence Derived		TCGGACCCACCTCTAATGTCGAGCTCTGGACCCTG[C/T]GAGCCCGCTTATACCGAACTCGGTCGGTTATCGAC		regulatory_region_variant
Affx-1285320498	AX-110878418	1A	145970825	A	G	----	----	----	----									AX-110878418	Generic			Skim Sequence Derived		TCTACATTTGTATTAAGTGTGGCAACTATGTTTGA[G/A]ATTGGTATGTGTAGGAATGGCGGTAATGTGGTTGT		regulatory_region_variant
Affx-1285291412	AX-643809714	1A	145986059	T	C	1A	----	----	1A									AX-643809714	Generic			Skim Sequence Derived		AATTACCCGGCGTCCCCGTTCTTCTCTCACTGGCG[C/T]GAAAGTTCTTGGACGCCGCGGCGAATGGAGACGGC		regulatory_region_variant
Affx-1285316073	AX-643856795	1A	146683273	T	C	----	----	----	----									AX-643856795	Generic			Skim Sequence Derived		AGTAATTCATCAATTCTTTGCCACTCTCTATATCT[C/T]AGGAGAACTCGGAGATAGTTCTACATGGATCCTCA		intergenic_region
Affx-92703117	AX-94691660	1A	146944613	A	C	----	----	1B	----	AX-94691660	AX-94691660	BA00695712	BS00077065				AX-94691660		Generic			Existing Axiom Array			TTGGTTGTTCTTAGCTCAGGTTGCTTCTGGTTGATTAGCTAAGTTGGCAT[M]GATATTTGGAGCGTAGCAACAGAAGATTCTCCTGGCATGGGAGTCAAGAT	No Data
Affx-1285304785	AX-643834719	1A	147363944	T	C	----	----	----	----									AX-643834719	Generic			Skim Sequence Derived		TGCAGTCAGCCCCTTGGAGACCCGGATTGGCTCAT[C/T]GGTGACCGCCGCCGCCGCCACTCTTCTTCTTGTCT		regulatory_region_variant
Affx-1285291419	AX-643809775	1A	147732556	C	G	1A	----	----	1A									AX-643809775	Generic			Skim Sequence Derived		GGAATGTGCCAACCTTTGGCCATGGCATGCCATAA[G/C]TCCTTCGCCAATGGGCACCTACAGAGTGCATGGAA		upstream_gene_variant
Affx-92417683	AX-94688894	1A	147911148	T	G	3B	----	----	----	AX-94688894		BA00681798							Generic			Existing Axiom Array			GGGAACTCCAGAGAGACAAAAATCAAAGCTAAAGTTGTCACGTAATAAGA[K]ATAAAGCAGAAGGGAAGCCCGAACAAATAAGGACTCGCAATAACAAGCGC	No Data
Affx-92462223	AX-94876679	1A	147911310	T	C	----	----	----	----	AX-94876679	AX-94876679	BA00386135	BS00071899						Generic			Existing Axiom Array			CATCCTGTACCATCAACAAAATAATCTCCCTTTCAGACTGGAATACCTAA[Y]TGAAAATGTAATCGCCAAGACCAAGCTCCAATGATTTTTCTTGTGAAGTT	regulatory_region_variant
Affx-92264487	AX-94572943	1A	148263017	C	G	----	----	----	----	AX-94572943	AX-94572943	BA00118190	BS00058881						Generic			Existing Axiom Array			TCAGCAGGTTTTAGTAGACGATCCAGATTGAGAAGGTCACATGAGTTTGC[S]AGCAGCACCCATCTGTGTATGCTCAATTACCTATCAGTAAAGATATACAT	No Data
Affx-1285298166	AX-643822003	1A	148399919	A	G	----	----	----	----									AX-643822003	Generic			Skim Sequence Derived		TGGTGTGGGTGGGGTGTGGATTACCTGATCATATC[G/A]ACGAGGCCGCAACAATAAGAAGGGTCAACGGTGAG		regulatory_region_variant
Affx-92876097	AX-94464572	1A	148608949	T	C	1A	----	----	1A	AX-94464572	AX-94464572	BA00460239	BS00017812				AX-94464572		Generic			Existing Axiom Array			AATCTTATGTTTATTGGATACAAAGTTTGCACTATCAATTTTGCCTGTTC[Y]GTTGGGCTGACCTGCATCTATAATTCCACCAAATCTTTTCATGGTTTCAT	3_prime_UTR_variant
Affx-92328310	AX-94548892	1A	148610092	T	C	----	----	1B	----	AX-94548892	AX-94548892	BA00001353					AX-94548892		Generic			Existing Axiom Array			AAGGCGAGGTACACTGTCAGGTCTTTTGGCATTCGTCGTAATGAGAAGAT[Y]GCCTGCTATGTGACGATCAGGGGTGAGAAGGCAATGCAGCTTCTCGAGAG	No Data
Affx-88674928	AX-86180336	1A	148744934	T	C	1A	----	----	1A	AX-94493970	AX-94493970	BA00622558						AX-86180336	Generic			Existing Axiom Array			TACTCCTGCAGCGGCGAGACCACTCACGACCACAAGCTTTCCCACTCCGA[Y]TCCTTCTGGACGCCGGCCGAATCGCTGCGGTCGTCGTCCGCTTCGTCGTC	synonymous_variant
Affx-1285310826	AX-643845900	1A	149189236	T	C	1A	----	----	1A									AX-643845900	Generic			Skim Sequence Derived		AGGAAATGTGGCAGACAACCTTCACAAATTCAGCT[C/T]AGTATATCTGTCATGATAACTATAACACTGTTCCA		intergenic_region
Affx-92597414	AX-94897165	1A	149510418	C	G	1B	----	1B	1B	AX-94897165	AX-94897165	BA00443333	BS00099530						Generic			Existing Axiom Array			GGTGCGCTCTCCATGTCATCGCTTGCAGTTTGGGCCTGAACCGGTTTAAT[S]AGATGGAGGTAGCGGACGACGCCTACGTCCCAACATACTGCCTGTGATAC	No Data
Affx-92110157	AX-94532746	1A	149866133	T	C	1A	----	----	1A	AX-94532746	AX-94532746	BA00836418					AX-94532746		Generic			Existing Axiom Array			TGGGGCGTAAATTTGAAATTCCACTTATAGCTTGTGAACATTCTGCTACA[Y]AAATCAAATGATGGAACTGCAGATTGGTATTGCATCAGAGTTTTCAAGTC	No Data
Affx-92159377	AX-86173170	1A	149874277	A	G	1A	----	----	1A	AX-94596280		BA00231678						AX-86173170	Generic			Existing Axiom Array			AAGACAGCGGGGTATTTGAGTGCATACCACCAATTGATCGTGCAAACAAC[R]TCCGCGTTAGGTTCAGGTATATTCACAAGTGGGGATACTTATTTATAGTT	No Data
Affx-1285310833	AX-643845914	1A	150317759	T	C	1A	----	----	1A									AX-643845914	Generic			Skim Sequence Derived		TAGTATTTATGCTTGGTCCTTTGCAACCGTGGTTC[C/T]GACCATGATTATTCTCCGTTGGTTCCATTTCTCGG		regulatory_region_variant
Affx-1285298171	AX-643822008	1A	150408311	A	G	----	1A	1A	1A									AX-643822008	Generic			Skim Sequence Derived		GGCCCCTCGTGAGCCGGGCTGAGCATGAAGCACAC[G/A]AACCACATGCATGTCGAGCCGTGGCGGCCGCTCAC		regulatory_region_variant
Affx-92332293	AX-86167305	1A	150894884	T	C	1A	----	----	1A	AX-95213884		BA00692761	BS00003813			BS00003813_51		AX-86167305	Generic			Existing Axiom Array			CCCGATCTTGGTCTAGATCCAATGATGATGCTTGGTGATGAGAGGGATGG[Y]CAACACATGGATTCTCCGTACTTGTGATAATACCCTGATCAAAAGTGGAA	synonymous_variant
Affx-92717719	AX-95010443	1A	150899932	A	G	----	----	----	----	AX-95010443		BA00759259							Generic			Existing Axiom Array			CTAAGGGCGTGCTGCGGCGGCGGAGGCCCGTACAACTACAACATGAGCTC[R]TCGTGCGGGCTGCCCGGTGCCACGGTGTGCGACGATCCCGACGCGCACGT	No Data
Affx-1285298178	AX-643822023	1A	151484908	T	C	----	----	----	----									AX-643822023	Generic			Skim Sequence Derived		GGTCGATCGGTCTCTCGGCAAGTATGAACCGTGGA[T/C]GAGTAAGTAGCAGCAGATGTCGTTGTTGAGCACCT		regulatory_region_variant
Affx-92286470	AX-95160202	1A	151775050	A	G	----	----	1B	----	AX-95160202	AX-95160202	BA00437297	BS00086035				AX-95160202		Generic			Existing Axiom Array			TTGAGTGGTGGAGACCAAGCAGGAGGAGGTGATTCTGGGATAGCAGTAAC[R]CCTAACAAGACTAATCCAGATCGTCTTCTGGCAGTCTCAAAGGATTTAGC	No Data
Affx-1285291438	AX-643809760	1A	151782384	A	G	1A	----	----	1A									AX-643809760	Generic			Skim Sequence Derived		TGCAAAATGGAAGTATCAGCAAGTCCCGGACGAAG[G/A]AATGGATCGGTAGGAAGAGCCTCCTATCGAGGAAC		downstream_gene_variant
Affx-1285316093	AX-643857132	1A	151786029	T	C	----	----	----	----									AX-643857132	Generic			Skim Sequence Derived		TGTATAGGGAAGGTGCCGAAGTGGTATAAAGGGAA[C/T]GAAGACTAGCCTCCTCGGCAATTAAGCTAGCAAGT		intergenic_region
Affx-1285310840	AX-643846217	1A	152145061	A	T	1A	----	----	1A									AX-643846217	Generic			Skim Sequence Derived		CTCGCCAGGAGGAGCCCGGCTCACGGTGGCACCTC[A/T]TCGCGCGGTGGCAGCTGCCTTGGTCGTGGTAGTCC		regulatory_region_variant
Affx-1285320523	AX-643865184	1A	152480819	A	G	1A	----	----	1A									AX-643865184	Generic			Skim Sequence Derived		TGGGTCCAGTGACTGCGTAGAGCGATGAAGGAGAC[G/A]CAACCAAACCCAGTCACCCACCGTGAACTCCGCCT		regulatory_region_variant
Affx-1285320529	AX-643865746	1A	153087070	A	G	----	----	----	----									AX-643865746	Generic			Skim Sequence Derived		GTGCCCGGAGTCGTTGTTTCCATGCACACCAGAAC[G/A]TCGTCGCCGCCTGCGCTCGCCGCCGGCGTGCCTCC		regulatory_region_variant
Affx-1285291444	AX-643809815	1A	153333464	A	T	1A	----	----	1A									AX-643809815	Generic			Skim Sequence Derived		AAGTCATTTTAACCTTAACCATATGGATGTGAAGA[T/A]GGGATATCAGGGTACTATAGCTTCCATGACATCTC		upstream_gene_variant
Affx-108998348	AX-111126290	1A	153446834	A	G	1A	----	----	1A									AX-111126290	Generic			Skim Sequence Derived		CTAGCCGGTGAGGAGGCATTCCTGGAAGCTCTTCT[G/A]GAAACATGTCTTGATATTCATAAGCGACTTGAATC		regulatory_region_variant
Affx-92355987	AX-95164302	1A	153584322	T	C	----	----	1B	----	AX-95164302		BA00457670							Generic			Existing Axiom Array			GCCTCCGCCTTCTCCGTCATCGAGACGCTCCGCACACTCGCCATCGATGG[Y]GGACGCACCATTGTCTCGTCGGTGCACCAGCCCAGCAGCGAGGTGTTCGC	No Data
Affx-1285316104	AX-643856840	1A	154295805	A	G	1A	----	----	1A									AX-643856840	Generic			Skim Sequence Derived		CCGTCTAGCCACTGGGTGCCGCGTGGCGCGCGGGC[G/A]GCGAGCGATCAGCCCACAGCCTAACTCGCGCGCTG		regulatory_region_variant
Affx-92972461	AX-95660159	1A	155079239	A	G	1A	----	----	1A					TaDArTAG007363				AX-95660159	Generic			CIMMYT Nomination from DArT TAG for TaNG		TGCTCACTGGGAGGGGGCGCGGCTCGTCTGATCTT[A/G]GCGGCGAAGGTGTGGGCGACTCCTGCGAGATAGGC		No Data
Affx-92794418	AX-95004080	1A	155080716	A	C	1A	----	----	1A	AX-95004080		BA00741581	BS00101085						Generic			Existing Axiom Array			ATACAGTGTCCAGGTGGACACCGAGGGCAGAATTAAGACACTGATGTGGG[M]GACTGGTAGAGGCATTGAGCAGTTCAAGTGTTTCGGTGATGTTGTGACGT	regulatory_region_variant
Affx-1285320539	AX-643865221	1A	155794540	A	G	----	----	----	----									AX-643865221	Generic			Skim Sequence Derived		GCCAAGTGGGTGTTTCGCTCGTGCTCAAACGTATC[G/A]AGGGACCCAAGTCTTGCGCGGTCCTCTCAAAGAAC		regulatory_region_variant
Affx-1285298198	AX-643822199	1A	155795355	A	G	----	----	----	----									AX-643822199	Generic			Skim Sequence Derived		TGCGTCTCTAGGGCCTCCAGGTGGGCCTCGGCGGC[G/A]GCGATGATCTCCGGAAAGGTCCAGGGCACCTGCGG		regulatory_region_variant
Affx-1285304824	AX-643834800	1A	155807165	T	C	1A	----	----	1A									AX-643834800	Generic			Skim Sequence Derived		CCCACCTCTTGCTGTTTGGTGGAGAGTATCCTCGC[C/T]GGATCGAACAAGAGGGCCACCTTTGATGCAAGCAA		regulatory_region_variant
Affx-92103206	AX-94582064	1A	157829701	A	G	----	----	----	----	AX-94582064		BA00162323	BS00019685						Generic			Existing Axiom Array			CATGGGCATGAAACTGAAAGCTCAAAGGGACATGAGCATGAATACTATCA[R]GCACAACCCAACACAGAACCTGAAGGCCCTGAAGAAGGTGAGGCATACGA	No Data
Affx-92944846	AX-86178330	1A	157829918	C	G	1A	----	----	1A	AX-94458658		BA00428013	BS00022149	TaDArTAG007905	TaDArTAG007905			AX-86178330	Generic			Bristol Axiom nomination for CIMMYT DArT TAG			TCATGATCGTCACCGTGAGAGAGGCAGGGATCGCGAAAGAGATCATGAGC[S]TGCAAGTTACGAACGTGATCGCGCTCACTTGAAGGATAGGGATTCTGAAT	missense_variant
Affx-92190317	AX-94537472	1A	157830806	T	C	----	----	1B	----	AX-94537472		BA00862197							Generic			Existing Axiom Array			AATAGTTGATGTGGAACGTGGTAGAACTGT[Y]CCTAATTGGCGTCCCAGGAGATTAGGCGGTGGACTTGGATCAAGCAGAATTTGTGGTGCAAGTGCTGACC	No Data
Affx-92307596	AX-94460427	1A	157831768	A	G	1A	----	----	1A	AX-94460427	AX-94460427	BA00437684	BS00033760			BS00033760_51	AX-94460427		Generic			Existing Axiom Array			AGGCTCAGGTGCACCAGGTACACCACAATCCTAGGTGCACAAGACACACT[R]TTGTATATACATGACTGTTTGTAGGTCTTTATACAACCTGTCCTTGCTAT	regulatory_region_variant
Affx-1285304837	AX-643834549	1A	158909799	T	C	1A	----	----	1A									AX-643834549	Generic			Skim Sequence Derived		TGGGGAAGATAGCAGGAGATGAAGCTGGCGCGGCG[C/T]AGTGTTGGTGTAAGGTGGAGCGTGGACGGCGGCAG		regulatory_region_variant
Affx-92946343	AX-95081127	1A	159517107	A	C	----	----	1B	----	AX-95081127	AX-95081127	BA00053556					AX-95081127		Generic			Existing Axiom Array			CCGGCAACGCATCTCCCCCGCTCTATCTCCTCTTTCTCTCACCAGAGGCG[M]GTGATGAATCGAGGAGAATTCCAGAGCTCCCTAGTGCAACAGATGATCTG	No Data
Affx-1285320550	AX-643865785	1A	159861418	A	G	----	----	----	----									AX-643865785	Generic			Skim Sequence Derived		AGGTCACCTTCCTGAAAACAACGGGCTTGAACCCT[G/A]TGGCTATGATAGCGACACATGGCTTGCCGATAGCG		regulatory_region_variant
Affx-1285298212	AX-643822088	1A	159994097	A	C	----	1A	1A	1A									AX-643822088	Generic			Skim Sequence Derived		CAGGATTACCACAACCTCCACGTCATTGCCTTCAA[C/A]CGTAACATCGAAGAGCTGGGAAAGCGGACGGCCAA		regulatory_region_variant
Affx-1285304843	AX-643834561	1A	160819844	A	G	----	----	----	----									AX-643834561	Generic			Skim Sequence Derived		ACGTCAGGGTTAGCATGGCAATAGTGTCGCACCGC[G/A]CGGAGATCTCTGCAGGTACGGTGTACTGTAGCCAC		regulatory_region_variant
Affx-1285316125	AX-643856864	1A	160998295	A	G	----	----	----	----									AX-643856864	Generic			Skim Sequence Derived		GACCATCCAATGGACGAATGCCTTCATCAATTACA[G/A]CTAGTGCCTTGCCCTTACCATCACCTGAGGAATAT		regulatory_region_variant
Affx-1285291477	AX-643809833	1A	161667267	A	G	1A	----	----	1A									AX-643809833	Generic			Skim Sequence Derived		ATGTTCATACCATGGAGAAGATTTAGGCGGGCATC[G/A]AAGCTCAGTAGCTGGTTGTAGAGCTCCTGGACAGT		regulatory_region_variant
Affx-92741628	AX-94515600	1A	161671405	T	C	----	----	----	----	AX-94515600		BA00742304							Generic			Existing Axiom Array			CAGACCCAGGCGCTGAGCTTCTGCGACACCATGTACATGAACACCCAGGA[Y]ACCATCGGCGCGGCGCAGCGGGCCATCACCTTCAAAGACAAGGGCACGGC	No Data
Affx-92635481	AX-95254918	1A	161671574	A	C	----	----	----	----	AX-95254918		BA00891336							Generic			Existing Axiom Array			GCATACACCGTTCCCCGAGCTGTGCAAGGGCACGGCTGGGAAACACGCGG[M]CAAGTACCCGACCATCGACAATCTGGCAGTGCTTAACATGCAGGTTGACG	No Data
Affx-1285291484	AX-110402962	1A	162480445	A	C	1A	----	----	1A									AX-110402962	Generic			Skim Sequence Derived		CACGAAAGGTCATGCTACTTTGCTTGATGTGGCTC[C/A]TGTCTATGTCCATTATATTGAGTTTGTCATCGTAA		regulatory_region_variant
Affx-1285310886	AX-643846309	1A	162836921	A	G	----	----	----	----									AX-643846309	Generic			Skim Sequence Derived		TTCTGAACAATGGCATCAAATGATTGAATCCGGTC[G/A]AAGAAGGCCAATGTCGTTCTGTCCTCCCTGGCCTT		regulatory_region_variant
Affx-1285304850	AX-643834573	1A	162909188	A	C	1A	----	----	1A									AX-643834573	Generic			Skim Sequence Derived		TGTGAAGTTCGCTTCCTTCCAACTCAAAGATCAAG[C/A]TGCAGAATGATTACAGTAGTACAACGATTCCAGAG		regulatory_region_variant
Affx-1285291491	AX-643809857	1A	163389875	A	G	1A	----	----	1A									AX-643809857	Generic			Skim Sequence Derived		ACACAGGCAGAGCGAAGAAAAGCAAAACCACGGCC[A/G]GCAGGAAAGAGAGAAATGGCGGCGGCTGGACTAGA		regulatory_region_variant
Affx-1285304855	AX-643834582	1A	163605814	A	G	----	----	----	----									AX-643834582	Generic			Skim Sequence Derived		AGGACATGTTGTACTAGGCGCCACATAGACTGTTT[G/A]ACCAGTCAATAAGTGCCATACAGGTAGGATACCGA		regulatory_region_variant
Affx-92157628	AX-95121080	1A	164460685	A	G	1B	----	----	----	AX-95121080	AX-95121080	BA00247947					AX-95121080	AX-95121080	Generic			Existing Axiom Array			TACCAGCACAGTGCATGCTCATCTGAAGTTGCGAACAATTTTGAAGAACC[R]CTTTATCCATTGCATACATACTCATCAAGCAGGACAGGCACTGTGCATCA	No Data
Affx-1285298232	AX-643822130	1A	164630257	T	C	----	----	----	----									AX-643822130	Generic			Skim Sequence Derived		TGGCGCCACACACTCGCCGGGAGCAGGCGAACATC[C/T]GATCCACGCTCATCATAGCGCGAGAACAGCTGCGT		regulatory_region_variant
Affx-1285320563	AX-643865809	1A	164709936	A	G	----	----	----	----									AX-643865809	Generic			Skim Sequence Derived		AGATCACAGAGGGACCATGTCCCATTAGACTCTAC[G/A]CAGCTCATTTCTTCCTTCATCGCAGCTCGCCATGC		regulatory_region_variant
Affx-1285291498	AX-643809871	1A	165172608	A	T	1A	----	----	1A									AX-643809871	Generic			Skim Sequence Derived		ATACTTGTCTTACAGAGTTGCAGTTTACATAACCA[A/T]TAAACGGTGGAGAATACGCAACCAATACTGGTGGC		intron_variant
Affx-92134728	AX-94521615	1A	165172609	A	C	1A	----	----	1A	AX-94521615	AX-94521615	BA00775276					AX-94521615		Generic			Existing Axiom Array			CATCCAAGGTTGAAATGTGGTAATTAATTTGCCACCAGTATTGGTTGCGTATTCTCCACCGTTT[M]TTGGTTATGTAAACTGCAACTCTGTAAGACAAGTAT	intron_variant
Affx-92847450	AX-94594122	1A	165557819	A	T	1A	----	----	1A	AX-94594122	AX-94594122	BA00221214							Generic			Existing Axiom Array			TTCATGCTGTTGTCATCTACTTAGACAGCATGTTAATTTATAAGCTCGCC[W]GATCAGCATCGTTATACTCCGACCATTGTCCATTATGTATACATAGCTTG	No Data
Affx-1285310897	AX-109227330	1A	165830328	T	C	----	----	----	----									AX-109227330	Generic			Skim Sequence Derived		GTTCACCAAGTAATAACGTATAGCATAATCCTAGC[C/T]GGTGATCCTTCCCTCATCTCCCTGTGGGAAAGCGA		regulatory_region_variant
Affx-1285298239	AX-643822144	1A	165831378	A	G	1A	----	1A	1A									AX-643822144	Generic			Skim Sequence Derived		TCTGCTGAAAAGTTCTGGTAGTTAAGGGTGTACTC[G/A]ATGTGTGGAGCAATGGCGTTAGTCTCTAAGTCTAC		regulatory_region_variant
Affx-1285320567	AX-643865818	1A	166087887	A	G	----	----	----	----									AX-643865818	Generic			Skim Sequence Derived		GGATGAGATGCCCAGGAACAGTTGCCTGTTGTACC[G/A]CTGCGAGAACATAGTCACATTTGCCGCGGGCATGC		regulatory_region_variant
Affx-110096393	AX-111525147	1A	166322397	T	C	1A	----	----	1A					TaDArTAG007364				AX-111525147	Generic			CIMMYT Nomination from DArT TAG for TaNG		TGGGAAAAAAGTGGTGGTTTAGATGCTAACTGAAG[C/T]GTCCACCCCCTTAGCTTTGGAATATCGTTTGCTTA		3_prime_UTR_variant
Affx-1285316146	AX-643857233	1A	166519672	A	G	----	----	----	----									AX-643857233	Generic			Skim Sequence Derived		TGACTAGTCGGGGCAGCCGCTATCTCAGGAGCATC[G/A]CCTGGATGTTGCGCTGCCTCATTCGGCTTGGCGGC		regulatory_region_variant
Affx-1285304868	AX-643834608	1A	166828371	C	G	----	----	----	----									AX-643834608	Generic			Skim Sequence Derived		TCACCCTTCTTCCTTCTCTCATGTTCACATTCTTT[G/C]GCTAGTTTACTGAGCAGCGCCATCCATTGCACCAT		regulatory_region_variant
Affx-1285320573	AX-643865829	1A	166835366	A	G	----	----	----	----									AX-643865829	Generic			Skim Sequence Derived		CCTCTCCTCACCACTTGGCAACCTGCCAGTGGCCA[G/A]CCGCCGCTTCCAACCACTCAGGCGACGCCACCTCG		regulatory_region_variant
Affx-92719079	AX-94577003	1A	167152632	C	G	----	----	1B	----	AX-94577003	AX-94577003	BA00137807					AX-94577003		Generic			Existing Axiom Array			AGCTACCATTTTGAGTAACAAATACATTTTCTTTTCGCTGGACAAAGTGT[S]TCTTGTAACCGCATAATGCGAGGAGAAAATAATAGTCTTCAGATTATCAT	No Data
Affx-1285310903	AX-643800789	1A	167401059	A	G	1A	1A	1A	1A									AX-643800789	Generic			Skim Sequence Derived		AACCTTTGCCAGCTTTTGGCACCTTCTCCTCTCCA[G/A]CTCACGCAGTGACCACCTCTTTGTCATGCCAAGTA		regulatory_region_variant
Affx-1285298253	AX-643822172	1A	168182001	A	G	----	----	----	----									AX-643822172	Generic			Skim Sequence Derived		GCTCGGTGATTGGACGAGGCTGGCGGCGCGATGAC[G/A]TGGCGCAAAGGGATTGGATGCGGTGAGGTGGCCGG		regulatory_region_variant
Affx-1285316150	AX-643856896	1A	168205183	A	G	----	----	----	----									AX-643856896	Generic			Skim Sequence Derived		CTTTAAAGGAGTCATAACAGGCATAGAGGCCTGTT[G/A]TACGGGCTCAATAATGCTGGTGGTAGTACTCGGTT		regulatory_region_variant
Affx-1285304881	AX-643834633	1A	169306931	A	G	----	1A	1A	1A									AX-643834633	Generic			Skim Sequence Derived		GAAGAGGACTAGGGCCTCTATAAATAGGGCTAGCC[A/G]CCATCGTAGCAAGGAACGGATCATTTAGACCTTCC		regulatory_region_variant
Affx-109776466	AX-110103563	1A	169643296	A	G	----	----	----	----									AX-110103563	Generic			Skim Sequence Derived		AGCAACCGCGGGGCGTATGGCGACGGTAGCAGGCA[G/A]CAATCGTAGGGCGGGAGGCGTCTGTGTCGTAGGTG		regulatory_region_variant
Affx-1285310914	AX-643846359	1A	169713571	A	G	1A	----	----	1A									AX-643846359	Generic			Skim Sequence Derived		GGAGAGGCACTGCCAGTTGTGTCAGTGCACGTACA[G/A]CCAAGGAGGTCGAAGGCTTCACACCAAGGCGTGTC		intergenic_region
Affx-1285298266	AX-643822197	1A	170753820	A	G	1A	----	----	1A									AX-643822197	Generic			Skim Sequence Derived		CCCATAGAGGTCTCGCAGTGCCTCCCAGGACCTTC[G/A]CCCAAGAGAATCGAAGGGACCATAATCTTCGGTAA		regulatory_region_variant
Affx-1285316159	AX-643857259	1A	170892066	C	G	1A	----	----	1A									AX-643857259	Generic			Skim Sequence Derived		CGGTCGCTCTCGGGTGTCGCGGTGCAGAGGCAAGG[G/C]AGAGAACACGGGATCGAGCGAGCGAGTCGGACTGA		regulatory_region_variant
Affx-92578831	AX-94845433	1A	171007492	A	G	----	----	1B	----	AX-94845433		BA00298409	BS00050376						Generic			Existing Axiom Array			TGGAGAATCAAAATGACCTTATTAAACAAGAGAATAAATCTGTAAATGGA[R]TGAAGCTACCTCCAAGGACTGTTAATGGCATGGATTTCTATTTTGATGTG	No Data
Affx-92415490	AX-94609935	1A	171458028	A	G	----	----	1B	----	AX-94609935		BA00298838	BS00062345						Generic			Existing Axiom Array			ATCATGTTCTGAGATGAAGTGCTTGAATTGACTCCAGTAAAACTGACAGG[R]CCTCCTGCCCCATGATCATTACCAACAGCATTATAATTGATATTTTGCTG	No Data
Affx-1285291522	AX-643809947	1A	172180571	T	C	1A	----	----	1A									AX-643809947	Generic			Skim Sequence Derived		CATCGTCCGAATGATCAGGGACCTCGTCCGGATGA[C/T]CCGGATTCATCGAGGAGATTCTGCAAGCTTCGGTC		regulatory_region_variant
Affx-1285304892	AX-643834930	1A	172458409	T	C	1A	----	1A	1A									AX-643834930	Generic			Skim Sequence Derived		TCCACCTTCAAGATCGTAGACCGAATCCAGTCCCA[C/T]TAGATCCTGCCAGGCGGCAGACCGGACTTCGACGA		regulatory_region_variant
Affx-1285304898	AX-643834666	1A	173957024	A	G	1A	----	----	1A									AX-643834666	Generic			Skim Sequence Derived		TTAAAGGTCAAACCAAGTTGAATAAACAACATGTC[A/G]GATGCTCTTTCCCTCAAGTACATGTTAGTTCCTCA		regulatory_region_variant
Affx-92475390	AX-95222836	1A	173962139	T	C	----	----	1B	----	AX-95222836		BA00735508	BS00099479						Generic			Existing Axiom Array			CAAAATCGGAGCAGCAGCTATGTCCAGCAGCAGAGCCTCATCGTGAACAC[Y]CATTTGGTGTTTCCCCACGATCACAGCCTTTCAATAGTTCGACTGAAGCA	No Data
Affx-92604205	AX-94891467	1A	173978771	T	C	----	----	----	----	AX-94891467	AX-94891467	BA00427475					AX-94891467		Generic			Existing Axiom Array			TGCAAGCTTTGTACAGTTTTAGGTATACGGTGAGATATACACCAGAGAAG[Y]TTTATTTTAGGTACCGAAAGTGGTAAGAAGAGGCGACAGACATGAGTTGC	No Data
Affx-92761888	AX-94936705	1A	173978788	A	G	----	----	1B	----	AX-94936705		BA00553672							Generic			Existing Axiom Array			TTTAGGTATACGGTGAGATATACACCAGAGAAGTTTTATTTTAGGTACCG[R]AAGTGGTAAGAAGAGGCGACAGACATGAGTTGCTGTTGGCCTACCTTTTG	No Data
Affx-1285298279	AX-643822221	1A	174049512	T	C	----	----	1A	1A									AX-643822221	Generic			Skim Sequence Derived		TTGGGAGAGTGGGGCTCGCCGGCCCTAGGCAGATC[C/T]GCGTGCATCGACGGTCGTGGTTACCAGATCCTCGC		regulatory_region_variant
Affx-1285316170	AX-109601368	1A	174049519	A	G	----	----	----	----									AX-109601368	Generic			Skim Sequence Derived		AGTGGGGCTCGCCGGCCCTAGGCAGATCCGCGTGC[A/G]TCGACGGTCGTGGTTACCAGATCCTCGCCGGCGCC		regulatory_region_variant
Affx-1285310931	AX-643846391	1A	174186626	T	C	----	----	----	----									AX-643846391	Generic			Skim Sequence Derived		GTGAGGTTTGAGTATGGTGAGAAGTCAGCGATCTT[C/T]TTGATAGGATAGTTGAATCCATTCAGGAAACATGC		regulatory_region_variant
Affx-1285320595	AX-643865338	1A	174436392	A	G	1A	----	----	1A									AX-643865338	Generic			Skim Sequence Derived		GTGCAGGAGGCATACGACTCCAAACACCCACGGCC[G/A]TGCAGAAGACGACTGAGCTCCTATTACAGGGAGGG		missense_variant
Affx-1285291535	AX-643809924	1A	174436420	A	G	1A	----	----	1A									AX-643809924	Generic			Skim Sequence Derived		CACGGCCGTGCAGAAGACGACTGAGCTCCTATTAC[A/G]GGGAGGGTTCGTGGCCACGACAGGACGCAAAGGAG		missense_variant
Affx-109747209	AX-110229349	1A	176049173	A	G	1A	----	----	1A									AX-110229349	Generic			Skim Sequence Derived		AGGCAGAAAAAGGAAAAATTCTTATGAGGGCACCC[G/A]TGAGGAGTGCGAGAGAGAGTGCATGCCAAACTGAA		regulatory_region_variant
Affx-1285320602	AX-643865350	1A	176077155	A	T	----	----	----	----									AX-643865350	Generic			Skim Sequence Derived		ATTGTGTTGACAAGCTTGATGTCCCTATCGATCAT[A/T]CTTTAGATACGTGTTTGCGGCAATCAGCTCGTCCG		regulatory_region_variant
Affx-1285298293	AX-643822382	1A	177019860	A	T	1A	----	----	1A									AX-643822382	Generic			Skim Sequence Derived		TAAATAGTAGACGAGTCGGACGCCACAACCGTCTA[T/A]GATCGCGTACGAAATAGACACGGTTCCTAAGGACT		regulatory_region_variant
Affx-88617430	AX-643800048	1A	177488729	T	C	1A	----	----	1A									AX-643800048	Generic			Skim Sequence Derived		TACAAATGCCGCCTATATTATAATCTATGTAACCC[T/C]AGATGCTATTACTCATGTGCACCTCATCCATCTAC		downstream_gene_variant
Affx-1285310944	AX-643846417	1A	178298784	T	C	1A	----	----	1A									AX-643846417	Generic			Skim Sequence Derived		CAACGACTCAGGCCGCCATCGCTGTTTACCAGCCT[C/T]GCGACGGCTCCGCATGCTGTGACTTTCCAGACTTA		regulatory_region_variant
Affx-1285316189	AX-111821126	1A	178507482	A	G	1A	----	----	1A									AX-111821126	Generic			Skim Sequence Derived		CCAACCGCAGCTCCACGCGCTCATGCACACAGCCA[A/G]CGCCTCGCTGTCGCGGCCGAGACGAGCTCCTGTTC		regulatory_region_variant
Affx-110187949	AX-111872329	1A	178867554	T	C	1A	----	----	1A									AX-111872329	Generic			Skim Sequence Derived		CTTACATCTGGTATCAGAGACCATCACCACCTCTT[C/T]CTTGTGTTCAATCTGGCGCAGTTCATCCACACCCA		regulatory_region_variant
Affx-1285310951	AX-643846140	1A	179878082	T	C	----	----	----	----									AX-643846140	Generic			Skim Sequence Derived		CGAGCTGCTGGAGCCTGTAGCTGACGAGCATTGTG[C/T]GACCGCCGCCGCAGTCGTGAAAGGTCAGGTAGAGG		regulatory_region_variant
Affx-1285291559	AX-643810009	1A	179937568	T	C	1A	----	----	1A									AX-643810009	Generic			Skim Sequence Derived		CTCGGATTCAGGGTTTCGCAGACCCTTGAGAGGTT[C/T]GAACACCAAGGTGCGTGCGGAGAACTCTCCCTTCC		regulatory_region_variant
Affx-1285298307	AX-643822276	1A	180235999	A	G	----	1A	----	1A									AX-643822276	Generic			Skim Sequence Derived		TGTTGGCTATGCACAGAACACCCACCACACGCTCC[G/A]TCGCTGCTGCCCATCAGTAGCTGTTGCCGGCCACC		regulatory_region_variant
Affx-1285320619	AX-643865383	1A	180342891	T	C	1A	----	----	1A									AX-643865383	Generic			Skim Sequence Derived		CCCATCAAGCACCACGTGTCAACCAAGGCCGCATG[C/T]CGTTAGGGCCCGCAACAGTCCGCACTTCCCCTTTC		regulatory_region_variant
Affx-92590318	AX-94443776	1A	180412546	A	G	1A	----	----	1A	AX-94443776		BA00345393	BS00076538			BS00076538_51			Generic			Existing Axiom Array			CACACTAAGCAACTGCATTATGATAGGATGCAACTCTTCTAGCAAATCCA[R]GCGACTGTTTTGTCTTCATAATCCACATAATTGCCTATCTATTGACTGCA	regulatory_region_variant
Affx-1285304926	AX-643834720	1A	180546817	A	C	----	----	1A	1A									AX-643834720	Generic			Skim Sequence Derived		GTCGACCAAGCCGCTGCGCCTGATGGAGCCGCTGG[C/A]CATCGTGCTCCTTCACCACACCACGACCAAGTGGT		regulatory_region_variant
Affx-1285310958	AX-643846154	1A	180546842	A	G	1A	----	----	1A									AX-643846154	Generic			Skim Sequence Derived		GAGCCGCTGGCCATCGTGCTCCTTCACCACACCAC[G/A]ACCAAGTGGTCTCCCGAAACAGCAGCAAGGGCGTA		regulatory_region_variant
Affx-1285316201	AX-643857343	1A	181859801	A	G	1A	----	----	1A									AX-643857343	Generic			Skim Sequence Derived		AAGCCAGTTAACTTTCTGAACAGTAACTTTGAACA[A/G]TTACTATGGTCAAACAGTTGGGAGATTGAGGCTGT		regulatory_region_variant
Affx-1285310964	AX-643846458	1A	182077592	T	C	1A	----	----	1A									AX-643846458	Generic			Skim Sequence Derived		CGACCTGATTACTTCCATGCTCCGCGCCAATATCG[T/C]GCGTGCGTGTGCTAATATGCTGGGTGGAAGTATGC		intron_variant
Affx-1285298313	AX-643822287	1A	182119469	T	G	----	----	1A	1A									AX-643822287	Generic			Skim Sequence Derived		CTTGATGCACCGACACTCAAGATCACCAATCTGAA[G/T]AAACTCCATTCCATGGCAACGGTTTGCAAGACCGA		regulatory_region_variant
Affx-1285291565	AX-643809975	1A	182150544	T	G	1A	----	----	1A									AX-643809975	Generic			Skim Sequence Derived		CAGCTTCTATGTATTTCTCTGTTATTGGATGATTG[G/T]GTATTTGTATCTTTAAGATTTGGAAGTCCATGTGT		regulatory_region_variant
Affx-1285304932	AX-643834731	1A	182616302	A	G	1A	----	----	1A									AX-643834731	Generic			Skim Sequence Derived		GCCAGAGCCCATAATGGCTTGTGGCTGCACACAGA[A/G]GTTTCCAGCAGGAAATACAATATGATCCCTTTGAG		regulatory_region_variant
Affx-110912847	AX-111336276	1A	183073468	A	G	1A	----	----	1A									AX-111336276	Generic			Skim Sequence Derived		CCCGGGGCCGCAGGTAGGCAAGTCATGGTACCCTC[G/A]TTCCCAGGACGGCAACAGTAGCTCTCAGGCCCAAG		regulatory_region_variant
Affx-1285310970	AX-643846471	1A	183576818	C	G	1A	----	----	1A									AX-643846471	Generic			Skim Sequence Derived		GGCTTGTTGGTAGCATGTAGCACGCGTACAAGCCC[G/C]GAGACGGTTCTCCTCAAGATGCACATTGTCATCAC		regulatory_region_variant
Affx-1285298320	AX-109710575	1A	184309041	A	G	1A	----	----	1A									AX-109710575	Generic			Skim Sequence Derived		AATGGTGTTGTGCGTCCGACTATGGCTAGCAACCG[G/A]CTCTCTATCTCTCTGGTCGTGGATGCCGCCCATCG		regulatory_region_variant
Affx-1285304944	AX-643834752	1A	184572274	A	T	----	----	----	----									AX-643834752	Generic			Skim Sequence Derived		TACCGATGCATATGTAGCTAGTTCTGATGTAAGTC[T/A]TGCTGAATATCCTTGTCCTCACGTTTGCTTAATTT		regulatory_region_variant
Affx-1285310977	AX-643846192	1A	184931621	T	C	----	----	----	----									AX-643846192	Generic			Skim Sequence Derived		TAGTAGAGGGCCAATGCTCAAAGGATATCATCTTT[C/T]AGTAAATGTAATATAGTTATCTAGACTTTGTGTTA		regulatory_region_variant
Affx-92135231	AX-94969817	1A	184936936	T	C	----	----	----	----	AX-94969817		BA00645761							Generic			Existing Axiom Array			TTTCTTACCAAAGAACATAACACTCTGAAACAACGCCTATCCATCCGTAG[Y]TAGAAAATGCATTCCGTATCGCTTACTCGTATCTTGTTGTTCAGGGTTTG	No Data
Affx-1285291577	AX-643809996	1A	184939597	T	C	1A	----	----	1A									AX-643809996	Generic			Skim Sequence Derived		ATGGACCATCTTTGTTTCCTTTGAATTGCTTCTCC[C/T]GCAGTCCGGATTTAGAGCCACTAAATCCGGCGTTA		regulatory_region_variant
Affx-92557060	AX-95258906	1A	185145640	T	C	----	----	1B	----	AX-95258906		BA00910590	BS00084591						Generic			Existing Axiom Array			GCGGTGGTCAACCCGGAGAACACCTTCTTCTCAGTCAAGAGGTTCATCGG[Y]CGAAAGATGAACGAGGTCGCCGAAGAGTCCAAGCAGGTTTCCTACCGCCT	No Data
Affx-1285310984	AX-643846206	1A	186740707	T	C	----	----	----	----									AX-643846206	Generic			Skim Sequence Derived		CCTGGAGGCACGAAGACGGCTTGGTCAGAGCCGGG[C/T]GGGATGATAATGGCTGAGCGGAGGCGAGAGGCCGC		regulatory_region_variant
Affx-92641099	AX-94681623	1A	186989091	A	G	----	----	1B	----	AX-94681623		BA00646791	BS00019030						Generic			Existing Axiom Array			TGCTTGATGTCCACCAGATTCATCTGCTTGCACACCCCTTACTGCAATTC[R]GCTCCAGAAGCGGTCACATGATGTGTTCCTGTCAGATAGTCACATGTAAC	No Data
Affx-92730765	AX-94594465	1A	186993391	T	C	1A	----	----	1A	AX-94594465	AX-94594465	BA00223020	BS00110038				AX-94594465		Generic			Existing Axiom Array			TTTTACNNNNNNNTTGAACAGTGGTAGGCCTCATGTACCAGACATTAATA[Y]GGGCTGCTCCATTTCTTCTGTGTCAGTACAGACAGCAGCTTGATGCTCAT	regulatory_region_variant
Affx-92210672	AX-94939806	1A	186993819	A	G	----	----	1B	----	AX-94939806		BA00562416	BS00101796						Generic			Existing Axiom Array			GAGGGTTCTGGTGTTGGTGTTTCCTTTGTTGGGTCAAAAGGATTATCTCA[R]GGTCTTTTAGTTACTATAGCTATAGCAGTGCACAACATACCTGAAGGCCT	No Data
Affx-1285320643	AX-643865427	1A	187602777	T	C	----	----	----	----									AX-643865427	Generic			Skim Sequence Derived		ATAGCATCCCATACATGTATGCTTGATTACTTGTG[C/T]GTGAACGTGTCCGTGTACTGTAGGACTGGTGTCAC		intergenic_region
Affx-1285310990	AX-643846218	1A	187653349	A	G	1A	----	1A	1A									AX-643846218	Generic			Skim Sequence Derived		GGCAGCGCTTCCGGTGATGGAAGATATCGGCGTGC[G/A]TACAAGGTGCCAAAGACGCATGGGCCTTGGTGAAG		regulatory_region_variant
Affx-1285304957	AX-643835059	1A	188131433	T	C	----	----	----	----									AX-643835059	Generic			Skim Sequence Derived		GTCATCTACTGTTCCTCTCACTATGTTGCTTCCCG[C/T]GATCCCATCCCGACGAGCGCGTGCACGGTTGGTCG		regulatory_region_variant
Affx-1285316223	AX-643857020	1A	188131980	T	C	----	----	----	----									AX-643857020	Generic			Skim Sequence Derived		AGGTGGACGCGGCCTCGCCAAGAGTTATTTATTAT[T/C]CTCCTATTAATTACAAAGCCAATGTTCACTATGGT		upstream_gene_variant
Affx-1285298340	AX-643822338	1A	188195675	T	G	----	----	1A	1A									AX-643822338	Generic			Skim Sequence Derived		ACCCGACCATCGGTGCGCACCACATTACCGCGGTG[G/T]TTTCTTCCCTCACGGGCGGGCATCGTTTCTGGCTC		regulatory_region_variant
Affx-92554384	AX-94415704	1A	188223531	A	G	1A	----	----	1A	AX-94415704	AX-94415704	BA00190786	BS00098702					AX-94415704	Generic			Bristol Axiom nomination for CIMMYT DArT TAG			GTTTGTAGATAGGTTGTCCAATCTACTGTGTCATCGCTGGTTGTTCATAG[R]GAATTAGGTTTGCTACTTCTTATGATGTAGATGTGCAATCCGTTTTGTTA	regulatory_region_variant
Affx-1285291591	AX-643810025	1A	188390394	A	G	1A	----	----	1A									AX-643810025	Generic			Skim Sequence Derived		GCCCTTCGTCCTGATCCTTCGTTCCTATTCTTGCC[A/G]TAGTTTCTTGATGTCTCCCTTTGCACTGATAGGCC		regulatory_region_variant
Affx-1285320647	AX-643865969	1A	189158453	A	G	----	----	----	----									AX-643865969	Generic			Skim Sequence Derived		CGGAGGACCACCCAGCTGTCACTGTGGGCTCAGGC[G/A]CTCTCCCGATGTTGTGCACACCCACCATCTGCAAC		regulatory_region_variant
Affx-111684469	AX-109401018	1A	189722535	T	C	1A	----	----	1A									AX-109401018	Generic			Skim Sequence Derived		TGAGAGATAATTACACCTACCATCCTTGTACTTTC[T/C]GGCATGTAACACGATGGTCCTTAAACTCGTGGAAT		downstream_gene_variant
Affx-1285304970	AX-643835086	1A	190839277	T	C	----	1A	----	1A									AX-643835086	Generic			Skim Sequence Derived		CGATTTCCCACATCTACATCACGAACCCTAGCTAT[T/C]CATCCCGTGCCCAAATTTCGCGCAGGCACCGGACG		regulatory_region_variant
Affx-1285311003	AX-643846533	1A	191314079	T	C	----	----	----	----									AX-643846533	Generic			Skim Sequence Derived		TCGCTCTCCGGGCAGCATCCCAAGCATCCGTCGGC[T/C]TCCCTGAAGATCTTGACGAAGAGCATCATCACCCC		regulatory_region_variant
Affx-1285320653	AX-643865979	1A	191645143	A	G	----	----	----	----									AX-643865979	Generic			Skim Sequence Derived		GCCTCTCCTGACGTCCTGGAATGTGCTCTTTCTGC[G/A]ATGGCCCTGCTACGAGATGATCTTCAAGGCACCGA		regulatory_region_variant
Affx-1285298354	AX-643822362	1A	192006132	T	C	1A	----	1A	1A									AX-643822362	Generic			Skim Sequence Derived		TGATATCCATTGGTTTATCCTCGCTTTCCGTAAGC[C/T]GTCCCTCACACGACAAGCCTTTGTGTTAACTTTAA		intergenic_region
Affx-1285298360	AX-643822373	1A	192495302	T	G	----	----	----	----									AX-643822373	Generic			Skim Sequence Derived		ATCTTTCCAGCGGCACACTTGTATTCCCAAGTTGA[G/T]GCCAGGTCCATGCATCCTTTATCAAATCTTGCATA		regulatory_region_variant
Affx-1285304977	AX-643835099	1A	192899998	A	G	----	----	----	----									AX-643835099	Generic			Skim Sequence Derived		TAAGGCACCCGACAGATGACATAACAAACTCTGCA[G/A]CTTTGCGATGCCTCCCAAGGTCAAGGGCTCCCAAG		regulatory_region_variant
Affx-92816422	AX-94421942	1A	193517665	T	C	----	----	1B	----	AX-94421942		BA00224468	BS00036239						Generic			Existing Axiom Array			CCAGGGGAGGTGCAGAGCATGATGGAGGAGATGGACGCCGACAGGGACGG[Y]TTCGTCGACCTCCACGAGTTCGCCGCCTTTCACTGCGGCCCCTGCAAGGG	No Data
Affx-1285298367	AX-643822387	1A	194548325	A	G	----	1A	1A	1A									AX-643822387	Generic			Skim Sequence Derived		CCTCTCGAGTTGCTGGCCCAGGGCGATGTGCTTCA[G/A]CCATTGGAAGGCCACGCCTACGTTGCGCAGCCCGA		regulatory_region_variant
Affx-1285291618	AX-174272690	1A	194976623	A	C	1A	----	----	1A									AX-174272690	Generic			Skim Sequence Derived		GTGGAGTTTCATACGGCACCTCCGAGTTCTACACA[C/A]ATTCAACTTGATGAATGTATGACGGATGCTTTGTA		regulatory_region_variant
Affx-1285304990	AX-643835124	1A	195187166	A	C	1A	----	----	1A									AX-643835124	Generic			Skim Sequence Derived		TGCTGCAGGGCATGGAAACTAGTTCTCGCGGCTAG[C/A]GGCAATGATCTCTTTCATGTCCTCAATATGCTGAT		regulatory_region_variant
Affx-1285316248	AX-643857066	1A	195372537	T	C	----	----	----	----									AX-643857066	Generic			Skim Sequence Derived		GAGGAGTTTTATTCAAAGCAAACTGTCGAGAAGGA[C/T]GCAGGCCGGCATAGTCCAAGGCCTGGCTGAGTGAC		regulatory_region_variant
Affx-1285320666	AX-643866002	1A	196162905	A	G	----	----	----	----									AX-643866002	Generic			Skim Sequence Derived		GTCCGGAAACGTCGGAATTCCGTTGATGTCGGCTC[G/A]GACGCAGGTGCATCGGTTGTCCGGTCCGGACCGGA		regulatory_region_variant
Affx-88738563	AX-643800684	1A	197089177	A	G	1A	----	----	1A									AX-643800684	Generic			Skim Sequence Derived		GGGCGTGGTGAAAACCCTCGATCAACCACAATGTT[G/A]TAATTCGTGGGAGCTTAGAAACTGAAGAGATACTA		downstream_gene_variant
Affx-92247134	AX-95170825	1A	197091557	C	G	1A	----	----	1A	AX-95170825	AX-95170825	BA00489954	BS00028079				AX-95170825		Generic			Existing Axiom Array			CAAAGAGCAGCTTCCGGTCCGTAAGCATGGGTGGAGGACACTGATTGTGT[S]GTGTTGGTCTATAACAGGCACCTGAAACTTTTCATGCGCTCAGTTGAATC	No Data
Affx-92342397	AX-95147094	1A	197091615	T	C	----	----	----	----	AX-95147094		BA00373352							Generic			Existing Axiom Array			GCCTCTGTGTTCGCCTTCGCCTCCGCCGTCGCCGGAACAATCATGTTGCC[Y]AAGATGTCAAAGAGCAGCTTCCGGTCCGTAAGCATGGGTGGAGGACACTG	No Data
Affx-1285311026	AX-643846576	1A	197100106	A	G	----	----	----	----									AX-643846576	Generic			Skim Sequence Derived		CATCATGCCCATGCACGTTCAACCAACCACCCAGC[G/A]ACGCCATGCGTCTCGGCGCCTCAGGCCTCTGGGCC		regulatory_region_variant
Affx-1285320671	AX-643865479	1A	197140411	A	G	----	----	----	----									AX-643865479	Generic			Skim Sequence Derived		CTGACGGGCCGCTTCAATGGCGAAGGGAGTGAGAG[G/A]TCGCATCTGCCTTGAGCCATCTTTAATGTGGAGTA		regulatory_region_variant
Affx-1285311033	AX-643846301	1A	198325038	T	C	----	----	----	----									AX-643846301	Generic			Skim Sequence Derived		CATCCACATCCTTACCACATCCAATGGTTCAACAA[T/C]AGTGGAAAGGTTAAGGTAAGACATACTGTTCATGT		regulatory_region_variant
Affx-1285316259	AX-643857087	1A	198940362	A	T	----	----	----	----									AX-643857087	Generic			Skim Sequence Derived		TTGGATGCGATAAGACGTTCGCCACGCTCTCGAAG[A/T]GCTACCTTTGGCCAAAGCTGTTTCGGGATGTCAAT		regulatory_region_variant
Affx-1285305008	AX-643835158	1A	200574291	A	C	1A	----	----	1A									AX-643835158	Generic			Skim Sequence Derived		TACAACTTTACCGTGAAGATGCGATGCAATATATT[C/A]CTTGACTTAATTGTGTTCAAACACATTAGGAGATC		downstream_gene_variant
Affx-1285291641	AX-643810114	1A	200579810	A	G	1A	----	----	1A									AX-643810114	Generic			Skim Sequence Derived		CCAGTGCGGCACACGAGGAGCCAATTGGCATCGGT[G/A]AAAGGCTCACCCAGCCAATAGACATCTGAAATGAG		regulatory_region_variant
Affx-1285316265	AX-643857462	1A	200814521	T	C	----	----	----	----									AX-643857462	Generic			Skim Sequence Derived		GCAGTTCTCGGCATGTTCGGCCTATGCGACCACGT[C/T]GACGCTATCGCCGCTGCGTACTCCACTGACCAAGA		regulatory_region_variant
Affx-1285298394	AX-643822437	1A	201028899	T	C	----	----	1A	1A									AX-643822437	Generic			Skim Sequence Derived		GCAACCAAAGTGGGCACATAGGACAAGTAGGCCTT[C/T]AATTCTGCCAAAGCCGCTTCTGCTTCTGGCGTCCA		regulatory_region_variant
Affx-92959933	AX-94566127	1A	201746653	C	G	----	----	1B	----	AX-94566127	AX-94566127	BA00084791	BS00102230				AX-94566127		Generic			Existing Axiom Array			ACGAGTCGGCCAGGGAGAATTCCCTGCTTGGCGAAGCTTCTGCTGAATTT[S]CTAACCATTTCCACGTTTTACTTGGGTCTAAGAAAGCTCCAGTTTTCTCC	No Data
Affx-1285291648	AX-643810171	1A	202067809	A	G	1A	----	----	1A									AX-643810171	Generic			Skim Sequence Derived		TCCCTCCAATAAGAAGGGTTAAAACCCATGGCGCC[G/A]GCCAACGAAATTTCCCTATACCTGGAGAGTTAACA		downstream_gene_variant
Affx-92723613	AX-94526116	1A	202099014	A	G	----	----	----	----	AX-94526116		BA00800226							Generic			Existing Axiom Array			AGCTTGCCATTGTCAAAAGACATTCAGCAAGCATGTGAATAAACTGATCC[R]ACAGTCAGTTTGTGGAATAGTGCTCCTCATCCAACTTGCCCTGGAACAGG	No Data
Affx-1285316271	AX-643857110	1A	202749807	T	C	1A	----	----	1A									AX-643857110	Generic			Skim Sequence Derived		CTCCGCGCCACCAACGCAGCACTGACCACTTGATT[C/T]GTTAATGGCTCTTCTGGTTTAGGCGCGTCTAGTAT		regulatory_region_variant
Affx-1285298408	AX-643822460	1A	203015905	T	C	1A	----	----	1A									AX-643822460	Generic			Skim Sequence Derived		GCAGACTTCCTTTTGCCGCCTCAGATCATCTTCCT[C/T]GTTGTCGTTATCCACACCAACTACATTACCATCAC		regulatory_region_variant
Affx-1285311052	AX-643846338	1A	203415421	T	C	1A	----	----	1A									AX-643846338	Generic			Skim Sequence Derived		ACGAGCTCGGGGCGGCGCCGGCGTTCGGGTGAGCG[C/T]GGTGATGCAAATGCAGTGGCCGTGGAGGCGCATGC		regulatory_region_variant
Affx-1285291655	AX-643810139	1A	204098257	T	C	1A	----	----	1A									AX-643810139	Generic			Skim Sequence Derived		GCATCCCTTTTTTAGTCCGTGCTCCACGGGTATCG[C/T]GACGCGGTGCGTTTGGCCATGGCCAACCCATGCCT		regulatory_region_variant
Affx-92544370	AX-94396034	1A	204828191	A	G	----	----	1B	----	AX-94396034		BA00082331	BS00035843						Generic			Existing Axiom Array			ACAACACTTCGGGATTCTCTCCTCCTGGCCTGGATCTGACGGACACATTC[R]GCAACTAAGACACTAAAATCTGGGGAGATCTGGCCAATAGGGGGTGGATT	No Data
Affx-92211169	AX-95159518	1A	204828447	T	C	1A	----	----	1A	AX-95159518	AX-95159518	BA00434046	BS00035845				AX-95159518	AX-95159518	Generic			Bristol Axiom nomination for CIMMYT DArT TAG			TAAACTCTTCATATGAAATTTGCTGTAACTGACAACCATCAGGGTCATGT[Y]GTCATCCAGTCATGCACAGCTGCACGCCACATATATTTTCAATATTCCAT	3_prime_UTR_variant
Affx-1285311059	AX-643846641	1A	204914482	A	T	----	----	----	----									AX-643846641	Generic			Skim Sequence Derived		TCTACGGCCCAACAGACCATAGTAGGTCTGCCGCC[T/A]TCATTGAGGAGCTTCGCCGGAAGGTTTCGGCCGCT		intergenic_region
Affx-1285305035	AX-643834925	1A	205781130	T	C	----	----	----	----									AX-643834925	Generic			Skim Sequence Derived		CACACCAGCTCATCGAGCTCAAGAACACCTTTCCT[C/T]AGGAGGCAATTCATCCATTGTGCTAGTTCATCACT		regulatory_region_variant
Affx-92503881	AX-94527038	1A	206172571	T	C	----	----	----	----	AX-94527038	AX-94527038	BA00805357							Generic			Existing Axiom Array			GGTCGTGTAGCGGCCGCCGGCGAGGATCAATGGCACTGTATGATGCACTT[Y]AAAGTGTTCGTGTTAATGCCTCAATGAAAAATGAGTTGTGTAGTTTTGTA	No Data
Affx-1285298421	AX-643822486	1A	206254761	A	G	----	----	1A	1A									AX-643822486	Generic			Skim Sequence Derived		ATCCACATACTGCCCCATAGTACGGTTTCCCTGGC[G/A]TAAGTTGCGACACTCATGCTTATTCATGCTCATAG		regulatory_region_variant
Affx-1285316287	AX-643857141	1A	206726414	A	G	----	----	----	----									AX-643857141	Generic			Skim Sequence Derived		CCTGCAAGGGACTCGGGAACGGCGACAGACTTGGC[G/A]CGGCGCAGAATCTTGCGGAGGACGACGAGCGGCGC		regulatory_region_variant
Affx-1285291669	AX-643810212	1A	206788899	T	G	1A	----	----	1A									AX-643810212	Generic			Skim Sequence Derived		TTGGATTTCATGAGCTATGGATTGAGATGATGATG[G/T]CTTGTGTCAGCTCGGTCAGATATAAGGTTTGTTTC		regulatory_region_variant
Affx-92205749	AX-94877430	1A	206803520	C	G	----	----	1B	----	AX-94877430		BA00388226	BS00100320						Generic			Existing Axiom Array			GTTACTGTTGCATTGTTTCCTGTCTTCCGTGAAGGTCAGCTATATGTAGC[S]CTTAGTTTTGTGGATATGACGAACCGGAAGCTTGGGTTGGCTGAGTTCCC	No Data
Affx-108996182	AX-111860089	1A	207181242	T	C	----	----	----	----									AX-111860089	Generic			Skim Sequence Derived		CTGTTCATCCACCGTTGACCTCCTCCAGCCTCCAC[T/C]TGCGACTGTTCAACCAGAAGCTCCTGTTCATCCAG		regulatory_region_variant
Affx-1285311065	AX-643846651	1A	207274132	A	G	----	----	----	----									AX-643846651	Generic			Skim Sequence Derived		GCCACCTCACCGTTGCTTCCCTGTCGCCGCCTATC[A/G]CCGGAGATTTCCGGATCCGGCCACCCGCCGCCAGA		regulatory_region_variant
Affx-1285311072	AX-643846377	1A	207279989	A	G	----	1A	----	1A									AX-643846377	Generic			Skim Sequence Derived		TCAGGGAGCGCAAACTTGGAATCTAAACGCTCTGC[G/A]CGGCAACCCGGTAGTGGTTTCTCGTTGGCTGGTGA		regulatory_region_variant
Affx-92280752	AX-94596180	1A	208209319	A	G	1A	----	----	1A	AX-94596180		BA00231192							Generic			Existing Axiom Array			ATTGCTAACGTAGGCAGGGCTTCTGTAACATAATGACATAAGCTCCCTCT[R]TGTACAAAGTCCACATCTAGAAAAGAAAATCANNNNNNNATTCAGCTGCC	No Data
Affx-92766559	AX-94761624	1A	208209631	T	C	1A	----	----	1A	AX-94761624	AX-94761624	BA00064477					AX-94761624		Generic			Existing Axiom Array			GAAAAAGGCTGCCCCAGGTCCTCAGTGTTCTGCAATTGTGCAGGAAACAT[Y]TGGTCTGTTGATATAACCAGACTTCAACAAGGCTGCAGCTGGATGGTTTC	No Data
Affx-1285291676	AX-643797864	1A	208219650	T	C	1A	----	----	1A									AX-643797864	Generic			Skim Sequence Derived		TCTTCGACTAGCTGGAGTAACTTTGGCACTAACAT[T/C]AAGTTCAACTTAACAAATTTGTTTATGGGCAATAC		regulatory_region_variant
Affx-92807721	AX-95015657	1A	208725558	C	G	1A	----	----	1A	AX-95015657	AX-95015657	BA00773657							Generic			Existing Axiom Array			GATGGACAATAGATGCACGTGACATCCTACCTGACCATCTTAAACATTAC[S]AGAAAGACATGGGTCCTATTGAATCTCCAACATACAGACACTCTGCTTTG	No Data
Affx-92718439	AX-94793337	1A	208725628	A	G	----	----	1A	1A	AX-94793337	AX-94793337	BA00152733	BS00052937					AX-94793337	Generic			Bristol Axiom nomination for CIMMYT DArT TAG			TGTTGCCACATAATCAAGGTGATGATGGTATTGGATGTTAAAATGATCCC[R]GCACACCATGTCATGAAACGATGGACAATAGATGCACGTGACATCCTACC	No Data
Affx-92288393	AX-94619069	1A	208726775	T	C	1A	----	1A	1A	AX-94619069		BA00343422							Generic			Existing Axiom Array			AACTTGACAAACTCTGAAAAACCCAGTTAAAGCTCTCTACTTTCTCATCA[Y]GCATAAGTACACCAGCGTATATAACACTCTGGAAATGGTTGTTAACCCCA	No Data
Affx-92162793	AX-95203621	1A	208726804	C	G	1A	----	----	1A	AX-95203621	AX-95203621	BA00650027	BS00069997						Generic			Existing Axiom Array			AAGCTCTCTACTTTCTCATCACGCATAAGTACACCAGCGTATATAACACT[S]TGGAAATGGTTGTTAACCCCAACAAATAGTCCGAATGACATGTTGTATAG	regulatory_region_variant
Affx-1285291681	AX-643810182	1A	208878895	A	G	1A	----	----	1A									AX-643810182	Generic			Skim Sequence Derived		CCCAACTGAAATATACATGCAGGCAAAACTAGCGC[G/A]GATAACAAACACGCCCTTAGAGCATCTCCAACAAG		upstream_gene_variant
Affx-88425236	AX-94798948	1A	208908902	A	G	1A	----	----	1A	AX-94798948	AX-94798948	BA00168606	BS00075381				AX-94798948		Generic			Existing Axiom Array	Public Nomination		GAGTTTGAGTCGGACTCATGTATCCTAGACAAGTAGCATAAGGATGTGAG[R]GGGCACACATTGTAAATAAATCATGAGAGGCTGTTCGGCGAGTGTGTCAG	regulatory_region_variant
Affx-1285298433	AX-643822649	1A	209788518	A	G	1A	----	----	1A									AX-643822649	Generic			Skim Sequence Derived		GACTTGATGAAGAAGACGACATGCGTCATCCTAGC[G/A]AGCTCCGTGTCGCCATCCTCGCGGCACGCGACGGC		regulatory_region_variant
Affx-1285305048	AX-643834950	1A	209825052	A	G	----	1A	1A	1A									AX-643834950	Generic			Skim Sequence Derived		ATGCTGGCATGACGCTTGTGCTCGGGTCCGTCCCT[G/A]CGGCACTGACAAACCTGAGTAGTCGAGCTCTGGCT		regulatory_region_variant
Affx-1285311078	AX-643846677	1A	210075371	A	G	----	1A	----	1A									AX-643846677	Generic			Skim Sequence Derived		CGAGCTAGGCCGTGGAATCGTTAAGCAAGCAGACT[G/A]GGAAGGGAGAGTCCTTCGCACGCACCCTAGTGTTC		regulatory_region_variant
Affx-92247447	AX-95240534	1A	212017019	T	C	----	----	----	----	AX-95240534	AX-95240534	BA00821612	BS00029014				AX-95240534		Generic			Existing Axiom Array			ACCAGCCCTAGGGATTCCTCTGATTGAATCCACGTTGTTGTACAAGCCGG[Y]AACATCGTTCTGTATTTAAAAAGTAATCGAGATGGAAGCAAGAGTATGTG	No Data
Affx-92891167	AX-94409739	1A	212019824	A	G	----	----	1A	1A	AX-94409739		BA00157720							Generic			Existing Axiom Array			CCTCCTCATGGCGCAGATCATCAACCGCTACGGCCTGTGGTAGATTCAGC[R]TCATCAAACTTTACAATCTCTATATCCATGTATGTATGGACAAGTACGAA	No Data
Affx-92463631	AX-94432468	1A	212019845	T	C	1A	----	1A	1A	AX-94432468		BA00283002							Generic			Existing Axiom Array			CAGATCATCAACCGCTACGGCCTGTGGTAGATTCAGCGTCATCAAACTTTACAATCTC[Y]ATATCCATGTATGTATGGACAAGTACGAATTTTTGATAGCCG	3_prime_UTR_variant
Affx-92856837	AX-95225095	1A	212021847	C	G	----	----	1A	1A	AX-95225095	AX-95225095	BA00746373					AX-95225095		Generic			Existing Axiom Array			GGTTAGTCATTAGCCTGTCATACTCTCCTGCTCATAAGGACCAAAGTCTG[S]TTTATTCCCTGGTTTGTATATACTATAGTAGCGGTTGAATATCTTGGAAG	No Data
Affx-92355262	AX-94868770	1A	213253501	C	G	----	----	1B	----	AX-94868770	AX-94868770	BA00363734	BS00035508				AX-94868770		Generic			Existing Axiom Array			CGAGGCGGAACTTGCCCTCGCCGAGCACCAGGGCAAGTACATGGCCGCCTTCGT[S]AAGAAGCTCGGCCAGGCCTGATTCTGAGCCAGCAGATGAACCGTCC	No Data
Affx-1285311090	AX-643846412	1A	213681225	T	C	----	----	----	----									AX-643846412	Generic			Skim Sequence Derived		CCTCGTCCGGCGCAGCACTGTTGCCACGCGGTCCA[C/T]GACACGACCTACGTTAGCACGAGCCATGCTCCCAT		regulatory_region_variant
Affx-1285320718	AX-643865571	1A	213867737	A	G	----	----	----	----									AX-643865571	Generic			Skim Sequence Derived		AGACGGAGATCCGCAAGAAAGAAAGTGATACTTAC[A/G]CAGACACCATTGGGCGCTACTTCGGGCCCTTCCGG		regulatory_region_variant
Affx-1285305062	AX-643834976	1A	213868421	T	C	----	----	----	----									AX-643834976	Generic			Skim Sequence Derived		GGGCCAGGCCTGAGGAGGCGGCACCCGGTGCTCGA[C/T]GAAGGTGACCAACAGATCTGAGGCCTTGAGGCCTT		regulatory_region_variant
Affx-92874768	AX-94611210	1A	213934100	C	G	1A	----	----	1A	AX-94611210	AX-94611210	BA00305121	BS00088906						Generic			Existing Axiom Array			ATGGAGTAAGCAGATCTGTATTTATATGAATGAATAACCATCATGTTTGGATC[S]TTGATGCTGTATGCTTCATTGATGACATGGGAAACATGGGAAATTAC	regulatory_region_variant
Affx-1285316307	AX-643857544	1A	214690436	T	C	1A	----	----	1A									AX-643857544	Generic			Skim Sequence Derived		CAACAGTATATGCTAGCGGGAGCCAACCGGTTCAA[C/T]CACGCCCTGGCTGAGCCTTTAAGCAACAAGGGCAC		regulatory_region_variant
Affx-1285298447	AX-643822676	1A	214870399	T	C	1A	----	----	1A									AX-643822676	Generic			Skim Sequence Derived		CGTGGTGGGGGCAGCAGGAGGGCGGTGATTTGCCT[C/T]GGACCTAGCGCCATTGCTGCTGCTGTGCTCGTTGG		regulatory_region_variant
Affx-1285291694	AX-643810207	1A	214870638	A	G	1A	----	----	1A									AX-643810207	Generic			Skim Sequence Derived		CGCGTGCCTCTACATCCCTCGTAGTAGTGGTGGCT[A/G]TGGGTGGCGGAGCCTTTGAGGCGGACGGGTGAGCC		regulatory_region_variant
Affx-1285305068	AX-643834987	1A	215414164	T	C	----	----	----	----									AX-643834987	Generic			Skim Sequence Derived		GACGCCGGATGTCCGAGGCCTGGAGCACTTGGCGG[C/T]TGGGCGGTTGTTGCTATAGTGGTCACCTCCAGTGG		regulatory_region_variant
Affx-1285316312	AX-643857190	1A	216179129	A	G	1A	----	----	1A									AX-643857190	Generic			Skim Sequence Derived		CCCTAGTCTATGGGGCAGAAGCAGTTATTCCAACA[G/A]AACTCATTTACCGATCGCCTCTAGTGCTTGCCTAC		regulatory_region_variant
Affx-1285320723	AX-643866101	1A	216336163	A	G	1A	----	----	1A									AX-643866101	SSP			Skim Sequence Derived		GATTTGTTGAAAGCAGTGCCTCGATTTCTTCTTTC[A/G]CAGCAGCGCCTCGTTGTGAGGGCATACTCAATCTA		regulatory_region_variant
Affx-1285291701	AX-643797871	1A	216429599	T	G	1A	----	----	1A									AX-643797871	Generic			Skim Sequence Derived		ATAGGATAAACATGAGGATGATCGAACACTTCCCA[T/G]GTCAAGATGATATATCACAGCTTTGACCACGCGGA		regulatory_region_variant
Affx-1285298453	AX-643822688	1A	216496589	A	G	1A	----	----	1A									AX-643822688	Generic			Skim Sequence Derived		ACAAAGGAGGAGGGGAGGTGAAAAACAAAGACACA[G/A]AGGGCAGTTCGGTGGAGCCGCACTCCAGCACCTCG		intergenic_region
Affx-1285305075	AX-643835000	1A	217196671	T	C	1A	----	----	1A									AX-643835000	Generic			Skim Sequence Derived		CAGCCTAGGGCCGGAGCGCCATCTGCCGTCTGGCC[C/T]GGGAAGCGCTGCATTGTGGCTGAACGGTCAGGTGG		regulatory_region_variant
Affx-1285316319	AX-643857569	1A	217513781	T	G	1A	----	----	1A									AX-643857569	Generic			Skim Sequence Derived		GAAGCAATCACCTGCACCGAGAACTGGCGCGGGCG[G/T]CGTTGACTGTTTCGGGCAGAAATCGCACGCGGGTG		regulatory_region_variant
Affx-1285311103	AX-643846437	1A	218052051	T	C	----	----	----	----									AX-643846437	Generic			Skim Sequence Derived		GTTCAACAACATCGGCAATGTTAAGGTAACACGTA[C/T]TGTTTGTGTGCATTTAAGCATCTCTACAAATGCTG		regulatory_region_variant
Affx-1285298460	AX-643822560	1A	218158201	T	G	----	1A	1A	1A									AX-643822560	Generic			Skim Sequence Derived		GCGTCGTCGGCAGGATGAGGGAAGGTGGCAGTTGG[G/T]ACGGGACTAGATCTCTATCCATGTCCAATGAACCC		regulatory_region_variant
Affx-1285316324	AX-643857578	1A	218478911	T	C	----	----	----	----									AX-643857578	Generic			Skim Sequence Derived		CGGGTTGAAGGGGCTCATAGCCCGGTCCAGTCACA[C/T]GAGTTGGTCAATAGTTAGGTCGCTCACATGGCTTG		intergenic_region
Affx-92183909	AX-94476963	1A	218529266	T	C	1A	----	----	1A	AX-94476963	AX-94476963	BA00528168					AX-94476963		Generic			Existing Axiom Array			ATGGGAATGTCAGCTATTTCGTAAGATTGCTGGAGAACTATATCACTTTT[Y]GTCGTTGGTTCTTCCCAGTACGGTGCTCATATGGAACAGCCATATTTACC	3_prime_UTR_variant
Affx-92417988	AX-94431512	1A	219364902	T	C	----	3A	3A	3A	AX-94431512		BA00277649							Generic			Existing Axiom Array			CTGTAACTGTAGCATTTCCTTTTTCCATTCCTGTAGCTGTCACCCGTTGC[Y]GGCTGGCTATAAAGCTATGCGGCCCCGTCTGTAATGGTCATGCGATTATT	No Data
Affx-92578888	AX-94911243	1A	219364934	C	G	----	3A	3A	3A	AX-94911243	AX-94911243	BA00482232						AX-94911243	Generic			Existing Axiom Array			GCGAGGCTCGCCGATTCAATGTACCGTTACCACTGTAACTGTAGCATTTC[S]TTTTTCCATTCCTGTAGCTGTCACCCGTTGCCGGCTGGCTATAAAGCTAT	No Data
Affx-92660493	AX-89419502	1A	219365252	T	C	----	----	----	----	AX-94460497		BA00438048	BS00065700		CIMDArTAG05991	BS00065700_51			Generic		Molero et al. (2019)	CIMMYT Nomination from DArT TAG for TaNG			CGAGAAGATGGTATGATTCAGACTGAGCCAGTGTGGGTCTTGGAAACACG[Y]CAGGTTCCACGCAACAATTTGCCGGTGGTTCAATGGCTAGTTCAATGGGA	No Data
Affx-1285305080	AX-643800386	1A	219665099	A	G	----	----	----	----									AX-643800386	Generic			Skim Sequence Derived		AACACAAATTGACGGGATGATATTGTAAGATTCTC[A/G]GGAAATGAACTGTGGAAGGAAGTTCTGAAACAAGA		regulatory_region_variant
Affx-92261554	AX-86173577	1A	219894852	T	C	1A	----	----	1A	AX-95072008		BA00009036	BS00036410						Generic			Existing Axiom Array			GCACCGGAAGAACTGGAATTTAATGATCAGCTGAAGGCCTTCGATTACGC[Y]GAAGCTAGAAAGAATACTTCATTTGGAGAAGTTAGATCTGAGAGAAGAAA	synonymous_variant
Affx-280430189	AX-643800067	1A	220588122	T	C	1A	----	----	1A									AX-643800067	Generic			Skim Sequence Derived		ATCTTGATCTTGAGCATATGGGTTGTGGCGACGAG[T/C]CACACAGAACTCCTTAGCAGTCATCTCTGACACAT		regulatory_region_variant
Affx-92666007	AX-94422036	1A	221795540	T	G	----	----	----	----	AX-94422036		BA00225016							Generic			Existing Axiom Array			TCGGGCACGACGCACGCCTCCAGGTCCTACAGTTCAGAGAGAATGGGGAC[K]AAGGTTCAGAAGATTTTCTTCTTCTTTTTCGTGTTTTGGCTAAACACACA	No Data
Affx-88733987	AX-94408930	1A	221795567	A	G	1A	----	----	1A	AX-94408930	AX-94408930	BA00153329							Generic			Existing Axiom Array			TTCCCTCCGACATGGCCTGCCCCCTGCTCGGGCACGACGCACGCCTCCAG[R]TCCTACAGTTCAGAGAGAATGGGGACTAAGGTTCAGAAGATTTTCTTCTT	regulatory_region_variant
Affx-92387106	AX-95247920	1A	222369318	A	G	----	----	----	----	AX-95247920	AX-95247920	BA00857249					AX-95247920		Generic			Existing Axiom Array			GACCCTGACACGGCGAGCGCGACGGCTACAGGGGCCTCGCCGCAGGACTC[R]ATTGAGGTGGCCGCCTCCTCCAACTTTGACCAGGTCTCCGTGGCGGGAAG	No Data
Affx-1285311127	AX-643846775	1A	223063531	T	C	----	----	----	----									AX-643846775	Generic			Skim Sequence Derived		CCTGGCTTCTTCTGGCTGGCGTGGCCTTTAGGGAC[C/T]GGACGTCTAGTCTGGAGCGGTCGTCCGGTAGTTGT		regulatory_region_variant
Affx-1285320748	AX-643865636	1A	223210271	T	C	----	----	----	----									AX-643865636	Generic			Skim Sequence Derived		ATAACCACTTTATTATTGCCTCTAGGGCATATTTC[C/T]AGCAAATACTTTATCACACCTTTATGATATGCAAG		regulatory_region_variant
Affx-92844238	AX-94556061	1A	223443941	T	C	----	----	----	----	AX-94556061		BA00036478							Generic			Existing Axiom Array			ACCGTGCTCAAATTGGGGGATTTTCGGGTTATAGCGTCAGCGGAGCGTGT[Y]GGATGATGCGTAAGAAACTTTCGGGCGGCGGAATGGACGCGACGGTGGAC	No Data
Affx-92814480	AX-94513777	1A	223446435	A	G	----	----	----	----	AX-94513777		BA00732399							Generic			Existing Axiom Array			CACAAATGTAGTTGTACAGTTTTGATGTTTTTAGTACACCAATAGTGTCT[R]TTTATGAACCTCCGGGATTGACAACATTGAGTCCATAATCGTCTGAAGCA	No Data
Affx-1285291731	AX-643810269	1A	223829143	A	C	1A	----	----	1A									AX-643810269	Generic			Skim Sequence Derived		GCTTCCGTCGTCGCCGGAGACAAAGCACTTCACTG[A/C]CGCCACTTCTCCATCGTTGTCGTCACGCTGGCCGC		regulatory_region_variant
Affx-92144661	AX-94582020	1A	223990413	C	G	2A	----	----	----	AX-94582020	AX-94582020	BA00162116							Generic			Existing Axiom Array			GCTTTTTCAATTTTTCTCTATGAAGCAAGATGGTCTGCATTTTAACAGTA[S]ACGAATATAAAATAGGGATGGTTAAAACAATGGCTCAAGTTTTGATTTGA	No Data
Affx-92095329	AX-95099834	1A	223996242	A	G	1A	----	----	1A	AX-95099834	AX-95099834	BA00145213							Generic			Existing Axiom Array			CACGCCTTGCCGGCGAAGTCCAAGGGAGGCGGCAGATCCCGCTGTTCAAGGGCGTCCT[R]CGGCTTCAGTACATGTTGCATCTGGCACAACGCAGGAGACAA	regulatory_region_variant
Affx-1285305099	AX-643835333	1A	224258965	A	G	1A	----	----	1A									AX-643835333	Generic			Skim Sequence Derived		ACAAGACCCTTGCCAGGGAAGCTCGCCCAATGCCA[G/A]CGGAGTGCACCACCCTTGAGCCCATGATTTCCAAC		regulatory_region_variant
Affx-92692654	AX-94947340	1A	224826949	A	G	----	1A	----	1A	AX-94947340	AX-94947340	BA00583408					AX-94947340		Generic			Existing Axiom Array			ATCGACGTGTTGATGGCAATTCCTGTGCAATGTCCGATGTTGTTCCAGTC[R]ACACCCATATGGTTGATTCACTTGAGGCATAGATTTAAGTCCGAACATCA	No Data
Affx-1285291738	AX-109909281	1A	224827930	A	G	----	----	----	----									AX-109909281	Generic			Skim Sequence Derived		ACACTCTTCTTTGTTGCTATGTAGCCTAGGATTGC[A/G]TATTTATACATTCAATATATTGCATGTTGCTATGT		regulatory_region_variant
Affx-1285311134	AX-643846788	1A	225061520	T	C	----	----	----	----									AX-643846788	Generic			Skim Sequence Derived		TGACGCGGTCCGCATAGGGTAGTCACCGCGTGTCG[C/T]GAAGGAACGTGAGGTGGTCCTCATGGACATTGGAG		regulatory_region_variant
Affx-1285316348	AX-643857627	1A	225085809	T	C	1A	----	----	1A									AX-643857627	Generic			Skim Sequence Derived		CCAGATGCGGGCCCATGCATAAAGCACCGTTGAGT[C/T]TGGCCCGGTCGAACACGTGGCCACACGTGGTAAAG		regulatory_region_variant
Affx-1285320761	AX-643866178	1A	225807675	A	G	1A	----	----	1A									AX-643866178	Generic			Skim Sequence Derived		ATGGCAACCTCTTTCTATAGGGAATATCCACATAC[G/A]ACATCCGTCCTACGACATTTCAAGCAAGCAGGCGC		regulatory_region_variant
Affx-1285298500	AX-643822638	1A	226363997	A	G	1A	1A	1A	1A									AX-643822638	Generic			Skim Sequence Derived		TACACTGATCTAATCTACGCCCTAGATCGAAGATC[G/A]GACAGTGGAGGGAAGTGGTGGCTTACACGCGACGA		intergenic_region
Affx-1285305112	AX-643835358	1A	226625539	T	C	1A	----	----	1A									AX-643835358	Generic			Skim Sequence Derived		TCCAAAGTTGGCTAAGTAATGTGCCAACGCCAAAG[T/C]CCTCTCTTCGTCCCAGCCACAGGTCGCAGTGTGAC		regulatory_region_variant
Affx-1285311141	AX-643846516	1A	227254244	T	G	----	----	----	----									AX-643846516	Generic			Skim Sequence Derived		GGCCAAATCCTTTTGTTAATTGCAGATATTGCAAT[G/T]AGGCTCGAGTGGACGTTGGCAATACGGCAATGAGA		upstream_gene_variant
Affx-92337083	AX-94580172	1A	227257709	T	C	----	----	----	----	AX-94580172	AX-94580172	BA00153241					AX-94580172	AX-94580172	Generic			Bristol Axiom nomination for CIMMYT DArT TAG			CAACCGAGCGAGAGCCCTAACAGCTGGGAGAAGCGCCGCGACATCTGCGT[Y]AGCGTCATCACCAGTTACTCCCCCACCATCCTCTGCACCCAGCAAGGGTT	No Data
Affx-1285316361	AX-643857285	1A	227532476	A	C	1A	----	----	1A									AX-643857285	Generic			Skim Sequence Derived		GCTTCATGAACGGGACATGAAGGAAACATTTACCA[A/C]GTATCCAACACTAGACGCATGTTCAACACGAATCA		regulatory_region_variant
Affx-1285298507	AX-643822651	1A	227906720	C	G	----	1A	----	1A									AX-643822651	Generic			Skim Sequence Derived		CCACCGCCGGTGCTCAGTTCATCAACAACCTGAAG[C/G]CCGTCAGAGGCGAGAGCCTCCTTGTCGAACACCTC		regulatory_region_variant
Affx-1285305118	AX-643835370	1A	228441025	T	C	----	----	----	----									AX-643835370	Generic			Skim Sequence Derived		GACGTGGCAAACCTAGTCAAGCCCGGGCTGATAAC[C/T]AGAGACGGACTCCATTAGAAGTGCGTCGTGATGCG		regulatory_region_variant
Affx-1285298514	AX-643822806	1A	229675616	T	C	----	1A	1A	1A									AX-643822806	Generic			Skim Sequence Derived		AGTACCTACCACCGGCACCCAACTCGACGCACTGG[C/T]GCATGCACTTTGACGGCTCCAAGATGCGCTCTTGC		regulatory_region_variant
Affx-1285320772	AX-643865685	1A	229887978	C	G	1A	----	----	1A									AX-643865685	Generic			Skim Sequence Derived		GTGATGTGCGGCTGCTGGCGAAAGGGACCCACACC[C/G]ATGTGGTCAACACGGGCTCGCGCAGCCTCCTGCGG		regulatory_region_variant
Affx-1285291764	AX-643810383	1A	230475440	T	C	1A	----	----	1A									AX-643810383	Generic			Skim Sequence Derived		CCAAAACAGGCATGGGATCGTCAAGACCATCATCG[C/T]TGACTACACGCCGAGTACGACCAGCGCTCTTGGAT		regulatory_region_variant
Affx-1285305132	AX-643800390	1A	231303865	T	C	----	1A	----	1A									AX-643800390	Generic			Skim Sequence Derived		GAATTCCTCCGCCTTAACGAAGGGCCACTTTCTGG[C/T]GAGGCATATACGCATCCTAGGATCGGGAGAGTGCG		regulatory_region_variant
Affx-1285298528	AX-643822692	1A	232058220	A	G	----	1A	----	1A									AX-643822692	Generic			Skim Sequence Derived		GTTCCCGCCTACGAGAAACGGAGCTCTCTGAAGTC[G/A]GCGTGCACAAACAAAGCCGGCTATTCAATATAGGA		regulatory_region_variant
Affx-1285305139	AX-643835113	1A	232065517	T	C	----	----	----	----									AX-643835113	Generic			Skim Sequence Derived		CCAGCCGATGCTACGAGGCGGCGATGTCAGGGCAG[C/T]GACCCGTCCACAACAGGAGATGCGAATGAAGGCGG		upstream_gene_variant
Affx-92679091	AX-94501589	1A	232104876	T	C	1A	----	----	1A	AX-94501589	AX-94501589	BA00664586	BS00037914				AX-94501589		Generic			Existing Axiom Array			CAAGCGGCGGCTCTCGCAGACGCCATCCATGCCGTCGGGGAGCATCTCAT[Y]GCAGCCAATCCCATCGAGCTCGCTGTCGGCAACACTGTGAGACGTGTTTT	synonymous_variant
Affx-92533140	AX-94428577	1A	232343795	A	G	1B	----	----	----	AX-94428577	AX-94428577	BA00261139	BS00020868				AX-94428577		Generic			Existing Axiom Array			AATGGCCACTTTTGAGCTGATCATTTCTTATCCTCTCTAAGGACAACATA[R]TTGTGGCCATTAGTCTTCTGTATCTTCGAAATTTTCTTCAGAATTTCAGC	No Data
Affx-92386560	AX-94520045	1A	232345657	T	C	1A	----	----	1A	AX-94520045	AX-94520045	BA00767002	BS00070719						Generic			Existing Axiom Array			TGAATCCAACTAGTGCAAGAACTAATCTGACTACTGCAAGAACTACTGAA[Y]CCGACTACTACAAGAACTAATCTGACTACTGCAAGAACTAATCTGACTAC	regulatory_region_variant
Affx-92321244	AX-94698308	1A	232345704	A	T	1A	----	----	1A	AX-94698308		BA00728325	BS00070718						Generic			Existing Axiom Array			TGTTCTGATGGTGTTGATCAAAGAACTACTGCAAGTACTCCGGCTACTGA[W]TCCAACTAGTGCAAGAACTAATCTGACTACTGCAAGAACTACTGAATCCG	regulatory_region_variant
Affx-1285291771	AX-643810396	1A	232602388	T	C	1A	----	----	1A									AX-643810396	Generic			Skim Sequence Derived		GTGTTGTCGGACTTCCGTTAATATCACCGATCGTC[T/C]AGAGGTTGTCGGTCATCTGGACGCTGTAGATCTCC		regulatory_region_variant
Affx-1285320781	AX-643865705	1A	233181450	A	G	----	----	----	----									AX-643865705	Generic			Skim Sequence Derived		GTGCCTCCCTCTCCTGCGAGGCTGCCCGCTGCAGC[G/A]TCGATCTCGCGCCGCCCTTGCAGTTGCTACCGCCG		regulatory_region_variant
Affx-92440690	AX-95226312	1A	233921831	T	C	1A	----	----	1A	AX-95226312	AX-95226312	BA00752549	BS00067330			BS00067330_51	AX-95226312		Generic			Existing Axiom Array			AAACTAGTGGGCCACAACTTAGGAGCATAATATGCAACAATTACAAATGG[Y]AGCGTGAAAGCAAATAACAATCATAATGCCATCAGCCTTTGCATAGCACG	regulatory_region_variant
Affx-1285316384	AX-643857330	1A	233932575	T	C	----	----	----	----									AX-643857330	Generic			Skim Sequence Derived		ATCATGGCAAGGGGTACCTCGCGAGGTTTCAGTGA[C/T]GCAAGCCATGATACCTGGAGCCAGGTGGGCGCCAG		regulatory_region_variant
Affx-1285291778	AX-643810358	1A	234158371	T	C	1A	----	----	1A									AX-643810358	Generic			Skim Sequence Derived		TCTGCTGCTGCTACTGCGCTAGCTGCTGTAATCTG[C/T]TGCCACGTCCATTGTCGCTGCTACAGCCAAGCGCC		missense_variant
Affx-92772419	AX-94591916	1A	234212444	T	G	1A	----	----	1A	AX-94591916	AX-94591916	BA00210416					AX-94591916		Generic			Existing Axiom Array			CACTTGTCGTCAGTTTTGTATGATTGTTCCACTTCTTTCACTCAAGCCGA[K]ATTACCATTGAGATTTCATTACAACAATCACTTCATTTTCTTGGTCTTTC	No Data
Affx-92226880	AX-94651908	1A	234257385	T	C	----	----	----	----	AX-94651908	AX-94651908	BA00502128					AX-94651908	AX-94651908	Generic			Existing Axiom Array			GACTACTCTGCTGTTCCTCAGCAGTTGAAGGACCAAGTGAATGAAAGGTA[Y]CCAAGTGCAAAGCGTGCAGTACTGAGGACTGGTGGGGATTTTCCCTTCCT	No Data
Affx-1285298534	AX-643822705	1A	234535149	A	G	1A	----	1A	1A									AX-643822705	Generic			Skim Sequence Derived		GGTGTCCTGAGCTGCGTGTTCAGGACTGGGTGTCC[G/A]GGACTATGTCCTCAGATTTAACCAGACGTACAGTT		regulatory_region_variant
Affx-1285311178	AX-643846881	1A	235092299	A	G	1A	----	----	1A									AX-643846881	Generic			Skim Sequence Derived		TAGCAAGTTGAGTCTTTTCACGCCTCGTCTTCTGC[G/A]CCGTTGCAAGATCGAGATCCTTATGCTCCAGAGCC		regulatory_region_variant
Affx-1285316391	AX-643857342	1A	236008946	A	G	----	----	----	----									AX-643857342	Generic			Skim Sequence Derived		CTTGCCAGGAGCACAGTGATGTGACACTAAGTGGC[G/A]CATTTAATGCACATGGTCAGCCCACAGAGTTAGGT		regulatory_region_variant
Affx-1285305152	AX-643835139	1A	236010486	T	C	----	1A	----	1A									AX-643835139	Generic			Skim Sequence Derived		TGTTGGCGGGTGCTTACCCTTTGAGGTTGGCTGCC[C/T]TGCCTTTAAACGAGATCTACGGCAAGTCTGTTGGC		regulatory_region_variant
Affx-1285298548	AX-643822869	1A	236428177	T	C	----	----	----	----									AX-643822869	Generic			Skim Sequence Derived		GCCTCGGCAACTGCCGGACTGACAAATGGCTAGCG[C/T]GGCCTGCGCTGCCTTCATTGCTCCACTTCGTCTTG		regulatory_region_variant
Affx-1285316397	AX-643857727	1A	236453358	T	G	1A	----	----	1A									AX-643857727	Generic			Skim Sequence Derived		TGGTTTGTATCTTCCACGGCACTGCATAGAGCACA[G/T]AATTCCGAGCCTGGCCCATTCCGCTTACGAATTTG		regulatory_region_variant
Affx-1285320796	AX-643865739	1A	236550868	A	G	----	----	----	----									AX-643865739	Generic			Skim Sequence Derived		GCTCAGGTCTGTGCGGGACTTGGTCTTGCTGTCCA[G/A]TACAGAGAGTTGTGGGTCTTGGCATCCATGCGACC		intergenic_region
Affx-92359450	AX-95136706	1A	237327757	C	G	----	----	----	----	AX-95136706		BA00323410							Generic			Existing Axiom Array			AATGCCAAGTACTCCTAGAAAAAGATTGTATTCTTTTCATAACCGGGATC[S]GACAAGCAACTGTGGTATGTTAAAAGATCATGTTCATCTGTAAATACATG	No Data
Affx-1285305158	AX-643835151	1A	237852938	A	G	----	----	----	----									AX-643835151	Generic			Skim Sequence Derived		CCAAGGCCGTCGTATTGTCCTTCACCATGGATGCG[G/A]AATGCATGCGGGCCGAGCGGAGACGTTGAGAGCAG		regulatory_region_variant
Affx-1285291798	AX-643810399	1A	238158396	A	G	----	----	----	----									AX-643810399	Generic			Skim Sequence Derived		CGCTTGTTCCTTCTTCCTCAGCTCTCGGCTCCGTG[G/A]CTTATGCATTGTACCTGATTACACATAGTGTTTCT		regulatory_region_variant
Affx-1285298555	AX-643822883	1A	238350324	A	G	----	----	1A	1A									AX-643822883	Generic			Skim Sequence Derived		CGGCCCGTCTAAATTTTGGCCTTTGAATGATCCGC[A/G]TTGTAAATGAGCCACCATTTCGGCCTGCTAATGAC		regulatory_region_variant
Affx-92597810	AX-94514773	1A	238653598	T	C	1A	----	----	1A	AX-94514773	AX-94514773	BA00737778	BS00077815			BS00077815_51	AX-94514773		Generic			Existing Axiom Array			TCCACCGCTCCAACGCAGCGCCGATAGCGTCCAACGAGCTCCATTGCAGA[Y]CCGGCAGGCTTCAACGCAGCACTGACAGCTCCTGCAAAGCTTCATTGCAA	regulatory_region_variant
Affx-1285291804	AX-643810408	1A	239895750	T	C	1A	----	----	1A									AX-643810408	Generic			Skim Sequence Derived		TCTCGCTAACGGAGCGCCCGTCAATCCATCGATCT[T/C]CCCAGAAGAGGGCCTTCGTGCCATTCCCGATTTGC		regulatory_region_variant
Affx-1285305171	AX-643835177	1A	239907064	T	C	1A	----	----	1A									AX-643835177	Generic			Skim Sequence Derived		TACAAAGAACACAGAAATAAAAAATACATTCAGGT[T/C]CGTAAACCACCTAGTGATGATTACAAGCACTGGAG		regulatory_region_variant
Affx-1285298562	AX-643822758	1A	239909641	A	G	----	----	----	----									AX-643822758	Generic			Skim Sequence Derived		CATGATGCTTTGTGAAGCTGCTGTTGTGTGCTGCC[G/A]CCGTCGCTGCTATGTGCTGCTGCGTTGTGTTGGTC		regulatory_region_variant
Affx-1285316409	AX-643857752	1A	240159599	T	C	----	----	----	----									AX-643857752	Generic			Skim Sequence Derived		CCGCGGTACTACCAGAGAGGGTTGTTGTACTACCA[C/T]TGCAGGGTGTGGTACTACCTCTTATACGGTAGTGA		regulatory_region_variant
Affx-92630961	AX-95208343	1A	240318268	A	G	1A	----	----	1A	AX-95208343		BA00672323	BS00063064						Generic			Existing Axiom Array			TGCCTTGTGACTCCAACTCCAGGAGCGGAGTGATGGAGTGGCGAGTCTCC[R]AACAGGGCCTTAGTGTAATGTTCACTACTCTTGGTTTGTAGGATGGGANC	regulatory_region_variant
Affx-92737308	AX-94493078	1A	240318327	T	C	1A	----	----	1A	AX-94493078	AX-94493078	BA00617710	BS00063062			BS00063062_51			Generic			Existing Axiom Array			TCGGAGTCACTCCAACTCCTAAAAATACGAGGAGCTTGAGCATCTCTTTC[Y]CAGCTCCATGCCTTGTGACTCCAACTCCAGGAGCGGAGTGATGGAGTGGC	regulatory_region_variant
Affx-1285311196	AX-643846627	1A	240557892	A	G	1A	----	----	1A									AX-643846627	Generic			Skim Sequence Derived		TTATCTATGCATGACATGAAAGCATGCGCATGTCT[G/A]TGACTGTGTGTGTTCGCTGGCTAGCTATCAGCATT		regulatory_region_variant
Affx-1285316416	AX-643857767	1A	241432521	T	C	----	----	----	----									AX-643857767	Generic			Skim Sequence Derived		TCGTCCACTGGCCACTTCTCTGCAGCCGTCACGGT[C/T]GTGCTCACCGCTGGCGACTTCGGCGGCCTTGGCAC		regulatory_region_variant
Affx-92711829	AX-94717608	1A	241747964	T	G	----	----	----	----	AX-94717608	AX-94717608	BA00823066						AX-94717608	Generic			Bristol Axiom nomination for CIMMYT DArT TAG			AGTATGTGATGCTTGAAGAAATGATGTGCAAGCAGACTAAATCTTTTATC[K]ACATCTACAACTTAATGTTTCATGTTAAGAAAAGTATATCTCATTATTTC	No Data
Affx-1285305178	AX-643835192	1A	241847868	A	G	1A	----	----	1A									AX-643835192	Generic			Skim Sequence Derived		ATAAAGTCATGGCCAACTGGCTCCCAATGGCCCTC[A/G]CTAGTGTGCCGCGCGCCTAGCTCCTCCATCTGCCG		regulatory_region_variant
Affx-1285291811	AX-643810464	1A	241867039	A	G	1A	----	----	1A									AX-643810464	Generic			Skim Sequence Derived		CGGGCGAACGTGTGCCAACCGTGGGCCAGGACTGC[G/A]TTGCCTGCGACGGAAACCTCGACCACGACCCATGA		regulatory_region_variant
Affx-1285311203	AX-643846642	1A	241867450	T	C	----	----	----	----									AX-643846642	Generic			Skim Sequence Derived		CAAGCCTCCCCCTTCTCCGCAGCCGAAAGCCTCTT[C/T]GTAGGTGCCATTGGTGCCGCTGCTGGCAGTGAAGC		regulatory_region_variant
Affx-92245400	AX-94850114	1A	241997031	A	G	1B	----	----	----	AX-94850114	AX-94850114	BA00311528	BS00054240				AX-94850114		Generic			Existing Axiom Array			CATTACGGTAGAAGGATGTCCTACTTCAGCACTATGGGGACCCTACTGCA[R]CCAAACTATTGAAACTATTGGTTGTTCTCAGTTTTCAAGATATAACAACT	No Data
Affx-1285320814	AX-643865777	1A	242133231	T	C	----	----	----	----									AX-643865777	Generic			Skim Sequence Derived		AGCCGTCCTCTAACGATGACAGAGTGGCTGAGCGA[C/T]GACGACGGACCTATGCCATTGGCAGTTGTGGAAGA		regulatory_region_variant
Affx-1285305185	AX-643835499	1A	242484880	T	C	1A	----	----	1A									AX-643835499	Generic			Skim Sequence Derived		AGGGGTGGAGCTCGTCGAATGCCGGACCCTCACAG[C/T]GATGAAACAACTGCACATTGAAATCGAAAGATGAG		regulatory_region_variant
Affx-88550753	AX-95017779	1A	243161160	T	C	1A	----	----	1A	AX-95017779	AX-95017779	BA00779519	BS00006350				AX-95017779		Generic			Existing Axiom Array			GAGAAGAAAGCCTGGCTCATACTAGCTTGGGTCAGCACGGTGGCGGGCAA[Y]CTCACCCTTCTGGGCTCAGCTGCGAACCTGATCGTGTGTGAGCAGGCGCG	synonymous_variant
Affx-1285291818	AX-643810477	1A	243164495	A	G	----	----	----	----									AX-643810477	Generic			Skim Sequence Derived		TAACTTTAGCGCAACACTCAAGCATCATTGGTCCT[G/A]ATGAAGAATACTCCCTTCCGTGGGTTTATTATAAG		upstream_gene_variant
Affx-92180419	AX-95071112	1A	243618676	T	C	7B	----	----	----	AX-95071112	AX-95071112	BA00004788	BS00057650			BS00057650_51			Generic			Existing Axiom Array			TTTTCTCATCCATGGTTGTAGCACCCCCTCACCAGCATGTAGGAACCTTG[Y]AGCTCCGCTAGACCGTGGTTCCAGCTTTCTCCGACCACGGTTGCAGCTCT	No Data
Affx-92490644	AX-94874074	1A	243618730	A	G	7B	----	----	----	AX-94874074		BA00378595							Generic			Existing Axiom Array			TCCGCTAGACCGTGGTTCCAGCTTTCTCCGACCACGGTTGCAGCTCTGCG[R]AACTGCGGTTGCAGCACCGCCGAGCCAATCCACGCCGGCGGCCACATAGC	No Data
Affx-92243658	AX-94411532	1A	243618798	C	G	----	----	----	----	AX-94411532	AX-94411532	BA00167766							Generic			Existing Axiom Array			CGCCGAGCCAATCCACGCCGGCGGCCACATAGCTTGCAGTTGCCGGCCGT[S]CCGCCACTCGTGCTCGTGATGCGCCGTCGTCCAGTGCCTTTGGACCACCA	No Data
Affx-88744085	AX-643800460	1A	243666262	T	G	----	----	----	----									AX-643800460	Generic			Skim Sequence Derived		CAGACAAGATACCAATATACAAGACCGTGAAGAAG[G/T]CCTCCCGAAAGGTCATCGAGAAGTACTAAGTTAGT		intergenic_region
Affx-92739671	AX-95139577	1A	244512384	C	G	----	6B	----	----	AX-95139577	AX-95139577	BA00337080					AX-95139577		Generic			Existing Axiom Array			TACAAGGACGCAGGTGAGGTAGGCGACACGATGCTGCACATGGTGGCGTC[S]ATGCTGGAGTCCCTGAATGACTATATAGCTCTTTATTATCTATGTTGAAT	No Data
Affx-1285298582	AX-643822941	1A	244949943	A	G	1A	----	----	1A									AX-643822941	Generic			Skim Sequence Derived		CTGTCGCCACCTGTCATCTTGTGGAAACTGGCTAC[G/A]TGGACTTGCGCTTGTTGTTGGTTTGCTACTGGCGC		regulatory_region_variant
Affx-92770141	AX-94716494	1A	245115877	T	C	1A	----	----	1A	AX-94716494		BA00817617	BS00038608					AX-94716494	Generic			Existing Axiom Array		GAGACGGAGCAGTCCGTCACCGTCGACACCGACAC[T/C]GACTCCAACTCGGCTGCCCAGGAGGACAAGCCTAT	GAGAAAACGGAGGTCGAGACGGAGCAGTCCGTCACCGTCGACACCGACAC[Y]GACTCCAACTCGGCTGCCCAGGAGGACAAGCCTATCGTGGAGGCTGTTTC	synonymous_variant
Affx-92939053	AX-95011371	1A	245116895	T	C	1A	----	----	1A	AX-95011371	AX-95011371	BA00761838	BS00092112				AX-95011371		Generic			Existing Axiom Array			AAACGGAGGCCATGATCAAACGGCCATGGCATTTCTTGTGGAAGTCGCGT[Y]GCTTGATGGAGATTGTGTCTGCCATTGCCTCTCGAATGAGTTGGGATTTC	missense_variant
Affx-1285305199	AX-643835529	1A	245518341	T	C	----	----	----	----									AX-643835529	Generic			Skim Sequence Derived		TTTCTTGGTGAGATGTTTGAGTTGAGCCCTATAAA[C/T]CAGAAAGGATAGAGTATGTATGTAGACACATTTGT		regulatory_region_variant
Affx-92251018	AX-95250603	1A	245524081	A	G	1A	----	----	1A	AX-95250603	AX-95250603	BA00870245					AX-95250603		Generic			Existing Axiom Array			TTAGGCCTGGAGAAGCCTGGGAATACTGTCCTAGATATGCCTTAAGGAAA[R]TCACAAAAGTTCTGCTGGATGAATTCAATGTGACAATGAAGGCAGGTTTT	missense_variant
Affx-1285298589	AX-643822956	1A	245784945	A	G	----	----	----	----									AX-643822956	Generic			Skim Sequence Derived		AGGCGGGGCGGACCCTGGTAGATCCGGCGAGGCCG[G/A]ATCCGATCCGGGTGAAGACGGCGGTGCTCGCGGCG		regulatory_region_variant
Affx-1285291831	AX-643810498	1A	246697482	T	G	1A	----	----	1A									AX-643810498	Generic			Skim Sequence Derived		TACAGAAGTACAATGCAATGGAAAGCACCTCGAAG[T/G]CACAAACAACTCGGTGGGAACCTTCGGCCTTCAAG		regulatory_region_variant
Affx-1285311224	AX-643846684	1A	246754469	A	C	1A	----	----	1A									AX-643846684	Generic			Skim Sequence Derived		TTATATCATATTGCTTGAGTTAATCCCTCTACATC[C/A]TATCATATTGCCAAATGCGTTACTGTATTCTTATC		regulatory_region_variant
Affx-1285320832	AX-643866317	1A	247506893	T	G	----	----	----	----									AX-643866317	Generic			Skim Sequence Derived		AGATCTAGAAAAAAAACCCACATCGGGCTGAAACT[G/T]CCAGGTGTGGCTGGGCCGCTCACCATGGGCTAAAG		regulatory_region_variant
Affx-1285316440	AX-643857441	1A	247634427	A	G	----	----	----	----									AX-643857441	Generic			Skim Sequence Derived		CGCATGAGGGGCTACCAGCGGCTCCCGAGGTTGGC[G/A]CACCACCCTGTGGACAGCCCACCGGAGCCCGCCTG		regulatory_region_variant
Affx-1285311231	AX-643846989	1A	248095168	A	G	----	----	----	----									AX-643846989	Generic			Skim Sequence Derived		CAGCTCCAGTTCCCACTACTACAAAAGCTTCAACC[G/A]TTGCTGCAAAGTCCTCAACACCTGCACACCTCGCC		regulatory_region_variant
Affx-1285305212	AX-643799135	1A	248876620	T	C	1A	----	----	1A									AX-643799135	Generic			Skim Sequence Derived		GGCCACAAACGTAAACCCATCATTGTGCTTGAACT[C/T]GTGGCTTCACGTGATTTATGGATTTGGCATTATTT		regulatory_region_variant
Affx-1285311237	AX-643846711	1A	249039811	A	G	----	----	----	----									AX-643846711	Generic			Skim Sequence Derived		GGAGTGGAGAGGGGCTGCTCACTTTGGGCCTAAAG[G/A]AGAAGATGGACCGGCTCGGTTTGGTGGAGAGGGAG		regulatory_region_variant
Affx-92813723	AX-94465726	1A	249380045	C	G	----	----	----	----	AX-94465726	AX-94465726	BA00466765	BS00062872						Generic			Existing Axiom Array			AGAACAAAAATGGGTAGTGGGTTGAACAAAAATGTGATTCGTTGTCCTCTGTCCTTTGCAGGT[S]TTGACGATGTTCTCTGAACTCTGATCTCTCTCCCATG	No Data
Affx-1285322112	AX-643856539	1A	249386862	A	C	----	----	----	----					TaDArTAG000644	CIMDArTAG00644			AX-643856539	Generic			CIMMYT Nomination from DArT TAG for TaNG		TTACGAATGATTCTGATGACCTGTGATGGCGGCAC[A/C]TTGAAACTAATTATTTGAATAAAACCGTGCATTTG		No Data
Affx-1285320838	AX-173613587	1A	249719487	A	C	1A	----	----	1A									AX-173613587	Generic			Skim Sequence Derived		CCATTCTAAGCCGGGCTAAAGCATGGCAAGCAGAG[A/C]TAGACTCGAAGGACATGGCCACTAGATATCCAAGT		regulatory_region_variant
Affx-1285298603	AX-643822985	1A	250033967	T	C	----	----	----	----									AX-643822985	Generic			Skim Sequence Derived		CATCCACATGCAAAGAAGGGATATAATTCTTCATA[C/T]GTCTCCCATTCGCCACCAAGTGAAACAACTGCGTG		regulatory_region_variant
Affx-1285316446	AX-643857452	1A	250062248	T	G	----	----	----	----									AX-643857452	Generic			Skim Sequence Derived		TTATCGGCTGCAGGAGTTGGCACCGCGGGCGTACA[T/G]CGCAGTCCCAGCGCGAACAAGGAAAGAAAGGACAG		regulatory_region_variant
Affx-92855407	AX-89467368	1A	250196559	A	G	1A	----	----	1A	AX-95186418	AX-95186418	BA00565946							Generic			Existing Axiom Array	Public Nomination		TACCGGGGCCTTATCTTAGGACTGAAATATGCTATCAGGCTTGGATTCAA[R]AGAATCAAAGTATATGGTGACTCTCAACTAGTCTGTTATCAGGTGAAAGG	regulatory_region_variant
Affx-1285305219	AX-643835269	1A	250738244	A	G	----	----	1A	1A									AX-643835269	Generic			Skim Sequence Derived		GCTGGCCCCGCCCATGCCATGGGTATGGGACGACA[G/A]CGAGGCCCGCCGCAAACGGCGTCTCGACGACCGCT		intergenic_region
Affx-1285311244	AX-643846725	1A	250956292	T	C	1A	----	----	1A									AX-643846725	Generic			Skim Sequence Derived		CGGTCAGCTCCACCGAAGAACCCTAGGACAGGCCC[T/C]TCTTTATCCAGGAGTTGACCCGCGTGGAGATTCCG		regulatory_region_variant
Affx-92881251	AX-95227941	1A	251018540	A	G	1A	----	----	1A	AX-95227941	AX-95227941	BA00760358					AX-95227941		Generic			Existing Axiom Array			TCAAAATTTGATGGCGACAAGGGAGTTGCTGCATGTGCAGATGGAGGAAA[R]ATCAGCGTACGCTTCTGCGTTGCTTGATCCCCCGTCCGTGTCAAGCTCGG	3_prime_UTR_variant
Affx-1285291850	AX-643810535	1A	251220496	T	C	----	----	----	----									AX-643810535	Generic			Skim Sequence Derived		ACCAGCCTCGAACACGACGTCCGCGCCGCTTCCGG[T/C]GAGGAAGAGGCCACTGAGGTGCTGCTTCAGGTCGG		missense_variant
Affx-1285320843	AX-643865834	1A	251378769	A	G	1A	----	----	1A									AX-643865834	Generic			Skim Sequence Derived		TGACAATATCTAGTGCAATATCTGGAGGGAGTTGT[A/G]CCATGGCTAGTTGGAAATCATCAACGATGGCGATG		downstream_gene_variant
Affx-1285298610	AX-643822857	1A	251446883	A	C	1A	----	----	1A									AX-643822857	Generic			Skim Sequence Derived		TTTTGATCTCCATCTCCAAAGCATCGTCATGATCT[C/A]CATTCTCACCGGCTCGATCATGTCTACTACGCAAC		regulatory_region_variant
Affx-1285298617	AX-643822867	1A	252095271	A	G	1A	----	----	1A									AX-643822867	Generic			Skim Sequence Derived		TTCGAGCCGCCCCCACGCAAAACTCGCATCGAGCT[G/A]CCGGGCTTCGTCGGCACGCCTCCGCTGTGGCTCGC		regulatory_region_variant
Affx-92798476	AX-94945494	1A	252283881	T	C	1A	----	----	1A	AX-94945494	AX-94945494	BA00578157					AX-94945494		Generic			Existing Axiom Array			CACTGGCACTAGTGTTAAGATATTTAGTTTGAAAGATCTGACGTTAACCT[Y]GGCTGTCAGGGAATTTGGCTACTGAGCTCTGATATGGCTGCCACTAGAGC	No Data
Affx-1285291856	AX-643810543	1A	253013454	C	G	1A	----	----	1A									AX-643810543	Generic			Skim Sequence Derived		ATAGTTTTACGAAAACACTAACGCTCACATGTGTG[C/G]CAACATTGCAACTCGTCCACACAGTTGGATTATCG		downstream_gene_variant
Affx-1285316463	AX-643857481	1A	253260960	A	G	----	----	1A	1A									AX-643857481	Generic			Skim Sequence Derived		GGCATCAGGGGCCACATTGGCTTTAGGTGCTTCAG[G/A]ATTGGCTTCGGGAGCTCCATTGGCTTCAGGTGCAT		regulatory_region_variant
Affx-110018346	AX-643798496	1A	253362547	A	G	1A	----	----	1A									AX-643798496	Generic			Skim Sequence Derived		ACCACTTGGGGAGCTACTTGCTATTCCAGAGTCAC[A/G]CGCATACCAAACTTCTCAACTGAACTACACCGAGC		intergenic_region
Affx-92815056	AX-95253219	1A	253372955	A	G	1A	----	----	1A	AX-95253219	AX-95253219	BA00882759					AX-95253219		Generic			Existing Axiom Array			GACAACAACTTGGCTGCTGCATGAGAACTAGTGGCAGCAGATGCTTTAAC[R]AAGTCCACATTGTCAGATGAAGCAAGCTTAGCATGCATGCGCTGCAAGGG	upstream_gene_variant
Affx-92853003	AX-95226421	1A	253374038	T	C	1A	----	----	1A	AX-95226421	AX-95226421	BA00753081	BS00077978				AX-95226421		Generic			Existing Axiom Array			CGTCCATTCTGTTATCGCCATCATTACGGGCTTCGTCTTGCGGTTCATCG[Y]CGTTGAAGTCACTATCGTCAACTGATAAGTCTTCATTGCTAGGGGGTACC	upstream_gene_variant
Affx-1285320854	AX-643866362	1A	253404498	A	G	----	----	----	----									AX-643866362	Generic			Skim Sequence Derived		GAAACTTCCTTCCGGGGTGGAGAATCGAAGCCATC[G/A]TCGTCACCGAAGATCCTCTCATCATGGGAGGACCA		regulatory_region_variant
Affx-1285298624	AX-643823022	1A	253656153	A	G	----	1A	----	1A									AX-643823022	Generic			Skim Sequence Derived		TATACTACGCCAAAGCCCTGGCAGCATTTAAACAC[A/G]ACGTCTGCGACGAATGGCTTGCTCGACACCTCGGT		regulatory_region_variant
Affx-1285311257	AX-643847036	1A	254371116	T	C	----	----	----	----									AX-643847036	Generic			Skim Sequence Derived		TAGCTCGATGGTAACACAACCACAGCCCACGAAGA[C/T]AAAGAGAAGATGATCTCAGATCACTTCAATGCGGT		upstream_gene_variant
Affx-1285291863	AX-643810557	1A	254371134	A	G	----	----	1B	----									AX-643810557	Generic			Skim Sequence Derived		ACCACAGCCCACGAAGACAAAGAGAAGATGATCTC[A/G]GATCACTTCAATGCGGTTCTGGGCTCTTCAGACTC		upstream_gene_variant
Affx-93145446	AX-95679450	1A	254385046	A	C	1A	----	----	1A					TaDArTAG007365				AX-95679450	Generic			CIMMYT Nomination from DArT TAG for TaNG		TTTTGAGCAGTGTGGACATTGTTTGTACTTCTCCC[C/A]GCTTTTGTCGCAAGGGATGCTCTTGGTGTACTGAT		No Data
Affx-111082843	AX-111347238	1A	254792166	A	G	1A	----	----	1A									AX-111347238	Generic			Skim Sequence Derived		GCCAACAAACGGGCTACCTCTTCACCTATAGCCTT[A/G]CATCTTGCCTCGTTGAAACGGCAGAGGAACTGTCG		regulatory_region_variant
Affx-1285298631	AX-643822894	1A	255092834	A	G	----	----	1A	1A									AX-643822894	Generic			Skim Sequence Derived		AAAAGGACAAACAACTAGATGTGGCCTTGGTCCCA[G/A]CAAAGATCTCCGTAGTTCACTCATCATGAGAACCA		intergenic_region
Affx-92650922	AX-94452312	1A	255487912	C	G	1A	----	----	1A	AX-94452312	AX-94452312	BA00392865	BS00010406				AX-94452312		Generic			Existing Axiom Array			GGATGGATGGGTTGCGTATGAGGAAAAGCAGGGTCCTCAGGGAGCAATGG[S]CATGCAAGTTTCTTTTACCCGAGGCCGTTATTTGATGAATTAATGAGATT	No Data
Affx-92742126	AX-94631437	1A	255848572	T	C	1A	----	----	1A	AX-94631437	AX-94631437	BA00403575							Generic			Existing Axiom Array			GTTTGTTGGGCATTGCTGCGGTTGAGAGGGAACAATGGAGATAGAGATCA[Y]GGCTTACCAAGATTTGAGTGGGGGATGCGACCTGTAAATTCTTTCTATTG	No Data
Affx-92769666	AX-94923976	1A	256679478	T	C	6A	6A	----	6A	AX-94923976	AX-94923976	BA00518036							Generic			Existing Axiom Array			ATGCAGATCATCAACAAGTTCTCACAACATTGCTCATCAGGCTCTAAACT[Y]TGAATTTGAGTGTGTCCTCTGCTGTAATTGTTCAGCTCATAGAGATAGCC	No Data
Affx-92743681	AX-95630396	1A	256697068	A	G	----	----	----	----	AX-94480432	AX-95630396	BA00547571	BS00077504			BS00077504_51			Generic			Existing Axiom Array			CACCATCAGCCAGATGAAAATTTTATGCTTGAACCTGCTAGAGGAAGACC[R]GATCATTTTGAAGAATGGATGTCCTTCCTCATCTCCCATCAGATTATTGT	regulatory_region_variant
Affx-1285316474	AX-643857504	1A	256806232	T	G	1A	----	----	1A									AX-643857504	Generic			Skim Sequence Derived		TGGCCCACCTAAAACATTGGAACCACAGTTGCCTC[T/G]AATAGACACACTGCAGCATAATATGCTCAACAGAA		regulatory_region_variant
Affx-92635515	AX-94900052	1A	257558172	T	C	----	----	----	----	AX-94900052	AX-94900052	BA00451222					AX-94900052	AX-94900052	Generic			Existing Axiom Array			CTTTTTGGCAAACCAATCAAAATGGAAGGGATGAACAATGTTCTGACGGA[Y]AGGGAGAGCGCAAATGAAGTGTATTTACATATCAAATCAGAAGTCGAGAA	No Data
Affx-1285311267	AX-643846765	1A	257978494	A	C	----	----	----	----									AX-643846765	Generic			Skim Sequence Derived		AACCCTAGCCCAGATTGAGGCCCTCACGGTGCTGG[C/A]TGCTGCTCCAGGAGTGAGGGCGACTGTGGTTGGTG		intergenic_region
Affx-1285291876	AX-643797891	1A	257985947	A	G	1A	----	----	1A									AX-643797891	Generic			Skim Sequence Derived		AGGATCACTCCAAGATCGTTGATCTCGTCCACCAC[G/A]TCTGCCTGTGCCTGGATGGCCTGCCTCTACAGGCC		regulatory_region_variant
Affx-92686421	AX-94626481	1A	258162294	A	C	----	----	----	----	AX-94626481		BA00379817							Generic			Existing Axiom Array			CGTTGATGGTGGCGGCGGGGAGAAACAGAGGCCGGAAGTGGCGATGCAGC[M]ACCTGCTACAGTAGGCGCAGTAGAAGTTCATCCTTGATGTTCCCTCCAAA	No Data
Affx-92720525	AX-94654125	1A	258740940	A	C	1B	----	----	----	AX-94654125	AX-94654125	BA00512726	BS00049763				AX-94654125		Generic			Existing Axiom Array			AAATAATTGTCCTTCCTCCTTCGTTTCGTTTCTGTACAGGTTGC[M]TGTGACGCCATTCCGTGTAAAGCATGTCCAAGTGAGGGTGAAAATGATATCGGAAA	No Data
Affx-92948341	AX-94886504	1A	259380556	T	C	----	----	----	----	AX-94886504	AX-94886504	BA00413503							Generic			Existing Axiom Array			GGACGAGCGGATCTATGGCCAGGAATGCGGGATGACCCTTGGTTGACGTC[Y]GACAAGCGTTGTGCGTCCCTTGATGGGTGTGGTGCTGGCTGTAGAGTACA	No Data
Affx-1285298642	AX-643823056	1A	259593858	T	C	1A	1A	----	1A									AX-643823056	Generic			Skim Sequence Derived		TTGGCTCCACAAGATTTATAGGGAGTTGACTACTG[C/T]AGGATGCATATATGCGGAGAGAGTGCGTTTCGCCG		regulatory_region_variant
Affx-92744724	AX-95167291	1A	259994871	T	C	1A	1A	----	1A	AX-95167291	AX-95167291	BA00472354					AX-95167291		Generic			Existing Axiom Array			GAAGAATGCCAACTCAGCGTGCAATGTGGTTTTGACACGTGATATGTTCA[Y]GCCTTTGCTCTTGATAAAAAGTGTGATTATAACACTAACAACATGGTTTC	No Data
Affx-1285316488	AX-643857533	1A	260530732	T	C	----	----	----	----									AX-643857533	Generic			Skim Sequence Derived		GCATCAAGGGGACAGCCCTAAGAGCCTGGCGTCCT[C/T]GAGGAGTGGCTCCTTAAGCCTTCAGCGGCCCCTCC		regulatory_region_variant
Affx-1285298649	AX-643822924	1A	260659048	T	C	----	1A	1A	1A									AX-643822924	Generic			Skim Sequence Derived		CGAGTCCCAATTTTGGGCGTAACCTTTCTTTAGAT[T/C]ACTACAACAGATAAGCCAGGTCCGTCAAATGGTGT		regulatory_region_variant
Affx-1285320874	AX-643865901	1A	260693753	A	G	----	----	----	----									AX-643865901	Generic			Skim Sequence Derived		ACTGGGTCAGCATGAACTCCCACGAGATGGCTGGC[G/A]TCAAACAAGGCTGGAACGATATAGTGCTCGTCAAC		regulatory_region_variant
Affx-109546327	AX-111261990	1A	260765648	T	C	----	----	----	----									AX-111261990	Generic			Skim Sequence Derived		GTCGAGGTCAACCGTGAGATCCGCCCGGAGGAGCT[T/C]GTAGACGGCACGCCCATCCTCCGACAACTTCTCCA		regulatory_region_variant
Affx-92933514	AX-94480929	1A	260835882	A	G	1A	----	----	1A	AX-94480929	AX-94480929	BA00550187	BS00095250				AX-94480929		Generic			Existing Axiom Array			CCTTGTACTGGTCATTTTGCTTTAGTATATCACGCGTTTGCTATTTGTTT[R]TAAGTTTCCTGACCTTTTGTTCACTCTTCGTCGATCTTTGTAACATTTGA	regulatory_region_variant
Affx-92815276	AX-94982380	1A	261135977	A	G	----	----	----	----	AX-94982380		BA00681316							Generic			Existing Axiom Array			TCATCCAGATAGATCCTATTGCGTTGGAAAACTGGGTCATGTTTGTGTTT[R]TAGACTTGGCGAGCCGGTGAAACTATGTTGTAAAAACGGGTGAAAACATC	No Data
Affx-1285316494	AX-643857543	1A	261157762	A	G	----	----	1A	1A									AX-643857543	Generic			Skim Sequence Derived		GGCCGGTCTTGAAGGAGAACGAGGCGCGGGAGGCA[G/A]CTCGAAGCAGAGGGACGCGGCTCCAGACGCGGGAC		regulatory_region_variant
Affx-1285305262	AX-643800398	1A	261246545	A	G	----	----	----	----									AX-643800398	Generic			Skim Sequence Derived		AGGCCGGCGGCGGCATCAAGGGCATCGTCCATGGC[G/A]AGCGGCTAGGAGCGCGAGCAGGCGGGAGGAAGGGA		regulatory_region_variant
Affx-1285311286	AX-643847092	1A	261870562	T	C	1A	1A	----	1A									AX-643847092	Generic			Skim Sequence Derived		AGTGCCTGGGCCATTGCACTTGCAAACCTCGACCC[T/C]AGACGGGATCCGACCGCGAATCCATTTCCACATGA		intergenic_region
Affx-1285298655	AX-643822935	1A	262004267	T	C	----	----	----	----									AX-643822935	Generic			Skim Sequence Derived		ACCTTTCCAGATGCGTCCACTTGGAGCTCCGACTT[C/T]ATCGAGGAGTCGGTTGTAGCGTACTTGTCGGCTAT		regulatory_region_variant
Affx-92751004	AX-94701193	1A	262841115	A	G	----	----	----	----	AX-94701193		BA00742851							Generic			Existing Axiom Array			TTCCAGAGTGGGTTGATTTCGACGCTGAAGCTAGGCACTTCACCGCGCGC[R]TCTTGGGGGAGAATGTGGAGGAGATTGCAGAGGCCACTCCCCCATCCTCT	No Data
Affx-109702209	AX-111705951	1A	262942174	T	C	1A	----	----	1A									AX-111705951	Generic			Skim Sequence Derived		GCCTTGTGGACAGCCATTAACAAGACTGTCTTCCG[C/T]GATGAGCCTGACCAGGTGAGCTGGAAATGGATGGC		upstream_gene_variant
Affx-1285316500	AX-643857931	1A	263374225	A	G	----	----	----	----									AX-643857931	Generic			Skim Sequence Derived		GGCTGCGCGAGCCATCCGCCATGGTAACAAGGAGC[G/A]CCAGGCTGGAGCGCCGGAGAGGACGAAGGCGGAGT		regulatory_region_variant
Affx-1285298661	AX-643822945	1A	263409091	A	G	1A	----	----	1A									AX-643822945	Generic			Skim Sequence Derived		AGCACTGGACATGGCGGCCAACATGAGGCGCAACC[G/A]GATAAGCGCTCGAAGGGCAGCCTCGGGAGCGCCAA		regulatory_region_variant
Affx-88394171	AX-94639099	1A	264213848	A	G	1A	----	----	1A	AX-94639099	AX-94639099	BA00440269	BS00106320				AX-94639099		Generic			Existing Axiom Array	Public Nomination		CCACCCGGCCGGCCGGCGCCTCACTTAAGAGTACGTACTACTGTGGCCTG[R]AGCATTATATCGTGCTTGTTGCTCTAGTGAATGAATAAATAAATGGATGG	3_prime_UTR_variant
Affx-88746893	AX-94980536	1A	264213905	C	G	----	----	----	----	AX-94980536		BA00676211							Generic			Existing Axiom Array			TGGATGCTCAACGCCACATCGCCTGCCAAGATCATGTTGCCCACTGAGGC[S]TGAGACCCACCCGGCCGGCCGGCGCCTCACTTAAGAGTACGTACTACTGT	synonymous_variant
Affx-1285320889	AX-643865930	1A	264969925	C	G	----	----	----	----									AX-643865930	Generic			Skim Sequence Derived		AGTCCCAGGTAATGATCGTGCTGCTTTCATGTGCA[G/C]GCAGCGGACAGCCTAGTGGCTGGTCGGACTGCTGA		regulatory_region_variant
Affx-92323007	AX-94646578	1A	264982935	T	G	----	1A	----	1A	AX-94646578	AX-94646578	BA00476605	BS00010416						Generic			Existing Axiom Array			TGCGGGCATGGGATCCGTAATAAAGTGGCATATTGTGCGGCGGCTTCTTT[K]CGTGAGGTAGATGGTGGGAGAAGTAGGACGTGGGCGTCTGCCCTAGAAGA	regulatory_region_variant
Affx-92160456	AX-94794886	1A	264986412	T	C	1A	1A	----	1A	AX-94794886	AX-94794886	BA00157169	BS00025517						Generic			Existing Axiom Array			CGTGGACGAAGGCCGACGCGGAGGCACGGGACTCGTCTCCACCAGATCAG[Y]GGCCATGGCAATCGTGCATCCGAAGCTCCGCGGCCCGGCACCATGCCTTC	regulatory_region_variant
Affx-1285316505	AX-643857940	1A	265045128	A	G	----	----	----	----									AX-643857940	Generic			Skim Sequence Derived		CTTTTCTCTTTTTTTTGGATTATCAGGTACTCGTC[G/A]TAGTACAGAAATTATTAAATAATTACCTCAAGAGC		upstream_gene_variant
Affx-92828307	AX-94903309	1A	265645848	C	G	----	----	----	----	AX-94903309		BA00460411							Generic			Existing Axiom Array			ACCCCTGACTCGATCGACTAGTACATATAGTACTCTAGTAGTGCTTCTGG[S]CGTTGGTCATGGACTCGGCGATGCCCTTGGAGAGGCAGTAGGCGACGGAC	No Data
Affx-1285311306	AX-643847134	1A	267140397	T	C	----	----	----	----									AX-643847134	Generic			Skim Sequence Derived		CCCTGACCACGGTAGGGACCGACGCGCGGCGCCTC[C/T]TGCGCAAGAATGCGAAGGCTCTGAGCACCACGCGA		regulatory_region_variant
Affx-1285298675	AX-108760834	1A	267157677	A	C	----	----	----	----									AX-108760834	Generic			Skim Sequence Derived		AAGAGATACTGTTAACAACCTAACGATATCTTCCT[C/A]GATCTATCACTCTCACAGATGAACTCAGATAGCAA		downstream_gene_variant
Affx-1285291914	AX-643810610	1A	267171329	A	G	1A	----	----	1A									AX-643810610	Generic			Skim Sequence Derived		CATCGGTGCCCGAGTGAATGAGATCCGTGACGAGC[A/G]TTGGTGCGGCTGTTGAGAGGAGCGGCACTGTCATG		missense_variant
Affx-1285291921	AX-643810668	1A	267793593	A	C	----	----	----	----									AX-643810668	Generic			Skim Sequence Derived		ATAGGCGTCGTCGCGGGATAGGCCGCCAGAGGAAG[C/A]CGATGAGAAGGCTATGCGCGTTGGCGTGGAGAGGC		upstream_gene_variant
Affx-92634815	AX-94677043	1A	268123712	A	G	1B	----	----	----	AX-94677043	AX-94677043	BA00624673	BS00025884	TaDArTAG007912	TaDArTAG007912		AX-94677043	AX-94677043	Generic			Bristol Axiom nomination for CIMMYT DArT TAG			AAAATCGTATTGCCATGGCGGTTCAGTAGAATGGTGCATTCGGGGGGCGC[R]GGCTGCCACCGGTGTGGTTTGTGGCCAGGTGGATCCGCCCCAATTATCGT	No Data
Affx-1285311313	AX-643847148	1A	268146084	T	G	----	----	----	----									AX-643847148	Generic			Skim Sequence Derived		GTCGCGATGCCAGTTATCTTCTGTCGATCTCCATA[T/G]GCATCACCAACACATAGCTAGCTTAGTGGCTAGCG		regulatory_region_variant
Affx-1285298682	AX-643822986	1A	268253005	A	G	1A	----	----	1A									AX-643822986	Generic			Skim Sequence Derived		ATCTGCTGAAGACGAAGGTACTCGAGCGCAGTACA[G/A]CTGCGGAGTAGCGGTTCCATAGCCTTCTTCGAGAT		regulatory_region_variant
Affx-1285305288	AX-643835401	1A	268394382	T	G	----	----	----	----									AX-643835401	Generic			Skim Sequence Derived		TGATATGGGCCGGACTGATGGGCCGTGAAGATACA[G/T]GATAGAAGGCCGTCCCATGTGTCCGGATAGGACTC		regulatory_region_variant
Affx-1285320899	AX-643865948	1A	268571008	A	G	----	----	----	----									AX-643865948	Generic			Skim Sequence Derived		GCGCGAGACCGTCCCTCCCGCGCGGCCTACTGACC[G/A]TTGTGCACCCGCCTCCGGCTTGCCATGCACTTGGC		regulatory_region_variant
Affx-92752158	AX-94843515	1A	268925666	T	C	----	----	----	----	AX-94843515		BA00293092							Generic			Existing Axiom Array			TCAGGGCTCCGGGCGAAAACCCTTGTATGTCTTCTTAGGCTCAGCGACTG[Y]GGTGCATTGTGTCGTCTCCCTCTTGCGGGTGTCTTCCTAGAAGCTCAGGT	No Data
Affx-92773834	AX-94615593	1A	268925964	A	G	----	----	----	----	AX-94615593	AX-94615593	BA00326882					AX-94615593		Generic			Existing Axiom Array			GGATGCCAGAGCAGCGGCCCCGGAAGGTGAGGCTGCGCGGATGGCTTTAC[R]GCGAGCAAGCGAGGGGAGTGGTGGCGGGTGATCCTGGTGTTATCATGGCT	No Data
Affx-1285311319	AX-643847160	1A	269443502	T	G	1A	----	----	1A									AX-643847160	Generic			Skim Sequence Derived		TCGGGGGAGCCGCCGCAGGGCACGTCCGCTCGCGT[G/T]GCTTGGCGGAGATGGCGTAGAGGTCAGCTGCGGAG		regulatory_region_variant
Affx-1285298689	AX-643822998	1A	269575698	A	G	1A	----	----	1A									AX-643822998	Generic			Skim Sequence Derived		AATAGGTGTCCGTCTCTAGCTCCTGCACCAGTCTC[A/G]TTAACGCCCAACGTGATGGACCCGGACTGGAGACA		3_prime_UTR_variant
Affx-92876124	AX-94705481	1A	269581046	C	G	----	----	----	----	AX-94705481	AX-94705481	BA00763634					AX-94705481		Generic			Existing Axiom Array			TGGTTACAGTGCAGATAGCGCTTTTGTCTTCTGGTATGACGATGGCATCA[S]GGTATGGGAGAGAACTGCATGGTTACATACAGAAAACTGGCCTGATGGTT	No Data
Affx-1285305301	AX-643835425	1A	270831656	A	G	----	----	1A	1A									AX-643835425	Generic			Skim Sequence Derived		AACGCAAGAAACTCCAAATCTCATTCCAAACGACA[G/A]CAAGTTGGGTTACAGAAAGAAGGGTGAAATCAAAT		regulatory_region_variant
Affx-1285298696	AX-643823164	1A	271617795	T	C	1A	----	----	1A									AX-643823164	Generic			Skim Sequence Derived		TCTCCTGGTCTCCACAAAATCGGGACACAACTATC[T/C]GGAGAGGTCTCAGGTCCACCTTGCGTATGGTTATG		regulatory_region_variant
Affx-92803823	AX-86177877	1A	272313241	A	G	1A	----	----	1A	AX-94489004		BA00595221	BS00021730			BS00021730_51			Generic			Existing Axiom Array			CATGTCCCGGTTTATCCTTGATACATTGTTGGTAACTCATCTCCCAGTCT[R]GATCCATAACATTTTGCCCTTCACAGCCCCTTTATAGTCTTGACGTACTG	regulatory_region_variant
Affx-92740311	AX-94399869	1A	272316170	A	G	1A	----	----	1A	AX-94399869	AX-94399869	BA00103163							Generic			Existing Axiom Array			CGCATGTTTGCTTTGTTTCGTTCATGCACAATCTGGTATGGTTTCCTGTT[R]TCGCTTCCGTCGAGCCTTGGGTCCGTCTCTCCTTCTCATTGAGCCTACTT	regulatory_region_variant
Affx-1285298703	AX-643823025	1A	272615037	T	C	1A	1A	----	1A									AX-643823025	Generic			Skim Sequence Derived		GTTCACTACTTCTGCCATGATCTACTTGAGCCACA[C/T]GACCAACCTAATGATTGCAAATTGCTGAATCAAGC		downstream_gene_variant
Affx-1285291941	AX-643810659	1A	272989301	T	C	----	----	----	----									AX-643810659	Generic			Skim Sequence Derived		TAAAGTTTCATCAATGAAAATATCTTAGAGGATCT[T/C]CCAATGTACCATCTATCTCTTCATCTAAGTCTGTT		upstream_gene_variant
Affx-1285311333	AX-643846890	1A	273110038	A	G	----	----	----	----									AX-643846890	Generic			Skim Sequence Derived		AAACTGAGGGGGTTCAGCACACTCGCCGAAGCACT[G/A]GCGTAAATGGCATGCAGCTGCCGGGTCGTGACGGA		regulatory_region_variant
Affx-1285320911	AX-643865973	1A	273226622	T	G	----	----	----	----									AX-643865973	SSP			Skim Sequence Derived		TAGTCTCTGTCCTCTTCGCCATCGTGGCCTTCGCC[G/T]CCTTCTTCGCTGCGGTGGCCTTCATCGCCCTCGTC		regulatory_region_variant
Affx-1285311339	AX-643846902	1A	273243440	T	C	----	----	----	----									AX-643846902	Generic			Skim Sequence Derived		AGGCCCAAAAGTGTCACGGGCCATTATCAGATGGG[C/T]TGTAAGCAGGTCGGATTAAACACAGGCTGTAATTA		regulatory_region_variant
Affx-1285316538	AX-643857628	1A	273704772	A	G	----	----	----	----									AX-643857628	Generic			Skim Sequence Derived		AGGCTTTCCCTAGTAGTGGACGCCCATTCTCAACT[G/A]CACTGCTTTCTTCCTCAGGCCCTTGGCTAGTATGT		intergenic_region
Affx-1285305315	AX-643835452	1A	274104487	A	G	----	----	----	----									AX-643835452	Generic			Skim Sequence Derived		GAGCATCCCCGTCACAAAGTCTCTCTTGAACAATA[A/G]AGATTGCTAGAGCACACTGATGTCATCGTGAGAAC		regulatory_region_variant
Affx-92891910	AX-94546756	1A	274108544	C	G	----	----	----	----	AX-94546756	AX-94546756	BA00913744					AX-94546756		Generic			Existing Axiom Array			GGAGGATGTGGCAGCTGCTCTCAATTGATTCATATGGTGAGTTGACATGG[S]CACATCACAGTCTGACATGGAGGCAAATCTACCTGTCGATGCATGAACAG	No Data
Affx-92695193	AX-94561365	1A	274784684	A	C	1A	----	----	1A	AX-94561365	AX-94561365	BA00061843	BS00071378						Generic			Existing Axiom Array			TTCCCTATCAAAGGTAAGGGCCATTCACAATCTCACATAATGTACACACT[M]AGCAATGTTTAACTATTTATTTTCTTTGTGCAAATTATTAGCTAAAGAAA	downstream_gene_variant
Affx-92515714	AX-94781823	1A	274785621	T	C	1A	1A	----	1A	AX-94781823	AX-94781823	BA00120942	BS00048887			BS00048887_51			Generic			Existing Axiom Array			GAAGTGGAGGTAGGAAACCTGTCACTCGGAGTGATCTGTTCAGATGTTGG[Y]TTCAAACGTGGTGTGAGCTGGTACGTGGAAAGGGCCTTCTATGGCTATAC	downstream_gene_variant
Affx-92585718	AX-94881362	1A	274785821	A	G	----	----	----	----	AX-94881362	AX-94881362	BA00399084							Generic			Existing Axiom Array			TGTGGGCTTGTATAATCTTTACGAGAGCATCTTTTTCTTTGCCCCTAACC[R]TGTATGGTTGGCATGGAAGTTTCTACCCTGTCTGAACAAGTTGGTCATGG	No Data
Affx-1285316544	AX-643857639	1A	274805255	C	G	----	----	----	----									AX-643857639	Generic			Skim Sequence Derived		GGAGGCGCGGGACCAGCAGCGTCATGGTACTCACG[C/G]CACCATGCGCTCGCTGGATCCGGATCACGCTGGTG		regulatory_region_variant
Affx-1285320921	AX-111288810	1A	274836122	A	G	----	----	----	----									AX-111288810	Generic			Skim Sequence Derived		CTGAATTTTACATGGTATCAGTTTAGGTTTCGATC[A/G]CTTTCGCTCTGTGCCAATCATCCTCGACCCTGATG		regulatory_region_variant
Affx-1285305322	AX-643835466	1A	274966677	C	G	----	----	----	----									AX-643835466	Generic			Skim Sequence Derived		AAACTTATCCAAAATGACCCGAACCATTCCGGTGT[C/G]TGAATGTTACCTTCCATTATATGAATCTTTACCTC		regulatory_region_variant
Affx-110248132	AX-109445371	1A	275765978	A	G	1A	----	----	1A					TaDArTAG000648	CIMDArTAG00648			AX-109445371	Generic			CIMMYT Nomination from DArT TAG for TaNG		AACTTGACAAATTCATGAATTCCTGCAGCAAGCCA[A/G]CAACTGCATTGTTTCCTATGATCCATTGAGAGGCA		regulatory_region_variant
Affx-1285311345	AX-643846913	1A	275769228	T	C	1A	1A	----	1A									AX-643846913	Generic			Skim Sequence Derived		GCCGCGGCAATACCTCCTGCCAACCTCCACATGTC[C/T]CGTCCGATCGAGTAGCCGGAACCGAGGATTTGGTA		downstream_gene_variant
Affx-1285291955	AX-643810734	1A	275769236	T	C	1A	1A	----	1A									AX-643810734	Generic			Skim Sequence Derived		AATACCTCCTGCCAACCTCCACATGTCCCGTCCGA[T/C]CGAGTAGCCGGAACCGAGGATTTGGTAGCCGGCGG		downstream_gene_variant
Affx-1285298717	AX-643823053	1A	275928679	T	C	----	----	----	----									AX-643823053	Generic			Skim Sequence Derived		TTCGGCCAAGGAGCTGGCTGCGCAGGCGATCTCCA[C/T]GCTGCGCAGCGCATCGACGCAAGCTTCATCTGGCG		regulatory_region_variant
Affx-88744276	AX-94581406	1A	276322736	T	C	1A	1A	----	1A	AX-94581406	AX-94581406	BA00159115	BS00062969			BS00062969_51	AX-94581406		Generic			Existing Axiom Array			GTCCTGTGGCGGCACGAAGCGAAGGTGCGTCACAATTTCCCAGGTAGCAT[Y]GTATCTGGCACGACTACCAGTAGACAAAGAAACAAATTGTATGAAATATG	upstream_gene_variant
Affx-92763870	AX-94863013	1A	276326011	A	C	----	----	----	----	AX-94863013	AX-94863013	BA00347629							Generic			Existing Axiom Array			CATCATCCATGGTGTAGATGTTGTTACTGCAATCTCGCGACGGGTGGGTT[M]TCTTCATCCTCTCCAGTGAGTTCTACAACGAGCAGCTGCTATCGCTCAAT	No Data
Affx-1285316550	AX-643857652	1A	276629231	A	G	1A	----	----	1A									AX-643857652	Generic			Skim Sequence Derived		CATGAGGCGACGGACGCCGAGTGAAATGGCCACGC[G/A]CAAGCCATATAAACGTGCTTCGTATTATGCCTCGT		regulatory_region_variant
Affx-92833665	AX-94737328	1A	276859966	T	C	1A	1A	----	1A	AX-94737328	AX-94737328	BA00919907							Generic			Existing Axiom Array			ATTTTTGTTTATAGTAGATGCAGAACTGAGACTTACCCAGGTTGTGAGAG[Y]TGGTGATGATTCTATTAAAAGTCCCTTGTTACCTGCAACGTTTGTCTCTG	regulatory_region_variant
Affx-1285311352	AX-643847228	1A	276865280	T	C	----	----	----	----									AX-643847228	Generic			Skim Sequence Derived		TTCCACCCGAGATCGATCAACCCAGCCAATAAACA[T/C]GAGGCGCGAGCCCACCAGTCATTGGACGGCAGAAA		regulatory_region_variant
Affx-92176992	AX-95000543	1A	277078096	T	C	----	----	----	----	AX-95000543	AX-95000543	BA00731689					AX-95000543		Generic			Existing Axiom Array			TATGCTTTGGTAAGTTGGTATAGCAGCATCAGTATCTATTCTTTCCCCTT[Y]GGGGTTTCTCCTACAATGATGAGAATTGCTCGATGATGAAAGTAATGGTG	No Data
Affx-92713413	AX-95001661	1A	277637902	T	C	----	----	----	----	AX-95001661		BA00734869							Generic			Existing Axiom Array			TTCTCATCGGGTGAGCTGATGAGGGATATGGGACTGCCGCAGGGTGGAAA[Y]GAGCCAACAAAAATAGAAACGCAGTCAGCAAATGAGTGTGAAAGACTTGA	synonymous_variant
Affx-1285298731	AX-643823079	1A	278009705	A	G	1A	----	----	1A									AX-643823079	Generic			Skim Sequence Derived		TCCTCGTCCTCCTCTTCCTCCTCCTACCCGTCCCT[G/A]CGGGAATCACCACAAGACACGTCCACCGTTGTCGT		regulatory_region_variant
Affx-92296997	AX-86184188	1A	278145448	A	C	1A	1A	----	1A	AX-95210665		BA00683686	BS00013801						Generic			Existing Axiom Array			GCCGTCTGGCTGACATGTTTGGCATCGAGAAAGAAGAAATCATAAGCCAT[M]TCCGTTACCGTGACACGGCTGGTGCTGTCATGCACACTGGTGGATTACCG	missense_variant
Affx-1285311359	AX-643847241	1A	278664768	A	G	----	----	1A	1A									AX-643847241	Generic			Skim Sequence Derived		GTCTGATTCACCTGGTGGCAAAGTTGTTCAGCAAA[G/A]TCCTCTCCCTGCGTCTTGCGCCTCGCATGAGCGAA		regulatory_region_variant
Affx-1285298738	AX-643823093	1A	279293372	A	G	1A	----	----	1A									AX-643823093	Generic			Skim Sequence Derived		TGAAGCAAGGGACGCTCCCAAAGAAGGAGGAGGAC[G/A]CGGAGCGTGTAGCTCAACAGGCTACGTCATTCTGC		regulatory_region_variant
Affx-1285291976	AX-643810729	1A	279730250	T	C	----	1A	----	1A									AX-643810729	Generic			Skim Sequence Derived		CTTGCTGGTGCCATAGAAATTTGTTAATTTGCATT[C/T]CACGTGTGTTGCATGTTTGATGTAGTTGGTGATTC		upstream_gene_variant
Affx-92124118	AX-95232790	1A	279825295	A	G	----	----	----	----	AX-95232790	AX-95232790	BA00784374					AX-95232790		Generic			Existing Axiom Array			AGGGACACGGCCATCTCCAAGATCATCACAGAGTCTAGCAAAGACATCTT[R]CTCGTACCCCGGTTCACCACACTCCGGAACAGCAGCATTGCTGCCCGATC	No Data
Affx-92780646	AX-94585817	1A	279830705	T	G	----	----	----	----	AX-94585817	AX-94585817	BA00180766		TaDArTAG007913	TaDArTAG007913		AX-94585817	AX-94585817	Generic			Bristol Axiom nomination for CIMMYT DArT TAG			AGGGGATCAAGATCATTCATCCATCTTCAGAACCATACATTGGGCGTGAC[K]CAGAATTTGAAGGTATGGCTCGTGGAGAAAGTGCAGTGAACAACAAAGAA	No Data
Affx-92878897	AX-95219975	1A	279832223	A	T	----	----	----	----	AX-95219975	AX-95219975	BA00722134							Generic			Existing Axiom Array			CTCGGAGGAGGCAACCGCCCTAGGAGGGGCGGTGCACGGGCACGGCTAGC[W]TGGTGGTCGTGATGTTGTTCCGCGACTGGTTCGCCTTCGGGTCGGCGCCA	No Data
Affx-92329488	AX-95182518	1A	279832345	T	C	1A	1A	----	1A	AX-95182518	AX-95182518	BA00546827	BS00107244						Generic			Existing Axiom Array	Public Nomination		ACCTTGCCCTCGTTCCCGCGGTGACGGACTACCCCCCAAGATGAATGGCC[Y]CTTCAATTCGAAGCCACCGACTATGCCATGCGCGAGCTCGTCATCTATGT	No Data
Affx-92568940	AX-94434760	1A	279832415	A	C	4A	----	----	----	AX-94434760		BA00295557							Generic			Existing Axiom Array			ACTATGCCATGCGCGAGCTCGTCATCTATGTCGACCTCCACTCTGGCTCA[M]GTGGCGCCGACGCCAAGCGGGAGAAGAGGATAATGCCCAACTCATTTGAT	No Data
Affx-92114442	AX-94593087	1A	279839562	A	C	----	----	6B	----	AX-94593087		BA00216153							Generic			Existing Axiom Array			GACTCCTCGGTTAACAGTTTGTCGTGTACTCTCAAAGAGTTTGATCTATC[M]GTTCCATTTGATGCTGAAGAAATTGTAAAGTGCAGTGCAACTAGGACCGC	No Data
Affx-92837112	AX-95163312	1A	279839865	T	G	----	----	----	----	AX-95163312	AX-95163312	BA00452868							Generic			Existing Axiom Array			CTATATAACCTGCTGCCACTTTCCTAAGTTTGATCTGCTTCTAAATCCAT[K]GTTTATCCTGGCTTACTGCTGCCTAATATGCACGTGATAGTATAAACAGG	No Data
Affx-1285316563	AX-643858057	1A	280707649	A	T	----	----	----	----									AX-643858057	Generic			Skim Sequence Derived		TGAGGAGAAGGCTGGCAATGGGAAGAATAGTGGCA[A/T]TGCAAAGGGACAACAACATAATACGGTTGGTCAAG		regulatory_region_variant
Affx-1285316568	AX-111043890	1A	280847200	A	G	----	----	----	----									AX-111043890	Generic			Skim Sequence Derived		GCTTTGGCTCAACCCCTCCAACCAAATATAGATTT[A/G]TGCCAACAACTAAGAATTGGCTCAACAAATCATGT		regulatory_region_variant
Affx-1285311371	AX-643847267	1A	281459116	T	C	----	----	----	----									AX-643847267	Generic			Skim Sequence Derived		GAAATGTCTAAAAGAGGAAGAGTTACCAGTCAGAG[C/T]GCTTTAACTCGACGGAACCGACATGGAAGGGCATT		intergenic_region
Affx-1285320940	AX-643866036	1A	281487353	T	C	----	----	----	----									AX-643866036	Generic			Skim Sequence Derived		CCCTTACGAGAGCCGTGTTGCCAAACCACTGGATT[C/T]GTCTCCGGCAACGGACTTCGAGCCGCCTGCATTCG		regulatory_region_variant
Affx-1285291983	AX-643810790	1A	281646550	A	G	1A	----	----	1A									AX-643810790	Generic			Skim Sequence Derived		ATTGGAAAATAACCGTCTTCACTCTTAACCACCGA[A/G]GGGAAATAAACCGTCCCATGCCATTTATCATAATC		regulatory_region_variant
Affx-1285291990	AX-643810805	1A	282543560	T	C	1A	----	----	1A									AX-643810805	Generic			Skim Sequence Derived		ATGTGCGTGCATGCGATCATAGAAATGAGTGTATG[T/C]ACATGTGTATGTACGAACGTTTGCGTTTGTACCAT		regulatory_region_variant
Affx-1285311376	AX-643846973	1A	282691935	T	C	----	1A	----	1A									AX-643846973	Generic			Skim Sequence Derived		ATGACCATATCCATACCAACCATCTCTTGACACCA[C/T]ATGGGCAACAAGGTTCTTCAACAATAACGCCTTCA		downstream_gene_variant
Affx-1285298750	AX-643823271	1A	282871966	T	C	1A	----	----	1A									AX-643823271	Generic			Skim Sequence Derived		GCGGCTACAACCGATCGCTATAAGATCTAAATGGC[T/C]CCGGGACCAGAAGCTAATGGTTAATTCTCATTCCA		regulatory_region_variant
Affx-92467709	AX-94779642	1A	284149533	T	C	1B	----	----	----	AX-94779642		BA00114965	BS00101839						Generic			Existing Axiom Array			AGCCTCCTGCTTATCGCAAGCTGCAGAGAACTTGCAAGAACAGGCAACGA[Y]ACTGCTTTTGTGAGTACATCCTCATTGAGTTGAATCAGTGTTACCAAAGT	No Data
Affx-92301164	AX-94845954	1A	284902256	T	C	----	----	----	----	AX-94845954	AX-94845954	BA00299898							Generic			Existing Axiom Array			TCGCCTACCAGGACTACGACTGGTCCTTGAACGCCTGAACCCAATTCTGT[Y]TCTGTCTCGACTCTGCGCATACGGCGACGGTACCTGGAGCTAGCAGTAGC	No Data
Affx-92933086	AX-95229487	1A	284902314	C	G	----	----	----	----	AX-95229487		BA00768010							Generic			Existing Axiom Array			GACCCGACCAAAGCCGGGCTCCTGACGCATCTCCTGAACGACGGCGGACC[S]ATCAGCATCGCCTACCAGGACTACGACTGGTCCTTGAACGCCTGAACCCA	No Data
Affx-92333202	AX-95172488	1A	284902973	C	G	----	----	----	----	AX-95172488		BA00498294							Generic			Existing Axiom Array			CCGTCATCAGGAACCGGCCAGCCGGCGGGCGCGGGCGCCGTCGACCGCCG[S]TCCTTCTTCACCGACTTCCAGTACGTCGTCGGCGGGTACCCCTACTCCCT	No Data
Affx-1285305361	AX-643835541	1A	284908893	A	G	----	----	----	----									AX-643835541	Generic			Skim Sequence Derived		AACGAGCTCTGTCGAGCATGGCGCCCAAGACGTCC[G/A]CTACAAAGTTAAACAGCAATGGCGAGGCTGGATCC		regulatory_region_variant
Affx-1285316577	AX-643857703	1A	285041983	T	C	----	----	----	----									AX-643857703	Generic			Skim Sequence Derived		GTCGGGTGGCATCCTTATCCTCACAGGGAGGTCCG[C/T]GGGATGGCCAGCGCATGGAAATCTGCGACACGGAC		regulatory_region_variant
Affx-1285298757	AX-643823284	1A	285061459	T	C	----	----	----	----									AX-643823284	Generic			Skim Sequence Derived		CGGACGGCGATGCGGTGATGGTCGATGCCGGCGCG[C/T]GAGGAAATGGGCGGCGGAGGTGAGCGTGGATGGCG		regulatory_region_variant
Affx-1285298764	AX-643823142	1A	285465430	A	C	1A	----	----	1A									AX-643823142	Generic			Skim Sequence Derived		AAGCGCGGTCGAGATCTTCACGAGTCGTCCAAGGG[C/A]AGCCATACGTTCTACACCTTCCACAACGTGCACAC		regulatory_region_variant
Affx-92849482	AX-94501945	1A	286008573	T	C	1A	1A	----	1A	AX-94501945	AX-94501945	BA00666675	BS00078724				AX-94501945		Generic			Existing Axiom Array			GTGACCGCTGCGTTGGCTTCCAAGCAGTCCAAGTTCGACAAGCCTTTCTC[Y]GCATCATTTTCGTTTAGTAACGAGTTCGTTTCTATGTAATCAAAGTGCTG	intron_variant
Affx-1285311386	AX-643847298	1A	286519775	A	G	----	----	----	----									AX-643847298	Generic			Skim Sequence Derived		CCGATGACGAGGTCAAAGGCAGCAAGGACGGTGGC[G/A]AGGTTATCGCGCTCTCCTCCGATGAGGAGATCAAA		regulatory_region_variant
Affx-1285305368	AX-643835854	1A	286598885	A	T	----	----	----	----									AX-643835854	Generic			Skim Sequence Derived		GACGGTTACTGCTCCTTCCGACGGAGTCACTTGCA[A/T]TCCTGCCACTACATCGTAACCTGGACCGCACCAAG		regulatory_region_variant
Affx-1285322990	AX-111211123	1A	286916144	C	G	1A	1A	----	1A					TaDArTAG007366				AX-111211123	Generic			CIMMYT Nomination from DArT TAG for TaNG		CACTCTGCGGCCGGCGTTGCCGCGAGCATCCAGGA[C/G]CGCGTCAAGGACATCCTCGTGGTCCTCGTCGGGAT		missense_variant
Affx-92519544	AX-94402495	1A	287311591	T	G	1B	----	----	----	AX-94402495	AX-94402495	BA00117182							Generic			Existing Axiom Array			TGCACCGTCCAGCCAGTGGATGCCTGTATCGACGACCTCTTTGCGCTTAT[K]GCACTCGTGGAGCAGATTGGTAGATTGAGTGGCTCGTCGTGTCACTGCTG	No Data
Affx-1285305373	AX-643835561	1A	287689966	A	C	----	----	----	----									AX-643835561	Generic			Skim Sequence Derived		TCCTTGCAAACCACCGCATCCGGCAATTGTACGTG[A/C]CGACGTTTGGCTCCAGCTTGTTCTCATTGATTTCC		missense_variant
Affx-1285311399	AX-643847019	1A	288357477	T	C	----	----	1A	1A									AX-643847019	Generic			Skim Sequence Derived		GTGCAAGACACCACCGTCGCAGTCGGTCGGTGGCC[C/T]GATGACACAAAGAGAATGGCAGAGGATCCGCTTCC		regulatory_region_variant
Affx-1285292017	AX-643810853	1A	288506065	T	C	1A	----	----	1A									AX-643810853	Generic			Skim Sequence Derived		CTGGCGCACCTCGGCTGCATGTCATCAACGTCCGG[T/C]TGGTCCTGAAGATCCGGGATACCTCCAAAGGCGAT		regulatory_region_variant
Affx-92182463	AX-94648151	1A	288871008	T	C	----	1A	----	1A	AX-94648151	AX-94648151	BA00484144	BS00024931				AX-94648151		Generic			Existing Axiom Array			CCTATAGATCCTGAGCCCCAAGGTTTGAGATCCTTACAAGGGGTGGAACC[Y]GAGGCAGGGGCATGCTGACAGGTGTAGGGTGCGTTTATTTGCACTTGAAT	3_prime_UTR_variant
Affx-92275647	AX-94606829	1A	289328365	A	G	----	----	----	----	AX-94606829		BA00283437							Generic			Existing Axiom Array			TCCTCGGACGCGGTATACTCATGATAGCTTCTACATCCGGATGTATAAAC[R]TTCTCTGAATCAATTGCATGTCCCACTGTCCTTCACCATCCATTAGATCC	No Data
Affx-92149621	AX-95184164	1A	289328472	A	G	----	----	----	----	AX-95184164	AX-95184164	BA00554931		TaDArTAG007914	TaDArTAG007914		AX-95184164	AX-95184164	Generic			Bristol Axiom nomination for CIMMYT DArT TAG			TGTCGCGGCCTCAGTCCCTCGTCTCTCCATCATCGCATGGTAAGCCGACC[R]AACTGAAAACAGTCCTGACCTCTCCCATGCCCAAGCCCAAAAGTCCTCCG	No Data
Affx-1285298778	AX-643823327	1A	289348183	C	G	1A	1A	----	1A									AX-643823327	Generic			Skim Sequence Derived		GTGGTTGTATAATTTTGTCTACTTGTAATGCGTGT[G/C]GTGGTTGTATGCATCATATTTATTCAAAGGCTACT		downstream_gene_variant
Affx-1285305380	AX-643835574	1A	289506114	T	C	----	----	----	----									AX-643835574	Generic			Skim Sequence Derived		CTGCTGCAACCGTTGACCCAGTATCGGCCAGCTCC[C/T]GCAACGTCTTCGCTCCCTGCTGCTTGTCGCCGCAA		regulatory_region_variant
Affx-92729168	AX-95021422	1A	289545602	T	C	1A	----	----	1A	AX-95021422	AX-95021422	BA00789978							Generic			Existing Axiom Array			TTGTACCTTGTTTATAAAGAAGTACCATGTACCGTCGGATAAGTGTATCA[Y]CATTCCGACTCAGTACAACCAATTAATATGGATCTGAGGGAGTGGAATTT	No Data
Affx-1285316601	AX-643857749	1A	290332021	A	G	----	----	----	----									AX-643857749	Generic			Skim Sequence Derived		ACTTGTGGGACACCTCTGTCAGCGGTTGCGCGGTC[G/A]TAGGTGGTTGTCGTGGTTACTGGCGCATGGGACAC		regulatory_region_variant
Affx-280152259	AX-643800073	1A	290336872	C	G	1A	1A	----	1A									AX-643800073	Generic			Skim Sequence Derived		GCTGCCCACGACGCGCTCCTATCTTCCCACCTCCG[G/C]TGCCTCGTCTCCGAGGGCGTCGTCTCCGAGGGCAT		synonymous_variant
Affx-92613895	AX-94608698	1A	290555517	A	G	1B	----	----	----	AX-94608698	AX-94608698	BA00292699					AX-94608698		Generic			Existing Axiom Array			TTGGGACGAGACATGCATGCAGATGGATGAAGTGCTATCAGGTGTGGCTG[R]GACCATAAAGAACTTTGCAGTGATCTACCTTGTTGACATCACCGAGGTTC	No Data
Affx-92303497	AX-94855147	1A	291730386	A	C	----	----	1A	1A	AX-94855147		BA00325467							Generic			Existing Axiom Array			TCAAGGGAATGGTATAGAGAAGAGAGGATGATGATAATACAAAGTGGGTG[M]GATAGTATGAGTGATTAGTGAAGGGGCATAGGCTTGGTACTACACCATCG	No Data
Affx-92245524	AX-94818544	1A	291730401	T	G	1A	1A	1A	1A	AX-94818544	AX-94818544	BA00223400							Generic			Existing Axiom Array			AGAGAAGAGAGGATGATGATAATACAAAGTGGGTGAGATAGTATGAGTGA[K]TAGTGAAGGGGCATAGGCTTGGTACTACACCATCGTACAAACAAGGAAGT	No Data
Affx-92272647	AX-94439447	1A	292077819	A	C	----	----	----	----	AX-94439447		BA00321295							Generic			Existing Axiom Array			ATTTCGGAATTGCCCTAATTGAGTAACATAACATGATAGATCAACCTGGG[M]AATACAAGAGTCCTGCAAGTTGCAACGTAGTCAAAGTATAATACAACTAT	regulatory_region_variant
Affx-92887595	AX-95247576	1A	292078306	A	G	1A	----	----	1A	AX-95247576	AX-95247576	BA00855654					AX-95247576		Generic			Existing Axiom Array			AGAGGTTTGTGAGTGCTGCTGCGGAGTCCAGTGTTTTGGGCTGGATGAGT[R]TGTATGTGATTCGTGGAGGGCGAGTTGTATAGTTCTTCCACTGGGGGGCT	No Data
Affx-1285323117	AX-94725051	1A	292078341	T	G	----	----	----	----	AX-94725051		BA00859770		TaDArTAG007367				AX-94725051	Generic			CIMMYT Nomination from DArT TAG for TaNG		TACTCATCCAGCCCAAAACACTGGACTCCGCAGCA[G/T]CACTCACAAACCTCTCTAGGACTAGCGCCGGCGTG	CGCGCCGGCATTTTACACGCCGGCGCTAGTCCTAGAGAGGTTTGTGAGTG[M]TGCTGCGGAGTCCAGTGTTTTGGGCTGGATGAGTATGTATGTGATTCGTG	3_prime_UTR_variant
Affx-1285292029	AX-643810828	1A	292882754	T	C	1A	----	----	1A									AX-643810828	Generic			Skim Sequence Derived		TAATATAGTATTGCAGCTCAAAGAACAATACACAC[T/C]CTAGTCCTAGCAATGATCTAGTGACTCCCGCATTC		regulatory_region_variant
Affx-88685645	AX-111525197	1A	293705634	T	C	1A	1A	----	1A									AX-111525197	Generic			Skim Sequence Derived		CCATGTTTATGTTCACTGGCATGACATTTGATGGA[C/T]TATGGTCCACAGGAAGTTGCCATGTTCTTAGTGTA		upstream_gene_variant
Affx-1285305399	AX-643835608	1A	293725748	A	G	----	----	----	----									AX-643835608	Generic			Skim Sequence Derived		TTTTGCGCGCGGCACATTCGGCGCCTGTTGGAGAT[A/G]CTCTAACCATTTGCCGTAAGAAGCGCAGCTCCGAG		upstream_gene_variant
Affx-92398740	AX-94693337	1A	293729082	A	G	----	----	----	----	AX-94693337		BA00704069	BS00068298						Generic			Existing Axiom Array			TATTCAGCTTCTGCCATCAGGTGCAATATAGAGCATGAATAGGACTGACG[R]CCCTGAAATCCAATGTTGCTGAAATCCAAATAAATCCAACGTCTTGCATG	No Data
Affx-1285320984	AX-643866613	1A	295174743	A	G	----	----	----	----									AX-643866613	Generic			Skim Sequence Derived		TGCCTGGATCATTCATAGCGTGACAAGAGGTACTC[G/A]GTATCTTCCATGCTAAACGTATTAATCTCAGGTTG		regulatory_region_variant
Affx-1285292041	AX-94933417	1A	295228469	T	G	----	----	----	----	AX-94933417		BA00544353	BS00091438					AX-94933417	Generic			Existing Axiom Array		CCTTTTGGTTTTGGAGGATGCCTTGTTCGACGGTT[T/G]GTACTTGCTCCGTTTCTTTAGCTTCTCCTCCTTCT	GCGCGTGGAAGAAACAGAAGGAGGAGAAGCTAAAGAAACGGAGCAAGTAC[M]AACCGTCGAACAAGGCATCCTCCAAAACCAAAAGGAAACCCCACCCTAAG	missense_variant
Affx-88755347	AX-94776827	1A	295228499	A	G	1A	----	----	1A	AX-94776827	AX-94776827	BA00107024	BS00008865			BS00008865_51	AX-94776827		Generic			Existing Axiom Array			ACAGCGACGAGGACTTTGTGGACCCAGACAGCGCGTGGAAGAAACAGAAG[R]AGGAGAAGCTAAAGAAACGGAGCAAGTACAAACCGTCGAACAAGGCATCC	missense_variant
Affx-1285305406	AX-111382834	1A	295456178	C	G	1A	----	----	1A									AX-111382834	Generic			Skim Sequence Derived		AAAAAATAGAGGAATATTGCCTTATATATATGCTC[G/C]TCTCAAGCGCGCCCTATTGAGCCGGCCCATTAGTG		upstream_gene_variant
Affx-1285316618	AX-643857777	1A	295471454	A	G	----	----	----	----									AX-643857777	Generic			Skim Sequence Derived		GTGCACGAGCACGAGGGAGACGATGCCTCGGCCTC[G/A]TGGGCCGCACAACACTGGAAGGCCTGGCCCAGTCT		regulatory_region_variant
Affx-92303719	AX-94825234	1A	295574259	T	C	----	----	----	----	AX-94825234		BA00242087							Generic			Existing Axiom Array			CTAAAGGTTGGCAGAGCGGTGCTAATCACCATCAGGAACAGTGCACTGGA[Y]GAACTGACACATGATGGTTGTCGTCAACCCGATCTAAGATGACCATCAGG	No Data
Affx-92743168	AX-94903031	1A	295574277	T	C	----	----	----	----	AX-94903031		BA00459634							Generic			Existing Axiom Array			TTCATGGAGGAGAACGACCTAAAGGTTGGCAGAGCGGTGCTAATCACCAT[Y]AGGAACAGTGCACTGGACGAACTGACACATGATGGTTGTCGTCAACCCGA	No Data
Affx-1285305413	AX-643835637	1A	296204095	T	C	----	----	----	----									AX-643835637	Generic			Skim Sequence Derived		TTCTGCAAGTCCAAACTCTACTATTGTTCTTGGTC[T/C]CATATTAAGGTTTAATGACACTACTAGATGAAAGC		upstream_gene_variant
Affx-92587567	AX-95113851	1A	296212710	A	G	1B	----	----	----	AX-95113851		BA00212817							Generic			Existing Axiom Array			TCAGCGTCAGTGCCCGAGGGGCTTCAGCGCCCATGGGGCATGGGGTTGAT[R]GGCAATCCATCTCAGGGAGGTGGCGGCATGGCCTTCATGCCACTGGTTTC	No Data
Affx-1285292048	AX-643810909	1A	297373696	C	G	----	----	----	----									AX-643810909	Generic			Skim Sequence Derived		CCGCTGATGCGGCCGCGCCGGCAGCCGCATATGAG[G/C]AAGCCATCCGCACCCGCACTGTAAAGAAGCGGCAG		upstream_gene_variant
Affx-1285311431	AX-643847082	1A	297375995	A	G	1A	----	----	1A									AX-643847082	Generic			Skim Sequence Derived		TTAGTGATCTAAACGGTCTTATATTTATTTATGGA[G/A]GGAGTATTATAGAAAGACATGTTTATCACATATCA		regulatory_region_variant
Affx-92787402	AX-94986498	1A	297381012	A	G	1B	----	----	----	AX-94986498	AX-94986498	BA00692577					AX-94986498	AX-94986498	Generic			Bristol Axiom nomination for CIMMYT DArT TAG			AGAAGTTTTGGTACTAGTCTGATATATCCAGCTCTTGTGGTTGGGTGCAT[R]TTGTAGCTACCTGCCTCGCCATGTGTACTCAACTAGCCTATGGAGGTTGT	No Data
Affx-1285298818	AX-643823405	1A	297649257	A	G	1A	1A	----	1A									AX-643823405	Generic			Skim Sequence Derived		GTTGAGCCGATCTCGCCCTAGTTCCACTGCGACAC[G/A]CCCTGGCCTGGAAGCGGTCTCCGCTGGCTGCTGCT		regulatory_region_variant
Affx-92623254	AX-95229517	1A	297746918	T	G	1B	----	----	----	AX-95229517	AX-95229517	BA00768173					AX-95229517		Generic			Existing Axiom Array			TGCTAGCTATCCAATTCATCATAAAAATAACACTAATTTCTTCTTATACA[K]CAGCAACTAAACTCTTCACTAGCCCAAGAAAACTAGACTTTGTATGTATG	No Data
Affx-1285320993	AX-643866149	1A	298069391	T	C	----	----	----	----									AX-643866149	Generic			Skim Sequence Derived		AGTCCTCTCTCACCGAGGGCGTTTCCGGCTTGATA[C/T]TGTTTGCTACTACATCCCATGAGGTATGGAGCATG		intergenic_region
Affx-92711038	AX-95089938	1A	298109127	T	C	1A	----	----	1A	AX-95089938	AX-95089938	BA00096506	BS00024657				AX-95089938		Generic			Existing Axiom Array			ACATTAACATCAAGCTCCACTCCTCCAAGAACGTCTCCATCATCCATCAT[Y]TCTCTTAAGTATGAATAAAATGGCACACGGCATCGGGAAGCAACAACATC	regulatory_region_variant
Affx-92520112	AX-94412593	1A	298115833	T	C	1A	1A	----	1A	AX-94412593	AX-94412593	BA00173568					AX-94412593		Generic			Existing Axiom Array			GAGATCTCTAAAGACTGGGTAAGCAAGTTTATGGAGAAGCTCAGGGAAGG[Y]TGTGCTTATGAGATTTGTCAGTTTCTGGTGTTCCCAAATAAGCGTTACTT	3_prime_UTR_variant
Affx-92924333	AX-86178422	1A	298116028	T	C	1A	1A	----	1A	AX-94539875	AX-94539875	BA00875293	BS00022201			BS00022201_51			Generic			Existing Axiom Array	Public Nomination		ATGCACCTGTCCAACCTTAGTGTAGATTATTTGTAATCAGTACTATGCCC[Y]AGTATACCTGCATAAGACTACTACCCTTTGCTATTGTAATTGTAATCAGT	3_prime_UTR_variant
Affx-92271667	AX-94552774	1A	298116057	T	C	----	----	----	----	AX-94552774	AX-94552774	BA00020284	BS00102492			BS00102492_51	AX-94552774		Generic			Existing Axiom Array			TTTGTAATCAGTACTATGCCCCAGTATACCTGCATAAGACTACTACCCTT[Y]GCTATTGTAATTGTAATCAGTACTATCTAGATGGATGATAGCAGGCAATG	3_prime_UTR_variant
Affx-92592653	AX-95630205	1A	298561709	A	G	----	----	----	----	AX-94592535		BA00213578	BS00063885			BS00063885_51			Generic			Existing Axiom Array			CCAACAATGCCATCCAAAACTGTCATTGCCTCATTGGCCCATTAAGAGTT[R]CAATACTCAGCAACTTGTTCAAGCAACAATTACTTGTATCTGAAACTCTG	No Data
Affx-1285316628	AX-643858187	1A	298631561	T	C	----	----	----	----									AX-643858187	Generic			Skim Sequence Derived		CTCTTCTGCGCCACATCGCCGAGACTCCACATCGT[C/T]GATGTGTCACCTAAACACCGCTCCACCGTAGTATC		regulatory_region_variant
Affx-88670594	AX-94400371	1A	298646355	T	C	1A	----	----	1A	AX-94400371	AX-94400371	BA00105875	BS00037256				AX-94400371		Generic			Existing Axiom Array			ACGAGGTGGCGCACGTGTGGCAGTGGGGGCTGCAGGAGTACGGCGCGCACTCGGGGATCTT[Y]GAGGGTATCGCGGACTACGTGCGGCTCAAGGCCGGGTAC	synonymous_variant
Affx-1285305426	AX-643835966	1A	299426516	A	C	1A	----	----	1A									AX-643835966	Generic			Skim Sequence Derived		ATAGAAGAAGTTAGAATGAATACAGTGAAGTACAA[C/A]CCATGACACGAACGCAAGAGGCGTGAACAGGGTTG		regulatory_region_variant
Affx-1285292061	AX-109008934	1A	299716990	A	C	1A	----	----	1A									AX-109008934	Generic			Skim Sequence Derived		CTCTAAACTAGCAATGTGGGACTAAACTTTAGTTC[A/C]ACTTCTTGTCTTGCACGAATAGGCTGCGTGGGCCT		regulatory_region_variant
Affx-1285311451	AX-643847425	1A	300735770	T	G	----	1A	1A	1A									AX-643847425	Generic			Skim Sequence Derived		AAGTTGAGGTGCATACTGAGCCCATTCCTGAGCAC[T/G]TAGTCATTGTGGAAGTGGATGATTATTGGCAAGCT		regulatory_region_variant
Affx-1285298831	AX-643823266	1A	300854678	T	C	----	----	----	----									AX-643823266	Generic			Skim Sequence Derived		AAGATGATCTTTTCTTTGTTGTTGGCCACCCGATC[T/C]AACGGCTTCGTCGTTTCCTGCTGCCTGCCTCAAGA		downstream_gene_variant
Affx-1285305433	AX-643835679	1A	301135529	A	C	----	1A	----	1A									AX-643835679	Generic			Skim Sequence Derived		CATTGTCTATGGGATAACCAACTAATGTTGTCCAT[C/A]GACAGACCTACTTCCTGAACCGCTACCGGCTAGAT		downstream_gene_variant
Affx-92439729	AX-94840143	1A	301197487	A	G	----	----	----	----	AX-94840143		BA00283751	BS00088224						Generic			Existing Axiom Array			ATGTTTTTGTCCTTTTTGTTCAAATTTCAGGTTGTGAAAGCAATTGAGAA[R]GCCATACCCATTCCGCGAGGGCTATCTGTTGCTGAGAATCACCCCGCAAG	synonymous_variant
Affx-92873754	AX-94441967	1A	301198132	C	G	----	1A	----	1A	AX-94441967	AX-94441967	BA00335463	BS00088222				AX-94441967	AX-94441967	Generic			Bristol Axiom nomination for CIMMYT DArT TAG			TACTNNNNNNNTGCTGTTGTTATTTCCTGCTGAATAAATAAGCTGCATCC[S]TTCCCATTTGAAAAATAGGAGACTAACACAAGGCTAACAAGTCAATGACA	regulatory_region_variant
Affx-92363640	AX-95237226	1A	301776516	T	C	1A	----	----	1A	AX-95237226	AX-95237226	BA00805484	BS00088765				AX-95237226	AX-95237226	Generic			Existing Axiom Array			CTGAAGTCCACTCTCTCGGAGTAGCGGATATTCTGGCGCTATATTGTCGT[Y]GTCTTATGGTGTTTCTGAGCATCTGTCCTATATCGTATTGCTCTATTGAT	3_prime_UTR_variant
Affx-92894313	AX-95238138	1A	301782334	T	C	1A	----	----	1A	AX-95238138	AX-95238138	BA00810041	BS00031200			BS00031200_51	AX-95238138	AX-95238138	Generic			Existing Axiom Array			CTGCTGCAAGCTAGGTTTCCTGTGCTGCAGTTCAGCAAGGTGGCTACATC[Y]TTTCCAGGAAGCATTGATCGTCCACAAATATCACAAACTTTCTCAGCAGC	synonymous_variant
Affx-1285292067	AX-643810900	1A	301899795	A	G	1A	----	----	1A									AX-643810900	Generic			Skim Sequence Derived		TAAATAATCCCAAAACGCTAAAGTGTGAAACAGTA[G/A]TACTAGTTGTGTGTATATCTCTTAGGGCAACTCCA		regulatory_region_variant
Affx-1285305440	AX-643835995	1A	302905241	T	C	----	----	----	----									AX-643835995	Generic			Skim Sequence Derived		TTCCTCGACAAGTCCAGAACGTATGACAAGGATGA[C/T]AGGCTAAAGATTTGTCCCGGTAATGGACCTGAAAG		synonymous_variant
Affx-1285292074	AX-643810957	1A	302954386	T	C	1A	----	----	1A									AX-643810957	Generic			Skim Sequence Derived		AAGTTTCTTCTTTGGTGATAAGGGAGCAGCGGCGT[C/T]TGCCTGCCACCAAAGCAGGCTCCAAAGCTTACCAC		regulatory_region_variant
Affx-1285298845	AX-643823460	1A	303732256	A	G	----	1A	----	1A									AX-643823460	Generic			Skim Sequence Derived		AAACCGCACGCAACCGTTAGAACCATACGATCCGG[A/G]CGTGTCTTGCCATCAATGCGGACTTGTATCGGTCC		upstream_gene_variant
Affx-92721541	AX-94510864	1A	303853759	A	G	1B	----	----	----	AX-94510864	AX-94510864	BA00716211	BS00099230				AX-94510864		Generic			Existing Axiom Array			ACAGCCCTTTGTACCTTGTGTTCAAGCACGACAGAGACAATGCCAAGGTA[R]CCAGATTCAAGGACCAGGAGCTAATCTGAAAATAAAAATATTTCTGCAGT	No Data
Affx-92779604	AX-94895904	1A	303853916	T	C	1A	----	----	1A	AX-94895904	AX-94895904	BA00439891					AX-94895904		Generic			Existing Axiom Array	Public Nomination		CTGGCCGCTCCTGCTGTTGGCTTGGTCACTGAGAAGATATATGGCTACGA[Y]GCCAAGACTGTAAACATCGCAAACGGATCAGCACAAGGGGCGTATGCGCT	No Data
Affx-92722550	AX-94751395	1A	304030612	A	G	1A	----	----	1A	AX-94751395	AX-94751395	BA00035917	BS00104051				AX-94751395		Generic			Existing Axiom Array	Public Nomination		ATCCACATCGGGAGACCCGTTGGACGTGCTAGATTAGACCTTCAGGGTGA[R]CCATATTCTTGTTGATGTACTTCTGTTTATTGTACTACTGATATCATCAT	3_prime_UTR_variant
Affx-1285292081	AX-643797910	1A	304991401	T	C	1A	----	----	1A									AX-643797910	Generic			Skim Sequence Derived		TGCCTGGAATTTCAATTGTTGCAGCAAAGGAATTG[C/T]AAGCAGGAACAACAATTTGATAAGACTTGTTCTTT		upstream_gene_variant
Affx-92762603	AX-94775416	1A	304997922	A	G	----	----	----	----	AX-94775416	AX-94775416	BA00103092	BS00044668				AX-94775416	AX-94775416	Generic			Bristol Axiom nomination for CIMMYT DArT TAG		TACAATCCAAAAGCTGAAGTGTTATGGCTTATGGG[C/T]GCAAAGGAGAAATGGCTGGCTGGTGATGTCCCTGC	AGGATGGCCCGAGCTGCAGGGACATCACCAGCCAGCCATTTCTCCTTTGC[R]CCCATAAGCCATAACACTTCAGCTTTTGGATTGTACGTGACAGCCTTTCT	No Data
Affx-92645323	AX-94446416	1A	305003294	C	G	1A	----	----	1A	AX-94446416	AX-94446416	BA00359777	BS00044677					AX-94446416	Generic			Existing Axiom Array			GATACAATCATCAGTCGGGGGCTTAGGGCATCTTGAATAAACTACAAGGA[S]CATTTATCTGGCGCACCGTCATCTATAACTCTTCAGCCCGATATTTGGAT	downstream_gene_variant
Affx-92142328	AX-94415384	1A	305004176	A	T	1A	----	----	1A	AX-94415384	AX-94415384	BA00188952	BS00093150	TaDArTAG007917	TaDArTAG007917		AX-94415384	AX-94415384	Generic			Bristol Axiom nomination for CIMMYT DArT TAG			CACCCTACTCCGTGCACATTCTGCAGTGTTATGAACATATGATGCGTGCT[W]CCTGTGAAGTGAAGGATATGCTAGTTTCATCAACAACCTTTAATAATAAA	3_prime_UTR_variant
Affx-1285305454	AX-643835723	1A	305404818	T	G	1A	----	----	1A									AX-643835723	Generic			Skim Sequence Derived		ACGCAACGACGTCGGTGGTGGGTGGGTCGTCCTTG[G/T]TGTGGAGGATACAACGGTTGTTGGCGGAGTCCGAC		intergenic_region
Affx-92942177	AX-94790278	1A	307481819	T	C	----	----	----	----	AX-94790278	AX-94790278	BA00144078	BS00049873					AX-94790278	Generic			Bristol Axiom nomination for CIMMYT DArT TAG			CGACCTGTACGACTACTCAAGCCTAGGCGTGCTATTTAAAGAGATAAGAG[Y]AGTGTTGCAATCAGCTTTTCAATCTTGTAAAGTAGAAACCTGCCCACGGG	intergenic_region
Affx-92541819	AX-94693672	1A	307482667	T	C	----	7A	----	----	AX-94693672		BA00705618	BS00062840						Generic			Existing Axiom Array			AAAAAGGGTATATTTTCAGTAAAATCTGCATATCAAGTAGTGTTGGAAAA[Y]CAAGCCAGGAACTCTGCACATGGTGGAGCTTCGTCATCAAGTAAGAATGG	No Data
Affx-1285298857	AX-643823315	1A	307704320	A	G	----	1A	----	1A									AX-643823315	Generic			Skim Sequence Derived		AGGAAATGTGCAATGGACATGCAGATTAGCTATGA[G/A]TTTGTAAACAGATCTAGCTTATCAAGGCTAGCACA		regulatory_region_variant
Affx-92351965	AX-94962498	1A	307706593	T	C	1A	----	----	1A	AX-94962498	AX-94962498	BA00625290	BS00027333				AX-94962498		Generic			Existing Axiom Array			AGCCGAGAGGTATACTGTCGCAAGGAGATCCTCTGGTGTTGTGGCAATAG[Y]TGTACGGAACACGTTTGACAGGATCTCTGTAATGACAATCCGTCCAGACT	missense_variant
Affx-92199608	AX-94893139	1A	308202820	T	C	1A	1A	----	1A	AX-94893139	AX-94893139	BA00432094					AX-94893139		Generic			Existing Axiom Array			ACTCGGATCATTCCTTCCTTCATTCCCGATCGATGCGGCTACAGCCTCCT[Y]CGGATCCGCGGATCTAGCCTTCTCTGCTGCAGCAGCAGCTGCCGCTGCTC	5_prime_UTR_variant
Affx-92745722	AX-94779519	1A	308209129	A	G	1B	----	----	----	AX-94779519	AX-94779519	BA00114623					AX-94779519		Generic			Existing Axiom Array			CTAATAGCATCGTCGGTGATGCTGAAAGGAACTTCTTTGTCGAGCTTTGG[R]ATGTTTCAGGGCACGATCGCTACAGAGATTGCCGTTCACTTTTTTATTCA	No Data
Affx-1285292099	AX-643811000	1A	308243337	A	G	----	----	----	----									AX-643811000	Generic			Skim Sequence Derived		TAGCGCTGAACAAGGACCGCCCATCTAACCCTAGC[G/A]ATGATCAAGGACCGTCTATCTAACCCTTCTAGAAG		regulatory_region_variant
Affx-92816254	AX-94704464	1A	308347989	A	G	----	----	----	----	AX-94704464	AX-94704464	BA00758622						AX-94704464	Generic			Bristol Axiom nomination for CIMMYT DArT TAG			TACATTACGGTCTTGTTTCTTGCGGTCATACACATTAACTTTGCAGTCAC[R]TCTTCACATCACATTTGACCTGCAGCAATTGGTGTGTGTGCAATGTACAT	No Data
Affx-88548441	AX-94456297	1A	308572338	T	C	1A	----	----	1A	AX-94456297	AX-94456297	BA00415110	BS00095100			BS00095100_51	AX-94456297		Generic			Existing Axiom Array			TGATTTCACAAATGACAAAGATAATCTTAAAGGCAAGACTCTGTCTGCGG[Y]TTTGATGTCAGGCGCAAAGTTTGATGGTGCTGACTTGACAGAAGTTGTCA	missense_variant
Affx-88359733	AX-86175462	1A	308813558	T	C	1A	----	----	1A	AX-94983068	AX-94983068	BA00683163							Generic			Existing Axiom Array			GAACCGTTCTGTGGAAAGGGTGGATGCCATTCGCGAAGAGATGAAAGATA[Y]TGAGATTGTGTACAGGCCACTTACAGAGATGTATGAAGCAGCTGCTGAAG	missense_variant
Affx-1285305467	AX-643836049	1A	309399817	A	G	1A	----	----	1A									AX-643836049	Generic			Skim Sequence Derived		TGTTTTTTTAGATTCATTTGTGATAAAGTCATTAC[G/A]AATAATAGTGTTGTTTCTCTGACCAAATACAAGCC		regulatory_region_variant
Affx-92165043	AX-86178320	1A	309401536	T	C	1A	----	----	1A	AX-94382831	AX-94382831	BA00009038	BS00022144						Generic			Existing Axiom Array	Public Nomination		CCAGCACGTTGGACATGGGGATATAGTGCTGGTGCGCTGTTATTGTTAGT[Y]CGTCACTGGAGTGCTGGATATTACTGGGGTAGCGGGGTGTGCATGTGCCT	regulatory_region_variant
Affx-92444099	AX-94755503	1A	309705753	C	G	----	----	----	----	AX-94755503	AX-94755503	BA00047542	BS00077002					AX-94755503	Generic			Existing Axiom Array			TAAACCTGCCACCAACCAGCAAGATTCACCATGTGGTGCACGTATCCCTG[S]TCAAGCGTGCAGTTGGGGCAGAAGTGCCTGTGAACGCTCAGTTACCTCCT	No Data
Affx-92319861	AX-94766720	1A	309709788	A	C	----	2B	----	----	AX-94766720	AX-94766720	BA00078685	BS00048892			BS00048892_51			Generic			Existing Axiom Array			TTGGGCAGAGCCCAATGAGCATGAGGCATGTACGGCGTGCTGTGCTGGGG[M]TCGGTGTCAGATCCGTGGCGAAAATCTCGACTGCCCGAAACTAGATCTAG	No Data
Affx-111894968	AX-111875292	1A	309977883	A	G	1A	1A	----	1A									AX-111875292	Generic			Skim Sequence Derived		GATAGCATTTCTAATTTGTAGCGCGTAACTCCATC[G/A]TGTCGCACGTAATTGCACCGCGTGGCAACACGCGC		intergenic_region
Affx-1285298870	AX-643823507	1A	309978144	A	G	----	----	----	----									AX-643823507	Generic			Skim Sequence Derived		CAGAGCACGCCGCGGCGCCTAACGGCGAGCACACC[G/A]CGCTGCGGCAGCTAACGGTGAGCAGAGCTTGCCGA		intergenic_region
Affx-1285292106	AX-643799267	1A	310269392	A	G	1A	----	----	1A									AX-643799267	Generic			Skim Sequence Derived		CACACCGCGGCCACCGCTAGATGCGCCGCATCGCG[G/A]GCTTTCTGGCACGCCCAGCCATGTGTCCAGCCGAT		regulatory_region_variant
Affx-1285305473	AX-643836063	1A	310794119	T	C	1A	----	----	1A									AX-643836063	Generic			Skim Sequence Derived		AACGGCACCGATCAGGAGGGAGACTCCTCTGACTC[C/T]GGCTGAGTATCAGCCAGACCATCATCATCAGGCGG		regulatory_region_variant
Affx-92175868	AX-94807461	1A	310869301	A	G	3A	----	----	----	AX-94807461	AX-94807461	BA00192275	BS00070640						Generic			Existing Axiom Array			TCAAGAGAAGGCCGCTTCATGTGGCATGACACCGTGGTGACCGGCGCTGC[R]GTAGCGTCATCCACGGCGGGCGGTTGGCGCTGTGACGGCGTCATCCACGA	No Data
Affx-92191018	AX-94438687	1A	311067294	A	C	----	----	----	----	AX-94438687	AX-94438687	BA00317278							Generic			Existing Axiom Array			GATAGTTCACTGGGTACCGGTTCTTAAAGGAACTCCTGAAGATAACATAC[M]AAGTGCAACCGAAGCTGCAAAAAATCCCCACATAGCAAAACACAGCTAAT	No Data
Affx-1285292111	AX-643810973	1A	311287176	T	C	1A	----	----	1A									AX-643810973	Generic			Skim Sequence Derived		GCCAAAGCTCTATCGCTTCGGCTCTCCGAAATCTT[T/C]GCAAGGAACCCTCAATTGAGCTTGGCTTGTAGAAC		intergenic_region
Affx-1285321039	AX-643866717	1A	311801138	T	C	1A	1A	----	1A									AX-643866717	Generic			Skim Sequence Derived		GAAGGGATGAGGCGGTAACTGTTCTCATCATTGAC[C/T]AGCTCAAAGAGGCTGACACGCACTGGTGTATCTCC		intergenic_region
Affx-92841814	AX-94418426	1A	311806352	T	C	1A	----	----	1A	AX-94418426	AX-94418426	BA00205409	BS00064679	TaDArTAG007920	TaDArTAG007920	BS00064679_51		AX-94418426	Generic			Bristol Axiom nomination for CIMMYT DArT TAG			CAGGATATCATTAGGTACATCCAATATGGATGAGGGCACTAATGGGGATG[Y]CAATTGAATCAGCCTGCACATGTAATCATCTGTAGATAAGGCACCAACTT	regulatory_region_variant
Affx-1285316681	AX-643858298	1A	311810694	T	C	----	----	----	----									AX-643858298	Generic			Skim Sequence Derived		CAGTCGAGTGTAATCGCAGAGGTGAACTTCGACAA[C/T]ATCAAGGTGATACAGACAATGAAGAACGAAGGTCG		regulatory_region_variant
Affx-1285311502	AX-643847211	1A	312564820	T	C	1A	----	----	1A									AX-643847211	Generic			Skim Sequence Derived		AAGAGGTTAGAGATCACTTCAGATGGTGGTGTGTT[C/T]GTTGTGCTGCCATTAAACTATGGTTCTGCTTCAGG		intergenic_region
Affx-92797736	AX-94580118	1A	312775453	A	G	1A	----	----	1A	AX-94580118	AX-94580118	BA00152956	BS00033302				AX-94580118		Generic			Existing Axiom Array	Public Nomination		TTCTGCAGCCTCTTTTCTTGCTTGCACAAGCAGCCGTTCATTGGCACTGAAAGCA[R]AAGATACTTGTGAAGATAGACTCTTGAATTCCTCCTGAAGTCGCT	missense_variant
Affx-92152577	AX-94760203	1A	313006866	A	C	1A	----	----	1A	AX-94760203	AX-94760203	BA00060648	BS00032989	TaDArTAG007921	TaDArTAG007921		AX-94760203	AX-94760203	Generic			Bristol Axiom nomination for CIMMYT DArT TAG			GGAGGCGAGGGTCTTGCGGGTGGTGGGGCTGTTGATGTAACCGGAATACG[M]GGGGTTGCTCGCGTACTTGCAGAGGCAGCCTCGCTGCGCCTTCAGGTTCG	missense_variant
Affx-92091265	AX-94506062	1A	313162034	C	G	1A	----	----	1A	AX-94506062		BA00689734	BS00101117						Generic			Existing Axiom Array			CGCCGGGAACCTGGCGGTGTGCGCCTCCCCGATCGT[S]AGCGGGACCCCGCCGTCCAAGACGTGCTGCAACAACCTAAAGAGTCAGCGGGGGTGCTTCTGCC	synonymous_variant
Affx-92889217	AX-94820313	1A	313491578	A	G	----	----	----	----	AX-94820313		BA00228264							Generic			Existing Axiom Array			TGATCAGTTCGTGGGATCGCTGGAATAAGTCGCCTGGCTGGTTCAGGTGT[R]CACTGACTGGTGTTTGGGTTCATCTGGGGCTTAGCTGCTTTATCGTTCGT	3_prime_UTR_variant
Affx-88434056	AX-94786480	1A	313738948	T	C	1A	----	----	1A	AX-94786480		BA00133723	BS00057287						Generic			Existing Axiom Array			CCTTGATGATCACAGGGAGCGGACGATCCTCGCAGAAACGTGCACCTCTT[Y]GCTGAGAATGGATGAACTGACGTGTATCAATCAGTGTACAATATTACTTG	3_prime_UTR_variant
Affx-1285305486	AX-643835784	1A	313772578	T	C	----	----	----	----									AX-643835784	Generic			Skim Sequence Derived		CGGGTCGGACGACGCGGTGGAAACATTGTCACCAA[C/T]GTCGGGTCGATGGGTCGGTGGCTGTTCTTGCGGTT		regulatory_region_variant
Affx-1285298884	AX-110106361	1A	313914503	A	G	1A	----	----	1A									AX-110106361	Generic			Skim Sequence Derived		CTGGTGGCGTCTTGGTGGTTCCCTGTTCACCATCT[G/A]CGGTCATGGCACCGTCTCCAAGTTCAGTCTAGTGG		regulatory_region_variant
Affx-1285298891	AX-643823381	1A	314430609	T	C	----	----	----	----									AX-643823381	Generic			Skim Sequence Derived		AAGGACAAATATATTTAGAGACGGAGGGAGTATAT[T/C]CCAATATGGAGCGGAGATGTTACCTTATGCACTCG		regulatory_region_variant
Affx-92152455	AX-94497542	1A	314620663	C	G	1A	----	----	1A	AX-94497542	AX-94497542	BA00642323	BS00011083				AX-94497542	AX-94497542	Generic			Bristol Axiom nomination for CIMMYT DArT TAG			TTGCCATCGCCTCCTTGACTAGCTCCTATCGACTATTACTATCAGGCTAT[S]TTTAATTAGCTAGGGCTTTCTGCCATGGTAAACAATATAATTACCTCAGT	3_prime_UTR_variant
Affx-1285311508	AX-643847533	1A	315142154	A	G	----	----	----	----									AX-643847533	Generic			Skim Sequence Derived		GGTTGTTAGAAGTTTGGAAGACATGCTCATGTGCC[G/A]GCTCAGGAGCTAAGGATGATCCCGATAACTTGGTC		intergenic_region
Affx-92703974	AX-94406511	1A	316260417	T	C	----	2A	2A	2A	AX-94406511	AX-94406511	BA00139865							Generic			Existing Axiom Array	Public Nomination		CGAATTGCAGCACCATGCGGATCTTCAAAGTGGATGATGGCATGAAGTTA[Y]GAAGGGCGACATGAAGCGGCGGAGGAGCTGCAATAGCAACGTGCCAATTG	No Data
Affx-92674748	AX-95219349	1A	316260449	A	G	----	----	----	----	AX-95219349		BA00719104							Generic			Existing Axiom Array			NNNGCTGGATCCAAGCTTCCCTACTCCTTGGACGAATTGCAGCACCATGC[R]GATCTTCAAAGTGGATGATGGCATGAAGTTACGAAGGGCGACATGAAGCG	No Data
Affx-280206138	AX-643800097	1A	316649337	T	C	1A	----	----	1A									AX-643800097	Generic			Skim Sequence Derived		TGTGGCCGCCGCTTCACGATTAGCAACTCTCCCAA[C/T]TGACGGTGAGTCACCAGTTGCGGTTGAAGCATGAC		regulatory_region_variant
Affx-1285298898	AX-643823563	1A	316689863	C	G	----	1A	----	1A									AX-643823563	Generic			Skim Sequence Derived		GCTCGTGTTGACCGCTTCCACTCAGTGTTCCTGTG[C/G]CACCTCCCATTCGCCCATGACCACTGCCCTGCTCG		regulatory_region_variant
Affx-1285311515	AX-643847234	1A	316860021	A	G	1A	----	----	1A									AX-643847234	Generic			Skim Sequence Derived		CTCCAACATGGTCAAAGACGTCTTCTAGCACAGCT[G/A]GTAGGAAACGCGTCGTTTATAGCAGTCGCTCTTGT		intergenic_region
Affx-280346683	AX-643801227	1A	317421212	A	G	----	----	----	----									AX-643801227	Generic			Skim Sequence Derived		TGCTAGGCGGGGTAGAGGTCGACGGAGAGCACGCC[G/A]GTGACGAGGATGCGCTACCGGATGTGTTCGGGACG		regulatory_region_variant
Affx-1285292136	AX-643811064	1A	317934005	A	G	1A	----	----	1A									AX-643811064	Generic			Skim Sequence Derived		TTGCAACAGGGATGAGATGCTTGCGGAGGTGCGCC[G/A]GCGACTTCTATAGGGCCAGGAGTTCTCCAAGCACT		regulatory_region_variant
Affx-1285292143	AX-643811078	1A	319884421	A	G	1A	----	----	1A									AX-643811078	Generic			Skim Sequence Derived		GGCTCCAACCATCGGCACCTATGACAGCTATTGTC[G/A]GTGTTCTTCTGTTTCTATCGTCACCACTCACCCTT		downstream_gene_variant
Affx-92267030	AX-86178374	1A	320222906	A	G	1A	----	----	1A	AX-95133143	AX-95133143	BA00306373	BS00022167						Generic			Existing Axiom Array			AAGCTAGGGCACCACATTTCAGCGGCGATGTGCATAATCTTGGGCTGCCG[R]TTGTGTTGTGTGGGGTTGTATGTGTCGTAGGTTTGATAGTCCTTGTGTTC	3_prime_UTR_variant
Affx-1285322987	AX-86173425	1A	320223727	T	C	----	1A	1A	1A					TaDArTAG007369				AX-86173425	Generic			CIMMYT Nomination from DArT TAG for TaNG		TTCCCCACTGATGGTAGCATGAAGCTCATTGAAGG[C/T]CTGTGCCCAACCAAATTTCTGAGGGACATGCAACT		missense_variant
Affx-92480590	AX-94907052	1A	320224045	C	G	----	1A	1A	1A	AX-94907052	AX-94907052	BA00470665	BS00006728				AX-94907052	AX-94907052	Generic			Existing Axiom Array			CGGAGCTCGCTCGGTTGGATCAAGGGCAGTTGCTTGTCAAGTATGTCCTG[S]ATGTGTTGGACACCAAAAGCGGTGTGCTGTCATTGGAGCAGCTCAAGCGA	missense_variant
Affx-1285322114	AX-109373293	1A	320331200	A	C	----	----	1A	1A					TaDArTAG000658	CIMDArTAG00658			AX-109373293	Generic			CIMMYT Nomination from DArT TAG for TaNG		TGCAGACCTCGGCCCTTTATACATCGTTATTATAC[A/C]TACGTACATGCTACGAGCGAGAGATCAGATCCAGC		upstream_gene_variant
Affx-92552658	AX-94397743	1A	320336750	T	C	----	1A	1A	1A	AX-94397743	AX-94397743	BA00091551					AX-94397743	AX-94397743	Generic			Existing Axiom Array			CGTGCGTGAATCGTTCAGCGGTATCGTTTGTGAAGTAGTTTCGTTCTCGT[Y]GCTCACGGGTGGCAAAGGCTGAGACGATGTATCGAGTCAACTATGAGTTT	intron_variant
Affx-92918731	AX-95075154	1A	320897946	A	G	1B	----	----	----	AX-95075154	AX-95075154	BA00024655							Generic			Existing Axiom Array			TTTTCTGCCTGTACGGTCAACCCCCCTGCCTTCCTCTGGCATGGGCTTGC[R]AACCCTTGTATTGCTGATGTTTCGCCTCATGATCAGCTAATGAAATGACA	No Data
Affx-88726362	AX-339442830	1A	321228235	T	C	----	----	----	----									AX-339442830	Generic			Skim Sequence Derived		TGGGGATATATGATTCGAGCTAGATCTTCTCTCAG[C/T]CGCAATGTACATTCTATTTCTTAGGGCTTAAAGGC		intron_variant
Affx-92943629	AX-94458343	1A	321408472	A	T	1B	----	----	----	AX-94458343		BA00426202							Generic			Existing Axiom Array			ATCTACTTGTGCTGAATCTGGCTCACGGGCTAATTGGGTATCACCATTTA[W]TGCTGGAGTCTCTTTCACATGAAGATGAATCTCCAAAAGTTTTAACATCT	No Data
Affx-110419456	AX-111709473	1A	321881561	T	C	----	----	----	----									AX-111709473	Generic			Skim Sequence Derived		AAGGAGATCGTGCTACTAGGAATCAAGGATCAAGG[T/C]AGCCGGAGTTAGTGCTAGCTTTGTACTACATTGCC		upstream_gene_variant
Affx-1285305525	AX-643835863	1A	322237967	T	C	----	----	----	----									AX-643835863	Generic			Skim Sequence Derived		ACACGGCTCCCCTCCACCTACTGGTCATGACCTCA[C/T]GGGAGAGGCAGAGGATGTGAGGGTGCGGCGCTGGC		regulatory_region_variant
Affx-1285321069	AX-643866775	1A	322617323	A	G	1A	----	----	1A									AX-643866775	Generic			Skim Sequence Derived		TTTATGCTGCTATGTTATGCTTATTACTCTGATGC[G/A]TACGATAGGATACTTAGCTTGATGCGCTTGTGGTA		regulatory_region_variant
Affx-92378237	AX-94661922	1A	323406718	T	C	----	----	----	----	AX-94661922	AX-94661922	BA00551204					AX-94661922		Generic			Existing Axiom Array			AGCGAGAACTCGAGCAAGTCTTTGTTCTAAGGCCTAAAACACGATGTCCG[Y]AATATCCACAAGCTCAAGAAGACCAGTCTAGTCAGAGCAATGATAAGGCA	No Data
Affx-92150770	AX-94486051	1A	323645182	T	C	----	----	----	----	AX-94486051		BA00578677							Generic			Existing Axiom Array			CTGCGGGCGTGCGTTTCGGCTCGTGTTTTTCTGTCGGATGTTGGATCCGA[Y]CGGTGGGATCAAGGGTTGCACGGCAGATGCTGATGCTTCGGGATCCATTG	regulatory_region_variant
Affx-1285316723	AX-643857985	1A	323844535	T	C	----	----	----	----									AX-643857985	Generic			Skim Sequence Derived		CCTTGAGGTTGGGCATCCTTGCACATTGCTTCTTG[C/T]GAGCACTCTCCCATGTCGATAGGCTAATAACCCTC		intergenic_region
Affx-92590131	AX-95205924	1A	324500297	A	G	----	----	----	----	AX-95205924		BA00660937							Generic			Existing Axiom Array			ATCAATTCAGTTTTATGGGACCTTGTTGTAATCGTAACTTCGATTGAACA[R]CCTATTCTGAATTACTTAGTATTAATCATTTGCTATTACCGTTTAGATTA	No Data
Affx-1285305538	AX-643835889	1A	325098745	T	C	----	----	----	----									AX-643835889	Generic			Skim Sequence Derived		CGTTCCTGTTGGATGTGCGCGGAACACCCACCGCA[C/T]GCTCCGCCGCCGCTACTCGTCGGCAGCTGTTGTCG		intergenic_region
Affx-1285298937	AX-643823463	1A	325961075	A	G	1A	----	----	1A									AX-643823463	Generic			Skim Sequence Derived		CGCGTGGTCTTGACGTGGCGGTGCTGGGAGCGCAC[G/A]CGCATCACCTTGTGGCTGCTACACCACTTGGAAGC		regulatory_region_variant
Affx-92753277	AX-94823954	1A	326213838	A	G	----	----	----	----	AX-94823954	AX-94823954	BA00238517					AX-94823954		Generic			Existing Axiom Array			GTAAATACATCACCCTGCAGCCCTATATCTGCCTGGAAATCCGCACCTGT[R]CAACCGGCAACTTTCTTGATCTTTTTACCTCTGCATCCAGAACAGCCTCA	3_prime_UTR_variant
Affx-1285321087	AX-643866808	1A	326296806	A	G	5B	----	----	----									AX-643866808	Generic			Skim Sequence Derived		CTCTCTTATGAGACGTCTCTGGTGTAGCGTGGCGC[G/A]CCGAGCGCCTCCCATTTGGAGCACGGGACAGTGCG		regulatory_region_variant
Affx-1285298944	AX-643823651	1A	326748285	A	G	1A	----	----	1A									AX-643823651	Generic			Skim Sequence Derived		AGCACAAGGCGGAGCTCCAAAAGCTAAAGGAGAGC[G/A]AAGCCAACCTTCAGGCCGAGTTCGAGACTTCTCAT		regulatory_region_variant
Affx-92329105	AX-95238812	1A	327271277	T	G	----	----	----	----	AX-95238812		BA00813536							Generic			Existing Axiom Array			GCCTATAGTACCTGTCTGTGATACGACTATACGAGTGATCTGCGGTGCAC[K]CATTGGCATGAGTACGTACGTGTGGTGCGTCTCGTGCGTGGAGTATCTTT	3_prime_UTR_variant
Affx-1285316743	AX-643858024	1A	329101397	T	C	----	----	----	----									AX-643858024	Generic			Skim Sequence Derived		GTGTTGCCTAATCACAAACGGTTCATCCGAGTGAA[C/T]CGTATGATGTATATCATGCACACCTCCATCTGGCT		regulatory_region_variant
Affx-280611451	AX-643800938	1A	329152432	T	C	1A	----	----	1A									AX-643800938	Generic			Skim Sequence Derived		ATGGGTGTGCGTAGAGCGTGAGATGTCGAGCCGGC[C/T]GGAGTCAGCGATGAGGTGGCGGTGTGGCTGTCACG		intergenic_region
Affx-1285321099	AX-643866832	1A	329588053	T	G	----	----	----	----									AX-643866832	Generic			Skim Sequence Derived		ATGCTGTCAAGTATCACCAACTGACACAGTTTGAA[G/T]TCCTTGGAAGATCTGTTGTGCGTATCACCTGCCGA		regulatory_region_variant
Affx-1285298958	AX-109461212	1A	330081532	T	C	----	----	----	----									AX-109461212	Generic			Skim Sequence Derived		TCCTACTCGACCATGAAGAATTTCTTCCAAGACCA[C/T]TGAGCCTGAACGATCCACCACAAAGGCTTGATCAA		upstream_gene_variant
Affx-1285316750	AX-643858038	1A	330135089	A	G	----	----	----	----									AX-643858038	Generic			Skim Sequence Derived		ACGAACAGGCGACATCCCGACAAAACAGCTCCAGC[G/A]ATGAGATGCGCCTCGCCTACGCAGTGGCTCTCACC		intergenic_region
Affx-1285292187	AX-643811153	1A	330636307	T	C	----	----	----	----									AX-643811153	Generic			Skim Sequence Derived		TCCTTAATCAATGTTGGCACCAGTTTGTTATAAGC[C/T]GTCATACTAATGGCTCCCTGAGACCCAGAGTATAG		regulatory_region_variant
Affx-1285298964	AX-643823690	1A	331219880	T	C	----	1A	1A	1A									AX-643823690	Generic			Skim Sequence Derived		GACGTGGGTGGCGACCTGTGCGTCTGTGTCAACAT[C/T]TGGGCCTCAATAGGGCTGCATCGTAGGACCTCTTC		regulatory_region_variant
Affx-1285311576	AX-643847668	1A	331221640	A	G	----	----	----	----									AX-643847668	Generic			Skim Sequence Derived		CGTGGGCCGCGGCTCCAGGAGGCACCAGCTCCAGC[G/A]TCGCGGCACCTAGTCGGTGTCCTCCTCCTCCTTGC		regulatory_region_variant
Affx-92675661	AX-94819810	1A	331233970	A	T	----	----	----	----	AX-94819810	AX-94819810	BA00226914					AX-94819810		Generic			Existing Axiom Array			CTGTTGCCTTGTCTATGTCGAAAGTCATGGGGGACGGCGCTAAACCTGAG[W]CAGTATCTGAAGCGCTCACGACGTGCATAGAGGAGACATGCTCCCCAGCT	No Data
Affx-1285311583	AX-643847682	1A	333496667	A	G	----	----	----	----									AX-643847682	Generic			Skim Sequence Derived		GGTGCGTGCGTGGACGTGGCAGATCGAGGGATTTC[G/A]CATTCAGTTGGAGTCAGACAGCGGGCTCGGTGCTC		upstream_gene_variant
Affx-92626380	AX-94592848	1A	333626054	C	G	----	----	1A	1A	AX-94592848	AX-94592848	BA00215045					AX-94592848		Generic			Existing Axiom Array			TGTTGGCCACCAGGTTGTCGCCTAGTCTGGGGGCTTTGGTAGAGGAGAAC[S]AGTGCATTTTCACCCGAAAACGCTGCATACATGATAATTTCATGTTGGTT	regulatory_region_variant
Affx-1285292201	AX-643811179	1A	333632062	T	C	----	1A	----	1A									AX-643811179	Generic			Skim Sequence Derived		TGGGTGGACGAGCACGACGCCGGCCAGATCTTTGC[T/C]GCCCGATGCTAGTTGTGGGCGCTGACCGTCATCGG		upstream_gene_variant
Affx-1285298971	AX-643823704	1A	333678397	T	C	----	----	1A	1A									AX-643823704	Generic			Skim Sequence Derived		CCTGCCGGCAACGCGGGGCAGGATTTCCACAGCTT[C/T]GCTGAGACACCGCCCGCCTGCAACGAGACAGAGGA		regulatory_region_variant
Affx-92623468	AX-95082367	1A	333776320	T	C	1A	----	1A	1A	AX-95082367	AX-95082367	BA00059560	BS00062715			BS00062715_51		AX-95082367	Generic			Bristol Axiom nomination for CIMMYT DArT TAG			GGGAAGCATAATCCTCTCATGTACAACCTATGGACATAATGGACATCGAT[Y]GGAGTATAACTATGCTCATCAGGCGAGCTTATAAATTATATCTGCTATCT	No Data
Affx-92774376	AX-95087833	1A	333886051	T	C	----	----	----	----	AX-95087833		BA00086486							Generic			Existing Axiom Array			CAGAAGCATGGACTATTGATGGCCACTATAGATCTCTGATATATATGCGC[Y]CGCTTGCGATATGGGCAATGCAGCATGTGCTGTCTCCTCCAAGGGCGATC	No Data
Affx-111818235	AX-643797680	1A	334201146	T	G	----	----	----	----									AX-643797680	Generic			Skim Sequence Derived		CTGAACTGCAAAACATAAAGTTGCAACAAGAGAAA[T/G]CATGTCAAGGAGAATAATCAATACAATATGTATAA		regulatory_region_variant
Affx-92186107	AX-95166450	1A	334527355	C	G	----	----	----	----	AX-95166450		BA00468236							Generic			Existing Axiom Array			CTTCTACATTTGTATCTTGCTGGACGATCCCCGTGCAGGACCACATCGAGATTGAATCAAGCCATC[S]TGCTTCACTGCAGTTCAGAAGTCGACGATGCAGA	regulatory_region_variant
Affx-1285298978	AX-643798667	1A	335051074	T	C	1A	----	1A	1A									AX-643798667	Generic			Skim Sequence Derived		TGCCGCCACACGGATCGAGCCTCCGTACAGGATCC[C/T]GCCACCGCGTTTGTCACTTGTTGGGCACGAGGACA		regulatory_region_variant
Affx-1285316774	AX-643858487	1A	335538104	A	C	----	----	----	----									AX-643858487	Generic			Skim Sequence Derived		CACCACCATGGAGAGGGGTCGGAATCAGATTCATT[A/C]CACCCTAATGAGCTCACCAGTTCATTCATCCCAAG		regulatory_region_variant
Affx-92745955	AX-95217520	1A	335542201	T	G	----	----	----	----	AX-95217520		BA00709924							Generic			Existing Axiom Array			CTGGTGGTGTTCTGTACCAGCAATCCACCACAAAGCCCAAGGCACCAAAT[K]TTGAGCCGAAGGAAGAGAATGATGAGGAGGAACAGAAGTTGCTTGAGATG	missense_variant
Affx-1285305586	AX-643836287	1A	336396272	T	G	----	----	1A	1A									AX-643836287	Generic			Skim Sequence Derived		CTCCGCCTCAAAGTTTCATGCGCGTCAGGCACTTA[G/T]GCTGCTCCTGCTGCTCCTACCGTCTCAAGCTGCAT		regulatory_region_variant
Affx-92957684	AX-94395831	1A	336609306	T	C	----	----	----	----	AX-94395831	AX-94395831	BA00081215					AX-94395831		Generic			Existing Axiom Array			TCGTCGCTGCATCCTGATGTGACTGGCCGATGGGCGATGAGACGAGTTAA[Y]AGGGGACATATGAACTGAGTTTGACCCCGGTCAAATGTTACTTGGTGTGA	regulatory_region_variant
Affx-1285322992	AX-643869547	1A	336610818	C	G	----	1A	1A	1A					TaDArTAG007370				AX-643869547	Generic			CIMMYT Nomination from DArT TAG for TaNG		AGAACGGGAGCGGCCGGGGAAGAATTGGGGCGGCA[C/G]CTCGGGTTTAGCAGAATGCATGTGTCTTCGAAGAA		3_prime_UTR_variant
Affx-1285298985	AX-643823550	1A	336737000	C	G	----	1A	1A	1A									AX-643823550	Generic			Skim Sequence Derived		CTCCTTTTGCGGTGTGTTTGTTGGGATGTGATGAA[C/G]TTTGAGTTTACGACCAGATCTATGTTGTTATCCAT		regulatory_region_variant
Affx-92369259	AX-94415447	1A	337677633	A	G	----	1A	1A	1A	AX-94415447	AX-94415447	BA00189327					AX-94415447	AX-94415447	Generic			Existing Axiom Array			CTGATGCCGCCGCCGCTGCTTCGGAGACCAAGTAAACGTCATGGAAACAT[R]AGTCCCATTGAATAAAAAAGAGTGCATGTTTTCTATATAGCATATATGAT	3_prime_UTR_variant
Affx-1285292220	AX-643811211	1A	337705106	A	T	----	----	----	----									AX-643811211	Generic			Skim Sequence Derived		TTAAGAAATATTTATTTGTTTAGGACAGTACAAGG[T/A]ACGACTTCCCAGCACTCTATGTGCAACTCTCTCCA		upstream_gene_variant
Affx-92558938	AX-95120969	1A	337947897	T	C	----	----	1A	1A	AX-95120969	AX-95120969	BA00247459					AX-95120969	AX-95120969	Generic			Existing Axiom Array			ACGGGCTCGGCCACCTGCCCAGCACGCGCACCGCCGCCGTCTCCTGCTTC[Y]CCGACGACATGTTCTGTCGGTTTTTTCAGATCGTGTGGTGGTTCTGGAGT	missense_variant
Affx-1285316780	AX-643858097	1A	337976206	A	G	----	----	----	----									AX-643858097	Generic			Skim Sequence Derived		AAGTGAGCGGACGAATATAAAACACAAACTGAGCT[G/A]AATTTACTTCCATAGAGTGATTATCTGGCGAGATC		intergenic_region
Affx-1285311610	AX-643847737	1A	338579027	T	G	----	----	----	----									AX-643847737	Generic			Skim Sequence Derived		AAAATTAGTGAGTAGTCCTTAATATACGTGAGCTA[T/G]ACACGTGCCATGCGCCCTTTCTATCTGGAAACAAA		upstream_gene_variant
Affx-1285298998	AX-109428157	1A	338579939	T	C	----	----	----	----									AX-109428157	Generic			Skim Sequence Derived		TGTGCATATGATAAAATGCATTTCCAATCTCTCTT[T/C]CGTAGAGATCAGCGACAACAACCAGGAGCAGTAGC		upstream_gene_variant
Affx-1285305600	AX-643836314	1A	338602002	T	C	1A	----	----	1A									AX-643836314	Generic			Skim Sequence Derived		ATCCATCGCCGTCTTGTCGCTATCGCCGAGACCAA[C/T]GACATTGGCCGGCCTCTTCTTCATCTTATTCTTCG		upstream_gene_variant
Affx-1285292227	AX-643811192	1A	338611320	T	C	1A	----	1A	1A									AX-643811192	Generic			Skim Sequence Derived		CGTCAGTGTATGTCCAATAATTGTATCTTGTGGAA[C/T]GATGATGTACCGTCCCGGGTGGCGATTTGTGTCTC		regulatory_region_variant
Affx-1285322991	AX-158595376	1A	340013200	T	C	----	----	1A	1A					TaDArTAG007371				AX-158595376	Generic			CIMMYT Nomination from DArT TAG for TaNG		GTAGTGCAATAGCCGAATAACTTCTGAAGAGCAGT[C/T]GACTGCACCAATCTTCTGAAAGAATTCAGCTTCTA		missense_variant
Affx-92343035	AX-94638456	1A	340249967	C	G	----	----	----	----	AX-94638456		BA00437214							Generic			Existing Axiom Array			TGCTTCTTCTTTTCTTGAGCCTTGTATGTATCTGTAATAAGCTCACGGTA[S]TTGAGATGTATTAAGATGTATATATATTTGGCGTAGCTTGGACTTTGATG	3_prime_UTR_variant
Affx-92599632	AX-95104178	1A	340249978	T	G	----	----	----	----	AX-95104178	AX-95104178	BA00166305					AX-95104178		Generic			Existing Axiom Array			TTCTTGAGCCTTGTATGTATCTGTAATAAGCTCACGGTAGTTGAGATGTA[K]TAAGATGTATATATATTTGGCGTAGCTTGGACTTTGATGTTAGATGTATA	3_prime_UTR_variant
Affx-1285311617	AX-110840483	1A	341019186	C	G	----	----	----	----									AX-110840483	Generic			Skim Sequence Derived		CGAGTGAACTCGAGATGGCATCTCAGGAGGAGGCA[C/G]GCGGATCGCGCCCAATGAAGGAACCGATCAAGGAT		regulatory_region_variant
Affx-1285305607	AX-643836020	1A	341019414	A	G	1A	----	----	1A									AX-643836020	Generic			Skim Sequence Derived		CTGCGTGGAACCCGGCGAAGGAACCACGATGGCGC[A/G]GGATTGAAGACAACCTATTCACGGTACAGTTCGGC		regulatory_region_variant
Affx-92936806	AX-94793038	1A	341871655	C	G	----	----	1A	1A	AX-94793038		BA00151868							Generic			Existing Axiom Array			AGTTCAGCCAGAAGGCAGCAGAAAGGAAGGTGTGAAAACAAGTTCTCCTT[S]GTTCGGGCCATAGGTGCATTGAGCGATTTTAGTGATGATTCGTGCCATAG	3_prime_UTR_variant
Affx-92639541	AX-94546321	1A	341962861	T	C	1A	----	----	1A	AX-94546321	AX-94546321	BA00911401							Generic			Existing Axiom Array			GGCGCAGCCTCGGGTCGCCGCGGCGCAACTTGACCAGGCGCCCTCACCGG[Y]TTAGTACGGCACCACCGGTATACTGGCACCACCACCACGGCACGTCGCAG	regulatory_region_variant
Affx-92284492	AX-95020345	1A	341963078	A	C	1A	----	----	1A	AX-95020345		BA00786944	BS00078134						Generic			Existing Axiom Array			CGGTTGCCTGCGCATCGACAAACACTAAGACGCCTCAAATAGTCAGAAGC[M]AAAGGGATGGCAGAATCTGAAGCAATGGGGAGGAGATAATCTGAATTGAC	regulatory_region_variant
Affx-1285292239	AX-643811214	1A	342377068	T	C	1A	----	----	1A									AX-643811214	Generic			Skim Sequence Derived		GATAGGGCCTTCGATCGGACAAATGACTCTTGATG[T/C]AGGACGCGTTCCGGCCAAGACGTAATTTGGACACA		upstream_gene_variant
Affx-92459524	AX-94645318	1A	342384180	A	G	1A	1A	1A	1A	AX-94645318	AX-94645318	BA00470488					AX-94645318		Generic			Existing Axiom Array			TCTCCCTGGCTTCACTGTCCAGGCTAATCACTTGCATGCAAACCCAGGCC[R]GGCTATACCTGGCATCTTGAGGACCTGAACCAAACAACTTACAGGCAACC	regulatory_region_variant
Affx-92845198	AX-94434693	1A	342874815	A	G	1A	----	----	1A	AX-94434693	AX-94434693	BA00295182							Generic			Existing Axiom Array			TGGAGATTAACCAGTTCCTCTTGAGTTTTAGAGACAAAATGGGGTTAACT[R]TGATGATCGTGTTCCTATCTTCCGTGTACGCACTTGCTTGTGCCTGTGTG	No Data
Affx-92358063	AX-94421251	1A	342878832	T	G	1A	----	----	1A	AX-94421251	AX-94421251	BA00220747					AX-94421251		Generic			Existing Axiom Array			CCCACCCCAACCCGCCAAGCCGGGGCCCATGGCGTTCGCCGCACGGAGGA[K]CCTCGCCTCCCGCTTCTCCCACCACCTCACTCGCCGCCTCCACCCGTCCG	No Data
Affx-92905728	AX-94393655	1A	343400558	A	G	1A	----	----	1A	AX-94393655	AX-94393655	BA00069344							Generic			Existing Axiom Array			GATTAAACAAAACCTGTGCTAATGTAGTATCAACTATCTTATCTCGATTG[R]GTGGCTCACCTCTCGAGGATCCATCGGATGGTAGGGAACCTCGTTGATAA	No Data
Affx-92169805	AX-94910990	1A	343408226	T	C	1A	----	----	1A	AX-94910990		BA00481544							Generic			Existing Axiom Array			TGCAATCCTCCCTGGTCCCACTGCTCGCAAGAAGTTGCATGTTGAACTGA[Y]TGTATGAACTGCCACATGAGAAAAGCTATGGGATAATCTTCAGTTATGGA	No Data
Affx-92884470	AX-94719212	1A	343408813	A	C	1A	----	1A	1A	AX-94719212	AX-94719212	BA00830914							Generic			Existing Axiom Array			CAACAACAGCTCAACAACCATCATGAATTGGTTCCCAGTGAGAAATGCAT[M]CGAATAGGGGACAAAATTAGCTTGAACGAAATTAGGCTTCAGGAGTTTCC	regulatory_region_variant
Affx-92576591	AX-94772467	1A	343408818	T	C	1A	----	1A	1A	AX-94772467		BA00094887							Generic			Existing Axiom Array			ACAGCTCAACAACCATCATGAATTGGTTCCCAGTGAGAAATGCATACGAA[Y]AGGGGACAAAATTAGCTTGAACGAAATTAGGCTTCAGGAGTTTCCACTCA	No Data
Affx-92828104	AX-94752653	1A	343408917	T	G	1A	----	----	1A	AX-94752653		BA00039422							Generic			Existing Axiom Array			CATCGCCACTAGCCTGTAGATTGCTCATATGTTGCTGGCCATGTGTCTTG[K]GTAATAACAGACCAACATGCAGTGACTCATCTGAAAAGGCAATAAGCTGC	No Data
Affx-92132798	AX-95210845	1A	343410580	T	C	----	----	----	----	AX-95210845		BA00684570							Generic			Existing Axiom Array			TCGACACCTCCACCCCCGGTCGTGAGCGATGGGGAGCACGGCGTCCTTCT[Y]GTCGTCTCCAGCAACCTCGCTGCACCAGCGCTGACCATGCGCTGGGCAGA	No Data
Affx-92686875	AX-94946446	1A	343681229	A	G	1B	----	----	----	AX-94946446	AX-94946446	BA00580963					AX-94946446		Generic			Existing Axiom Array			CTTATGAGTTGCACCACATGGTGGCAAGATTTCGCTGATCATTGCGTGGC[R]GTGCTCCTGTGGGAGAGAAGATTGTAATTAAGGTGACGATCTCTTAACGG	No Data
Affx-1285299019	AX-110599918	1A	343860865	A	G	1A	----	----	1A									AX-110599918	Generic			Skim Sequence Derived		CTTTCCTCCTCTCTTTCCTCTCTCCCTCACGCCCT[G/A]TCTCTTTCTTCTCTGGATCAGCAGGGCATCATCGC		regulatory_region_variant
Affx-92820831	AX-94695537	1A	344299152	A	G	----	3B	----	----	AX-94695537	AX-94695537	BA00714708							Generic			Existing Axiom Array			CGACACGTACACAGCGCGCCCTCGCTCGCGGACGCCCGCCGGATCTGGCT[R]TGAGAGCTGCCGCCCGCCCGATCCAGTTGTGCCCTTGCTGCTCGATCTCC	No Data
Affx-1285305628	AX-643836061	1A	344854163	C	G	----	----	----	----									AX-643836061	Generic			Skim Sequence Derived		CGCACCATGCTGGGCGCCGCCCACAGCACCCGTGG[C/G]GAAGGGCAAGATGGCCGTGTGCTTGAGTTCGAGCA		regulatory_region_variant
Affx-1285311636	AX-643847786	1A	344984026	C	G	----	----	1A	1A									AX-643847786	Generic			Skim Sequence Derived		AAAAATTATATACTGGCGCTCAATGAACCATTGCC[G/C]CAGCTCTGCACAAGAAACATCCACCCACTCTTATC		regulatory_region_variant
Affx-1285316810	AX-110177199	1A	344990313	A	G	----	----	----	----									AX-110177199	Generic			Skim Sequence Derived		GAAATACTTAGCACATGCGGAATCGCTAACACCCA[A/G]CATTTCCATGGCCATCCCATAACTTTCAATCTACG		regulatory_region_variant
Affx-92456552	AX-94434960	1A	345168035	T	C	----	----	----	----	AX-94434960	AX-94434960	BA00296549					AX-94434960		Generic			Existing Axiom Array			CCGACCTGGTAGCTAGGAGATTTAGGTTCTTGCTCTCTGGCATGCTGTTT[Y]TCCCTAAGTAAGATTAATTTAGCCGCCGTCTGTAATGCTGTAGCTCTCGC	No Data
Affx-92920134	AX-95182481	1A	345168393	A	G	----	----	----	----	AX-95182481		BA00546607							Generic			Existing Axiom Array			AACCGATGTCCGCACCTCCACAGATGGCCACCTATGTGCCAGCTCCAGTG[R]CCAGCCCTCCCTCAGAGGGCACATCCAGCGCATCATCCGATGACTCCGGC	No Data
Affx-88637403	AX-95165446	1A	345308565	T	G	1A	----	1A	1A	AX-95165446		BA00463231	BS00066336			BS00066336_51			Generic			Existing Axiom Array			TTCTAAGCTCCGATCTGTGTGCCAGGGAGGCGAGATCAGTGGCGGCGGCA[K]GATCTGTGGTATTGGGAAGGGTTGCTGAGCCTTCAGTGGTAAATTCCGTA	regulatory_region_variant
Affx-92596922	AX-95632631	1A	345308692	A	G	----	1A	1A	1A	AX-94498413		BA00647084							Generic			Existing Axiom Array			GCGTAACAAGGTAATCGATGACACTGATCTCCAGGAAATATTAGCCATAC[R]TGATGAATTTGGAGTCTTGCAAAAGGACAACGGTCAGTTACAGACTCAGG	regulatory_region_variant
Affx-92210777	AX-94912730	1A	345309209	T	C	1A	1A	1A	1A	AX-94912730	AX-94912730	BA00486406	BS00037977						Generic			Existing Axiom Array			GCAAGACAGCAAGTCCACACCCCTGCATTCAACCAGTTCTATCAGCAGAA[Y]AGAGAAAGACAAATGTGGCAGGGTTATCACAGAAATTATGAACAAGACAT	regulatory_region_variant
Affx-92138264	AX-94568134	1A	345309335	A	G	----	----	----	----	AX-94568134		BA00094544							Generic			Existing Axiom Array			ACAAAAGGTCCTAAAATGGAGTTTCCCAAATTTTCAGGAGAAGATCCAGT[R]GGATGGATCAGACAAGGCAACAAATACTTCCAGATGGCTGCTGCTCCAGA	No Data
Affx-1285299026	AX-643823629	1A	345752397	A	G	----	----	1A	1A									AX-643823629	Generic			Skim Sequence Derived		CATGCGGTATTGATGTGGAGGTGCTGGGAGCACAC[G/A]CGCATCTCCTTGCGGCCGCGGCACCACTAGCAGCT		regulatory_region_variant
Affx-1285321152	AX-643866931	1A	347245395	T	G	----	----	----	----									AX-643866931	Generic			Skim Sequence Derived		CGAACCGACTCTGACGGCCGGCCATTTCCGAGTTA[G/T]CTCTGACCTGAGGCGCTGGTCGCCTCACCTCTGCT		regulatory_region_variant
Affx-92161148	AX-94768967	1A	347320112	C	G	1A	1A	1A	1A	AX-94768967	AX-94768967	BA00085072					AX-94768967		Generic			Existing Axiom Array			CTTGTTCCTCCACCCTGATGGTTCAGTTATCGTCGTCGGGACAGTCCTCT[S]TCTCTGTAACAGAAAACCAAGCCATGTGTGTGAATCGAACGAAATTTGCA	No Data
Affx-88599326	AX-111029024	1A	347326813	T	C	1A	----	----	1A									AX-111029024	Generic			Skim Sequence Derived		GTTCCGATTCAACCCAAACATGCAGCTGCATAGCT[C/T]AACTCGTTCCATTTATGTGAACAATAGTTCCACGC		regulatory_region_variant
Affx-1285292260	AX-111884198	1A	347420458	A	G	1A	----	1A	1A									AX-111884198	Generic			Skim Sequence Derived		TTCGTGATGGCGGGATTCATCGGCCGGACGTCCCT[G/A]AATCAGCCGCCGCAGGTGGCGCAATGAGGAGACGC		regulatory_region_variant
Affx-1285305641	AX-643836394	1A	347556179	A	C	----	----	----	----									AX-643836394	Generic			Skim Sequence Derived		CATTAGCCGTACATCGGCCAGATAATGGTTGTATG[C/A]TCGCTCGCCTATGCTCTATGCGCGCTCGCCGGCCT		intergenic_region
Affx-1285299039	AX-643823838	1A	347618527	A	C	1A	----	----	1A									AX-643823838	Generic			Skim Sequence Derived		TAAAAATCCATGGTGTACAGGAACATAAATGAAGC[A/C]AACCGAAACCCAAGTTTGTGAAGCTAAGACTAGTC		regulatory_region_variant
Affx-1285311648	AX-643847491	1A	348565219	A	G	----	----	1A	1A									AX-643847491	Generic			Skim Sequence Derived		GTGGTACTACCGCAAGGCACTACGGTACTACCACT[G/A]GCGCAGCAGTAGCTAAACCAGCCCTGATGCGTTGA		regulatory_region_variant
Affx-1285316827	AX-643858592	1A	349355784	T	C	----	----	----	----									AX-643858592	Generic			Skim Sequence Derived		TAAAGAGACTGTGGTATTCGTAGCCCACCAGGATT[C/T]AAATCCCGGTGCTCGCATTTATTTCAAGATTTCCG		regulatory_region_variant
Affx-1285311655	AX-643847506	1A	349520963	T	C	1A	----	1A	1A									AX-643847506	Generic			Skim Sequence Derived		TAGAACCGTCACCCTCAAGCTCGTCACCGCCACAT[C/T]TGGCCGCCGGCGGTCGCCTTTGATACGTGCACTGG		intergenic_region
Affx-1285321161	AX-643866477	1A	349703035	T	C	----	----	----	----									AX-643866477	Generic			Skim Sequence Derived		CATGCATGACGATGAAACGTGTAATGAGGTTTCTC[C/T]AGTTTACTCTACGAAGGATGCCAGGGTCAGCATTG		regulatory_region_variant
Affx-92519157	AX-94432952	1A	350009453	C	G	----	----	----	----	AX-94432952	AX-94432952	BA00285560					AX-94432952		Generic			Existing Axiom Array			GTAGCATTATGAGGTATCTGAAGATGGGCAACCCCACAAGGTGGATCTATACGATGACCAGGCATAGTCAACCTT[S]GCAGCACTGGAATTGCACATTGCCT	No Data
Affx-1285299046	AX-643823852	1A	350392438	A	G	1A	----	----	1A									AX-643823852	Generic			Skim Sequence Derived		TCCTGATTCTCTTTGTTGGGATGGCCTCGAAGTCC[G/A]TGCTGGAGGGCAACAGGTGCGCCGCGGGCTCGCAG		downstream_gene_variant
Affx-1285292274	AX-643811281	1A	350392469	T	C	----	1A	1A	1A									AX-643811281	Generic			Skim Sequence Derived		GTCCGTGCTGGAGGGCAACAGGTGCGCCGCGGGCT[C/T]GCAGTCGCCGTGCAGCGCCGGGTTGCGCTGCGCCT		downstream_gene_variant
Affx-92612551	AX-94974219	1A	350403701	T	C	----	2B	----	----	AX-94974219	AX-94974219	BA00658206	BS00030057						Generic			Existing Axiom Array			ACCGCCTGCCTTGTGGCCCCCATAGCGCTTCAGCCACGCGTGTACCTCCG[Y]TGTCGGCTACCGGCCGCGTGCCGCATGTGAGGAGTCGCTCCAAGAAACGG	No Data
Affx-92837615	AX-94768467	1A	350411621	A	G	1A	----	1A	1A	AX-94768467	AX-94768467	BA00083565	BS00073239	TaDArTAG007925	TaDArTAG007925			AX-94768467	Generic			Bristol Axiom nomination for CIMMYT DArT TAG			CCTCGCCCTTGTGGCCTCCAACATCTCCGGCGATGCGGATCCAAATGGGC[R]CAGCATCTGGGGAAACGCGTGATATATAAGGAAGGGGCATCCGAGGCAGC	regulatory_region_variant
Affx-92404337	AX-94775110	1A	350754152	T	C	1A	----	----	1A	AX-94775110	AX-94775110	BA00102187	BS00051146				AX-94775110		Generic			Existing Axiom Array	Public Nomination		GGATTGCTTATAGTGGTTTGATAGGTCTGCGAGAAGCTGCTATAAGGGCA[Y]TGACTGGACTTGCCTGTATGGATGCTGACCTCGTGTGGCTTCTTCTGGCA	synonymous_variant
Affx-92111313	AX-94724771	1A	351347633	A	T	1A	1A	1A	1A	AX-94724771	AX-94724771	BA00858398					AX-94724771		Generic			Existing Axiom Array			CGCCGTTCCTGGAATGGAGAGGTCATCTTTCCATTCGAAGTGAAGGAAGT[W]ACTTGAACTGCCACAGCTCCTCTCTTACCTCTGAAGTTGCTGATAGGCAT	3_prime_UTR_variant
Affx-92804957	AX-94500893	1A	351600524	A	G	----	1A	1A	1A	AX-94500893	AX-94500893	BA00660726							Generic			Existing Axiom Array			ATAGCGTGTCCCATGGAGAACAAGAGTGCTGCTAAGGGGGTTTGTGGGGA[R]AGAGATACACAGGGGGTGGTGAGTACTGGAGAAGAGATGGAATCGGCGGC	regulatory_region_variant
Affx-1285292281	AX-643799286	1A	351609600	A	G	----	----	1A	1A									AX-643799286	Generic			Skim Sequence Derived		CATCCATTTGGATGTGCATCTTGTCCATCTTGATC[G/A]TCGTGATCACGTGCATCTTCCTGACCCATCCATTC		upstream_gene_variant
Affx-92684699	AX-94519347	1A	351882595	A	T	1A	----	1A	1A	AX-94519347	AX-94519347	BA00762899	BS00033231	TaDArTAG007926	TaDArTAG007926			AX-94519347	Generic			Bristol Axiom nomination for CIMMYT DArT TAG			ACCCCTCAGCCGTATTGGCATTGCTGGTGAGGGATGGTTGGTCCACTCTC[W]TTTGCTCTCTCCTTGTCTATGGGGTTTGGAGCCTAGGATTGAACTGTCGT	downstream_gene_variant
Affx-92796797	AX-94480304	1A	351884657	A	C	----	----	1A	1A	AX-94480304	AX-94480304	BA00546830					AX-94480304		Generic			Existing Axiom Array			GGCTTCGCAACAAGACTGTCTCACTAGTTGTTGGATTTCGTAACAAGATT[M]TGCCCTTGCGCTGAAAAGAAGAAGCTGCAGCGCTTGATTGATTGATTACC	regulatory_region_variant
Affx-1285299053	AX-643823679	1A	351890270	T	C	----	----	----	----									AX-643823679	Generic			Skim Sequence Derived		ACAGACGCAACCGTGCGTGTTATCTGATGTTCCCT[T/C]AGAGCGTTCCCATAACCGAGCTTGTCGATGAAGTT		regulatory_region_variant
Affx-92186772	AX-95157563	1A	352176078	T	C	1B	----	----	----	AX-95157563		BA00424467	BS00068451						Generic			Existing Axiom Array			AAGGCTTTGTGCCTATTCACTCTAAGAAGACTTCCAAATGGAAGGGCCTA[Y]CACTGATGAATAGCGTACATATTCAGACACTTCCACCATATAGACTACAC	No Data
Affx-1285292288	AX-110957297	1A	352181872	T	C	----	----	----	----									AX-110957297	Generic			Skim Sequence Derived		AGCTCTTTTGTAAAGGGATATGCTAGATTCTTAGC[C/T]GTCTGGATATAATTCAACGCTATTACTCAAGAGTT		regulatory_region_variant
Affx-88416160	AX-94525103	1A	353256443	A	T	----	1A	1A	1A	AX-94525103	AX-94525103	BA00794421	BS00000272				AX-94525103		Generic			Existing Axiom Array			TGGTCGGCTTGTTATCATGAGTTGGAAGGAATGTAGTCTTCTGAGTTTAT[W]TGCGTCTGTCTGTGAATCTGCCGCTCTGTCTGTCTGTCTGTTTTAGTAGC	3_prime_UTR_variant
Affx-92606212	AX-94588594	1A	353256552	A	G	----	1A	1A	1A	AX-94588594		BA00194220							Generic			Existing Axiom Array			GGAAACTGTCCGAGTATACTTGTGAACCTAAGATGGTTTCAAGGGAGAAG[R]CTCCTTGTTTACCCTCCTAGTTTGGTTTTTGTCCAATCAACATTGAGTTT	No Data
Affx-1285316841	AX-643858621	1A	353260225	C	G	----	----	----	----									AX-643858621	Generic			Skim Sequence Derived		TCACCATGCCACAGGTCGACGATCATCGTGTCACA[G/C]GATCGTGTCACAGGTCGGCGGTCGAACACAGCCAA		regulatory_region_variant
Affx-1285305669	AX-643836140	1A	353615743	T	C	1A	----	----	1A									AX-643836140	Generic			Skim Sequence Derived		CGAGCCAAGTGCGAAGGGTAAGGGTCTATGGCGCA[C/T]AGTCGGCGGAGGCGAGCCCAAGTACGTCGACGGTG		regulatory_region_variant
Affx-88450402	AX-94715511	1A	353626096	T	G	----	----	1A	1A	AX-94715511	AX-94715511	BA00812658					AX-94715511	AX-94715511	Generic			Existing Axiom Array			TAATCCATTCTTTGTGCCTCCAATTTGAGGCCGGCCTAGGGTAGGCACAC[K]GTTATTAGAAGACAAGACGATTGTTCGTCACGTTGTTTAGAGGCTTCATC	3_prime_UTR_variant
Affx-1285323162	AX-95662449	1A	353916338	T	C	----	1A	1A	1A					TaDArTAG007373				AX-95662449	Generic			CIMMYT Nomination from DArT TAG for TaNG		ACCGTCTTCCCCGAGTGTGACGACCTCGCCAACGG[C/T]GACTCCAGCTTCCACCTCTGGGGGGAGTCCAAGAA		synonymous_variant
Affx-109543169	AX-110641487	1A	354187183	A	T	----	1A	1A	1A									AX-110641487	Generic			Skim Sequence Derived		AAGTTTGTTGTTGGAGTCATCTTGGTCCAAGGTCG[A/T]ATGCGATCTCCATGACCAGCACAAGGGAGCTATCT		upstream_gene_variant
Affx-92346074	AX-95168725	1A	354303779	T	C	----	----	1A	1A	AX-95168725	AX-95168725	BA00479720					AX-95168725		Generic			Existing Axiom Array			AGTTTTTTCCTGTTGAACTTTATAATCTGTAATCCAGCGGTTTGACATTT[Y]TTCTTCTTCCATTGTGCTATGGACATGGACACGCAGGAAAATCTTGCTCA	3_prime_UTR_variant
Affx-1285321180	AX-643866988	1A	354416261	T	C	----	1A	----	1A									AX-643866988	Generic			Skim Sequence Derived		GCTATCGGAGCAATTTTTGTATCTGGGCTGTACAT[C/T]GTCAGTGGAAGCACTTGGGCTGTACATCGCTGCCA		regulatory_region_variant
Affx-92882908	AX-94776982	1A	354625642	C	G	1A	----	----	1A	AX-94776982		BA00107429							Generic			Existing Axiom Array			AGGCTGGGAGGCACATATCCAGGCAAGCAGCCAGCAACGGACCTAGGTCA[S]GGCAGATTCCAGGAACTATAATGGATTGGCAGCATGCAAGATTCACACCC	No Data
Affx-92806960	AX-94648939	1A	354625758	T	C	7A	----	7A	7A	AX-94648939	AX-94648939	BA00488093							Generic			Existing Axiom Array			TTCACGTGCTGCGCCGGCGCCGGAGAGCCGATCACATCGTGTGTCCTGTC[Y]GTACTTCGTATAGTGTGCTTGGGATGATGTCTTGATGCTTGGTACATATC	No Data
Affx-109242099	AX-110603253	1A	354826378	A	G	----	----	----	----									AX-110603253	Generic			Skim Sequence Derived		TCATGTGATACTCCCTTTGCTCCGCGATATTTCAC[G/A]AAGCCCGAGATGTATAGGTATCCTCCTGAGTCATC		regulatory_region_variant
Affx-1285316847	AX-643858220	1A	354958298	T	C	----	----	1A	1A									AX-643858220	Generic			Skim Sequence Derived		CGTTTTCGTCGATGATGAGACGCCTACGGTAACTT[C/T]GTAAATCTCAAGCCTTCGTAGAGATGAGTGTATAT		regulatory_region_variant
Affx-1285316853	AX-643858231	1A	355748247	A	G	1A	----	----	1A									AX-643858231	Generic			Skim Sequence Derived		GCGGACGAGCGAGTCAATCGCAGGCGTGGTAAGCC[G/A]CGCGCACGGGCGAGTCAGCCACATTGTGTTGATGT		regulatory_region_variant
Affx-1285299074	AX-643823718	1A	356383863	T	C	1A	1A	1A	1A									AX-643823718	Generic			Skim Sequence Derived		GGGGAGGTAGAGGGCTTAGGGCTGCATCAGGAAGG[T/C]CCGATCGTGTTTCAGTCAGGCCAGGGATCAAGATG		intergenic_region
Affx-92851677	AX-95230768	1A	356473859	T	C	----	----	----	----	AX-95230768		BA00774520							Generic			Existing Axiom Array			AGGGACCGATACATGGGTCCTCTTGAGGCTGTCGATTATGGGATCATCGA[Y]AGCGTGATCGACGAAGACAGCATCATGCCACTTGAGCCGGTTCCGGAGAG	No Data
Affx-1285292301	AX-94837801	1A	356474547	T	C	----	----	----	----	AX-94837801		BA00277231	BS00000109					AX-94837801	Generic			Existing Axiom Array		TCATCAATACATGGCACCAACAGTCGGAACCAGGG[T/C]TGGAGACACGCCGCCTTTGACCCTAAGGCCGAGCG	TCCAGCTCTGGGACCCGCTCGGCCTTAGGGTCAAAGGCGGCGTGTCTCCA[R]CCCTGGTTCCGACTGTTGGTGCCATGTATTGATGAGATGATCATGCTTCG	missense_variant
Affx-92578694	AX-86184257	1A	356474568	C	G	----	1A	1A	1A	AX-94865782		BA00355318	BS00000108					AX-86184257	Generic			Existing Axiom Array			AAACTGGGAGCTCAGGTGCTGTCCAGCTCTGGGACCCGCTCGGCCTTAGG[S]TCAAAGGCGGCGTGTCTCCAACCCTGGTTCCGACTGTTGGTGCCATGTAT	missense_variant
Affx-92124687	AX-95149116	1A	357065552	A	G	----	1A	1A	1A	AX-95149116	AX-95149116	BA00382793					AX-95149116		Generic			Existing Axiom Array			TGTTCTCCTCGTAGCCACCATCGCTGCCACGGTCGCGAGATTGCAGTATC[R]TAGGGAACGACGATGGCCTTGATGCACCGCCCATCACGACCGGTGATTGA	missense_variant
Affx-1285299081	AX-643823731	1A	357494482	T	C	----	1A	1A	1A									AX-643823731	Generic			Skim Sequence Derived		TTCAGCCGCTCCCCTTGCAGCTCCTCTGCTCCGCC[C/T]GTTCTGTGTCCGCGTCCGTGCAACTCCTTCCTTGC		intergenic_region
Affx-1285305683	AX-643836168	1A	357793606	A	G	----	----	----	----									AX-643836168	Generic			Skim Sequence Derived		TCAGGTACTGTAGAGCACCGGCCAAGCTGCGGTAC[A/G]CGGTGGGATCAGCGATAGGAGGACCATTGTAATGC		downstream_gene_variant
Affx-1285299088	AX-643823745	1A	358156113	T	C	----	----	----	----									AX-643823745	Generic			Skim Sequence Derived		GATAGCAATAGTAGCAATAGCAACAATAACGGTAA[C/T]CGTAGCAGTGATATGTTTGTAGCAATTGTGACAGT		regulatory_region_variant
Affx-1285321198	AX-643867024	1A	358657514	A	G	----	----	----	----									AX-643867024	Generic			Skim Sequence Derived		ACATATCCAAACTGTTAGTGTCTTGGTAGCACACA[G/A]TAATGAGCAGTGACTCACGATCATGTGATCTCGTC		regulatory_region_variant
Affx-92998207	AX-95662148	1A	358761707	A	C	----	----	1A	1A					TaDArTAG007374				AX-95662148	Generic			CIMMYT Nomination from DArT TAG for TaNG		GCAAGAGATTACAGATTCGTCTAAATATAGAGAAT[A/C]ATAGAAACGGTCGACTACTGCTTGGGCACTTGATG		3_prime_UTR_variant
Affx-1285311695	AX-643847578	1A	358925983	T	C	----	----	----	----									AX-643847578	Generic			Skim Sequence Derived		ATGAATTTTCACATACAAATAAAAATCAATTAGTT[C/T]GTCACATAGTTCGACGTGTTTCATCACATAGTTCG		regulatory_region_variant
Affx-109731247	AX-111914386	1A	359249653	A	G	----	----	----	----									AX-111914386	Generic			Skim Sequence Derived		TGGGTCTCATTGCCTGGGTTTATTGACGTGGCGCG[G/A]AAGGCGTGGAATGAGCGAGAGAACCATTCAGAGCC		downstream_gene_variant
Affx-1285316867	AX-643858256	1A	359470424	T	C	----	----	----	----									AX-643858256	Generic			Skim Sequence Derived		GTCCAGGTGGCAGATAATTTCAATACATCTGTCGG[C/T]GGACATGTAGCAACGCCCTAAGTATATATATAGGA		intergenic_region
Affx-92472461	AX-94850693	1A	359690577	T	C	----	----	----	----	AX-94850693	AX-94850693	BA00313112					AX-94850693		Generic			Existing Axiom Array			GCACGTCTCCGTTTTGAGTACTTTGTGCTTCTCTCAACTGGGATGCACCT[Y]TTCAAGTGCTTCATCGTCTAGCCGCTGATTATATCCTCGTAAATGTTCCT	No Data
Affx-1285311702	AX-643847588	1A	359976550	A	G	----	----	----	----									AX-643847588	Generic			Skim Sequence Derived		TGGACTGAACGCCGTGGCGGAGAGATGGCAACGAC[G/A]TCATCGAGGAGACAGGACGGAGGAATGAGATGTGG		regulatory_region_variant
Affx-1285305695	AX-643836493	1A	360013482	T	C	----	----	----	----									AX-643836493	Generic			Skim Sequence Derived		TATCAATCAAAGCTTTTGAGGCGTTCCATGGCTTC[C/T]AACTTCTTGTGCAATCTATGGATCTCCCTTATCAC		downstream_gene_variant
Affx-92208900	AX-94430348	1A	360455925	T	C	----	7B	7B	7B	AX-94430348	AX-94430348	BA00271057					AX-94430348		Generic			Existing Axiom Array			GCATCACGCTTGATGTAAATGCAGCGTCAATAGAGTCCGCAAACTCCGTA[Y]CGTTGAAGAAGGGGAACATGGCAGTGATTGTCATAGGCCCATTGAGGATT	No Data
Affx-92578280	AX-94624580	1A	360456150	A	C	----	7B	7B	7B	AX-94624580		BA00370870							Generic			Existing Axiom Array			CATGAAGTGACGGATACCCGTCACAAATAAGAAGTGGCCCATTCACAATG[M]TATCGTCCGTTGTTCCAGGAGCATAGTTCACCAGCACATACTCGTTTTGC	No Data
Affx-1285299095	AX-643823946	1A	360744093	A	G	----	----	1A	1A									AX-643823946	Generic			Skim Sequence Derived		TATTTCTTACATTTCCCTTGCAAGCTCACCTCTGC[G/A]CAAACCGGGACCGGTGACATGCTAACAGCTCGAAT		regulatory_region_variant
Affx-1285316874	AX-643858271	1A	361076411	T	C	----	----	----	----									AX-643858271	Generic			Skim Sequence Derived		AATTTGTATGGATTTGAGATATGATAATTGAGGTG[T/C]CCGGATGCGGAAACTGGCACGAGGCATGCATACAG		regulatory_region_variant
Affx-92761137	AX-94623356	1A	361185365	A	T	----	1A	1A	1A	AX-94623356	AX-94623356	BA00364866					AX-94623356		Generic			Existing Axiom Array			AGATTGGTTTGATCGCCTATTAGCCATCATGGAACAAGTTCACCTTGAGC[W]GCTAACGCTGGCAGAAATCCGTCTTACCGGCCGGTGAACTGAAGAGGAGA	No Data
Affx-110968412	AX-643797783	1A	361193436	A	G	----	----	----	----									AX-643797783	Generic			Skim Sequence Derived		TTGATGCGACCCTGATGGATAAAGATGTTGAACCC[A/G]AGGAGATACGGCTTCTGGCAGCCCGGCCAGACATG		5_prime_UTR_variant
Affx-88736088	AX-94744187	1A	361510900	A	G	1B	----	----	----	AX-94744187		BA00016194	BS00011185						Generic			Existing Axiom Array			GCTACCCCCCAACTGCCTGTTCCTGAGCTGGGACGCATGGATATAGACTC[R]TGCGAAGCAGAAGCAACCATTATACCTGACATTAACATACCACTTGAATT	No Data
Affx-1285323127	AX-112289504	1A	361511887	T	C	----	1A	1A	1A					TaDArTAG007375				AX-112289504	Generic			CIMMYT Nomination from DArT TAG for TaNG		TGATCAGTTCTGCTATGATAGTGCTGCCCGGGATG[C/T]CGCTCAACATGTCCTCTAAACCCTTCAGGAGCACC		synonymous_variant
Affx-1285292327	AX-109907729	1A	362303895	A	G	----	----	1A	1A									AX-109907729	Generic			Skim Sequence Derived		CAAAAACGATGATCCCAATTCAATAGCATAACCTT[A/G]GCCCGATAATATTTCCTTTATTTAGGTCCTTGTTA		regulatory_region_variant
Affx-1285305702	AX-643836506	1A	362446886	A	G	----	----	----	----									AX-643836506	Generic			Skim Sequence Derived		GTTATACAGGAAGCGACCAGATGATGTTTCATTGC[G/A]TTGCATCTCTAGGGAACAGCGTAAAGAGCTACTAG		regulatory_region_variant
Affx-1285316881	AX-643858286	1A	362585702	A	G	----	----	----	----									AX-643858286	Generic			Skim Sequence Derived		GTAGTGGAAATAGTGGTACACGTTTCGTAGTTTGG[G/A]ACATAGTAAGGAACTTGATATCCACAGGGTCTTCG		regulatory_region_variant
Affx-92246742	AX-94636081	1A	362620496	A	G	2A	1A	1A	1A	AX-94636081	AX-94636081	BA00425530	BS00039389				AX-94636081		Generic			Existing Axiom Array			ATGGCTCGAACCAAGATGAACCAATACGAAACTTGGAAGAAGCGGATGCC[R]GCGTCGAGGAGCTGCTGGGACCAGGAGGAGGAATCCTGCAGGTCGAGGGA	No Data
Affx-92351780	AX-94615576	1A	363452635	C	G	----	----	----	----	AX-94615576	AX-94615576	BA00326827					AX-94615576		Generic			Existing Axiom Array			CCTCCACAGACTTGGGCTTGGATTCGGGAACACTGAGCTTGATCTCACCA[S]CAGACATCCGTCCCACCTTCCTGCCGGTCTTCCGGTCTGGGAGCTGCGCC	No Data
Affx-1285316887	AX-643858711	1A	363643883	T	C	----	----	----	----									AX-643858711	Generic			Skim Sequence Derived		GGAGTTTCCTTCTCTTAGGGTATTAGGTAGGTCTC[T/C]GTTTGGTGGTGGCGAGACGATGATGTCGTCACCGC		upstream_gene_variant
Affx-92350768	AX-94730629	1A	363690818	A	C	----	----	1A	1A	AX-94730629	AX-94730629	BA00887750					AX-94730629		Generic			Existing Axiom Array			CATAAAGATAACTCTGAGGGCTCTTTCCGGTTTCAACCGAATCAGAAGGA[M]GTGTATCTCTCTGGCTAGGCACACTGGGGCTCGGTTGGGGTGGCTGAGAT	No Data
Affx-1285292333	AX-643811388	1A	364039277	A	G	----	----	----	----									AX-643811388	Generic			Skim Sequence Derived		GCGTGCCCTAAATTCTCTTCCGCCAGTCATGGTGG[A/G]GAGTAACTTAGACGAGTGTTATGCATATAATAATC		regulatory_region_variant
Affx-92397974	AX-94431703	1A	364046480	T	C	----	----	1A	1A	AX-94431703	AX-94431703	BA00278592	BS00003175						Generic			Existing Axiom Array			ACTCACAGAAACTATTTATTCGTTCTTACACACTGATGCGAGTGGGTAGG[Y]AATACACACGACGCGCCCACATATGACTCATCACGGCTCAGCGGCACTTA	downstream_gene_variant
Affx-92253691	AX-94827873	1A	364226309	A	G	----	----	----	----	AX-94827873		BA00249609							Generic			Existing Axiom Array			TTGGCTAAAACAGGGAGATTACGGGCAGCATCTGGCTCGTTTTATCTACT[R]GCCAAAGTTCCCGAGAAGGCGCTCCACAGCAGCATGTACGTTCCCAGAAG	No Data
Affx-92426767	AX-94981112	1A	364228082	C	G	----	1A	1A	1A	AX-94981112	AX-94981112	BA00677836					AX-94981112		Generic			Existing Axiom Array			CTGAACCCAGCCCTCCTGGGCCACCAGTTGCACCAGCCCTGGTACTAGCA[S]CAGGACCTGACCGTGGTGTTCCTTGCGCACCCCCAGCATTGTTGCTCCAG	missense_variant
Affx-1285299115	AX-643823793	1A	364657607	A	G	----	----	----	----									AX-643823793	Generic			Skim Sequence Derived		TTCGTGTGCTCATCAGGATTGACATGGACGTCCAC[G/A]GTCCCGCTGTCGGTCTCATAAGAATTGATATGGAC		regulatory_region_variant
Affx-1285316892	AX-643858721	1A	365186850	T	C	----	----	----	----									AX-643858721	Generic			Skim Sequence Derived		CGGCGAGGAGGATTGAGGGTCCGGCTCTTCCACGG[C/T]GTCGTCTAGTTTGCCGCGACCTCGCCGCTGTCAGA		regulatory_region_variant
Affx-1285292340	AX-109639371	1A	365450713	A	T	----	----	----	----									AX-109639371	Generic			Skim Sequence Derived		CTGGATCTAGGTCCAATGCTGATCTACAGATGCGC[T/A]GGACCTAAATGTAATTACTGGACTTCTTGGCGTCT		regulatory_region_variant
Affx-92158855	AX-94958346	1A	365492392	T	G	----	----	----	----	AX-94958346	AX-94958346	BA00613783					AX-94958346		Generic			Existing Axiom Array			GCGCAGGGCGTGGGCTCCGTCATCACGCAGTCCATGTACGCGAGCATGCT[K]CCCAACCGCGACAACTCGCTGTGCCCGGCCAGGGGGTTCTACACGTACGA	No Data
Affx-1285321219	AX-643867065	1A	365502569	T	G	----	----	----	----									AX-643867065	Generic			Skim Sequence Derived		TCAATTTTAAGACTTTTTCAGGTTAATTTGATACG[T/G]GACGAACGTGCCTCGAGGACATCTTCAATTTCTAA		upstream_gene_variant
Affx-92570175	AX-95190148	1A	365618818	A	G	----	----	----	----	AX-95190148	AX-95190148	BA00583898					AX-95190148		Generic			Existing Axiom Array			GTCGACTCCTTCCGCGGCCCCAACCGCATGCCCCAGTACCTCAAGCTGCA[R]CCGCACGGCGAGGCGCTCACCTTCGAGGACGGCAACGTCACCCTCGTCGA	No Data
Affx-92223078	AX-94885285	1A	366118089	T	C	5A	5A	----	5A	AX-94885285		BA00410062	BS00031973						Generic			Existing Axiom Array			TATACGTAAGCCATGAGCTCACTCATGTGCTTGACGTCACCCGTTACGTA[Y]CATAGTCGGTTCGCTAGCCTATATAAGGAGCCGAGCTCCGTCGCTGTAAG	No Data
Affx-92422250	AX-94522704	1A	366124080	T	C	----	----	1A	1A	AX-94522704		BA00781292							Generic			Existing Axiom Array			CATAAACCTGAATGTTTTGCTCTTGAATTTGTTTGACAGTGTCTTTAAAT[Y]CCCCGATTTGCATCCAGAAATTTTCAAACCTAAAAATAGTTGATTTAGGT	regulatory_region_variant
Affx-92533717	AX-95235150	1A	366130370	C	G	----	----	1A	1A	AX-95235150	AX-95235150	BA00795801							Generic			Existing Axiom Array	Public Nomination		TATTTCTTTCTAGCTAAGTAGAGCCAGGTGGCAGCGTCCAAGATGTACTA[S]GAACATATGTAATCCCAAATAGATTTTGGTACTAAGCGCTAAGTCCTTTA	regulatory_region_variant
Affx-1285311725	AX-643847952	1A	366279606	A	G	----	----	----	----									AX-643847952	Generic			Skim Sequence Derived		TAAACATTTCTATTAAATATGGTATCCATACAGCT[G/A]GACTGAAACTTGTATAGGAACACATTAGTTCAATA		regulatory_region_variant
Affx-88356267	AX-89325151	1A	366291387	A	G	----	----	----	----									AX-89325151	Generic			Skim Sequence Derived		TCACATGCCATGTTGCTCGTGTAGCCTGGAGGACG[G/A]TTGGGTGTGTACTGGGCACGGATCTATGCCCGAAC		regulatory_region_variant
Affx-92367298	AX-94643034	1A	367010850	C	G	----	----	----	----	AX-94643034	AX-94643034	BA00459217	BS00051360				AX-94643034		Generic			Existing Axiom Array			TCATAGGCAGTCCGCCGCAGTTGGATCACGACTGGAGCAAGTCACATGTG[S]AAGCGGATGTGCTCTGTGTTGCCGGCGACAAGGACCACGTACACGGCAGC	No Data
Affx-92204566	AX-94618053	1A	367874590	A	C	----	1A	1A	1A	AX-94618053	AX-94618053	BA00338700					AX-94618053		Generic			Existing Axiom Array			TTCATGTTTTGTAGTAGTAGATAACAGAGTGAGTAATATGCTGTGATGTTTCATTGCC[M]TAAATTATACGAGTACGTCAGTTCATCTGCTTTTCNNNNNNN	3_prime_UTR_variant
Affx-1285299128	AX-643823819	1A	367878267	A	G	----	----	----	----									AX-643823819	Generic			Skim Sequence Derived		GTCGCTGCAAAATATTACGCGTGCAAGCAGCTCCA[G/A]CAGACGCGGTAAATATACGTCGCTCGCACCCAGCA		upstream_gene_variant
Affx-1285311730	AX-643847637	1A	368195108	T	C	----	1A	1A	1A									AX-643847637	Generic			Skim Sequence Derived		CGATCCAAGTTGTTGAAGATGGAGGTGCTAGAGCC[C/T]GTTATGGTGGCAACGATCTTCTCAACAATGAGGAG		upstream_gene_variant
Affx-92875632	AX-94518188	1A	368357358	A	G	----	----	----	----	AX-94518188	AX-94518188	BA00756560					AX-94518188	AX-94518188	Generic			Bristol Axiom nomination for CIMMYT DArT TAG			GGCCGCCTCCTCCTCTTTTGCTTGCACAAGCGCCGTTGTGCCATCCATCT[R]CAGGTCACAGCCTCCTTCAGCAACAGGCCGATGCTGCCGTGACCATCCAT	regulatory_region_variant
Affx-1285292353	AX-94778389	1A	368361479	C	G	----	----	----	----	AX-94778389		BA00111373						AX-94778389	Generic			Existing Axiom Array		CAGGCCCGGCAGACCACGTCACTGTAGCCACCATG[G/C]AAGAGAGCACCACCGCCAGCACGGAAGGGAGCATC	CCCTTCCGCGGTGGTGATGCTCCCTTCCGTGCTGGCGGTGGTGCTCTCTT[S]CATGGTGGCTACAGTGACGTGGTCTGCCGGGCCTGCAACCAGGTTGGCCA	regulatory_region_variant
Affx-1285292359	AX-643797947	1A	368797368	T	C	----	----	1A	1A									AX-643797947	Generic			Skim Sequence Derived		TCGCTAGCTCTAACGCATGAAAGGATAGAGGACGG[C/T]GAACAATGGAAGCAAACGACGACTTACGAACATAC		regulatory_region_variant
Affx-1285323135	AX-95661371	1A	369089146	T	C	----	----	1A	1A					TaDArTAG007377				AX-95661371	Generic			CIMMYT Nomination from DArT TAG for TaNG		TTTCAAGCTCGCTAATCTTTCTTTCGAGAACCTTA[T/C]TGGCAGAAGCATGAGAATCTACGCTACTGGTAAGC		missense_variant
Affx-92945839	AX-94755112	1A	369494649	T	C	----	----	1A	1A	AX-94755112		BA00046502	BS00045784						Generic			Existing Axiom Array			CATGTCTGCTACTTTTATGTTCGACTGCTTAGACCAAGACGACAGAAGCA[Y]AAGACTTCAAAGTGATGGTTAGTATATCAGAGTGCAGTTGTGTCGTGCCG	3_prime_UTR_variant
Affx-92326448	AX-94872835	1A	369994270	A	G	----	1A	1A	1A	AX-94872835	AX-94872835	BA00375091	BS00067106				AX-94872835		Generic			Existing Axiom Array			GAGGCGATCAAGGGGTGGCTCGATAGCGGGCACGAGACGTCCCCGATGAC[R]AAGATGCCTCTCGCGCACCGTCATGTCACCCCGAGCTACGCTCTTCGGTC	synonymous_variant
Affx-92822266	AX-86164754	1A	370097196	T	G	----	----	----	----	AX-94868310	AX-94868310	BA00362468							Generic			Existing Axiom Array	Public Nomination		TATCAAGGGAGAAGGATAGAGTATGCTGGCAAGCAAGGAGTCGGCGCGGT[K]TCTCGGCAACTGTACACCTCGCTAACAAGCCTCCAGATGGGCCAGGTGGA	synonymous_variant
Affx-92584960	AX-94429120	1A	370097408	T	C	----	----	----	----	AX-94429120		BA00264197							Generic			Existing Axiom Array			GATGGGGTTGCAAGGTCTTGTGTATCTTCAGTCAGTTTTGTAGGCCCTGC[Y]TAAGTGGCGTCCCAGTGTGCATCTGTAGATGCTGGCGCATAAGATTGCGC	3_prime_UTR_variant
Affx-88465143	AX-94517594	1A	370107590	A	G	----	----	----	----	AX-94517594	AX-94517594	BA00753440	BS00085215				AX-94517594		Generic			Existing Axiom Array	Public Nomination		ACAAAGCACCACCGACAGGGGACCTGATCAGAGCTTCAAATCCACAAATC[R]AAAACAGCCTCATCGATAAGTTCCTCTAACACAAACTCCCATATCTCCAC	synonymous_variant
Affx-1285305734	AX-643836262	1A	370113856	A	G	----	----	----	----									AX-643836262	Generic			Skim Sequence Derived		ATAGTGTGTTCGTTTTGAGGGTCGGCGTTGGAAAT[G/A]CCCTAACCATCCGAGTTACTCTCAGGTCGGTAGAG		upstream_gene_variant
Affx-1285299142	AX-643823845	1A	371273545	T	C	----	1A	1A	1A									AX-643823845	Generic			Skim Sequence Derived		TTTCTAGCACAATTGGATTCACCTTCAAATTCATC[C/T]GAAGTGCGGAGATATCATCGAAACAGTCCAACACT		regulatory_region_variant
Affx-1285292366	AX-643811465	1A	371318803	A	G	----	----	----	----									AX-643811465	Generic			Skim Sequence Derived		AGGGGAGTTGTTGGGCGCTGCCATCTTCACTAGCC[G/A]TAATGCTATGAGTGGCTACGGCCATTGGTCATCAT		regulatory_region_variant
Affx-1285316911	AX-643858339	1A	371593745	A	C	----	----	----	----									AX-643858339	Generic			Skim Sequence Derived		TCCCGTTCCGCAGTGGCTACCATGCACTGCTCGGG[C/A]GAACCACATTTACGAAATTCAATGTGGTACCGCAT		regulatory_region_variant
Affx-1285311746	AX-643799575	1A	371763106	T	C	----	----	----	----									AX-643799575	Generic			Skim Sequence Derived		GATACCACAGGTATCGGCTGCTATTCATCTCCACA[C/T]GGTAGTACCGTGGGAGGGCATGGTACTATCGCTCA		regulatory_region_variant
Affx-1285299149	AX-643823858	1A	372072976	A	T	----	----	----	----									AX-643823858	Generic			Skim Sequence Derived		TCAGTACTGGCACAAGCGCTCATACATACACGCAT[A/T]TACTCACCTTTATGAACGTACACATCCTATCCCTA		regulatory_region_variant
Affx-1285321242	AX-643867107	1A	372242111	A	G	----	----	----	----									AX-643867107	Generic			Skim Sequence Derived		TGCTGTTCTATGCCTATCCACACGATTCCTATTTG[G/A]CGCTGCAGGCGCCCGTTACAATAGTGCAATCTACA		upstream_gene_variant
Affx-1285316917	AX-643858351	1A	372290229	T	C	----	----	----	----									AX-643858351	Generic			Skim Sequence Derived		CAAGAACAAGCCCTGGCTATCCCTGCACACGGCTA[T/C]GACCGCTCCTCCTTTGCGGGTACATACTACTACAT		upstream_gene_variant
Affx-1285292370	AX-94990907	1A	372315822	T	G	----	1A	----	1A	AX-94990907	AX-94990907	BA00704798	BS00110415			BS00110415_51	AX-94990907	AX-94990907	Generic			Existing Axiom Array		CCAACCCCTGGAGCAGCGGGCAGCATTGGTCGTGC[G/T]CCGGAACACCGATCTTGAGGCCGAGCAGTCCGCCG	GTGCGCCAACGTTCTCGGCGGACTGCTCGGCCTCAAGATCGGTGTTCCGG[M]GCACGACCAATGCTGCCCGCTGCTCCAGGGGTTGGCCGACCTGGACGCCG	intron_variant
Affx-92530582	AX-94441027	1A	372467945	T	C	----	1A	1A	1A	AX-94441027	AX-94441027	BA00330128		TaDArTAG007930	TaDArTAG007930		AX-94441027	AX-94441027	Generic			Bristol Axiom nomination for CIMMYT DArT TAG			GAGTTCAAGCGCGAGCACGAAAGCACACGCAGTCGCTAACACTTGCTCTC[Y]ACTGATATCGATCGATGGCCATGGTAGCGAGAGCCGCGCTGCTCCTGGCC	upstream_gene_variant
Affx-1285305747	AX-643836288	1A	372622252	A	G	----	----	----	----									AX-643836288	Generic			Skim Sequence Derived		TAGAGGAGAATGCGGTGGAATTGAGTGCTCCACCT[G/A]ATGAGTTTGATGCGACAAGTCAAGAGAACGTCGAA		downstream_gene_variant
Affx-1285292375	AX-643811482	1A	373312813	T	G	----	1A	1A	1A									AX-643811482	Generic			Skim Sequence Derived		TACAGGTCTTGTCGGTGCACGTGCGGATGTATTGG[G/T]TTTCCGGTAGGGCTGATGCGGTTGCATGTATGTCG		regulatory_region_variant
Affx-1285299155	AX-643824058	1A	374057214	T	C	----	----	----	----									AX-643824058	Generic			Skim Sequence Derived		GTCGTATTGTGCACGCTACCGCGCCGTGCGCTCCT[C/T]CTCGAAGACAACAGCCCTGGAGCCCGAGGGACCAT		regulatory_region_variant
Affx-1285316922	AX-643858777	1A	374180316	A	C	----	----	----	----									AX-643858777	Generic			Skim Sequence Derived		AACCTTCTGTAACCATTCGAACCGTGAAAGTCATC[C/A]AACACGAATTTGTATCGGTTCGCGATTCGGTCCAG		regulatory_region_variant
Affx-92149276	AX-94578010	1A	374689384	T	C	----	1A	1A	1A	AX-94578010		BA00142640	BS00094681			BS00094681_51			Generic			Existing Axiom Array			GAAATGCGGGAGGGCATAGTTTGCATGTGCTCTCCCGCCCACTGACTCTG[Y]GTAGAGTACCATACATGAGATGACACTACCGGTTTGTAAGCAAATCCAAG	3_prime_UTR_variant
Affx-1285311758	AX-643847687	1A	374952259	T	C	----	1A	----	1A									AX-643847687	Generic			Skim Sequence Derived		CTGTTATCCACACCGCCTGGCCTGCCTCAAATCGT[C/T]GACCCTGCTGTACCACTTCGTACGGTCGCCGTGCC		regulatory_region_variant
Affx-1285299161	AX-643823879	1A	374952379	T	C	----	----	----	----									AX-643823879	Generic			Skim Sequence Derived		GGCCACGTCATTGTCGTCTCCATGCCGGCAATGGA[C/T]GCTCAAGCTGCCAGTCTTGCCAACCTCGCGGCCGT		regulatory_region_variant
Affx-92113160	AX-95244447	1A	375016191	T	C	----	----	1A	1A	AX-95244447	AX-95244447	BA00840265	BS00046546				AX-95244447	AX-95244447	Generic			Bristol Axiom nomination for CIMMYT DArT TAG			CTCGTCTCCGTTCTTCTCACGTATGGCTGCTGCGCCCAGTCGCCGCTCAA[Y]TACACCGGCTCCTTGGCCAAATCCTCCAAGGCTAGCTGGTCATGGCTCCC	synonymous_variant
Affx-1285305760	AX-643836313	1A	375281096	A	G	----	1A	1A	1A									AX-643836313	Generic			Skim Sequence Derived		AGAGCTACAAGGCGCAAGAGCCATGCGTGGCGACA[G/A]CCGCTCACATAGTATGGCTCACCACCCGGGCAAGG		regulatory_region_variant
Affx-92177028	AX-94621604	1A	375475180	C	G	----	----	----	----	AX-94621604	AX-94621604	BA00356128	BS00077198				AX-94621604	AX-94621604	Generic			Existing Axiom Array			AGCTCCGGCTTAAAGCAACTAGACAACCACAGAAGAGCTCCTCGCACACG[S]TAGGAAGATCCGACTATCGAAGCCCGAGCTGCAACCTCAAGCTCCTCTCG	intron_variant
Affx-92615567	AX-94758085	1A	376670698	C	G	----	----	----	----	AX-94758085		BA00054622							Generic			Existing Axiom Array			TGCTGAACAAGGTCAGGAGGACGGTGACGGGAATGCGATGGAAGTCCAAG[S]TACTTGATCACGAAGATGGCCCTCTCGTGCCTGAGAAACTTCTGATTGCT	missense_variant
Affx-88502026	AX-95242830	1A	376671011	A	G	----	----	----	----	AX-95242830		BA00832470							Generic			Existing Axiom Array			TAATATGTTGATGTGTTGAAACCATTCCTGAATTACCATTACTTTGTGCT[R]TTATCAGGTGCGAAGCCTTCTCTACGTACCCTAGGACATATGACCTGATA	splice_region_variant&intron_variant
Affx-92586687	AX-95178074	1A	377027087	A	G	----	----	----	----	AX-95178074	AX-95178074	BA00525313	BS00052364				AX-95178074		Generic			Existing Axiom Array			GGAAGCTTCCATTTGATCGCCACCTCTCCTTGCCAAACGTTAAACGAATT[R]TGTCACAAGCTGATGGTTATCAGCCTCATTTAATTGCTCCTGAGCAAGGT	No Data
Affx-92138104	AX-94555133	1A	377429611	C	G	----	----	1A	1A	AX-94555133	AX-94555133	BA00031855	BS00094496				AX-94555133		Generic			Existing Axiom Array	Public Nomination		CTCTCTTTCGTGCTGGGAACTCTGGTATACTCTGTGCCAGTATGGGTCAA[S]CATTACCAATAGCTTCATGAAGTATTACAGACTTGAAGGCTTTGGCGTCA	missense_variant
Affx-92651656	AX-94700765	1A	377449845	A	G	1B	1B	----	1B	AX-94700765	AX-94700765	BA00740779					AX-94700765		Generic			Existing Axiom Array			ATCCACGAGGTGGCGGGGTCGATGCCCAGCGCCTGGTCGACGGGGAGGAC[R]CCGCGGCGGTTCTTGATCTGGTTGAAGTAGCTCCTGTCGAAGATGAGGAT	No Data
Affx-92795163	AX-86178528	1A	377614234	T	C	----	----	1A	1A	AX-94462130	AX-94462130	BA00446976	BS00022275					AX-86178528	Generic			Existing Axiom Array			AATGACTTTGACGCGTAAAAATGCCGAAATCCAGCTGGAGCCCGTCGTCG[Y]TGCCGTCGTCCGGCAGGAACTTGTCGGTGCTGTCATCATACGCACCGAGA	missense_variant
Affx-1285311771	AX-643848040	1A	379141195	A	G	----	----	----	----									AX-643848040	Generic			Skim Sequence Derived		TGTCAACGTAGTCAATAAGCAAGATAATTGAGCAC[G/A]AAGCGGCTGACACCCGGGACCCAACAGCGCGCATA		regulatory_region_variant
Affx-1285299175	AX-643823908	1A	379187190	T	C	----	1A	1A	1A									AX-643823908	Generic			Skim Sequence Derived		GCATGCAAAGTTGTACTGATGTCGACATGCTTTCA[T/C]AGTCATATCATAGGTGTTTCACAATTGAACAGAAT		regulatory_region_variant
Affx-92676468	AX-94707095	1A	379189709	A	G	----	----	----	----	AX-94707095		BA00771703							Generic			Existing Axiom Array			CGCTTGCTAAAATGTGTGCATGCCAAGATTCCTACAGTTCCAGACTGATT[R]GTGAGCTTACACTTCTAAGGGTGGATCGATTAGCATACTCTGCCTACTGA	No Data
Affx-92184779	AX-94403795	1A	380262391	T	G	----	----	----	----	AX-94403795		BA00124691						AX-110044646	Generic			Existing Axiom Array		ACCTCCATGTGCACTCTCTACGCCTACACACAACA[C/A]ATGCTTTCTTCGCCTGCCCTGCCTCAAAGCACACC	CTAGTAAGGGACAGCGGTGTGCTTTGAGGCAGGGCAGGCGAAGAAAGCAT[K]TGTTGTGTGTAGACGTAGAGAGTGCACATGGAGGTGTGGTGTTGTTGGGA	3_prime_UTR_variant
Affx-1285316945	AX-643858405	1A	380774896	T	C	----	----	----	----									AX-643858405	Generic			Skim Sequence Derived		TGACCGCCCAAGCTGCGGAAGTTGCAGGTGTAAAG[C/T]GGAAACTTGAGTTAGTGGATGAAGACATCACTCTT		regulatory_region_variant
Affx-92491282	AX-94395617	1A	380956352	C	G	----	1A	1A	1A	AX-94395617	AX-94395617	BA00080080	BS00042562				AX-94395617		Generic			Existing Axiom Array			CTCTATGATTGACCAGCTATGCTCTGTTTGGTTACCTGTAGCGCCTGCTG[S]CTATGTTGCCTTGGGTTGTGTAGTTTCAGCTGGAACTGCTGAACCACCTT	No Data
Affx-110422786	AX-643800720	1A	381272735	A	G	----	----	----	----									AX-643800720	Generic			Skim Sequence Derived		GTTCCTGGCTGGAGCCTTAATAGTATCTAGCTCAC[G/A]TATGAAACTTTCGACGAAAGAATGAGTTGCATGTG		downstream_gene_variant
Affx-92205163	AX-94624109	1A	381295807	T	C	----	1A	1A	1A	AX-94624109	AX-94624109	BA00368561	BS00046231					AX-94624109	Generic			Existing Axiom Array			GCTAGAGTGGCTGCTGTGAAGGCTGCACAAAAACGCATTCCAAATAATAA[Y]GATGATCTACCGTTGTCAATAGTGTGAGGATTTAGCCAACATAAGGTTGG	regulatory_region_variant
Affx-92749892	AX-95160101	1A	381314820	C	G	----	----	1A	1A	AX-95160101	AX-95160101	BA00436787					AX-95160101		Generic			Existing Axiom Array			TACATGACGGTGATCCTCACAAAAATGTACAGTTAACAGAAAGAAAGAAC[S]TATCATCAGAATATCTGCAACGCTGCAACATGCTTGATGCTACCTAATGT	No Data
Affx-1285292404	AX-643811527	1A	381816403	A	G	----	----	----	----									AX-643811527	Generic			Skim Sequence Derived		GATCATGCAAGATGGCCTACATTTGAGAGGAATTC[A/G]GAAACACTTAGATTACTCACTGTGGATTTCCTACA		upstream_gene_variant
Affx-92391788	AX-94423447	1A	381822406	A	G	----	----	1A	1A	AX-94423447	AX-94423447	BA00232760	BS00041358			BS00041358_51	AX-94423447	AX-94423447	Generic			Existing Axiom Array			ATCGCAGCTCATGCAGGTGCAGCCGCGTAGCTGTTTCGTACATACGGTCT[R]GAGTACGGTTTGCTGAAACAAGAATAAGGCCACGAAGCGTATTATTATAC	3_prime_UTR_variant
Affx-1285299188	AX-643824124	1A	381928410	A	G	----	----	1A	1A									AX-643824124	Generic			Skim Sequence Derived		GCGCCACTCCTGGCAGGGACCATGGTCATCCCAAC[G/A]TCCTCCACTTCTGCCTCCTTTACGTTGTGTTGTGG		regulatory_region_variant
Affx-1285321271	AX-643866699	1A	382003942	A	G	----	----	----	----									AX-643866699	Generic			Skim Sequence Derived		CATTTCGATGGCATGGTGACGTGGTAAAGGTGCTT[G/A]AGGGCCAGCGGCTCTGTTGGGCGTAGCGACCTGGT		regulatory_region_variant
Affx-92703575	AX-94636216	1A	382249851	T	C	----	----	----	----	AX-94636216	AX-94636216	BA00426212					AX-94636216	AX-94636216	Generic			Bristol Axiom nomination for CIMMYT DArT TAG			TGTGGAACTGTCAACAGGGTTACAATTCTGACAGACTTTTATGGCAACCC[Y]AAAGGATATGCTTACGTGGAGTTTCAGGAAGCTCAGTCAGTCCAAAATGC	No Data
Affx-1285305789	AX-643836665	1A	382378590	T	G	----	----	----	----									AX-643836665	Generic			Skim Sequence Derived		CCATCGCCCCACAGCTCCTATGGCCGATGATCTGA[G/T]GGCGCCGAGCACTGGGCTGCTTGGCTTGTCCGGGC		regulatory_region_variant
Affx-1285311790	AX-643848075	1A	382557491	T	C	----	----	----	----									AX-643848075	Generic			Skim Sequence Derived		CCGGACCAGGATCCTGTCATCGCATTGTCTCGCAC[C/T]ACCTCGGGTTGGCTTATCTCGGTCGTTCGGTTCAT		regulatory_region_variant
Affx-92561828	AX-95630229	1A	382738759	A	G	----	----	1A	1A	AX-94736662	AX-95630229	BA00916876	BS00065146			BS00065146_51			Generic			Existing Axiom Array			CCGCTCGTTTGTACTAGCGTGGTCTGGAGATCTATCCCGGCTTGGATTAA[R]CTGTTTTGTTCGACGCGAAACCCTAACTGATTGTATTGCTTGGAAATGTT	regulatory_region_variant
Affx-1285292411	AX-643811542	1A	383069876	C	G	----	----	----	----									AX-643811542	Generic			Skim Sequence Derived		CCCGCCGTCTCCGCCTGCACAAGATGTTCAAATTA[C/G]CAGGAACCGCTTTATTGAGCCAGGAACCCAACCGT		regulatory_region_variant
Affx-88346715	AX-94947927	1A	385355602	T	C	----	----	1A	1A	AX-94947927	AX-94947927	BA00584971	BS00052327				AX-94947927	AX-94947927	Generic			Bristol Axiom nomination for CIMMYT DArT TAG			AGCCAACCTGCTGATGGATCTGGTGTAACCTCGGCCAAGGATCCTACAAG[Y]GCGAAAACACCATTAGACAGGTTAAAGCAGCCAATGCCTTACAGAGGGCG	synonymous_variant
Affx-92798214	AX-94934072	1A	385899648	T	C	----	----	----	----	AX-94934072	AX-94934072	BA00546212					AX-94934072	AX-94934072	Generic			Existing Axiom Array			TGCAAACTCGCGGTTAGGTTGTCGCTGGCATTTGAAGCTGCCACGCAAGC[Y]GTGACCTTGGAACTTCCACCTTGAGGAGAACTGTCAGAAGAGATGTACTC	3_prime_UTR_variant
Affx-1285292424	AX-643811543	1A	385927600	T	G	----	1A	1A	1A									AX-643811543	Generic			Skim Sequence Derived		CATGACACGGCTACTACATGCACCATAAGGAGCCA[G/T]ACGACGCTACGATCTATGTCGTCATCCATGCCAAG		regulatory_region_variant
Affx-1285305802	AX-643836385	1A	386372497	A	G	----	----	----	----									AX-643836385	Generic			Skim Sequence Derived		TTCCCCTCGAATTGACGAGCAAACACATAAATTAG[G/A]CAGTATTTGACCTCTAGTCGCTTAAATCATACTTA		regulatory_region_variant
Affx-1285299209	AX-643824162	1A	386871961	A	G	----	----	1A	1A									AX-643824162	Generic			Skim Sequence Derived		TTTTGCTTGCCCTTGTACTTCCCTCGTTGACTCCC[G/A]TTCAAACTCTGCTGCTAGGATCTGCGTTGGTTTCA		downstream_gene_variant
Affx-92546753	AX-94727422	1A	387028750	T	C	1B	----	----	----	AX-94727422	AX-94727422	BA00871968					AX-94727422	AX-94727422	Generic			Existing Axiom Array			CTGGCCCTGCTGGCACCCTCTTGCTGCTGTTGTAATTCGTCTCCACCCTG[Y]CCATGGACGCCGACTTCGCCGGCATTGCTGCGACGGCGATGGGCTCCACG	No Data
Affx-1285305809	AX-108827459	1A	387513327	A	G	----	1A	----	1A									AX-108827459	Generic			Skim Sequence Derived		GGCACATCGACGTCGATGTCCACCACCTGCTTGGC[G/A]TAACATCCTTCGCCGTCGCTTATCATTCGCGCTGG		upstream_gene_variant
Affx-92270617	AX-94909396	1A	387523545	T	C	----	1A	----	1A	AX-94909396	AX-94909396	BA00477158	BS00072802				AX-94909396	AX-94909396	Generic			Bristol Axiom nomination for CIMMYT DArT TAG			GTATATCTCGCTGGCGGTGCAAATTGTGACCTAGTCAATCTTGAAGCTCG[Y]CTCTTAAGGCGACGTCTGCTCTGTACTTGGTGTTTCTAAAAAATCGTCTG	regulatory_region_variant
Affx-1285299215	AX-643824173	1A	388000915	C	G	----	----	----	----									AX-643824173	Generic			Skim Sequence Derived		TACTCGCTGAATGCGAGAAATATCAGCGCCCTCAT[G/C]TCACAGGAATTCCCTATTTGACACGCGATGCGTGA		downstream_gene_variant
Affx-92422548	AX-94496042	1A	388158439	A	G	1B	----	----	----	AX-94496042	AX-94496042	BA00633954					AX-94496042		Generic			Existing Axiom Array			TTAAGGACATTTTACGTTTGTCAGTACTCTACTGACGCGGTGATGAATTT[R]CCAGTTATGTTCACTAGCCTCTTCTAGTTTCATGTTCCACCAGAGGTGNN	No Data
Affx-92162100	AX-94627872	1A	388831297	T	C	----	----	----	----	AX-94627872		BA00386449							Generic			Existing Axiom Array			CTGGCTCTGGTTCGAGGCCGATGGGAACGACAAGTTCATGCGCCGCGCGG[Y]CGCGCTTCCGGGCCCCGTCGTGCTGCGCTTCGTCGACGAGGCGCTGGCGT	No Data
Affx-92951360	AX-95165470	1A	388833940	T	C	----	----	1A	1A	AX-95165470		BA00463360							Generic			Existing Axiom Array			AAACATGCCAAGCAGAGCTTTGTCGAGGGGCATTCTGAGCAGAGCTATGT[Y]GCAGCATCAAAACTGTAAGCAGTGTGAATTGAAGCTTGTAGGCGGTGACA	synonymous_variant
Affx-1285305815	AX-643836406	1A	389067051	A	G	----	----	1A	1A									AX-643836406	Generic			Skim Sequence Derived		CTTCCAGTTTACAAGAAAAACGAACGTGCGGACCA[A/G]CGTGATCCTATTCAACGCTTAATGAACCGTCTGGT		downstream_gene_variant
Affx-92724299	AX-95220143	1A	389833139	T	C	----	----	1A	1A	AX-95220143		BA00723029							Generic			Existing Axiom Array			AATACTGTCGACGGCGATGCGGAAGAGATGCGCGGACGAGAAGCAGCTGG[Y]CCAGCTCAAGTTCGGCCTGCCGGACTGCCAGCCTCAGGCCCTGTTCGCGC	missense_variant
Affx-92647444	AX-94704770	1A	390100295	A	G	1B	----	----	----	AX-94704770		BA00760163							Generic			Existing Axiom Array			TTGCCCCATCATCACTAACCAAAGCTTCTTTGCATGACTGCAACACTGAC[R]AGAACAGAGGGAAATTTCTCTGTGCTTACAAACCATCTTCTACAACATTG	No Data
Affx-1285305822	AX-643836419	1A	390636104	A	G	----	----	1A	1A									AX-643836419	Generic			Skim Sequence Derived		AGAAACTAGTTAGTTTAAACTTGGAAGTACAGATC[A/G]GGACACTGGAGTTAACAATATAAATAGGTCTCACC		upstream_gene_variant
Affx-92535581	AX-95189957	1A	390640623	A	G	1B	----	----	----	AX-95189957	AX-95189957	BA00582983					AX-95189957		Generic			Existing Axiom Array			ATGTCTGGCGATGTCCAATCTGAAGTCCCCCAGCCATCTTCATCTTCTGT[R]AAGCCCGCCTCAACTTCGTGCCGAAAGAAGAACTCCGGCACCTCGTTTGT	No Data
Affx-1285316985	AX-643858478	1A	390819743	T	C	----	----	----	----									AX-643858478	Generic			Skim Sequence Derived		TTATACCTCCAACCATAGGATTCATCACGCTTTGG[C/T]GATTTAGAGTCTATCCTCGTGACATGTTGTATAAA		regulatory_region_variant
Affx-1285292443	AX-643811580	1A	391247227	A	C	----	----	1A	1A									AX-643811580	Generic			Skim Sequence Derived		CGGAGGTGGAGAAACGTCAGGGTTACCCATCCCAT[A/C]GTTGGTTAGCCTCGAGGGTAGAGGCTATTGACATG		upstream_gene_variant
Affx-1285321296	AX-643866745	1A	391660413	T	C	----	----	----	----									AX-643866745	Generic			Skim Sequence Derived		CCTACAGGAGGAGCCCCGCCTCCGCCCGAGGGCCT[C/T]GCCCGACCTCGCACACCTCCACTGGCCGGTGACCT		intergenic_region
Affx-1285311824	AX-643847816	1A	391668740	A	G	----	----	1A	1A									AX-643847816	Generic			Skim Sequence Derived		CCTGGTGGGTCGTGCCCCAAGGAGCAGAGAAGAGG[A/G]CGGTGCCGCAGCTTGGTCCGGCCGTCGCCAGTCCG		regulatory_region_variant
Affx-1285316991	AX-643858910	1A	391852362	A	G	----	----	----	----									AX-643858910	Generic			Skim Sequence Derived		AAGCCCTTGTTCGCCACTCACATCGCCTTGTCACT[G/A]CGCCCACCGCCCTGCTAGCTTGCTCGAAGTACCCC		upstream_gene_variant
Affx-1285311831	AX-643848155	1A	391944513	A	G	----	----	1A	1A									AX-643848155	Generic			Skim Sequence Derived		AACAATAGGCAATCCGGCCTCATAGATGTCGACTG[A/G]AACCGGATCCTCTAACATTGATAAGGAATGTTAGA		upstream_gene_variant
Affx-1285305828	AX-643836736	1A	392080301	A	G	----	----	----	----									AX-643836736	Generic			Skim Sequence Derived		AACTTTCGTTCCATCGAGACGAGCTAGCCGATTCC[G/A]CCGGAGTTGAGGTGCACGTGCACACCAAGCAGATA		downstream_gene_variant
Affx-1285316998	AX-643858504	1A	393464709	A	T	----	----	----	----									AX-643858504	Generic			Skim Sequence Derived		TCCTAAGTGGCCGCCATTGTGGGATAGGTGGGCTA[A/T]GGTGCTTTGTGCGGCCAAGGACTTTGTGCCCTAGA		regulatory_region_variant
Affx-1285321308	AX-643867229	1A	393790932	T	C	----	----	----	----									AX-643867229	Generic			Skim Sequence Derived		AGCTCCCAGCTCCTCTTCCTGCCATCACCGGTTCA[C/T]AGGTCTTGGCGACGGCGCAGCCTCCTCCTTCGGTC		regulatory_region_variant
Affx-1285299243	AX-643824035	1A	394120895	T	C	----	----	----	----									AX-643824035	Generic			Skim Sequence Derived		CCTTGTCGTCCTCGGCTGCCTCTGCTTCTGTAGCT[C/T]TCTCCATGCAGCTCGTGAGATGAACGATGACTTGC		intergenic_region
Affx-92381197	AX-95127844	1A	394258848	A	G	1B	1B	----	1B	AX-95127844	AX-95127844	BA00280404					AX-95127844		Generic			Existing Axiom Array			AAGTTACAAATGGTGGTCCAGCAGTTCCTGAAGAAAAAACGAGAGGCCTG[R]CAACTAGTATTGATGGTTGGGAGAAGCCAAAGATGAAGAAAAAGCGTTCT	No Data
Affx-92090573	AX-94417411	1A	394445115	A	G	----	----	----	----	AX-94417411	AX-94417411	BA00199621							Generic			Existing Axiom Array			CACAGACGGAGTTTCAGATTCATAACAAACAA[R]CAGACGCACTACATTACAGAGAGCAGCATAGCTTGGCCACAACTTACAACGACAACCAGCTAGTAGAA	No Data
Affx-92554456	AX-95176482	1A	394478402	T	G	----	----	----	----	AX-95176482	AX-95176482	BA00517703							Generic			Existing Axiom Array			TTTGTAGTAATGAATAATGTAGGTCAAGGTCAGGTCTTGGCATGACGAGA[K]CACGCATGTAGGCGATCGCATGTACTGTTATCATGTGTGCGTTAGGTGTC	No Data
Affx-92121352	AX-94958726	1A	394482108	T	C	1B	----	----	----	AX-94958726	AX-94958726	BA00614837					AX-94958726	AX-94958726	SSP			Bristol Axiom nomination for CIMMYT DArT TAG			CAACACCTTACAAGCAGTCACACAACGTTTCCCAG[Y]TGAGGTTGTGGTAGCAAGGCAGAGAGAGCAATGGCTTCCGGCCAGCAGGAGAGGTCGCAGCTGGA	No Data
Affx-1285311837	AX-643848167	1A	394586501	T	C	----	----	----	----									AX-643848167	Generic			Skim Sequence Derived		CCCCAGCTTAGACGCTCTCCAGCTCTTAGGCTAGT[C/T]ATAGTGGAGAGTATATGTTACTAGTCTATGTTATT		regulatory_region_variant
Affx-92621319	AX-94526905	1A	394853122	A	G	1B	1B	----	1B	AX-94526905	AX-94526905	BA00804646					AX-94526905		Generic			Existing Axiom Array			GCCGAAACGAGACCCATTTCTCCAGTTTACCAAGATTTATGACTTTAATT[R]AAGTTCAACAGACCACCCACCGTTCCAGACCAGCGACAGGACACGCCAGA	No Data
Affx-1285299250	AX-109817494	1A	395206211	A	C	----	----	----	----									AX-109817494	Generic			Skim Sequence Derived		GGTAACTGGCGAATTTACCAGATGCTATAGTTATT[A/C]GTTTCGCATCATCGTTATTTCCGGTCTCTGCTGAT		intron_variant
Affx-1285317004	AX-643858516	1A	395465453	A	G	----	----	----	----									AX-643858516	Generic			Skim Sequence Derived		GTCAGGCAGCGAGCCAATGAACATGGCAATGTAGC[G/A]CGAAGCTCCAGAGTAGGCTTCGGAATTCGTCAAGT		upstream_gene_variant
Affx-1285321312	AX-643866777	1A	395646357	T	C	----	----	1A	1A									AX-643866777	Generic			Skim Sequence Derived		GCAGAGGAGGGGCCCGAGCAAGAAGCCATTCTAGA[C/T]GCGTGCACTGTATGCCAAGTCGTTGGCCACCGCGC		regulatory_region_variant
Affx-92674579	AX-94607045	1A	396102116	T	C	----	----	----	----	AX-94607045		BA00284426							Generic			Existing Axiom Array			CAATGCACTGATTAAGCTGCTCAAGAACAGGAATATGCCAGATGATGCAG[Y]AAGGATATACAAAAAGATGATAAATAAGGGGCTTGAACCCACTGTCCATA	No Data
Affx-92222400	AX-95122709	1A	396239387	T	C	----	----	----	----	AX-95122709		BA00255821							Generic			Existing Axiom Array			CTTGAGAGCTACCTGCCCGAGATCGAGAGGTCTTGTGTGCTACGGGCTAC[Y]GATGCCCGTGGTCAGAGCAGGTTCGAGCCATGTGAGCTCACTACTGTCCG	regulatory_region_variant
Affx-1285292463	AX-643811616	1A	396261564	T	C	----	----	----	----									AX-643811616	Generic			Skim Sequence Derived		TAATTGTAAAATGACTTAAAATAGTGTCACAATCT[T/C]ATTAGCTCTTGATATGTACGTTCACTAATTAATCG		regulatory_region_variant
Affx-1285311850	AX-643847865	1A	397052876	T	C	----	----	----	----									AX-643847865	Generic			Skim Sequence Derived		ACTTCAAGATATTGAGTTAGTGACTGATTATCACT[C/T]GTGTCGTCTAGTATCCAATGTAAGATGTAGTTGGA		regulatory_region_variant
Affx-1285305848	AX-643836467	1A	397089977	A	G	----	1A	1A	1A									AX-643836467	Generic			Skim Sequence Derived		TCGGCCTCGGGATCCAGTTCGAGCTCCAGATCTCT[G/A]TTGATTCACCATTGCCAATTCGACGGATGAGGCCT		regulatory_region_variant
Affx-1285321318	AX-643867248	1A	397664679	T	C	----	----	----	----									AX-643867248	Generic			Skim Sequence Derived		TTAGCGATGTCTCCCATCGCCCGTAGCCATAGCCG[C/T]TGTCATGGCCTTGCCTCGCCGTCGCGGCCATAGCC		regulatory_region_variant
Affx-111391476	AX-110999874	1A	397746971	A	C	----	----	----	----									AX-110999874	Generic			Skim Sequence Derived		TTTATTGGATTGTTCTGGCGTTCCTCGAATGCTTG[A/C]TAGATTATTCTGGAAACTGGGAGGAGTATGGAGGA		upstream_gene_variant
Affx-1285299256	AX-643824253	1A	397770662	C	G	----	----	----	----									AX-643824253	Generic			Skim Sequence Derived		GAAGTTCCAAGCCATGCAATGGTTACTTCAGAGTC[G/C]ACGATGCATGCATGCATGTATTACCCACATATTCT		downstream_gene_variant
Affx-1285299263	AX-643824074	1A	398000820	T	C	----	----	----	----									AX-643824074	Generic			Skim Sequence Derived		GACGGTGAGGCAGGAGCGTCTTCCTAGGAAAGCAG[C/T]GCCAACCTGCTCTTTATCGGAACCACAGGCAGCTC		regulatory_region_variant
Affx-1285311856	AX-643847873	1A	399039595	A	G	----	----	----	----									AX-643847873	Generic			Skim Sequence Derived		ATAACCCATAACTTGAACATTGATATTCCTCAGCT[G/A]TTGTCGGTTTATGAACGAGCCCAGACCAAGTTTAA		regulatory_region_variant
Affx-92222720	AX-94842599	1A	399229313	A	G	----	----	----	----	AX-94842599		BA00290450							Generic			Existing Axiom Array			ATAGCAACTTCCTGGACCACACCTATCTGGGTGACCGGAGAACCACAATA[R]GGGAATACTTGGCCACGACCGGAGCTGGCATCATGGAAGAGGAGCCACCG	3_prime_UTR_variant
Affx-1285317021	AX-643858546	1A	399434880	A	G	----	----	----	----									AX-643858546	Generic			Skim Sequence Derived		ACGCCGGCGCAGGAGGCAGCGTACCTCGAGCACTG[G/A]CGCCACATCTGACTGGCCAAGGAGCGCCGTGACGG		regulatory_region_variant
Affx-1285292483	AX-643811667	1A	399475221	T	C	----	----	----	----									AX-643811667	Generic			Skim Sequence Derived		GGAAAACCAGTGGAGTAGAAACCGCGCTCCACTCT[T/C]GTGTATAGCTTATTTCTTGGCAAACAGAAGATGTT		upstream_gene_variant
Affx-92682998	AX-94467908	1A	400583656	A	C	----	----	----	----	AX-94467908	AX-94467908	BA00478408							Generic			Existing Axiom Array			TAAATACATGTCTTGTGTACATTCAATTTAACATAATTCTGTGGCTATCA[M]TCGCAATGGTGGCAACGATATTCAGTTTGATGTTACTGGCAAGCCACATG	regulatory_region_variant
Affx-110980479	AX-109000674	1A	400977550	T	C	----	----	----	----									AX-109000674	Generic			Skim Sequence Derived		GGTCAACCACGATCGAGCGAACGAGGCGATATGCA[C/T]GGCGACTGAAACAAACGAGGCAAGGCGAGCATACG		upstream_gene_variant
Affx-1285317027	AX-643858557	1A	401286899	T	C	----	----	----	----									AX-643858557	Generic			Skim Sequence Derived		GCTCATAGGCCCTCTCCTCTCTTGCACCTCGTCCC[T/C]GATGCCGCGCATGACCACGCCGGCCTCTCCTTCCT		intergenic_region
Affx-1285321332	AX-643866817	1A	402069833	T	G	----	----	----	----									AX-643866817	Generic			Skim Sequence Derived		TCAAGTCGGCATTGGCTCCTGCAAGCATGAAGACA[G/T]GAAAGATTAGTAAGGAAGATGTCGTCAAGGAAGAT		regulatory_region_variant
Affx-88780826	AX-95174986	1A	402807557	A	G	----	1B	----	----	AX-95174986	AX-95174986	BA00510413					AX-95174986		Generic			Existing Axiom Array			TACAGGGTGGGTCGTTCATAAACTTAACAGTATTGATGCACCTGTCGGTC[R]TATTACTTTTTGTCTTGTTTGCATTCATTCCAGTGCAGCAGCCTCAATAT	No Data
Affx-1285311874	AX-643847908	1A	402828739	A	G	----	----	----	----									AX-643847908	Generic			Skim Sequence Derived		CCATGTTCCACCGCTCCACTGCATCCATGTCAGAC[G/A]TGTGTCGAGCCCACGCCGAGTGTCGGGATGCCCTC		regulatory_region_variant
Affx-1285305875	AX-109703215	1A	402932829	T	C	----	----	----	----									AX-109703215	Generic			Skim Sequence Derived		AAAAGGAGACCTGACCTAAACCTAGACTATGGCAG[T/C]GTTCACTGTCCAACTCCTTGGTGTTCCCTCCCGGC		downstream_gene_variant
Affx-92437719	AX-94466632	1A	403028587	A	C	----	----	----	----	AX-94466632	AX-94466632	BA00471502					AX-94466632		Generic			Existing Axiom Array			GTCCATATCCAATCCAAATATGATGACCTTCCTACTGTTTCTTCGTTTGT[M]AAGTCAAACTAATTTTGGATACCCATGTACCCTGAGTAGAACGGGTTTCC	regulatory_region_variant
Affx-92376224	AX-94558187	1A	403660035	A	G	1B	----	----	----	AX-94558187	AX-94558187	BA00046535	BS00096956				AX-94558187		Generic			Existing Axiom Array			CAGCTGATAAGCTGGTCAGCACTGCCTGTTCTTGTGCTCTGGAAATCCAC[R]AACACAAAAAGCCATGGTTAAAGAGTCTCCTGAGAACGGATAGACTTACA	No Data
Affx-1285292495	AX-643811674	1A	403665282	A	G	----	----	1A	1A									AX-643811674	Generic			Skim Sequence Derived		CCCCCATATCTGCCCTTATTTGTGTTGGATATGAA[G/A]GGTGCTGGTCAGCCCGGCCGTTTGAGGACCTTTGA		regulatory_region_variant
Affx-1285317040	AX-643858581	1A	404176144	A	C	----	----	----	----									AX-643858581	Generic			Skim Sequence Derived		TCGAGTCGTTCGAGACATGTGAATCATGCTTGCTC[A/C]GCAAGATGACTAAGTTTCTTTCGCAAAGCGTTGTG		regulatory_region_variant
Affx-92347475	AX-94656937	1A	404473667	A	G	----	----	----	----	AX-94656937		BA00526413							Generic			Existing Axiom Array			GATCAGAGGTAAGAGCATGTAACAAGCGACGTGATCGTGCCGAGAGGGGA[R]AAGGAGTGAAAAAAGAGAGATGTGACACCTAGAGGCCTTTGCCATGTTGG	regulatory_region_variant
Affx-92471736	AX-94834139	1A	404473727	A	C	1B	----	----	----	AX-94834139	AX-94834139	BA00267153	BS00096311						Generic			Existing Axiom Array			AAAAAGAGAGATGTGACACCTAGAGGCCTTTGCCATGTTGGGTGCGCTCG[M]ATGGCAGGCCGCCACCGTAATAAAGATGGTTCTTGTGTCCCGGGGGGAGA	No Data
Affx-1285311881	AX-643848258	1A	405088032	C	G	----	----	----	----									AX-643848258	Generic			Skim Sequence Derived		TAGGGGTAGGAACCAGCTAGATCCATATCCCAGGG[C/G]GGGAGGCCGGCGCCCTTGCCCATGGCTGAAGCAAT		downstream_gene_variant
Affx-92205533	AX-95253907	1A	405517473	C	G	1B	----	----	----	AX-95253907	AX-95253907	BA00886231					AX-95253907		Generic			Existing Axiom Array			TCATAGACATAAATTAGATGAGACAATTGGCGATAGCTAAAACGTTCTGC[S]TAGCATAAGCTCGGTGCCAGAGAGATATTGTCCAAATCAGGTCAGAATCT	No Data
Affx-1285321345	AX-643866840	1A	405597652	A	G	----	1A	----	1A									AX-643866840	Generic			Skim Sequence Derived		CCCCGTCGCTACAGAGCACCACCAGAGCCGCCATC[G/A]CCGCCAAACGATGTGTACCGCCGTGGACATCCAAA		regulatory_region_variant
Affx-1285311888	AX-643848273	1A	405864870	A	G	----	----	----	----									AX-643848273	Generic			Skim Sequence Derived		ACAATAAGCACACATTGAACCATCATGCGTCTGCC[G/A]GCGATTGGCATTAGCCTTCCCTTCCAACCCCCAAC		upstream_gene_variant
Affx-1285299298	AX-643824336	1A	406185540	T	C	----	----	----	----									AX-643824336	Generic			Skim Sequence Derived		GTCGCCGCGGGGGGCTACTTCTAGATGTGATGGAT[C/T]CGGTGGAGGATTTGGAGGAGGATGAGATTGAGGAG		upstream_gene_variant
Affx-1285311895	AX-643848286	1A	407138105	A	G	----	----	----	----									AX-643848286	Generic			Skim Sequence Derived		ACCACAGACGGACGACACAAAGCGCGGAGGAGTAC[A/G]TGAGACCTACTACAACAGATGAGGCAGCAGAATGC		intergenic_region
Affx-92208302	AX-94680724	1A	407331596	T	C	1B	----	----	----	AX-94680724	AX-94680724	BA00642590	BS00042598				AX-94680724		Generic			Existing Axiom Array			GTCAGGCCACTCTCTGAAGCAGGGAAGTTGAGAATGGCTAGGGACATGGC[Y]GAGCTGGAGCTAGCTGTCGGTCAGAATCTGTTTCCAGTGGAGCAGCTGGG	No Data
Affx-1285299305	AX-643824350	1A	407336291	A	G	----	----	----	----									AX-643824350	Generic			Skim Sequence Derived		TCCCCTCTCTCTCGCGCTACCATGGCACAGGTGCT[A/G]CCACGCCGCCGCACTCGCCCTACTCGGACGCCGCC		regulatory_region_variant
Affx-92575821	AX-95106642	1A	407513643	T	C	3B	----	----	----	AX-95106642	AX-95106642	BA00177912							Generic			Existing Axiom Array			TATCATACTGCATTTTTAGTGACATGCTCAAAAGATGTAATCAATTGAAC[Y]ACTACTATTAGTAATTGTTTGCTTCCTCATGTTTCTTTGAGAAATCCTAA	No Data
Affx-1285317052	AX-643858605	1A	407547285	A	G	----	----	----	----									AX-643858605	Generic			Skim Sequence Derived		ACCTTTCTCGCCCACACGCGCCGCCACCTGTGCTC[G/A]CCGCTGACGTGCCTCCGGTCATCTGACGGTCCAGC		regulatory_region_variant
Affx-92900365	AX-95078224	1A	407632565	T	C	----	----	----	----	AX-95078224	AX-95078224	BA00039754							Generic			Existing Axiom Array			TACAACCTTCCCAAAAACGACATCACCTCCAAGACGGTCGCACCAGCCTT[Y]GTACAGACTCACAATAGCAGGTAGCACTGCTGCTGCTAGAAATATGTGCA	No Data
Affx-92627062	AX-94515819	1A	407632603	A	C	----	----	----	----	AX-94515819		BA00743403							Generic			Existing Axiom Array			GGNNNNNNNCACCCGGCCGAAAGCATATAGATATCCAATACAACCTTCCC[M]AAAACGACATCACCTCCAAGACGGTCGCACCAGCCTTTGTACAGACTCAC	No Data
Affx-1285321350	AX-643866850	1A	407984192	T	G	----	----	----	----									AX-643866850	Generic			Skim Sequence Derived		CAACTCCGGCCACCATTTGGGATGCCACAGCCACT[G/T]GAGAACTCAGGAGGCTGTCGTGCATCCGTTCCAGG		regulatory_region_variant
Affx-92767930	AX-95126986	1A	408488479	T	C	----	----	----	----	AX-95126986		BA00276218							Generic			Existing Axiom Array			TTTCTTGGTTCCCCCCTTTGACACACATTGTCTCCAGAAGGAATGCTCCC[Y]GAAAAGGACCTGTCTTTTCCCAGTAGGTGAATGATCCTAGTTTGCTCCGT	No Data
Affx-1285311902	AX-643847963	1A	408490982	T	G	----	----	----	----									AX-643847963	Generic			Skim Sequence Derived		ATACCACTGTCCATCTAACCCTCTCAACCACAGGT[T/G]GGTTGGTTCGCATAGGTAGGTGTGGCTGCATTATT		regulatory_region_variant
Affx-1285292522	AX-643811738	1A	408715421	T	C	----	----	----	----									AX-643811738	Generic			Skim Sequence Derived		GACCCCCCCTGCAATGTCGCCTCACCAAGACATCT[C/T]GACCGCCCGGATCCGTGTCTCCACCATCTTGCATG		regulatory_region_variant
Affx-1285305901	AX-643836567	1A	408905965	T	C	----	----	----	----									AX-643836567	Generic			Skim Sequence Derived		GCCTCGCTTGCCACCTCCCTCGTGCGCTTCGCTGG[C/T]GCTCTGCTCGCCTTAGCTACAGCTTGCTGCTGCCG		regulatory_region_variant
Affx-92882773	AX-95106452	1A	409837696	T	C	----	----	----	----	AX-95106452	AX-95106452	BA00177041	BS00043577				AX-95106452		Generic			Existing Axiom Array			AGTGAGTTTCTAGATCGTTACCAGATGTACGAGCTTCTTAAGGGTCCATA[Y]GACAAGGAAGGAGCTTGTATCATGGTCACTGCTGGATCAGAGGGTGTCGC	No Data
Affx-92545005	AX-94697055	1A	409854142	A	C	----	----	----	----	AX-94697055	AX-94697055	BA00722253	BS00073339				AX-94697055		Generic			Existing Axiom Array			AAACAGTAATGCTTAGGTCAGATCATACAGAAATAACTTATATGATTTGG[M]TACCGTGGCCAGAAAGAGGACTTGGGATAGATAGCATGCCATGACCACAA	No Data
Affx-92690695	AX-94466529	1A	410154272	T	C	----	----	----	----	AX-94466529		BA00470979							Generic			Existing Axiom Array			CTATTCCTTTGGTCCGCGGACGGTCTCATCGCATCTTGACGTTTTTTCAG[Y]GATGGACGATGCCGTACCGGCCAGTCCGGTGGTCCTACTCATCTCAGCTA	No Data
Affx-1285292529	AX-643797973	1A	411028944	A	G	----	----	1A	1A									AX-643797973	Generic			Skim Sequence Derived		TGGCTCCATTGTTCGCCTATTCCCGTCGGATGTGC[G/A]GTGCTGTCGCCACTGCATAGCTTGAGGACCTTGCA		regulatory_region_variant
Affx-1285311908	AX-643847973	1A	411106115	T	C	----	----	----	----									AX-643847973	Generic			Skim Sequence Derived		ACCAGGTGTAGAGGCCCGCTGTACGGGCTCAATCA[C/T]GCTAGATGTTGTATTCGGATTGCCGGACAACATCC		regulatory_region_variant
Affx-1285317064	AX-643858629	1A	411233684	A	T	----	----	----	----									AX-643858629	Generic			Skim Sequence Derived		AAAGACGTGCTCCTGTAGCTGGTTCGAATCCAAAC[T/A]TAGACTCTGACTATGTATGGTTCTATGATACGCTG		regulatory_region_variant
Affx-1285305907	AX-643836579	1A	411278384	T	C	----	----	----	----									AX-643836579	Generic			Skim Sequence Derived		TGCTCGTTGCTGCTACTCGATGCAGCCGACGGCGA[C/T]GCGGATGGAAGAAGAGGCGCGTTACACGGGCTGGG		regulatory_region_variant
Affx-92130600	AX-94940774	1A	412035140	T	G	----	----	----	----	AX-94940774	AX-94940774	BA00565181	BS00076722						Generic			Existing Axiom Array			CATTATGTATGACTAATGTCTTAGAACTAAACAATCGCCTCGGAGCTAAT[K]TCTAACACAGGCGCTAATGTCTCTAATGCTCCATATACATCTTCCGACGC	No Data
Affx-1285299324	AX-643824386	1A	412204543	T	C	----	----	1A	1A									AX-643824386	Generic			Skim Sequence Derived		GGTGCGTGGGTCGTCGTTGTGGCCACAGACAATGT[T/C]GCTTGCCTGGCTTTGGTCACCAGAATGTCGTTGAT		regulatory_region_variant
Affx-1285317070	AX-643858642	1A	412206829	C	G	----	----	----	----									AX-643858642	Generic			Skim Sequence Derived		AGTACGTTTCTCACCGACATTACATTCATGCATAA[C/G]ACATTCATTCCACTTGTCGATGTTCATAATTCTTC		regulatory_region_variant
Affx-1285311914	AX-643848322	1A	412222317	A	T	----	----	----	----									AX-643848322	Generic			Skim Sequence Derived		TCCATCATCATCTCGAGATAATGTTGAAGATTAAG[A/T]GAATGATCTTCTTCAACATTGTATACACCCTCTTC		upstream_gene_variant
Affx-92230563	AX-94633764	1A	412458142	T	C	----	----	1A	1A	AX-94633764	AX-94633764	BA00414410					AX-94633764		Generic			Existing Axiom Array			TGTGACTGTGTGAGGACAGGCTGCTAGGAAAATTTGGATCAAAGATTATG[Y]TGCAGTGGTGGAATGGTTCCATTCTAGAGTCTGGTATTCGTTCTTTCTGG	No Data
Affx-1285305921	AX-643836605	1A	413173608	A	G	----	----	----	----									AX-643836605	Generic			Skim Sequence Derived		AGCCGGATAGTGATCTGACATATGTGGAGAAACCC[A/G]TCAGAATTCTTGAGACGGTGAACAGAGTTACACGC		regulatory_region_variant
Affx-1285292541	AX-643811753	1A	413267044	T	C	----	----	1A	1A									AX-643811753	Generic			Skim Sequence Derived		CACCATGGCAAAAGTTCAGTGTCCGTGTATGTGCA[C/T]GCTGCTGCTCCTCTGTTGCTGATGCGTGTTGCTGA		regulatory_region_variant
Affx-1285299331	AX-643824206	1A	413290654	T	C	----	----	1A	1A									AX-643824206	Generic			Skim Sequence Derived		CTTGAGCTTTGTCCACCATGGCAAAAGTTCAGTGT[C/T]CGTGTACATGCACGTTGCTGCTCCTTTGTTGCTGA		regulatory_region_variant
Affx-92693621	AX-94873947	1A	413798120	T	C	----	1A	----	1A	AX-94873947		BA00378248							Generic			Existing Axiom Array			TCGGCTGCAAATGAGCATGAGCGACCTTGCACCAAGGTGCGTGGCATTGT[Y]GTCCTGGAGTTGTTAGGGTGCCACTGCGAACTTGCCATCCTCCTTGGCGT	3_prime_UTR_variant
Affx-1285321371	AX-643866893	1A	413967145	T	C	----	----	----	----									AX-643866893	Generic			Skim Sequence Derived		TCGCCGCCATCGGAGCTCCACCACGCCCTCGCCCT[C/T]GCACCATGGCTTGATAAGAAGGCTCACAGAAGAGA		regulatory_region_variant
Affx-92341051	AX-94938197	1A	414799807	T	C	----	----	3D	----	AX-94938197		BA00557830							Generic			Existing Axiom Array			AATCTTCCTCCGATCCTGACTGAGATGTACACCAAGGTTGCTGTTCATGT[Y]GCAGGCAGGCGCCAAATGCAGAGTGACCAGAGGGCGATCCGGCCTACCGT	No Data
Affx-1285321376	AX-643866902	1A	415158825	A	G	----	----	----	----									AX-643866902	Generic			Skim Sequence Derived		CTGAGTAGGGCCCCGACCTTTGAAAAGGTAGGTAC[G/A]AGCTTTGCCCATTCGGCAGTGGTAAGCCATTCAGG		regulatory_region_variant
Affx-92294679	AX-94590259	1A	416537731	A	G	----	----	----	----	AX-94590259		BA00202363							Generic			Existing Axiom Array			ATAAGTTCATAACTGACTGAAACATTAGTACTTGGCTGCTAGCACAGATA[R]GAATCAAATATGTGAATTTACATTATACATGAAAACAGAAATTTCCCAGG	No Data
Affx-1285299345	AX-643824232	1A	416701703	T	C	----	----	----	----									AX-643824232	Generic			Skim Sequence Derived		GTTCCAACGCGCCCGGCCGCGCGACTTCTCGTCGC[C/T]GGAGTTGGCCGGACAGGCGATGCCGTCATGCTGTG		regulatory_region_variant
Affx-109566580	AX-111061785	1A	417384712	T	C	----	----	----	----									AX-111061785	Generic			Skim Sequence Derived		ACGTCCCCACCCTTTCATTTGTATTTATTCGGTTA[T/C]CAAATCTCTTCGCGGGTTTGAGATTGACTTCCGAC		downstream_gene_variant
Affx-1285321384	AX-643867373	1A	417593263	T	C	----	----	----	----									AX-643867373	Generic			Skim Sequence Derived		AAACGTCTGCCAACTGCGAGCCAGAGCTACATTGC[C/T]CATGGTGGAGACTGTGGGCGCAACCCAGGAAGCCC		regulatory_region_variant
Affx-92549780	AX-94693481	1A	418058849	T	C	----	----	----	----	AX-94693481		BA00704732							Generic			Existing Axiom Array			CAACATGTTATTGGACAATGTCACGTCTTTAAACATCCAGAATATTTACC[Y]CGCGCAAATTCATTACTTACCTGCTTGTTTAAGCCATTATGCATTCCCTA	No Data
Affx-1285305939	AX-643836941	1A	418237239	T	C	----	----	----	----									AX-643836941	Generic			Skim Sequence Derived		TTGTCCTCTCTGGCGTCCGCATCGCAGTAGATGCC[C/T]ATCTCCTCAGAGTTGCCCTCTGGGTCATCCAGAAG		regulatory_region_variant
Affx-1285317092	AX-643858686	1A	418237538	T	C	----	----	----	----									AX-643858686	Generic			Skim Sequence Derived		GGAGAAATCCGCCACTCATGAAGACGGTCCGAGCC[C/T]GCCTCCAACCACTGCGCCAGCTACGTGAAGCTGTT		regulatory_region_variant
Affx-1285311937	AX-643848030	1A	418753978	A	C	----	----	----	----									AX-643848030	Generic			Skim Sequence Derived		TGAGCCGATGCCGCCTCGAGCTCTTGTTCCTACTT[C/A]GCCGGGTGGCCCGGCCTCCAAATCAACCCAGCCCT		regulatory_region_variant
Affx-1285299352	AX-643824243	1A	418915309	T	C	----	----	----	----									AX-643824243	Generic			Skim Sequence Derived		TCTGTCAGCAGCCGACCAACTTCGTCGACACGGCT[C/T]AGCCTGACCATGTATGTCTGCTCTCCCGCTCGTTG		upstream_gene_variant
Affx-92589962	AX-94467872	1A	419016958	T	C	----	----	----	----	AX-94467872		BA00478230							Generic			Existing Axiom Array			ATCTGAAGTGATCTAAGGTGCCGCTCAGAATCTGGGTGGCGAAGGAACTT[Y]TGTCAGCAGTGCACAAGAAGAAAGGCATCTGCACAGGCTTTATTTTAGAT	No Data
Affx-92318667	AX-95173893	1A	419026210	A	G	----	----	----	----	AX-95173893		BA00505058							Generic			Existing Axiom Array			GCCGGCGCCGGATCCCGGGAGGATGGTGTTCGAGGCTTCTTGGCCGGGCC[R]TCGCCGGCCTGCCCGATGCGGCGTGTCTCTCCCCTGCTCCACCTCCTCCA	No Data
Affx-92732244	AX-95189499	1A	419026514	T	C	----	----	----	----	AX-95189499		BA00580769							Generic			Existing Axiom Array			GGCGGCGCCCATGTCACCTTCTTGTCTGGTGATGGGTGCATCTCTCCCTG[Y]CGTGGTGGTTCCAGCCAGCTACATGGTTTCCTTGTCTTCGATTCCTGATC	No Data
Affx-92351110	AX-94689921	1A	420065067	T	G	----	----	----	----	AX-94689921	AX-94689921	BA00686994	BS00104340	TaDArTAG007936	TaDArTAG007936		AX-94689921	AX-94689921	Generic			Bristol Axiom nomination for CIMMYT DArT TAG			GTGCCGGAGCTATACCACCCACCGATTTGGGGGTAGGTGAGGACCAGTGT[K]GGCTTCGGGTTTAGATTTGGGAGCGCTGCTTCGCTTGATCATTTCTCAAG	5_prime_UTR_variant
Affx-92739579	AX-95110077	1A	420518934	T	G	1B	----	----	----	AX-95110077	AX-95110077	BA00194709	BS00045357				AX-95110077		Generic			Existing Axiom Array			TTCATTAGCTGCTTATGTTACTGATATGGGAAATGGTCAGGCTGATGGTA[K]TGCTCTTGTTAGGGAAGTCCTTGAATTCAGTTTTCACAATGTCAAGGGCC	No Data
Affx-108855600	AX-111753361	1A	420521390	A	G	----	----	----	----									AX-111753361	Generic			Skim Sequence Derived		TGCCTGCGGCCCATGCGTGCCATCGTCAAAGGCCC[A/G]GTACGGCCCAGCGCCACGTCTTCATGAGCAATACC		regulatory_region_variant
Affx-1285321391	AX-643866932	1A	420812799	A	G	----	----	----	----									AX-643866932	Generic			Skim Sequence Derived		CCCTTCTTCTTCGTGAGCTTAAAGAAGGGTAAGGC[G/A]TGCTTGCCTAGCTTGGATATGAAGTGCCCTAACGC		regulatory_region_variant
Affx-1285292571	AX-643811799	1A	420888681	A	G	----	----	----	----									AX-643811799	Generic			Skim Sequence Derived		CCATCGCGCCTGGCCGTCTTATCCTCGTGCAGCGC[A/G]TCGCCACTCCTCCGCCGTGCCGGCGAGCGCGACGC		regulatory_region_variant
Affx-1285311957	AX-643848401	1A	422746962	T	C	----	----	----	----									AX-643848401	Generic			Skim Sequence Derived		GCCCTGACCTGTCGATCCCGGCGCCGGCAAAGATG[C/T]TAACTATGTTGCCATGCCGGAGGATTCATGTTAGC		intergenic_region
Affx-1285305959	AX-643836682	1A	422892060	T	C	----	----	----	----									AX-643836682	Generic			Skim Sequence Derived		ACGCCTTCAAGGGCCGCGACGCCGAGCTGTGGGAG[C/T]TGACGAAGGCGTAGGACGCGGAGCGCAGCTGACTG		regulatory_region_variant
Affx-92105400	AX-95083292	1A	423909317	C	G	----	----	----	----	AX-95083292		BA00064136							Generic			Existing Axiom Array			CGGACGGTGACAAACGTGGGGCCGGCGATGTCGACGTACACCGCTCACCT[S]GACGTGCCCGGGTGGCTCAAGGTGAAGGTGGAGCCAGAGGCGCTGGAGTT	synonymous_variant
Affx-1285299379	AX-643824493	1A	424242745	C	G	----	----	----	----									AX-643824493	Generic			Skim Sequence Derived		GCGACGGCAGTGAGCAAAGGCGAAAGCTTGAAGAG[G/C]AAGAATGGAGCGGCGGTTCTGAGATTGGAGAAGGC		regulatory_region_variant
Affx-1285311963	AX-643848414	1A	424278640	A	G	----	----	----	----									AX-643848414	Generic			Skim Sequence Derived		GGTATTTGGATCGTGTATGCTTCGATTATCCGGTC[A/G]TGGCCTGAGATGAGATACGCGTGACTACTATTAGG		regulatory_region_variant
Affx-1285292591	AX-643811835	1A	425194558	C	G	----	----	----	----									AX-643811835	Generic			Skim Sequence Derived		CGCCGCAGCCCGCCTAGGCCCGCGCGGAGCCCGCC[C/G]GAGCCCATCAGGGCCCATCCACGCCACCGCTCACG		regulatory_region_variant
Affx-1285317119	AX-643858739	1A	425205022	A	G	----	----	----	----									AX-643858739	Generic			Skim Sequence Derived		CTAATGAGTCTTCAGGCTTGTGAGTCGTCGGACCA[G/A]TGAGTCTCCAGATCCGTGAGTCGACAACCCCCCAG		regulatory_region_variant
Affx-1285321404	AX-643866958	1A	425205209	T	C	----	----	----	----									AX-643866958	Generic			Skim Sequence Derived		CTCTATCGCCGGAGCGCCACCGCTCACCGGATCCA[T/C]GATGCATCGTCGTCCCGCACCGCTGACCTCGTCCC		regulatory_region_variant
Affx-92754779	AX-94457147	1A	425250525	T	C	----	----	----	----	AX-94457147		BA00419761							Generic			Existing Axiom Array			CATTTTACAGGATAACTATTTGCCTAACCCTTGCTGCAGATGGTCAAGAC[Y]ACAACACAATGACACATAATAGCAGGTTCATATATAGAAAGATAAAAGGA	No Data
Affx-92744412	AX-94434098	1A	425260370	T	C	1B	----	----	----	AX-94434098	AX-94434098	BA00292007					AX-94434098	AX-94434098	Generic			Existing Axiom Array			ACACGCAGCGTACACCATTAGATACCTTAACAGTTTAATTACCAAGGACT[Y]CACCAGCACTACTCTGATGATTTGGGGAAACCAGAAAGCTTTTCTCCAAT	No Data
Affx-92104309	AX-94817368	1A	425260495	T	C	1B	----	----	----	AX-94817368	AX-94817368	BA00220141					AX-94817368		Generic			Existing Axiom Array			CCTCTTGACAACTTCCCTTGCTGGTACAATCTCGGTGATTAGCCCAACAC[Y]CTGGCCAGCATACATGGCCATGCTATCGATATCGCCTGTTGTTGTCGCAT	No Data
Affx-92121395	AX-95083489	1A	426533668	T	G	----	----	----	----	AX-95083489	AX-95083489	BA00065205					AX-95083489	AX-95083489	Generic			Existing Axiom Array			GGGGCTCAAAGGAGGCGACGCTTGCCCGGCATAAACTCAGGGATTATCAA[K]CGGTCATAGACTCATACTCCATACTTTGGCAGTGATCCTCGCTGCTGATA	3_prime_UTR_variant
Affx-1285292598	AX-643811847	1A	426680024	A	G	----	----	----	----									AX-643811847	Generic			Skim Sequence Derived		CAGTAAAGGTAGGATCGTGCATAGTGCCCTCTGGC[G/A]CCGATGGTTTATGGCACTCTCCGCCTCGGAGTTGG		regulatory_region_variant
Affx-1285317124	AX-643858747	1A	426681693	A	G	----	----	----	----									AX-643858747	Generic			Skim Sequence Derived		TGAGGGTCATGGGGGCGGGAGTAAGAACTAGGAGC[G/A]TCGGCCATGATTGCGTGGTTTCTCGAAGCAAGTTC		regulatory_region_variant
Affx-92703512	AX-94391642	1A	426888911	T	C	----	----	----	----	AX-94391642	AX-94391642	BA00058149					AX-94391642	AX-94391642	Generic			Existing Axiom Array			CCTGTTGATGAAATAGGATGTGTGTTTGGTTCTATCGTTCTACCGTTTGT[Y]CTGTGTTACTTGAGTCGAATCGCCGCAACTATGTGCATAAAATGAGTTTA	3_prime_UTR_variant
Affx-92486273	AX-95109512	1A	427484763	A	C	1B	1B	----	1B	AX-95109512	AX-95109512	BA00191912	BS00046491				AX-95109512	AX-95109512	Generic			Bristol Axiom nomination for CIMMYT DArT TAG			TTGAAACCGTCGCAGAAATGGGATGTCTACTCCTATGGTGTGATCTTGCT[M]GAAATGATTACTGGTAGATCGCCCATCGCTCTCTTGGAAACTATGCAGAT	No Data
Affx-1285299393	AX-643824323	1A	427498859	A	G	----	1A	----	1A									AX-643824323	Generic			Skim Sequence Derived		ACACGGTGGAATGGAGCATAAATCCTCAAACAAGC[G/A]AGGAGAAGCAGGGAGGCGACACCACAGGTGTAGGG		intergenic_region
Affx-92370232	AX-89501461	1A	427818876	A	G	----	----	----	----	AX-94530243		BA00822822	BS00037656						Generic			Existing Axiom Array			TATCATGTTGCTGTTTTGACTTCCAGGACAGAGGTGTATACATGGGGTAA[R]GGTGCTAATGGCCGGTTAGGACATGGTGATACTGATGATAGGAATTCTCC	No Data
Affx-1285311983	AX-643848119	1A	428581126	T	C	----	----	----	----									AX-643848119	Generic			Skim Sequence Derived		CCAGACACTTATGAAGATGAAGGATATTTCAGCTC[C/T]TGGTCTGTATGACCTCGTTGTCACCTTCTTCTAGA		intergenic_region
Affx-1285292605	AX-643811878	1A	428843536	A	G	----	----	----	----									AX-643811878	Generic			Skim Sequence Derived		AGCGCCGCAGGCCCAAACTGCCTGCGGCCTTGGTC[G/A]ACGCATGGCAAACAACGGTGCGTGGGTGCCTCCAC		regulatory_region_variant
Affx-1285321414	AX-643867433	1A	429268002	T	C	----	----	----	----									AX-643867433	Generic			Skim Sequence Derived		TGTCCTACCTACTAGAATTGAAGAGATCAAGCGGT[C/T]AGCCACTAGAGCCGGTGCCATTACGGCTTTAAGCC		regulatory_region_variant
Affx-1285299400	AX-643799988	1A	429376342	T	C	----	----	----	----									AX-643799988	Generic			Skim Sequence Derived		GGGACGACGGGGAGCGCTTGGCTAGCGAACGGCGG[C/T]GACGGTGACATTCGGTTTCGGAATAGAGAGAGCAG		regulatory_region_variant
Affx-1285317130	AX-643858759	1A	429381604	T	C	----	----	----	----									AX-643858759	Generic			Skim Sequence Derived		GCGCGCATATGGAAGATCCATCGACTCGGCGGCGG[C/T]GTAATACATGTGAGCAGTAGGCGCGACGCATGTGG		regulatory_region_variant
Affx-92731709	AX-94881410	1A	430232935	A	C	----	----	----	----	AX-94881410		BA00399220							Generic			Existing Axiom Array			CTGGTGCCGCTGGTGGGTGCCAAGAAACCACCACGGCCGTTGAAGAACGG[M]AAGGTGTTCTCTGAGGCAGGGGATGGTGAGAGGAGAAATCTATTGGAGCT	No Data
Affx-1285311989	AX-643848464	1A	430580260	T	C	----	----	----	----									AX-643848464	Generic			Skim Sequence Derived		CACCAGGAGATCCTCCTCGTCATTGCACTCGCAGG[T/C]GGCAGTGGTGGCCTCGATGGCGGCGAGGTGCGTCT		regulatory_region_variant
Affx-1285299407	AX-643824348	1A	430883419	A	G	----	1A	1A	1A									AX-643824348	Generic			Skim Sequence Derived		GCGGCGGCTCAGGCGTTGGCGGTGCGGTGGCTCCG[G/A]TCGTCAGGGAAGCGGACGGTGGCGTCCGGGTGATG		regulatory_region_variant
Affx-1285321419	AX-643866985	1A	430921364	A	G	----	----	----	----									AX-643866985	Generic			Skim Sequence Derived		AGACGTGCAGAAGAAGTGCACCACCACCACCGTCC[G/A]AAGACGTCCAGGAGGTGTCAGGGTGTAATCCCGGA		regulatory_region_variant
Affx-92189266	AX-94991328	1A	431016163	C	G	1B	1B	----	1B	AX-94991328		BA00706009	BS00052395						Generic			Existing Axiom Array			CTGCTAGAGGGCCTCATGTTCTTCAAGGTGCTACCCTTCAGTGTTCTTAT[S]GCAAGCCTTTGCCCCTCTGGGTGCGAGGGATCGGTTATGGCCTTTGTCAT	No Data
Affx-1285292611	AX-643811869	1A	431454016	A	G	----	----	----	----									AX-643811869	Generic			Skim Sequence Derived		TGGTCACCGCCCGTCCGCCGCTCGTCACGGTCGTC[G/A]TCGTCACCACAACCACCGTGCTCCCTGGCGCACGG		regulatory_region_variant
Affx-92292954	AX-94691247	1A	432198658	T	C	1B	1B	----	1B	AX-94691247	AX-94691247	BA00693493	BS00042507				AX-94691247		Generic			Existing Axiom Array			TAATGCTCAAGATCATAAAACTTGCTGCTTCTCCATCTAGGATCACTTAA[Y]AAAACTTCCCCGTGGTGCTCCCTATCATTGTTCTTTGAATATGAAAGTTT	No Data
Affx-92597680	AX-94840906	1A	432974533	T	G	----	----	----	----	AX-94840906		BA00285857							Generic			Existing Axiom Array			GCAGGTTGTTTCAGGAAAGGGAAATGGTTAACTCATAACACAGACATCGA[K]AAAGTACAGCCCTTTAAGATTGGTCATCATGTTCGGTTCCGCGCTGGAAT	No Data
Affx-92495917	AX-95083332	1A	432982991	A	C	1B	----	----	----	AX-95083332	AX-95083332	BA00064381	BS00027941				AX-95083332		Generic			Existing Axiom Array			GGAGATGGTGAATCTATTTTGCATATTGCTGTGACCAAGAGATATACTGA[M]TGTGCTATTGTCATACTGGAAAATGGAGGTTGCAGTTCTATGAGCATACC	No Data
Affx-1285292618	AX-643811882	1A	432988530	A	G	----	----	----	----									AX-643811882	Generic			Skim Sequence Derived		GTCTTCTCATTTTTCGGAGTATGATTGCAGCTAGA[A/G]CAACCTCGACCTTGCATGCACGTGTCATTAATAGT		upstream_gene_variant
Affx-1285321425	AX-643866998	1A	432997519	T	C	----	----	----	----									AX-643866998	Generic			Skim Sequence Derived		ATGGCTGACCCCACGCCGTGGGCAGCGTCCGAGCC[T/C]GTAACGCTAGAGCTTGGTGGGTGCGATGGGATGAG		regulatory_region_variant
Affx-92881860	AX-94755260	1A	433555829	A	G	----	1A	----	1A	AX-94755260	AX-94755260	BA00046891							Generic			Existing Axiom Array			GCCATGAATCAGTACCAAAATTCAGGATTGGTGAGAAGAAACGTGAACTT[R]TAATGTTTTTAGTACCCTAATCTTGACTTGTCGCTGATGGACCACAATGT	No Data
Affx-1285321432	AX-643867011	1A	433861530	T	C	----	----	----	----									AX-643867011	Generic			Skim Sequence Derived		TGATGGTTAAGAAGATCAAGCTCGTCAATGTGGTC[C/T]AGGTCATGCTCATTTGTCGAGTTCTTGCATGCCAA		regulatory_region_variant
Affx-1285317148	AX-643859214	1A	433915139	A	G	----	----	----	----									AX-643859214	Generic			Skim Sequence Derived		CCCCCGGGCGCGGGCGACGCAGACCGGCGCCCTCC[G/A]CCCTCGCGCCGCGGCGCACGTGCACCACCATGCAG		regulatory_region_variant
Affx-1285299420	AX-643824570	1A	434409776	A	G	----	1A	----	1A									AX-643824570	Generic			Skim Sequence Derived		GTCCAAGCCGTAATGAGAGCGTGAAGCCACGACCC[G/A]GAGCACACCCACGATCCACCATGAGCTTCCAAATG		intergenic_region
Affx-92141612	AX-94687380	1A	434641221	A	G	1D	----	----	----	AX-94687380	AX-94687380	BA00674459					AX-94687380		Generic			Existing Axiom Array			TGGTTGCTGGTCAAGATGATGCCATGACTTCATTTTAATAGAGTCCGACC[R]CAATGACCGAATTAATTATTGCCATGACTTCAAAATGATTTGCTTCTCAT	No Data
Affx-1285306007	AX-643836774	1A	434746780	A	G	----	----	----	----									AX-643836774	Generic			Skim Sequence Derived		TGAACACGGAGGTGTCGTACGTTCGGTACTTGATC[G/A]GCACGGATCGCGAAGTTCTACGACTACATCAACCA		regulatory_region_variant
Affx-92128533	AX-94663100	1A	434872305	A	C	----	----	----	----	AX-94663100	AX-94663100	BA00557047					AX-94663100		Generic			Existing Axiom Array			ATGAAATTTTAACACCTTGGACCCCTAGCCCTACTATCCAGAGACG[M]AAGACTATTAAGGACCAAATGGCATGACCTGTTATTCCACTACAACAGATTTGC	No Data
Affx-1285292624	AX-643811915	1A	435092382	A	G	----	----	----	----									AX-643811915	Generic			Skim Sequence Derived		CGTGCTCCACTGCACCCAGCCGCCCGGTCCTATCC[G/A]CGGTGGTCGGCGGTGTGCAGGTGTGACCGAGTGAG		upstream_gene_variant
Affx-1285312009	AX-643848170	1A	436387229	T	C	----	----	----	----									AX-643848170	Generic			Skim Sequence Derived		GGCCGGCCTCCTCCTCGCCCTGCCGCTCCGTCTAG[C/T]GCCGCCACAGCCTCTAGGGCCAGGGAAGCCATGGC		regulatory_region_variant
Affx-92691148	AX-94534394	1A	436423039	T	C	----	----	----	----	AX-94534394	AX-94534394	BA00845436					AX-94534394		Generic			Existing Axiom Array			AGACCACAATCACATCACCAGAACTACTTCTGGACAACACCTATTCCACT[Y]CATTCCATTACATTCCAAGTACGAATCAGATGCTCAGAGCTACTACATGG	3_prime_UTR_variant
Affx-92254106	AX-94632546	1A	436423352	A	G	----	----	----	----	AX-94632546		BA00408808							Generic			Existing Axiom Array			GAGATCCAAGTGAACTTTGAAATCTTCTCTTTTATCATCAGCAGTAATGC[R]GAGCTCAGAACTGTCTTTAGTATCTGAGCATGTAACCCTTTGAAGAACCC	No Data
Affx-92169936	AX-94382527	1A	436436342	T	C	----	----	----	----	AX-94382527	AX-94382527	BA00007198					AX-94382527		Generic			Existing Axiom Array			TCCGCGCGATGCTGGAGAAGGGCATCTAATCTAAGGTCGTCTTTGCGTCT[Y]GAATAAATTGTTTTCTCATTGAAAACTGCCGAGTGTGTGTCTTTGAGTAA	3_prime_UTR_variant
Affx-1285317154	AX-643858803	1A	436841373	A	G	----	----	----	----									AX-643858803	Generic			Skim Sequence Derived		AGAGGCCAGCACGACAGTCTACATCCTAAATGCGA[A/G]TGGGTCGTGGACCAATCGCCCTCTGCAATCTCGCA		regulatory_region_variant
Affx-1285312016	AX-643848184	1A	436924866	T	C	----	----	----	----									AX-643848184	Generic			Skim Sequence Derived		AGGACAAGCTCGGGAGGTAGCTCACGTCCCTGCGG[C/T]AGGAGGCTTGGCGCGGAATGCTGGTTCAGTTATCC		intergenic_region
Affx-109992944	AX-643797367	1A	437227003	A	G	----	----	----	----									AX-643797367	Generic			Skim Sequence Derived		AAAAATTGCAAGCACCGGTGCCAAGTCTAATACCT[G/A]AACTGTGATGGGCTGAGAATACCATTATCCTCGTA		regulatory_region_variant
Affx-92940474	AX-95197306	1A	437229967	T	C	----	----	----	----	AX-95197306	AX-95197306	BA00619277					AX-95197306		Generic			Existing Axiom Array			GATAACATCACCTCTCCCGGAATCAAGACGGTAGCGCCTATACTTCCAAT[Y]GTCCCAATCATTATTAAGCAAACAGAGGCATTTTCGCACTGATAAACTAA	No Data
Affx-92233276	AX-94999238	1A	437229982	A	G	----	----	----	----	AX-94999238		BA00727935							Generic			Existing Axiom Array			CATGGAAATGCCAATGATAACATCACCTCTCCCGGAATCAAGACGGTAGC[R]CCTATACTTCCAATCGTCCCAATCATTATTAAGCAAACAGAGGCATTTTC	No Data
Affx-1285323138	AX-95661477	1A	438366099	T	C	----	----	----	----					TaDArTAG007380				AX-95661477	Generic			CIMMYT Nomination from DArT TAG for TaNG		GATGTATCAACCAAACGTAGCCACACAGATCCTTC[T/C]GCAGGAGCAGGTAATGTAGCACTTGCTGGTTCCTC		synonymous_variant
Affx-92682038	AX-94618674	1A	438366128	A	G	----	----	----	----	AX-94618674		BA00341567							Generic			Existing Axiom Array			ACGTAGCCACACAGATCCTTCTGCAGGAGCAGGTAATGTAGCACTTGCTG[R]TTCCTCATTTGCATTGAAACATATGTACAAGTCACCTTTGGTTAACTCTG	No Data
Affx-1285292642	AX-643811943	1A	438370669	T	C	----	----	----	----									AX-643811943	Generic			Skim Sequence Derived		CATAGCAGATCCGGGGCAGGGCCCGGTGTTGGCCG[C/T]GGGCGGCGATCCAACAGCGCAATCAGCCATAGATG		regulatory_region_variant
Affx-1285317166	AX-643856232	1A	438466162	C	G	----	----	----	----									AX-643856232	Generic			Skim Sequence Derived		CGGTGACGTGGCACGAGGCGATGGCTCGGGCTCCT[C/G]TTGAGATGAGGGAGGAGGAAGGGCGTCGATCCAAT		regulatory_region_variant
Affx-88454362	AX-94778455	1A	438685324	T	C	----	----	----	----	AX-94778455	AX-94778455	BA00111543					AX-94778455	AX-94778455	Generic			Existing Axiom Array			AAAAGCTCAGCGCAAGGTGGCGAGAGAGATTAAAACAGCGCGTG[Y]ACTGGGGCTGATGCCTTTCACGACGATGGGCAAGAGACCATTCATCTTTGGCAGAA	No Data
Affx-92952001	AX-94889460	1A	439072452	A	G	----	----	----	----	AX-94889460		BA00421797							Generic			Existing Axiom Array			AAATGGGTTACAGCAGCTTTAGTTTTCTCCAGAACCTCAACAGCAGCATT[R]TTTCTCTTTTGTCTATTTAACAAAGCAACCTTCCGCTGATACTCAAGCTT	No Data
Affx-92590611	AX-94908596	1A	439725668	A	G	----	1B	----	----	AX-94908596	AX-94908596	BA00474948					AX-94908596		Generic			Existing Axiom Array			GACAGCAAAGTATTCTTCTTGCAGTTTTCAGCAGAGATTGCATCATCAAT[R]GACTCAGGGCTAACAGAATAGTTTGATCGCACGTTCATATCAGGTGAATC	No Data
Affx-92131683	AX-94830274	1A	439725683	A	G	----	----	----	----	AX-94830274		BA00256367							Generic			Existing Axiom Array			TTCTTGCAGTTTTCAGCAGAGATTGCATCATCAATGGACTCAGGGCTAAC[R]GAATAGTTTGATCGCACGTTCATATCAGGTGAATCATCACCATGCAGCGT	No Data
Affx-92245818	AX-94454655	1A	440073044	T	C	1B	----	----	----	AX-94454655		BA00405976	BS00052727						Generic			Existing Axiom Array			TTCTACCGGACGACGGTCGCGACTGGCGGGTATGCTCGGGACCTGGCATT[Y]AATCCAAACAAGATGGAGCTATTCAATGGCGTGCTCGTGGAGAAGATGAG	No Data
Affx-110325319	AX-111662728	1A	440075791	T	C	----	----	----	----									AX-111662728	Generic			Skim Sequence Derived		ATCTAGATCTTTGGTCACATCGTCTCATGGAAACA[T/C]GTGACAAGAAGGACGTCTACTCGTGGCGTTCCTAC		upstream_gene_variant
Affx-92274435	AX-95076044	1A	440184334	T	G	1B	1B	----	1B	AX-95076044	AX-95076044	BA00028943					AX-95076044		Generic			Existing Axiom Array			GTCTAGCCTATCTTTGGATAAAGCGATCATACTCCGGGACCGACCCGCTT[K]CTCTTCTGATCTCGGGCATTGCAAATGTTGTAAGTTGGCCGGTGAAATTC	No Data
Affx-1285312030	AX-643848211	1A	440955412	A	G	----	----	----	----									AX-643848211	Generic			Skim Sequence Derived		ACTCAGGCCAAGCAGTCGGTGAACTTCTGGACATC[G/A]TGCAGCCGGGCCAGCTTGGGCATGCGTTCGATGGC		regulatory_region_variant
Affx-1285322966	AX-86173886	1A	441235934	T	C	----	----	1A	1A					TaDArTAG005666	CIMDArTAG05666			AX-86173886	Generic			CIMMYT Nomination from DArT TAG for TaNG		ATCCAGCGCGTCATCCCTGAGCTCCGCAACTTCTT[T/C]GCTAAGGCACTAAGGCCAGGCCACCGGAGTGCGCA		No Data
Affx-1285306041	AX-111235528	1A	441606713	T	C	----	----	----	----									AX-111235528	Generic			Skim Sequence Derived		TACTGACACGGACCAGGGATGAGAAGAACAAACTA[C/T]AGGCTGCCAACATCACGCAAGCCGAGGAGCTGAAG		regulatory_region_variant
Affx-1285317176	AX-643859263	1A	441764437	A	G	----	----	----	----									AX-643859263	Generic			Skim Sequence Derived		AGAAATTGGGCGATTTCGTCCTCAGAGGCCATCTG[A/G]TCATAATACTTCCTCCCTCCCGAAATACTTGTCGG		regulatory_region_variant
Affx-1285321458	AX-643867064	1A	441802402	T	C	----	----	----	----									AX-643867064	Generic			Skim Sequence Derived		TCTACTACCACTATAAAAGAAAGAGAGGCGCAGAT[C/T]CAAATAACAATAGCCGTCTATCTGAGATATCCAAG		regulatory_region_variant
Affx-1285312036	AX-643848220	1A	442457325	A	G	----	----	----	----									AX-643848220	Generic			Skim Sequence Derived		TGAGTTCCCGCGTTTATCTCACGCCGCCGTTTCCC[G/A]CCTATATCTCCCACCATAGTTTCCCGCCTATATCT		regulatory_region_variant
Affx-1285292654	AX-643811942	1A	442800564	A	T	----	1A	----	1A									AX-643811942	Generic			Skim Sequence Derived		ATGGACCCACCTGCAAACCCAAACTCGGCAGAACA[T/A]GAACGGAAACATCTATGTATGTGTGCATCCAGTTC		3_prime_UTR_variant
Affx-1285292661	AX-643811978	1A	443093536	A	G	----	----	1A	1A									AX-643811978	Generic			Skim Sequence Derived		AGGCCGCTGCTCCGGTCAAGTTCCTCGCCGGATCC[G/A]GCAACCTCAGCCTTGAACCCGACGTCTCCGTCCTG		regulatory_region_variant
Affx-1285321464	AX-110597450	1A	443192795	T	C	----	----	----	----									AX-110597450	Generic			Skim Sequence Derived		GCGTGTCCAGACTATACAATGACGTGATCAAGTTA[C/T]AATATTGAGTGAATCAATGAACTGATCAACACTTA		downstream_gene_variant
Affx-92106559	AX-95213244	1A	443660021	A	G	----	----	----	----	AX-95213244		BA00689664							Generic			Existing Axiom Array			TTTTCACCGCGTCCCCCGCGGCCTCGCTGTGGACCTCGACAACAACATGC[R]CCCCGCCGTGGAAGCTCTCCGCCGCGGCGGCCTCGCAAAGGCCGACATTT	No Data
Affx-1285306047	AX-643836848	1A	443871560	A	G	----	----	----	----									AX-643836848	Generic			Skim Sequence Derived		GTAAGAACCGCAACTTCGCCTTCGACGGTGTCATC[G/A]CAAGGTACCCGAAAGCCCATAAGTTCCTTAAGGTA		missense_variant
Affx-1285312050	AX-643848245	1A	444574966	T	C	----	----	----	----									AX-643848245	Generic			Skim Sequence Derived		AGCATGGGTAACGTCCTTCGCTATCATTCTCTTGA[C/T]GCATTTCTGCATCGGTAGCACCTCAGGGACCGACC		regulatory_region_variant
Affx-92750172	AX-95196737	1A	444773525	T	C	1B	----	----	----	AX-95196737	AX-95196737	BA00616520	BS00083276				AX-95196737		Generic			Existing Axiom Array			ATCACTCAATGGATCAACTGGTGAAGTGATCCTTGGCAAGCAGCCACTTT[Y]CCCACCAGCCCTTAGTGCTGACTTGGAAACTTTCATGTCCTGGGTTGATG	No Data
Affx-1285299469	AX-643824465	1A	444972556	T	C	----	----	----	----									AX-643824465	Generic			Skim Sequence Derived		TGTGCAACCTGCGGTGGTCAACTCTCTTCCAATCC[C/T]GTGCAGCCAATCGTCAGCAACTATTGACTCAGTGC		regulatory_region_variant
Affx-1285321471	AX-643867094	1A	445148654	T	C	----	----	----	----									AX-643867094	Generic			Skim Sequence Derived		CAATGAGGAGCTTGGGCGCGCGGGCTAGAGCAGTA[C/T]GGAAAGGTCATTCGTGTGCTTCTTCACGACGGTGA		regulatory_region_variant
Affx-92613620	AX-94491363	1A	445656278	A	C	----	----	----	----	AX-94491363		BA00608424							Generic			Existing Axiom Array			ATCCTAGCCGGTCTACTCGCCGCGCTCACGTACGTGCTTTGCGCGCTCCA[M]TCCATCGTGTGGGTGCCGTACCGCCTGGAGCGCCGCCTGCGCTGTCAGGG	No Data
Affx-1285323125	AX-112285811	1A	445880591	A	C	----	----	----	----					TaDArTAG007381				AX-112285811	Generic			CIMMYT Nomination from DArT TAG for TaNG		CCTTAGTTGCTAGATATGCAATGGAGTCCAGTAAG[C/A]AAATAGCTGCTGGTATAATCAATCTTGGTGATATG		No Data
Affx-1285299476	AX-643824675	1A	446607838	A	G	----	----	----	----									AX-643824675	Generic			Skim Sequence Derived		TGACTAACCGGCTGGGCCCATGTGCCATCGACGAC[G/A]CCGACGATCGTCGTCGCCTCGACCGACTCACCCTC		regulatory_region_variant
Affx-1285321476	AX-643867549	1A	446720514	T	C	----	----	----	----									AX-643867549	Generic			Skim Sequence Derived		GATGCCAAGTCCGGCAATTATGCTATCAGCTAGGA[C/T]AAGGTTTGCCACCCGATCGAGCTGGGAGGTCTCAG		regulatory_region_variant
Affx-92238132	AX-95148852	1A	447007450	A	G	----	----	----	----	AX-95148852		BA00381667							Generic			Existing Axiom Array			TGTGTTTGCCTCTGGGGCTAAGACAAGAGAGAGAGTGCCTCCGCTCCAGC[R]TGTACCATTTGACATTGGTTGATGGAGAGGAGCATATTATTTCACCTTCA	No Data
Affx-92473488	AX-94966813	1A	447642108	A	G	----	----	----	----	AX-94966813		BA00637355							Generic			Existing Axiom Array			CAATTTCGGTTTTGATCACTTTGAAATGTCATGGAG[R]AAAGTTGGTTTTTCTGGTTTAGTTGATCTCCTGCTAGGGAATACTGGGCCGTTTTCCTCAGGAG	No Data
Affx-1285299482	AX-643824488	1A	449001821	T	C	----	----	----	----									AX-643824488	Generic			Skim Sequence Derived		ACGGCCTAGCGCGTGGCTCCACCATCGGCCCGGCG[C/T]GGCCCAACATAAGGACTCCACAAGCAAGACCCCCG		regulatory_region_variant
Affx-92190494	AX-94482443	1A	449180220	T	C	----	----	----	----	AX-94482443	AX-94482443	BA00558269							Generic			Existing Axiom Array			GTCCGTCGCCGGCGGCAAGACAGGAGCTGTATAGCGCCGTCCGTCTCTGA[Y]GCGCTTCGCCGCCCGGAGCTGTCACGGCTAGCGCCACCCGTCTCCGGCGC	No Data
Affx-92289978	AX-94907857	1A	449469605	A	G	1B	----	----	----	AX-94907857	AX-94907857	BA00472895					AX-94907857		Generic			Existing Axiom Array			CTCCACGAGATAACATCCCGCCTGGGCATCGCAGAAAATACGCGTTCGGC[R]AATTCAAGCTCGCCGCACTTGACGTACATGTCGACAAGCGCGTTCCCCAG	No Data
Affx-92141380	AX-94438088	1A	449624606	C	G	----	----	----	----	AX-94438088		BA00313965							Generic			Existing Axiom Array			CGCGCCCCGCTGCCGGAGGACCCCCGCATGCTGTACCAGGACAAGGAGCT[S]GACGCGCTCATCTCCACCAACGGCAGGCTCCTCCACACCAACCAGCTCAC	No Data
Affx-92578440	AX-94447056	1A	449753905	A	C	1B	1B	----	1B	AX-94447056		BA00363313	BS00024300						Generic			Existing Axiom Array			AATACACAATCAGGGCATCATCATCAACCTCCTCTTTCCTATGATCAGCA[M]GGCTGCCATGCACGCCGTACTTGATACTCGTGGTTGATACACGATCAGAG	No Data
Affx-1285292687	AX-643812022	1A	449809956	A	G	----	----	----	----									AX-643812022	Generic			Skim Sequence Derived		AAATACCTTACTTAGAGAAAAAAAAAGGGAAACAC[G/A]ATATTACTCATGGGTTCTGGTTTCAACACTAATTT		upstream_gene_variant
Affx-1285321484	AX-643867118	1A	449943097	T	C	----	----	----	----									AX-643867118	Generic			Skim Sequence Derived		ATCGATGAAATCTTCACCTCTAGCGAGTCCCACGA[C/T]GAGCCGAAGTTGCCACATGCGGCCATCTACCCAAA		downstream_gene_variant
Affx-92386045	AX-94661191	1A	450093054	C	G	----	----	----	----	AX-94661191		BA00547588							Generic			Existing Axiom Array			GACGGCAGCGGCGGTCGTTCGCCTCGTACTCGTTGCACATTTTTATGAGC[S]GTGCCGAGGGAACATGGCCCTGCCTAGAATTTTCGTTTTGGTCGTCGGAT	3_prime_UTR_variant
Affx-1285317206	AX-643858902	1A	450511516	A	G	----	----	----	----									AX-643858902	Generic			Skim Sequence Derived		GTGATAACGGCCGCCCCGCACTCGAACACCTCTCC[G/A]GCCTTTAGCCCTTGCTGCTTCGGAGAGAAGAAGCG		regulatory_region_variant
Affx-1285321488	AX-643867574	1A	451804467	T	C	----	----	----	----									AX-643867574	Generic			Skim Sequence Derived		TCTTCTCGTGATGGAAGGGTTCCTGTCGTGGCTCG[C/T]CGGAGCAGCCCAGAACCAGCTCCCAGCGAGGGATG		regulatory_region_variant
Affx-1285306082	AX-643836911	1A	452016924	A	G	----	----	----	----									AX-643836911	Generic			Skim Sequence Derived		TCCAACATCTAGAAGTCCGAGCCGATTCCAACCCT[A/G]CGATCTCCAAGATCAATGGCGATTTCGATGCCAAG		regulatory_region_variant
Affx-92362210	AX-94831368	1A	452020371	T	C	----	----	1A	1A	AX-94831368	AX-94831368	BA00259496	BS00086630				AX-94831368	AX-94831368	Generic			Bristol Axiom nomination for CIMMYT DArT TAG			CCCCTTCCCGCGCCTCCACTTCTTCATGGTGGGCTTTG[Y]GCCGCTCACATCTCGTGGGTCGCAGATGTACCGCTCCCTCACTGTCCCTGAGCTCACACAGC	missense_variant
Affx-1285321495	AX-643867140	1A	452358408	A	G	----	----	----	----									AX-643867140	Generic			Skim Sequence Derived		GGATGTGTAATTTCCTTCTTCGACGAACCGACTCT[G/A]TACAGCCCTAGGCCTCTCCGATGTGTATATAAACC		regulatory_region_variant
Affx-92417879	AX-94929285	1A	452756512	T	C	----	----	1B	----	AX-94929285	AX-94929285	BA00532974					AX-94929285		Generic			Existing Axiom Array	Public Nomination		AACATGTGGAAGAGATGTTATGTTGCTGCAGTTGTCTATCTCCAGAGAGG[Y]GAGTGATCGTAAACCTCGCAAACAAGTACCCAGCTGCTTATCTGTTATGT	No Data
Affx-1285292698	AX-643812016	1A	452787914	A	G	----	----	----	----									AX-643812016	Generic			Skim Sequence Derived		ACCTTCCTTCAGCCGAGGTAGATCCCAGACGATGC[G/A]TGCTTGAAAGATCGTGTCGCCTAGAGGAGGGTGAA		upstream_gene_variant
Affx-1285306088	AX-643836924	1A	453021898	A	C	----	----	----	----									AX-643836924	Generic			Skim Sequence Derived		CTCGAGTGCGCGTGCGAAGCTGTCCCGAACCCGAC[C/A]TGGACATTCGTGATCGATGGATTCGGATCATCCCG		regulatory_region_variant
Affx-1285317217	AX-643858923	1A	453309958	T	C	----	----	----	----									AX-643858923	Generic			Skim Sequence Derived		ACGGATGGAGGCGAAGGATCGCTCCTCGCTGAGGA[C/T]GCTTTACAACATCGGCCTGGAGAGCCTGCTGGCTG		regulatory_region_variant
Affx-1285321500	AX-643867594	1A	453971495	A	G	----	----	----	----									AX-643867594	Generic			Skim Sequence Derived		CAAAGGAGAAAAGTGGCGACGAGAAGGAAGACCCA[G/A]TTGAGATAAACCTTCTGAAATACAGTCCAAGTGCC		regulatory_region_variant
Affx-88418805	AX-95658759	1A	454333708	A	G	----	----	----	----					TaDArTAG007382				AX-95658759	Generic			CIMMYT Nomination from DArT TAG for TaNG		AGCTACTACATCTTTGCTGGTTTTGTTTTTATCCC[G/A]CTGACCCAGCCTTATCTCCATGAATTTGGGGAGGA		synonymous_variant
Affx-1285306093	AX-643837232	1A	454340126	A	G	----	----	----	----									AX-643837232	Generic			Skim Sequence Derived		GTGCGAATAAATCATAACCGGGCCGGGTTCTCCTC[G/A]GGCCCAGAGCGAAACACGGGCCGCCGCACGAGCCC		upstream_gene_variant
Affx-1285317222	AX-643858933	1A	454670105	T	C	----	1A	----	1A									AX-643858933	Generic			Skim Sequence Derived		AGATAATAACCCTACTCCTTCATGTCTGAGTATAT[C/T]TGGTATCTATATCTGGTACATAATGCTCCTGGAGC		regulatory_region_variant
Affx-1285292705	AX-643812031	1A	455200182	T	C	----	----	----	----									AX-643812031	Generic			Skim Sequence Derived		AGGCAGGTGGTCTCCTTCCAAAAGCGGCAAGACGC[C/T]TGTGCCAGTGACCTTTGTCCATCCAGAGGCACCAG		regulatory_region_variant
Affx-1285306100	AX-643836946	1A	455468747	T	G	----	1A	1A	1A									AX-643836946	Generic			Skim Sequence Derived		CTTCTGGGCCAGATTCCTCCTTGTCAAAGATAAGA[T/G]CGAAGATTGTGACAACGAAGACGCGATCACAGCAT		regulatory_region_variant
Affx-1285321503	AX-643867599	1A	455545374	T	C	----	1A	----	1A									AX-643867599	Generic			Skim Sequence Derived		GATTGGTGCTTTCCAAAGGAGTACACCAAGTGTTA[C/T]ATCTCAAGGCATCTGCTGGGTCGTGAGCCATCAAA		regulatory_region_variant
Affx-1285292712	AX-643812071	1A	456318449	C	G	----	----	----	----									AX-643812071	Generic			Skim Sequence Derived		AGAGGCATGTAACGTGGGACCAGACGGGCATGGAG[C/G]TTAACAGAACGATGAACTAAGCAAGCGGGTGAGCG		regulatory_region_variant
Affx-92335470	AX-95081644	1A	456655695	T	C	----	----	----	----	AX-95081644		BA00056097							Generic			Existing Axiom Array			ATAGCCCTGATGCCGACGATCAAGATTCCGGTCTTGGTTCTGTGGGGAGA[Y]GAGGACCCCTTCACCCCGATCGACGGGCCCGTGGGGAAGTACTTCTCCGG	synonymous_variant
Affx-1285317231	AX-643858951	1A	457618617	T	C	----	----	----	----									AX-643858951	Generic			Skim Sequence Derived		GACCACGCCAATCCCCACCGAGCTAAAATAGTTCC[C/T]GCACATGGGTGCGCGACACGGAAACACAATGCAGA		regulatory_region_variant
Affx-1285292719	AX-643812083	1A	458091527	C	G	----	----	----	----									AX-643812083	Generic			Skim Sequence Derived		AATTCATTCATGATGCTACTGAAAATTATTACGAG[G/C]GAGGAATATTGTCGGAGAAACTGATCCACGAACAT		regulatory_region_variant
Affx-1285306107	AX-643836961	1A	458231475	A	G	----	----	----	----									AX-643836961	Generic			Skim Sequence Derived		TAGCTCCTAGCCAGGTGGATTGCCAGAAGGAGGCC[A/G]TGGTGCCGTTGCCGATGGTGACCGCGGTGCAGGCC		regulatory_region_variant
Affx-1285299521	AX-643824569	1A	458232992	T	C	----	----	----	----									AX-643824569	Generic			Skim Sequence Derived		TTTATTGCGCAGCCGCGGTCCCGCTTGGTGCCTAG[C/T]AGGTTAACAAAGTGATCATGGGCGACGGCTGCTTT		regulatory_region_variant
Affx-92978613	AX-95679169	1A	458397080	A	G	----	----	----	----					TaDArTAG005667	CIMDArTAG05667			AX-95679169	Generic			CIMMYT Nomination from DArT TAG for TaNG		GTACTAGCTAGCTAGCTACGTGACAGTGTTCTTCT[A/G]TGAGTTAATTCCCAGATTAGGTCTGGAGTACCGTG		3_prime_UTR_variant
Affx-1285299528	AX-643824582	1A	458711678	T	C	----	----	----	----									AX-643824582	Generic			Skim Sequence Derived		GTGACACGGATGTCACTTGAAGTTAGGTCTGTGTG[C/T]GGCTCCGACACCATTGAGTCTGCGGCTCCTCTGGC		regulatory_region_variant
Affx-1285312108	AX-643848353	1A	458741238	A	G	----	----	----	----									AX-643848353	Generic			Skim Sequence Derived		CACCTATCCGCCCGGCCGAAGGGCACACCCGCAAC[G/A]GCGGCACTCGTTCTAGGCTAAATCGGAACTCTCCG		intergenic_region
Affx-92182469	AX-94405864	1A	459309559	T	C	----	----	----	----	AX-94405864		BA00136288							Generic			Existing Axiom Array			ATTCATGAAGCCATGGAGCAACAAAGTATCAGCATATCAAAGGCAGGGAT[Y]GTCACATCCCTTCAAGCTCGATGCAGTGTTATTGCTGCAGCAAACCCAGT	synonymous_variant
Affx-1285317236	AX-643858962	1A	459511526	T	C	----	----	----	----									AX-643858962	Generic			Skim Sequence Derived		TCAATTCCCCCTCGGCAGAGTACCAACAGAGGCTT[C/T]CAAATGGGATTGCGTAAGAACAGAGACTTGCGGCG		regulatory_region_variant
Affx-1285292726	AX-643799349	1A	459528473	A	G	----	----	----	----									AX-643799349	Generic			Skim Sequence Derived		ATCCAAGAGTGATGGGTGGCCGGGCTCCAGAACTC[G/A]GGCAAGGACCTGGCGTCAGTGCTGCGAACGTCGTC		upstream_gene_variant
Affx-92889841	AX-94657781	1A	459949288	A	G	1B	1B	----	1B	AX-94657781	AX-94657781	BA00530696	BS00060358				AX-94657781		Generic			Existing Axiom Array			TTCCAACAAGAACAAACCTTTCGATGGCATCACCTCTTGGGCTCTCGCAC[R]TCGACAGTGCATCGTCGAGCACCTCCCTTGACTGGCCAGCCTTGATGAGC	No Data
Affx-92093984	AX-94550611	1A	460993037	A	G	----	----	----	----	AX-94550611	AX-94550611	BA00009678	BS00072606				AX-94550611	AX-94550611	Generic			Bristol Axiom nomination for CIMMYT DArT TAG			TTCTGCAACACGGAGGTGCAGGAGCGCTGGATGTGGACAATGGCCAGGAC[R]CCATTTGAGCAGTCCCTGGATGGTTGTAGGGTAGCTAGTTTAAGATGATA	No Data
Affx-92546263	AX-86179792	1A	461048323	T	C	----	----	----	----									AX-86179792	Generic			Skim Sequence Derived		AAGAGCATTGTCATCGTGTTTATGCGTACATGTGG[C/T]CTCACAATGCACGCTGAGAATGCATGTACTATTGT		regulatory_region_variant
Affx-1285317243	AX-643858976	1A	461264044	T	G	----	----	----	----									AX-643858976	Generic			Skim Sequence Derived		GAAACCAAACTCGCCCTCCCGCACAAGCGAGCTCG[T/G]CGGCAATGGCCTGGCTCACCGGAACCGCAGATTCA		intergenic_region
Affx-1285312115	AX-643848704	1A	461358670	A	G	----	----	----	----									AX-643848704	Generic			Skim Sequence Derived		GCTTAGTGGCAATGAAGCGCTCAAAAGAGAGCTCG[A/G]CCTCCATCACCTTTGGGTCAGCGTCGAACTTGGTG		regulatory_region_variant
Affx-1285299535	AX-643824596	1A	461411759	A	G	----	----	----	----									AX-643824596	Generic			Skim Sequence Derived		AATGAGGCCATGGTCTTGTCTGAGAACCAATTTCC[A/G]TTGTCCTATACTAAGGACTCCCAATCTATGACCGA		intergenic_region
Affx-1285312122	AX-643848378	1A	461526981	A	G	----	----	----	----									AX-643848378	Generic			Skim Sequence Derived		CCCAATGGACCCCTCAAACATGTCCTATATGTTCA[G/A]GCTATCCAGCACACCAGAAACCATCCCATATGTGA		upstream_gene_variant
Affx-1285306127	AX-643837004	1A	461746781	A	C	----	----	----	----									AX-643837004	Generic			Skim Sequence Derived		TTCTTTGACTTGTCCAAAATTTCATAATATAAGCA[C/A]TATGTTGAAGAGCTTAGTGAAGAAGTTCATCCTCC		intergenic_region
Affx-92408195	AX-94456767	1A	462435377	T	C	----	----	----	----	AX-94456767	AX-94456767	BA00417665	BS00032614	TaDArTAG007941	TaDArTAG007941			AX-94456767	Generic			Bristol Axiom nomination for CIMMYT DArT TAG			TGTCGCTGATGGTTAGGTTCCATGCCTTATCTTCCTGATAGGATATTGCC[Y]CCACTAATGTTGCTGTAGTACTTTCCCTAGTCATAGGGATGGGGTTACCG	regulatory_region_variant
Affx-92412078	AX-94702400	1A	462799431	A	G	----	----	----	----	AX-94702400	AX-94702400	BA00748694					AX-94702400		Generic			Existing Axiom Array			CTGGAGTCGAGGGGCGAGACGACCCTCTTATCGGAGTCGGAAGTGGACTG[R]GTGAGGCTGGAGCCTAGGGGCGGCAGCATGAGCTTGGACAGGTTCCGGAG	No Data
Affx-92259469	AX-94542559	1A	463041172	A	G	----	----	1A	1A	AX-94542559	AX-94542559	BA00889987	BS00026863						Generic			Existing Axiom Array	Public Nomination		GAACACAGATGTATAGGGTCAGCATTCAACAGCCAGTGCTACTGCTATCT[R]TGCGACAAATAGTTTGTTAGGGTGGAACCGAAGATTGCTTCACTATTAGA	regulatory_region_variant
Affx-92560000	AX-94528422	1A	463288438	A	G	----	1A	1A	1A	AX-94528422	AX-94528422	BA00812716	BS00016654			BS00016654_51	AX-94528422		Generic			Existing Axiom Array	Public Nomination		TATGTGTGTTTACTCGGAACCAAAGTGGGCTTGTTCTATGAATGAGATAG[R]TACTCCTGGCTGGGATCAGAAGGTGGGGAAATATTGAGATAGTGATGGTC	3_prime_UTR_variant
Affx-92658885	AX-95110974	1A	463290351	T	C	----	1B	----	----	AX-95110974	AX-95110974	BA00199185					AX-95110974		Generic			Existing Axiom Array			GAGCTGGAGAACGTCGTCTTCTACCGCGGCGCCGACCGCGAGGGCCACCC[Y]GTCTGCTACAACGTCTACAGCGAGTTCCAGGACAAGGACCTCTACGAGAA	No Data
Affx-1285322117	AX-643868216	1A	463494639	A	G	----	1A	1A	1A					TaDArTAG000673	CIMDArTAG00673			AX-643868216	Generic			CIMMYT Nomination from DArT TAG for TaNG		CTCAACCTGCTGCCCCGCCGGTCCACGTAGGTTCG[A/G]ACTAAAAGGTATCGCCTCGCACTAGCATGTGTAGC		intergenic_region
Affx-88399727	AX-94478919	1A	463961307	A	C	----	1A	1A	1A	AX-94478919	AX-94478919	BA00539277					AX-94478919		Generic			Existing Axiom Array			AATTGGGCCTGCCCAATAGTGTTAGTTGCCCGGTCTCATTCTTTTCACTT[M]TGTTTATATTTTGCGACATTCCAAATAAATATATTCCAACAAAAAAGTTT	regulatory_region_variant
Affx-92679947	AX-94894487	1A	464087775	A	C	1B	----	----	----	AX-94894487		BA00435863	BS00046185						SSP			Existing Axiom Array			AGTCCAACACGTTCACCGCCATCCACCTCACATCCGACACCTCGTATATC[M]TGCCCATGGTGGAAGGCGGCCACTCCCGCAGCAGCGCCACCGCCTCCACC	No Data
Affx-1285306134	AX-643837018	1A	464093937	A	G	----	1A	----	1A									AX-643837018	Generic			Skim Sequence Derived		ATCCTGCAGTGCTGGCCGATCTCTCGACAAGGTTC[G/A]TGCAGTCTTGCTCTCCGTCAACTGTGCTCCTTGTG		regulatory_region_variant
Affx-88494902	AX-94550326	1A	464116441	A	G	----	1A	1A	1A	AX-94550326	AX-94550326	BA00008267					AX-94550326	AX-94550326	Generic			Existing Axiom Array			CATGTTTGCTATCTCGTTCTCACGCAGTGGTAATTGCCGTCAATTGCACT[R]AAACAATTAGTGCGTATGGTATTGAATTTATACTCCAGCCAACTCATGTA	3_prime_UTR_variant
Affx-92473276	AX-94646111	1A	464249199	A	C	----	1A	----	1A	AX-94646111	AX-94646111	BA00474211	BS00021511				AX-94646111		Generic			Existing Axiom Array			CGTGCTGTGTCCAGGGACCTTGTCAGAGACTGGAACTTTGATGAAGCCGT[M]GTTGCAAACTAGATTAGGCGTCAGCTGTTCCCAGTTGGATTCCGCACTCT	synonymous_variant
Affx-92834128	AX-94814350	1A	464249847	T	C	----	1A	----	1A	AX-94814350		BA00211730							Generic			Existing Axiom Array			GGAAAACATGCCATTGTTGTACAACAGATAGTTCACCATTTTCTTGGTTG[Y]GAACTTGCGAGCGATTTGCTTTGTTTCAAACTTTTCATTTGGTGTAATGT	regulatory_region_variant
Affx-92793992	AX-94600055	1A	464793640	T	C	----	1A	----	1A	AX-94600055	AX-94600055	BA00250124					AX-94600055		Generic			Existing Axiom Array	Public Nomination		GTGTTTTCGTCGCATGTTGGTGGTTCCGTCTATCTGATTCGGGTGCACAG[Y]AGCTCATTTGTAAGAAAAAACTCAAGACACTTCCCTGATTTGCTGTGTAA	3_prime_UTR_variant
Affx-92429317	AX-89565473	1A	464797495	T	C	----	----	1A	1A	AX-94753347	AX-94753347	BA00041419		TaDArTAG007942	TaDArTAG007942			AX-89565473	Generic			Bristol Axiom nomination for CIMMYT DArT TAG			CAATGGCATCTCGGATTTTATCTGTGGAGAGCTCTT[Y]TCGCTGCTCTTGTGACCCTACAAGGCCTTGGGCAGGCGCTACATTATCCTCTGAGCTGTTTGTA	missense_variant
Affx-1285306141	AX-86178598	1A	465131790	T	C	----	----	----	----									AX-86178598	Generic			Skim Sequence Derived		GAACAACGGGAGATGAGGAGGATGTGCTACGCCGG[C/T]GAATTGGAGCTGCAGGGAGAGGCGTGGAGCGATGG		regulatory_region_variant
Affx-92724402	AX-94856165	1A	465131804	T	C	----	1A	----	1A	AX-94856165	AX-94856165	BA00328330							Generic			Existing Axiom Array			CCGCTGGATCTCCGCCGCTAGTCGGATCTCCATCGCTCCACGCCTCTCCC[Y]GCAGCTCCAATTCGCCGGCGTAGCACATCCTCCTCATCTCCCGTTGTTCC	regulatory_region_variant
Affx-92968003	AX-86177857	1A	465131806	A	G	----	----	----	----									AX-86177857	Generic			Skim Sequence Derived		GGAGGATGTGCTACGCCGGCGAATTGGAGCTGCAG[G/A]GAGAGGCGTGGAGCGATGGAGATCCGACTAGCGGC		regulatory_region_variant
Affx-1285317260	AX-643859426	1A	465136182	A	G	----	----	----	----									AX-643859426	Generic			Skim Sequence Derived		TGATAATAAATGAACAGTGTGACACCATTTAATAC[G/A]GAGATTGATATCAATTTATCACATATGCCAGACGT		upstream_gene_variant
Affx-1285299556	AX-109685661	1A	465491887	T	C	----	----	1A	1A									AX-109685661	Generic			Skim Sequence Derived		ACAAATAAATTTTGGAGGATGGATGGGTGTGTGTG[C/T]AAAGGATAGTTGTGATAGCCTGGCTCATTAGGGAT		upstream_gene_variant
Affx-92395341	AX-95077950	1A	465503623	T	C	----	1B	----	----	AX-95077950	AX-95077950	BA00038405					AX-95077950		Generic			Existing Axiom Array			AACCAGTTTGTCAATGATGTGGTGCATAGAAACAGCAAACACGCTGTTGT[Y]GCAACATTCATATGGTCTTCATGTGGATTATCCTATTAACTTCATAAGCT	No Data
Affx-1285306148	AX-643837046	1A	466604720	A	G	----	----	1A	1A									AX-643837046	Generic			Skim Sequence Derived		TAGCCACAATCTAATGCTATCTACAGGCTTTAACT[G/A]GATACCTGTATATGCAGCTAGCGTATGAGGTTCTC		intergenic_region
Affx-1285312141	AX-643800853	1A	466931815	C	G	----	----	----	----									AX-643800853	Generic			Skim Sequence Derived		CATTAAGGTGGCAATCCCGTGGCTTCGGCCATCAT[G/C]CCGTGATGCGCATGTCACTTAACATTACAACATAT		regulatory_region_variant
Affx-1285321530	AX-643867650	1A	467262335	T	C	----	----	1A	1A									AX-643867650	Generic			Skim Sequence Derived		CAAGCAGATTCACACATAATGACGATACCAAAGAC[C/T]GCCTGCAATAAATGTGATGGAGCAACCACTGAAGA		upstream_gene_variant
Affx-1285317273	AX-643859455	1A	467518560	T	C	----	----	----	----									AX-643859455	Generic			Skim Sequence Derived		CTCCTAGCCAATAGAAAAGGGAACGCGTGGCAGCA[C/T]ATAATTGGTAAGTAGAATGCCGACAGTTTCAATAA		regulatory_region_variant
Affx-1285306155	AX-643837058	1A	467690992	T	C	----	----	----	----									AX-643837058	Generic			Skim Sequence Derived		CTTCCTTAAGCCGCATATCTCATCGGTCATTAAAC[C/T]GTCGGCCTCTACTCCATAGGACCGGTCAATTTCAG		regulatory_region_variant
Affx-1285292762	AX-643812150	1A	467962008	T	C	----	----	----	----									AX-643812150	Generic			Skim Sequence Derived		GGATCAAGATTGTTTAGATTCCATCCCGAACACTT[C/T]TGTACTACCTACGTGATGGTAGAAGCCGACGACTG		regulatory_region_variant
Affx-92698212	AX-95248061	1A	469369820	C	G	----	----	----	----	AX-95248061		BA00857889							Generic			Existing Axiom Array			GAAGTGGAGGACCTGACTGCCGGGCTCGCAAGCGGCCGGATTCGTCCGGC[S]AACATCAGTCAGCTGGCCACTCCAGGGCAAGTCCAGGTTCCGGCCGTGAC	synonymous_variant
Affx-1285292769	AX-643812161	1A	469374225	T	C	----	----	1A	1A									AX-643812161	Generic			Skim Sequence Derived		TATTCACGTCCATTTCGGACACTATTTGGGATGCG[C/T]GCGCGACCTATCTGACAAAGACGGACACGGGCGAA		regulatory_region_variant
Affx-1285299577	AX-643824871	1A	469374313	A	G	----	----	----	----									AX-643824871	Generic			Skim Sequence Derived		GGGACAAAATTCGACCAATCCAGACGTCCGTTTAG[G/A]GTCGTGCGGTGGAGTTGGTCTGAGGACGTCCAGTC		regulatory_region_variant
Affx-92633119	AX-95103937	1A	469395873	A	G	----	----	----	----	AX-95103937		BA00165133							Generic			Existing Axiom Array			TTATGTCTACTGCGCAAATACAAGGTAAAGGGTGATATCAAAGTTCTTGG[R]ACCACTACATGTGAAAGCTATCAGAGTTAAACACCAAAAGTACCTTATAA	No Data
Affx-1285306160	AX-643837354	1A	469578989	C	G	----	----	----	----									AX-643837354	Generic			Skim Sequence Derived		CGACACAAGTGAATATATCCATACACGGTACACAT[C/G]TCCTCTCAAAGGCGATTTAGGGTATGCTATCGTAG		intergenic_region
Affx-88400521	AX-94434162	1A	469592529	A	G	----	----	1A	1A	AX-94434162	AX-94434162	BA00292320					AX-94434162		Generic			Existing Axiom Array			AATTTACTGTCCAAGAGCTTCTCTCATCGATGCCACCATACGGTTCTTCC[R]TTTCAACAGCAGAAGGTGCAATGTTGGAGAAGGGACCCAATTCTGTTCAG	missense_variant
Affx-92670564	AX-94662619	1A	469784624	T	C	----	----	1A	1A	AX-94662619		BA00554557							Generic			Existing Axiom Array			GACCTAATCCCCCGGGCATCAGATTTCAACGTCATCAGCCGGCCAGATGT[Y]GCAAGGCCGCGGGGATCGCTGCCGGAGGGCACACCATCGGAGGAAGGAAA	No Data
Affx-1285312153	AX-643848431	1A	470005563	T	G	----	----	----	----									AX-643848431	Generic			Skim Sequence Derived		GTATCAATGATGTTCAACGCCTAGCAGGCCGGATT[G/T]CCGCATTAAGCTGGTTTATTAGTCGTCTTGGTGAG		regulatory_region_variant
Affx-1285317284	AX-643859058	1A	470794559	T	C	----	----	----	----									AX-643859058	Generic			Skim Sequence Derived		AAGTACATATGGGCGAGGTCTCGAGCGCATACTCG[C/T]AGTCAGCAAGGGCTTCTGTACATGGAGAGGAAACG		regulatory_region_variant
Affx-92808151	AX-94754509	1A	471321018	A	G	1B	1B	----	1B	AX-94754509		BA00044672							Generic			Existing Axiom Array			TATACTAGTGGTAATGGTTTTATATCATTCCGCGAGGGTATCAGGAATGA[R]GTAGCAGAGATCCTCAAGGAAGAAAGTGGCAGCTAGGTCCTGACCGCTAT	No Data
Affx-109424463	AX-111665511	1A	471509173	C	G	----	----	----	----									AX-111665511	Generic			Skim Sequence Derived		AAGAAACTAGAGCAAATGGCCAAGTGTGAGATGTA[C/G]CGGACATCTGGTACATACCAGACATCCGGTGACTC		regulatory_region_variant
Affx-92140420	AX-94585769	1A	471698449	A	G	----	1A	----	1A	AX-94585769	AX-94585769	BA00180544					AX-94585769		Generic			Existing Axiom Array			TTGTCGAAGACTGCATGCGGCACCACGACGAGCTGTTCCACCTGAGGGCC[R]TGCTCGCCAGGTCCGACGTCTTCCACCTCATGACCGGCATGTGGGCGACG	missense_variant
Affx-1285322118	AX-643868595	1A	471700717	C	G	----	----	----	----					TaDArTAG000675	CIMDArTAG00675			AX-643868595	Generic			CIMMYT Nomination from DArT TAG for TaNG		CTGCAGCATTGTTCCATCATCGTCGTTAAGATATT[G/C]GGAAAGGGGAATATCATATCACTAGCTAGGGAAAA		3_prime_UTR_variant
Affx-1285299589	AX-643824698	1A	472148332	C	G	----	1A	----	1A									AX-643824698	Generic			Skim Sequence Derived		ATAACAGCATCAAGTAGCTAGGCACTTGGCAAGCT[C/G]GCGGTACTATCTCTGCATCCTCTTTCTAATTATAG		downstream_gene_variant
Affx-88492798	AX-86172576	1A	472169030	T	C	----	----	----	----	AX-94841522	AX-94841522	BA00287519						AX-86172576	Generic			Existing Axiom Array			ACATCTGTTAAGGGAGCCAATGTACAAAGTCATCTCCACAGTTGCAATGG[Y]CAATTTCTGATTGAGCCTGTGCTGCCACATCCTTGCAAGTAAGGGCAGCT	3_prime_UTR_variant
Affx-1285312163	AX-643848793	1A	472372733	A	G	----	----	----	----									AX-643848793	Generic			Skim Sequence Derived		CTCGCCACCAACCCTCGCCGACCGTCGGATCTCTC[G/A]CCGTCCGCGATCGTGCCGCAGGACCAGACCGCCCC		regulatory_region_variant
Affx-1285292780	AX-643812160	1A	473008989	C	G	----	1A	----	1A									AX-643812160	Generic			Skim Sequence Derived		CTACACCTATGCTACCATGTCAACCAATATGTATC[G/C]CTCGCTGTGAGCGTTTACATGAAGGTCGCCCATAG		upstream_gene_variant
Affx-92671155	AX-95072117	1A	473011767	A	C	1B	----	----	----	AX-95072117		BA00009606	BS00100861						Generic			Existing Axiom Array			CCTGAAGTTCGTGCTATTTTGCTTGGGACAATGTATATGTTTAGTACCTT[M]GTATGTGAGTGTGTTACTGCTTCTGCAGCCTTGAGCAGTTGATTGATAAA	No Data
Affx-92390167	AX-94977002	1A	473034633	T	G	----	----	----	----	AX-94977002	AX-94977002	BA00666203	BS00033469			BS00033469_51	AX-94977002	AX-94977002	Generic			Bristol Axiom nomination for CIMMYT DArT TAG			CGAAACAGTTGTCAACTTCCACGGCAGAAAACCGAGTCTTCTCACGCAAA[K]ACATACCACGGCTCGAGAGTTTACAGTGAATATATGGACGAATCACCTGA	3_prime_UTR_variant
Affx-1285306172	AX-643837092	1A	473277806	T	C	----	1A	1A	1A									AX-643837092	Generic			Skim Sequence Derived		TCATCCTCAGCTCTTGAGCCGGCACGTGAGCACGA[C/T]GTGCGAATTTCTGACAGCTGTCACACCGCTTGACC		regulatory_region_variant
Affx-92248791	AX-94976647	1A	473630913	A	G	----	----	----	----	AX-94976647		BA00665195							Generic			Existing Axiom Array			TATGCCAACATCTGCACGTCGCAGCAAGCAAAGTGCCCAGATCACGCAAT[R]CGGCAGCAGCTGGGCGGAACTCGGATTCAGCAAAGGCATCAGCTCCATGA	No Data
Affx-92508614	AX-643798569	1A	474291890	C	G	----	----	----	----									AX-643798569	Generic			Skim Sequence Derived		CTCCAATCCACCGCCCACTAGTCCGGCCATGGTGC[C/G]GTGCTCTCGGCGTCTCGCCTCGCGCCGGCATCCAC		3_prime_UTR_variant
Affx-92288773	AX-643798345	1A	474291896	T	C	----	----	----	----									AX-643798345	Generic			Skim Sequence Derived		TCCACCGCCCACTAGTCCGGCCATGGTGCCGTGCT[C/T]TCGGCGTCTCGCCTCGCGCCGGCATCCACCGCGGG		3_prime_UTR_variant
Affx-92820412	AX-94684426	1A	474430761	C	G	----	----	----	----	AX-94684426	AX-94684426	BA00660499						AX-94684426	Generic			Bristol Axiom nomination for CIMMYT DArT TAG			GCCCTGTGTGTTGTACCACTACAGTACCAGCGCATAAGATGTGACATGGC[S]ACCTGTGGACGATGTGGTCACCTGGACATGTCACATGCATGTATGTATGT	No Data
Affx-1285292787	AX-110939415	1A	474645127	C	G	----	1A	1A	1A									AX-110939415	Generic			Skim Sequence Derived		CCTTCCACGTCAGAAACGCCATAGAACTTGGACAT[C/G]GATCCAACTTATGAGCCTAATAACAACACACGAGG		upstream_gene_variant
Affx-1285306185	AX-643837115	1A	475313280	A	T	----	----	----	----									AX-643837115	Generic			Skim Sequence Derived		TTTGCAAGATATGTTAGCTTGTAAAAACGTCTTAT[A/T]TTATGGGACGGCGGTGTAAAGTAGTTTGGGAAGCG		regulatory_region_variant
Affx-1285292794	AX-643812187	1A	475618833	A	G	----	1A	1A	1A									AX-643812187	Generic			Skim Sequence Derived		CCATGCGCTGCTCACCCTTTCCCACTTATGCAACT[A/G]GAGCAAGCCACCGTGCCGAAGATGATTTCGAGGTG		intergenic_region
Affx-1285299602	AX-643824914	1A	475967196	T	C	----	----	----	----									AX-643824914	Generic			Skim Sequence Derived		TCGCCGAAATATATCATGTAGCAGCAGTGAATCCA[T/C]GGAGTGACACAGCCATCACCTTCAATGCCAGTGAC		regulatory_region_variant
Affx-1285299608	AX-643824926	1A	476982578	T	C	----	1A	1A	1A									AX-643824926	Generic			Skim Sequence Derived		AGCATCGGTGCTTGTCTTCAAGTATATTACAAATC[C/T]AGAGACTCTCGAAGCAGTTGCAATCAGAGAGGCTT		downstream_gene_variant
Affx-1285292800	AX-643812210	1A	476982580	C	G	----	1A	1A	1A									AX-643812210	Generic			Skim Sequence Derived		CATCGGTGCTTGTCTTCAAGTATATTACAAATCCA[G/C]AGACTCTCGAAGCAGTTGCAATCAGAGAGGCTTTG		downstream_gene_variant
Affx-92964199	AX-94519887	1A	477049117	A	T	----	----	----	----	AX-94519887	AX-94519887	BA00766085	BS00064880						Generic			Existing Axiom Array			TGCTCCAGAGTTTTCTACCTGAAATGCTGTTGAAATGCGGTTGGCGTCTA[W]GCTGAGTTTAACTAGCAAATGGAAATGCAAGTTTCCATCAAAACATAAAA	intergenic_region
Affx-92581327	AX-94554383	1A	477701514	T	C	----	----	1A	1A	AX-94554383	AX-94554383	BA00028252	BS00065675						Generic			Existing Axiom Array			AGTGATGGATGCTTATTCTTGTCAACGGCCAAAGATCCAGATGATGGCTG[Y]GTATTATTGTCAAGGGGCAAAGATCCAGGTGATGGCTGCTTATCCTTGTC	No Data
Affx-1285312180	AX-643848824	1A	477769374	T	C	----	----	1A	1A									AX-643848824	Generic			Skim Sequence Derived		GAAGACCAACACCGAACGAATCCCATGAGATCCAC[C/T]CGAGACACACCTCCACACACCCTCTAATGACGTTA		regulatory_region_variant
Affx-1285322120	AX-643868598	1A	477937227	T	C	----	----	----	----					TaDArTAG000684	CIMDArTAG00684			AX-643868598	Generic			CIMMYT Nomination from DArT TAG for TaNG		AAAGGCAGCAGTTCGTCGATCTCTCTCTGCTGGGT[C/T]GCGCGGCACAGCTAGATATCTCGGTCCCCCAGGCT		regulatory_region_variant
Affx-111437746	AX-111741469	1A	478258849	A	G	----	----	----	----									AX-111741469	Generic			Skim Sequence Derived		TGCATTTGTGAGTGGAGTGAGCTGTGCCTGTGACG[G/A]TGCGTGTGAACCGTAGTACTAGCCCGGTAGGCTCA		5_prime_UTR_variant
Affx-1285292807	AX-643812206	1A	478346420	T	C	----	----	1A	1A									AX-643812206	Generic			Skim Sequence Derived		GGGCTGATGTGCAGCCTGTTGAAGGACGCCTATGA[T/C]GCCAGCGAGGCGCTGCAGACCAGCGTCCGAGTAAG		downstream_gene_variant
Affx-1285306197	AX-643837140	1A	478346541	T	C	----	1A	----	1A									AX-643837140	Generic			Skim Sequence Derived		TTCTCCATGATAGGGTTTCTGTCAATGTGTTTGCA[T/C]AGGGCATACCCACTAGATGCGAGGCTCCTGCTGGC		downstream_gene_variant
Affx-1285317303	AX-643859511	1A	478876191	A	G	----	----	----	----									AX-643859511	Generic			Skim Sequence Derived		GGCCGGAATTGGTGCAGGCATAGCTGGTGGAGCCA[G/A]CATTGGTGGTGGGCGTCCGACAGGTAGTGGACGGT		intergenic_region
Affx-88495970	AX-94890423	1A	479544610	A	G	----	----	----	----	AX-94890423	AX-94890423	BA00424536	BS00056286				AX-94890423		Generic			Existing Axiom Array			CAAACCCAGCAGCACTCGCCGGACAGCAGCGGGAGGCCCTCCGATCCTTC[R]AACTCGCAGCAAGGGCAAAGCAGCAGCATGTCACAGGGCCGCGGCGCCCA	synonymous_variant
Affx-1285299622	AX-643824950	1A	479714041	T	C	----	----	----	----									AX-643824950	Generic			Skim Sequence Derived		ATGCGTGTTGGAAGCGGAGAATGTGGCCCTCACGG[C/T]TCCGTTCTCGGAGAAGGAAGTTTAGCTTGCGATTA		upstream_gene_variant
Affx-1285312191	AX-110691967	1A	479714045	A	G	----	----	1A	1A									AX-110691967	Generic			Skim Sequence Derived		GTGTTGGAAGCGGAGAATGTGGCCCTCACGGCTCC[G/A]TTCTCGGAGAAGGAAGTTTAGCTTGCGATTAAAGG		upstream_gene_variant
Affx-92542852	AX-94947812	1A	480549753	A	G	----	1B	----	----	AX-94947812	AX-94947812	BA00584664					AX-94947812		Generic			Existing Axiom Array			CTGTTTTCAAGATTTTTGACTTGTGTAGTTAAGGGAATTTCACTGTGTGC[R]TTCCAGTGCGAAGTTACTAAGTTTGCATCTAAATTTGCACCTGGTGAACT	No Data
Affx-1285317309	AX-643859106	1A	480582635	A	G	----	----	----	----									AX-643859106	Generic			Skim Sequence Derived		CTTCCCCCAACCCTAGCCGCCGCTCTGCACCGACA[G/A]CGACGGCGCTCGCGCTCTCCGCTACCGCTCCGCAC		upstream_gene_variant
Affx-92716842	AX-94389450	1A	480599314	T	C	----	1A	----	1A	AX-94389450	AX-94389450	BA00045852					AX-94389450		Generic			Existing Axiom Array			GGATGGTGAAATCTGAAGCATGTGAACTTCTCCGGAGCGAACAAACCGAA[Y]GAGCCAGCCAAAGACACTCCATGCTTACTAAATAAAGTTAATTGTCATGG	No Data
Affx-88639832	AX-86166931	1A	480604446	A	G	----	----	1A	1A	AX-95172759	AX-95172759	BA00499586							Generic			Existing Axiom Array			GACGTCTTCGACTGGTCCATTCCGAGCGACCTGTTCGCCGGCTTCTCTGA[R]ATCGAACAAACAAGGCTGATCCGCGGGAAATTCTGGACTCACCCGGAAGG	synonymous_variant
Affx-1285292812	AX-643812234	1A	480742422	T	C	----	----	1A	1A									AX-643812234	Generic			Skim Sequence Derived		GAGGCCTTGTCAAGTTTGCTGCAAAGGGAAGAGAA[T/C]AAGAGGAATCTAGTAGGCGTGAGAGTCTGTAGAGA		upstream_gene_variant
Affx-92544964	AX-94889305	1A	480755283	A	C	----	----	1A	1A	AX-94889305	AX-94889305	BA00421420	BS00040968			BS00040968_51			Generic			Existing Axiom Array			TGATACCCGTATCGGCAGGGTGATATAGCTTCCATGACAGTCTGAGGACA[M]AGGTACTTACTATGCAATAATCAGGGAACGCTACACTAATGTAATATAGG	upstream_gene_variant
Affx-92217519	AX-95188865	1A	480755631	T	C	----	----	1A	1A	AX-95188865	AX-95188865	BA00577834	BS00067420			BS00067420_51	AX-95188865		Generic			Existing Axiom Array			TCTTTCCCATGAAAACTTTCCTGGAATTGCAGAGTGCCAGTAACCGTTGG[Y]TAGTGTTAGTGTAAGCCTGGAGTCCTGACAAATCCTAGTAACCGCAAACA	upstream_gene_variant
Affx-1285306203	AX-643799202	1A	480932307	T	C	----	----	1A	1A									AX-643799202	Generic			Skim Sequence Derived		CACTGACAATATGGATCCACAAGTCTTCCTATCCC[T/C]TTATCTTCTTCCTCTATCCTCTCCTTTCCCTATCC		upstream_gene_variant
Affx-1285321567	AX-643867278	1A	481070542	A	G	----	----	----	----									AX-643867278	Generic			Skim Sequence Derived		GAAAGAGCTTTGAGTTGAGTATATTTGCTTCACTA[G/A]CATTTGCATAATAACTATGCCACGACTAGAACTAT		intergenic_region
Affx-1285306209	AX-643837159	1A	481627690	T	C	----	1A	----	1A									AX-643837159	Generic			Skim Sequence Derived		CCTCGGATTGGTCAACAAGTGGTCAAATGGAGCAG[C/T]GACGAGTGGCGTACGATGAACAGCGACTGTGCAAT		upstream_gene_variant
Affx-88389604	AX-94943789	1A	481655155	A	G	----	----	1A	1A	AX-94943789	AX-94943789	BA00573554	BS00087601			BS00087601_51	AX-94943789		Generic			Existing Axiom Array			CCTGTTGTTCTTCAGCACGATGAAGCTGCTGGTCGAGGTTCATGCTCTGA[R]CTTGTATTGGCGTCGCCAGACGTTTTTGACGGATCCTGTATTTCTCATGA	3_prime_UTR_variant
Affx-88607307	AX-109821719	1A	481657477	A	G	----	1A	1A	1A									AX-109821719	Generic			Skim Sequence Derived		AACAGAAAAGCATAAAAGCATAAAATAAACGGACT[A/G]GAAAGAGAGGAGGCTGGAAGTACAGTTAATGGGCT		downstream_gene_variant
Affx-92372465	AX-95207798	1A	482279061	T	C	----	1A	1A	1A	AX-95207798	AX-95207798	BA00669818	BS00002236						Generic			Existing Axiom Array			TCCAGTTTTTACTGCATGTAGAACCTACTAGACCTGAAACTGTTATCCGC[Y]AGCTAAACATTATGCTATGTTGAACCTCCTGTCTTGTGAGATTTTTGATC	regulatory_region_variant
Affx-92593069	AX-94384181	1A	482328679	A	G	----	----	----	----	AX-94384181	AX-94384181	BA00016324	BS00037060				AX-94384181		Generic			Existing Axiom Array			CGGCCATGACGAACGGGTACCTCTTCCGGGAGTACCTCGGCGCGCAGTCCACGGGCGTCC[R]GTTCTCCGACGTGCCTGTCAACCCCGGCGTCAGCTTCCAC	missense_variant
Affx-92912854	AX-94587691	1A	482329262	T	C	----	----	1A	1A	AX-94587691	AX-94587691	BA00189798	BS00090833				AX-94587691		Generic			Existing Axiom Array			TACGGCTACGGCGCCAACACCGACGTCCCGACCTACGTCATGTTCTACGA[Y]CGCCAGACGGGCTTCTACCCCGGCGCCAGGGTGCTCGCCAGCCTGCAGAC	synonymous_variant
Affx-92357113	AX-94507420	1A	482335848	A	G	----	----	----	----	AX-94507420	AX-94507420	BA00696991	BS00088673				AX-94507420		Generic			Existing Axiom Array			GTCATCTAGCTGCAAGTAGTAGTAGTGGTTCGTTGGAGTCGTTTGATCTG[R]AAGACATGATGGATGATGATGTTTGCTTGTTGGTTTGGAACCCTTGATGC	3_prime_UTR_variant
Affx-92695114	AX-94938408	1A	482335916	T	C	----	----	----	----	AX-94938408	AX-94938408	BA00558463	BS00002216	TaDArTAG005669	TaDArTAG005669	BS00002216_51	AX-94938408	AX-94938408	Generic			Bristol Axiom nomination for CIMMYT DArT TAG			TACTTGATGGGTGTTCTGTCTCGGTGTCCTCTGGATGCCGCTCGGTGGTG[Y]CAGTCGTCTGTCGTCGTGTCATCTAGCTGCAAGTAGTAGTAGTGGTTCGT	3_prime_UTR_variant
Affx-92299425	AX-95024082	1A	482335926	T	C	----	----	----	----	AX-95024082	AX-95024082	BA00797334	BS00002215				AX-95024082		Generic			Existing Axiom Array			GTCTGCGCGCTACTTGATGGGTGTTCTGTCTCGGTGTCCTCTGGATGCCG[Y]TCGGTGGTGCCAGTCGTCTGTCGTCGTGTCATCTAGCTGCAAGTAGTAGT	3_prime_UTR_variant
Affx-92323751	AX-94826844	1A	482761802	A	G	1B	----	----	----	AX-94826844		BA00246619	BS00100051						Generic			Existing Axiom Array			GCGTCGGTCGAATGGTGATGTTGGTCTTGTCTCTCCGAGACACTTGGGGT[R]CTGCCTATTATGAACTCTCGATTTTATTGTGGCATGGAGTTGGTCAATGT	3_prime_UTR_variant
Affx-1285299634	AX-643824973	1A	482765908	A	G	----	----	----	----									AX-643824973	Generic			Skim Sequence Derived		TGCGTGCGTGTGCGCTGCATGCGTGATATCAATAG[G/A]AAATTTAATTCATCTTCGGTGTGTTATATATACAT		upstream_gene_variant
Affx-92135947	AX-95163147	1A	483033984	A	G	----	----	----	----	AX-95163147		BA00452124	BS00091125						Generic			Existing Axiom Array			TGCTTCTGCATGACGATGAGGAACTTGATGATCACCTTTGAGGAGGGCCT[R]ATCATGACCTGCCTCTTGCCACGCTTCTCAGCGTTGTACATGCTCTTGAG	synonymous_variant
Affx-88692993	AX-94477956	1A	483034438	T	C	----	----	----	----	AX-94477956		BA00533791	BS00110928						Generic			Existing Axiom Array			TACTTGGACTTGCTTAACACAGAAACAAGTCACAAACTTAAACAGTAGGA[Y]AGACTGTCATGTAAATGGTTTCCTAAAGTGCTCATGAAACAGATATAATT	upstream_gene_variant
Affx-1285306215	AX-643837171	1A	483588056	T	C	----	----	----	----									AX-643837171	Generic			Skim Sequence Derived		CGTGGTATGGAAAGGGGAACCCGGCAACAACAGCC[T/C]GGACCCAACCGCATCGCCCGATACCGAGCACTCTG		regulatory_region_variant
Affx-1285312202	AX-643848528	1A	483598676	T	C	----	----	1A	1A									AX-643848528	Generic			Skim Sequence Derived		AGAGGGCGGTTGTGTCACTGACGGATGGGCCACCG[C/T]TGTTTACCACGCGGACACGGCGTGTCCATCTCGTA		intergenic_region
Affx-1285292824	AX-643812255	1A	483920083	T	C	----	----	----	----									AX-643812255	Generic			Skim Sequence Derived		TTCGGCAATGAGTGTTCAGTGTGAGGAGACGTTCC[T/C]ATCGACTACTAGACGTCTACGATGACTTCGTGAAA		regulatory_region_variant
Affx-1285292831	AX-643812250	1A	484998321	A	G	----	----	----	----									AX-643812250	Generic			Skim Sequence Derived		AAAACCACCCAATTGTATCGAATCAGAGCCACGTG[A/G]GAGAGTATGGGTAGGCGAGAGAGGGTTTCTTAAAC		upstream_gene_variant
Affx-92278490	AX-95224634	1A	485000465	A	T	1B	----	----	----	AX-95224634	AX-95224634	BA00744224	BS00051483	TaDArTAG007946	TaDArTAG007946			AX-95224634	Generic			Bristol Axiom nomination for CIMMYT DArT TAG			CTGCAGGGCTGTATAAGATTATATTTGTTCCTCTTCCCTTGTAGCTTCAA[W]TTTTGCCGATGAGACGCAGGATACTAAACTGGATACGTGCAAAGAGGTGC	No Data
Affx-1285312208	AX-643848879	1A	485013436	A	G	----	----	----	----									AX-643848879	Generic			Skim Sequence Derived		AAAAAAGCTTTCAGGTTCTAGTCCGCGTGTAGTCT[G/A]CGAGCAGTACAGATGATCAATGCCCGAGGCCAGGA		upstream_gene_variant
Affx-1285306221	AX-643837465	1A	485224952	T	C	----	----	1A	1A									AX-643837465	Generic			Skim Sequence Derived		AACCAATAAACAGAGTGCGTAATCTTAGATTCCAT[T/C]CAGCCTAGATGTCCTACCGTGACATCCAGGCATCA		regulatory_region_variant
Affx-1285317322	AX-643855923	1A	485243199	A	G	----	----	1A	1A									AX-643855923	Generic			Skim Sequence Derived		TCATGCCCTGTTTTCTGTCAGCATGTTAAACTGTT[G/A]TGTATTATGCTGTTGTCATTATATGTTGATTTGGG		intergenic_region
Affx-1285312214	AX-643848888	1A	485763966	T	C	----	----	----	----									AX-643848888	Generic			Skim Sequence Derived		GTTGTGTCGGGGCCTCCTGTTGTTATCCTTAGCTT[C/T]AGAAGTGCCAGGCTCGCTTGTGTGTTACTGCTACG		regulatory_region_variant
Affx-92737056	AX-94818894	1A	486333914	T	C	1B	----	----	----	AX-94818894		BA00224376							Generic			Existing Axiom Array			ATGGTCTTGCAAGCAGCTGGGTGTTGTACCAGAAGAAATGTTACATGGTT[Y]GCTGATGCGATTGGCCATGGCCTGCAAGGTCACCAGCTCAGTTCTTTGGC	No Data
Affx-92248622	AX-95023940	1A	486342770	A	G	----	----	----	----	AX-95023940		BA00796912							Generic			Existing Axiom Array			GTGAAGGTTAGGGACTTCATTCCCGAGGAGGATGGTTAACCATTTTGATC[R]AGCAGAAGCAACAAATTAGTCAGTATCATGTAGAATGGGTCCATGGGAGG	No Data
Affx-1285299655	AX-643824819	1A	487470785	T	C	----	----	1A	1A									AX-643824819	Generic			Skim Sequence Derived		TAACATGGCGGTGGTTGGCCAAATTTGCAGTTCCT[T/C]CGTTTAGTAGTCACGGGTGAGTTGATATTGGATCA		upstream_gene_variant
Affx-1285317330	AX-643859142	1A	487481624	T	C	----	----	----	----									AX-643859142	Generic			Skim Sequence Derived		GATCGGCACCTCTCGTATCCAGCTCAAATATGAGA[C/T]GAATATGGTGCGTTCGCGCACGCCCACAACACCGG		regulatory_region_variant
Affx-1285292844	AX-643812293	1A	487742509	T	G	----	1A	1A	1A									AX-643812293	Generic			Skim Sequence Derived		AACGCGCAACCCATCCGTAAAAAAAGTCCATTTCT[T/G]ATCCGTCCCACCTCATCGTGGACTCAAATTTGAGC		upstream_gene_variant
[truncated: 41,720 more rows]
