# Supplementary material for: Development of a next generation SNP genotyping array for wheat
Source: Plant Biotechnol J. 2024 Mar 23;22(8):2235–47. doi: 10.1111/pbi.14341 (PMC11258986; doi:10.1111/pbi.14341)
Supplement: Supplementary file 6 — Data S6 Genetic map data. [file PBI-22-2235-s007.xlsx]

## Sheet: 2. Avalon x Cadenza Data
Avalon x Cadenza Data
ID	B01_AxC_1	B03_AxC_10	B05_AxC_19	B07_AxC_29	B09_AxC_38	B11_AxC_50	B13_AxC_62	B15_AxC_72	B17_AxC_84	B19_AxC_96	B21_AxC_109	B23_AxC_120	D01_AxC_2	D03_AxC_11	D05_AxC_21	D07_AxC_30	D09_AxC_39	D11_AxC_52	D13_AxC_63	D15_AxC_74	D17_AxC_87	D19_AxC_97	D21_AxC_111	D23_AxC_121	F01_AxC_3	F03_AxC_12	F05_AxC_23	F07_AxC_32	F09_AxC_41	F11_AxC_55	F13_AxC_65	F15_AxC_75	F17_AxC_88	F19_AxC_98	F21_AxC_112	F23_AxC_122	H01_AxC_5	H03_AxC_13	H05_AxC_24	H07_AxC_33	H09_AxC_42	H11_AxC_56	H13_AxC_66	H15_AxC_76	H17_AxC_89	H19_AxC_99	H21_AxC_114	H23_AxC_123	J01_AxC_6
AX-94493709	B	A	A	A	A	B	B	B	A	B	B	B	A	A	B	B	B	B	A	B	B	B	B	A	A	A	A	A	A	A	A	B	A	A	A	B	A	A	A	B	B	B	B	A	B	A	B	A	B
AX-643808818	B	A	A	A	A	B	B	B	A	B	B	B	A	A	B	B	B	B	A	B	B	B	B	A	A	A	A	A	A	A	A	B	A	A	A	B	A	A	A	B	B	B	B	A	B	A	B	A	B
AX-95160176	B	A	A	A	A	B	B	B	A	B	B	B	A	A	B	B	B	B	A	B	B	B	B	A	A	A	A	A	A	A	A	B	A	A	A	B	A	A	A	B	B	B	B	B	B	A	B	A	B
AX-94495733	A	B	B	B	A	B	B	B	A	B	B	B	A	B	B	B	A	B	A	A	A	B	A	B	A	-	A	B	A	A	B	B	B	A	A	B	B	B	B	-	A	B	B	A	B	A	A	B	B
AX-111083869	B	A	A	A	A	B	B	B	A	B	B	B	A	A	B	B	B	B	A	B	B	B	B	A	A	A	A	A	A	A	A	B	A	A	A	B	A	A	A	B	B	-	B	B	B	A	B	A	B
AX-643833573	A	B	B	B	A	B	B	B	A	B	B	B	A	B	B	A	A	B	A	A	A	B	A	B	A	B	A	B	A	A	B	B	B	A	A	B	A	B	B	A	A	B	B	A	B	A	A	B	B
AX-94754026	B	A	B	A	A	B	B	B	A	B	B	B	A	A	B	B	B	B	A	B	B	B	B	A	A	-	A	A	A	A	A	B	A	A	A	B	A	A	A	B	B	B	B	B	B	A	B	A	B
AX-95139456	A	B	B	B	A	B	B	B	A	B	B	B	A	B	B	A	A	B	A	-	A	B	A	B	A	A	A	B	A	A	B	B	B	A	A	B	A	B	B	-	-	B	B	A	B	A	A	B	B
AX-643808832	A	B	B	B	A	B	B	B	A	B	B	B	A	B	B	A	A	B	A	A	A	B	A	B	A	A	A	B	A	A	B	B	B	A	A	B	A	B	B	A	A	B	B	A	B	A	A	B	B
AX-643868607	A	B	B	B	A	B	B	B	A	B	B	B	A	B	B	A	A	B	A	A	A	B	A	B	A	A	A	B	A	A	B	B	B	A	A	B	A	B	B	A	A	B	B	A	B	A	A	B	B
AX-94661960	A	B	A	B	A	B	B	B	A	B	B	B	A	B	B	A	A	B	A	A	A	B	A	B	A	B	A	B	A	A	B	B	B	A	A	B	A	B	B	A	A	B	B	A	B	A	A	B	B
AX-94540853	A	B	B	B	B	B	A	B	B	B	A	A	B	A	A	A	-	B	B	B	B	B	B	A	A	B	A	B	A	B	A	B	B	B	B	A	A	A	-	-	B	B	B	A	A	A	B	A	A
AX-94762982	A	B	B	B	B	B	A	B	B	B	A	A	B	A	A	-	A	B	B	B	B	B	B	A	A	B	A	B	A	B	A	B	B	B	B	A	A	A	A	A	B	B	B	A	A	A	B	A	-
AX-94406783	B	A	A	A	A	B	B	B	A	B	B	B	A	A	B	B	B	B	-	B	B	B	B	A	A	A	B	-	-	-	-	B	-	A	A	B	A	A	A	B	B	B	B	B	B	A	B	A	B
AX-94957092	B	B	A	B	A	B	B	B	A	B	B	B	A	B	B	A	A	B	A	A	A	B	A	B	A	B	A	B	A	A	B	B	B	A	A	B	A	B	B	A	A	B	B	A	B	A	B	B	A
AX-95207086	B	A	A	A	A	B	B	B	A	B	B	B	A	A	B	B	B	B	A	B	B	B	B	A	A	A	A	A	A	A	A	B	A	A	A	B	A	A	A	B	B	B	B	B	B	A	B	A	B
AX-643844910	B	B	A	B	A	B	B	B	A	B	B	B	A	B	B	A	A	B	A	A	A	B	A	B	A	B	A	B	A	A	B	B	B	A	A	B	A	B	B	A	A	B	B	A	B	A	B	B	A
AX-94950558	B	B	A	B	A	B	B	B	A	B	B	B	A	B	B	A	A	B	A	A	A	B	A	B	A	B	A	B	A	A	B	B	B	A	A	B	A	B	B	A	A	B	B	A	B	A	B	B	A
AX-643808869	B	B	A	B	A	B	B	B	A	B	B	B	A	B	B	A	A	B	A	A	A	B	A	B	A	B	A	B	A	A	B	B	B	A	A	B	A	B	B	A	A	B	B	A	B	A	B	B	A
AX-95107625	B	B	A	B	A	B	B	B	A	B	B	B	A	B	B	A	A	B	A	A	A	B	A	B	A	B	A	B	A	A	B	B	B	A	A	B	A	B	B	A	A	B	B	A	B	A	B	B	A
AX-110975934	B	B	A	B	A	B	B	B	A	B	B	B	A	B	B	A	A	B	A	A	A	B	A	B	A	B	A	B	A	A	B	B	B	A	A	B	A	B	B	A	A	B	B	A	B	A	B	B	A
AX-95198554	A	B	B	B	B	A	A	B	A	B	A	A	B	B	B	A	B	B	A	B	B	B	B	A	A	B	A	B	A	B	A	B	B	B	B	A	A	A	A	A	B	B	B	B	B	A	B	A	A
AX-94577477	B	B	A	B	A	B	B	B	A	B	B	B	A	B	B	A	A	B	A	A	A	B	A	B	A	B	A	B	A	A	B	B	B	A	A	B	A	A	B	A	A	B	B	A	B	A	B	B	A
AX-94888536	B	A	A	A	A	B	B	B	A	B	B	B	A	A	B	B	B	B	A	B	B	B	B	A	A	A	A	A	A	A	A	B	A	A	A	B	A	A	A	B	B	B	B	B	B	A	B	A	B
AX-643798354	B	B	A	B	A	A	B	B	A	B	B	A	A	B	B	A	A	B	A	B	A	B	A	B	A	B	A	A	A	A	B	B	B	A	A	B	A	A	B	A	A	B	B	A	B	A	B	B	A
AX-94693693	B	B	A	B	A	A	B	B	A	B	B	A	A	B	B	A	A	B	A	B	A	B	A	B	A	B	A	A	A	A	B	B	B	A	A	B	A	A	B	A	A	B	B	A	B	A	B	B	A
AX-112288844	B	B	A	B	A	A	B	B	A	B	B	A	A	A	B	A	A	B	A	B	A	B	A	B	A	B	A	A	A	A	B	B	B	A	A	B	A	A	B	A	A	B	B	A	B	A	B	B	A
AX-110949124	B	B	A	B	A	A	B	B	A	B	B	A	A	A	B	A	A	B	A	B	A	B	A	B	A	B	A	A	A	A	B	B	B	A	A	B	A	A	B	A	A	B	B	A	B	A	B	B	A
AX-643833408	B	B	A	B	A	A	B	B	A	B	B	A	A	A	B	A	A	B	A	B	A	B	A	B	A	B	A	A	A	A	B	B	B	A	A	B	A	A	B	A	A	B	B	A	B	A	B	B	A
AX-94420899	B	B	A	B	A	A	B	B	A	B	B	A	A	A	B	A	A	B	A	B	A	B	A	B	A	B	A	A	A	A	B	B	B	A	A	B	A	A	B	A	A	B	B	A	B	A	B	B	A
AX-86185114	B	B	A	B	A	A	B	B	A	B	B	A	A	A	B	A	A	B	A	B	A	B	A	B	A	-	A	A	A	A	B	B	B	A	A	B	A	A	B	A	A	B	B	A	B	A	B	B	A
AX-643833421	B	B	A	B	A	A	B	B	A	B	B	A	A	A	B	A	A	B	A	B	A	B	A	B	A	B	A	A	A	A	B	B	B	A	A	B	A	A	B	A	A	B	B	A	B	A	B	B	A
AX-643833671	B	B	A	B	A	A	B	B	A	B	B	A	A	A	B	A	A	B	A	B	A	B	A	B	A	B	A	A	A	A	B	B	B	A	A	B	A	A	B	A	A	B	B	A	B	A	B	B	A
AX-110672279	B	B	A	B	A	A	B	B	A	B	B	A	A	A	B	A	A	B	A	B	A	B	A	B	A	B	A	A	A	A	B	B	B	A	A	B	A	A	B	A	A	B	B	A	B	A	B	B	A
AX-94472344	A	B	B	B	B	A	A	B	A	B	A	A	B	B	B	A	B	B	A	B	B	A	B	B	A	B	A	B	A	B	A	B	B	B	B	A	A	B	A	A	B	A	B	B	B	A	B	A	A
AX-95080800	A	B	B	B	B	A	A	B	A	B	A	A	B	B	B	A	B	B	A	B	B	A	B	B	A	B	A	B	A	B	A	B	B	B	A	A	A	B	A	A	B	A	B	B	B	A	B	A	A
AX-94757475	B	B	A	B	A	A	B	A	A	B	B	A	A	A	B	A	A	B	A	B	B	B	A	B	A	B	A	A	A	A	B	B	B	A	A	B	A	A	B	A	A	B	B	A	B	A	B	B	A
AX-94431877	B	B	A	B	A	A	B	A	A	B	B	A	A	A	B	A	A	B	A	B	B	B	A	B	A	B	A	A	A	A	B	B	B	A	A	B	A	A	B	A	A	B	B	A	B	A	B	B	A
AX-94759417	B	B	A	B	A	A	B	A	A	B	B	A	A	A	B	A	A	B	A	B	B	B	A	B	A	B	A	A	A	A	B	B	B	A	A	B	A	A	B	A	A	B	B	A	B	A	B	B	A
AX-94710443	B	B	A	B	A	A	B	A	A	B	B	A	A	A	B	A	A	B	A	B	B	B	A	B	A	B	A	A	A	A	B	B	B	A	A	B	A	A	B	-	A	B	B	A	B	A	B	B	A
AX-94742520	A	B	B	B	B	A	A	B	A	B	A	A	B	B	B	A	B	B	A	B	B	B	B	A	A	B	-	B	A	B	A	B	B	B	B	A	A	A	A	A	B	B	B	B	B	A	B	A	A
AX-643833704	B	B	A	B	A	A	B	A	A	B	B	A	A	A	B	A	A	B	A	B	B	B	A	B	A	B	A	A	A	A	B	B	A	A	A	B	A	A	B	A	A	B	B	A	B	A	B	B	A
AX-643821050	B	B	A	B	A	A	B	A	A	B	B	A	A	A	B	A	A	B	A	B	B	B	A	A	A	B	A	A	A	A	B	B	A	A	A	B	A	A	B	A	A	B	B	A	B	A	B	B	A
AX-94547512	B	B	A	B	A	A	B	A	A	B	B	A	A	A	B	A	A	B	A	B	B	B	A	A	A	B	A	A	A	A	B	B	A	A	A	B	A	A	B	A	A	B	B	A	B	A	B	B	A
AX-643821064	B	B	A	B	A	A	B	A	A	B	B	A	A	A	B	A	A	B	A	B	B	B	A	A	A	B	A	A	A	A	B	B	A	A	A	B	A	A	B	A	A	B	B	A	B	A	B	B	A
AX-94595423	B	B	A	B	A	A	B	A	A	B	B	A	A	A	B	A	A	B	A	B	B	B	A	A	A	B	A	A	A	A	B	B	B	A	A	B	A	A	B	A	A	B	B	A	B	A	B	B	A
AX-643864531	B	B	A	B	A	A	A	A	A	B	B	A	A	A	B	A	A	B	A	B	B	B	A	A	A	B	A	A	A	A	B	B	B	A	A	B	A	A	B	A	A	B	B	A	B	B	B	B	A
AX-643833514	B	A	A	A	A	B	B	B	A	B	B	B	A	A	B	-	B	B	A	B	B	B	-	A	A	A	A	A	B	A	A	B	A	A	A	B	A	A	A	B	B	B	B	-	B	A	B	A	B
AX-643821095	B	B	A	B	A	A	A	A	A	B	B	A	A	A	B	A	A	B	A	B	B	B	A	A	A	B	A	A	A	A	B	B	B	A	A	B	A	A	B	A	A	B	B	A	B	B	B	B	A
AX-643845028	B	B	A	B	A	A	A	A	A	B	B	A	A	A	B	A	A	B	A	B	B	B	A	A	A	B	A	A	A	A	B	B	B	A	A	B	A	A	B	A	A	B	B	A	B	B	B	B	A
AX-643808982	B	B	A	B	A	A	A	A	A	B	B	A	A	A	B	A	A	B	A	B	B	B	A	A	A	B	A	A	A	A	B	B	B	A	A	B	A	A	B	A	A	B	B	A	B	B	B	B	A
AX-94806740	B	B	B	B	B	A	A	A	A	B	A	B	B	B	A	A	A	A	-	A	B	B	A	A	B	B	B	B	B	A	A	B	A	B	B	B	B	B	A	B	A	B	B	A	B	A	A	B	A
AX-643864541	B	A	B	B	B	B	A	B	B	B	B	A	A	A	B	B	B	B	A	A	B	B	A	B	B	B	-	A	B	B	A	A	B	B	A	B	B	B	A	B	B	B	B	B	B	B	B	A	B
AX-643855187	B	B	A	B	A	A	A	A	A	B	B	A	A	A	B	A	A	B	A	B	B	B	A	A	A	B	A	A	A	A	B	B	B	A	A	B	A	A	A	A	A	B	B	A	B	B	B	B	A
AX-643799093	B	B	A	B	A	A	A	A	A	B	B	A	A	A	B	A	A	B	A	B	B	B	A	A	A	B	A	A	A	A	B	B	B	A	A	B	A	A	A	A	A	B	B	A	B	B	B	B	A
AX-94982885	B	A	B	B	B	A	A	A	A	B	B	A	B	B	B	A	B	B	A	A	B	A	B	B	A	B	A	B	A	B	B	B	B	B	A	A	A	A	A	A	B	A	B	B	B	B	B	A	B
AX-95087496	B	B	A	B	A	A	A	A	A	B	B	A	B	A	B	A	A	B	A	B	B	B	A	A	A	B	A	A	B	A	B	B	B	A	A	B	A	A	A	A	A	B	B	A	A	B	B	B	A
AX-94505680	B	B	A	B	A	A	A	A	A	B	B	A	B	A	B	A	A	B	A	B	B	B	A	A	A	-	A	A	B	A	B	B	B	A	A	B	A	A	A	A	A	B	B	A	A	B	B	B	A
AX-643821229	B	B	A	B	A	A	A	A	A	B	B	A	B	A	B	A	A	B	A	B	B	B	A	A	A	B	A	A	B	A	B	B	B	A	A	B	A	A	A	A	A	B	B	A	A	B	B	B	A
AX-86170122	B	B	A	B	A	A	A	A	A	B	B	A	B	A	B	A	A	B	A	B	B	B	A	A	A	B	A	A	B	A	B	B	B	A	A	B	A	A	A	A	A	B	B	A	A	B	B	B	A
AX-643845217	B	B	A	B	A	A	A	A	A	B	B	A	B	A	B	A	A	B	A	B	B	B	A	A	A	B	A	A	B	A	B	B	B	A	A	B	A	A	A	A	A	B	B	A	A	B	B	B	A
AX-643845238	B	B	A	B	A	A	A	A	A	B	-	A	B	A	B	A	A	B	A	B	B	B	A	A	A	A	A	A	B	A	B	B	B	A	A	B	A	A	A	A	A	-	B	A	A	B	B	-	A
AX-94437172	A	A	A	A	A	B	B	B	B	B	A	B	B	A	B	A	B	A	B	B	B	B	A	A	A	A	A	A	B	A	A	B	A	A	A	B	A	B	A	A	B	B	A	B	B	A	B	B	B
AX-95125650	A	A	A	A	A	B	B	B	B	B	A	B	B	A	B	A	B	A	B	B	B	B	A	A	A	A	A	A	B	A	A	B	A	A	A	B	A	B	A	A	B	B	A	B	B	A	B	B	B
AX-643821284	B	B	A	B	A	A	A	A	A	B	B	A	B	A	B	A	A	B	A	B	B	B	A	A	A	B	A	A	B	A	B	B	B	A	A	B	A	A	A	A	A	B	B	A	A	B	B	B	A
AX-95114544	A	A	A	A	A	B	B	B	B	B	A	B	B	A	B	A	B	A	B	B	B	B	A	A	A	A	A	A	B	A	A	B	A	A	A	B	A	B	A	A	B	B	A	B	B	A	B	B	B
AX-94464778	A	B	A	B	B	A	A	A	B	A	A	A	B	B	B	B	A	B	A	B	A	B	A	B	A	B	B	B	B	A	A	A	B	B	A	B	A	B	B	B	B	B	B	A	A	B	B	B	A
AX-94823205	A	A	A	A	A	B	B	B	B	B	-	B	B	A	B	A	B	A	B	B	B	B	A	A	A	A	A	A	B	A	A	B	A	A	-	B	A	B	A	A	B	B	A	B	B	A	B	B	B
AX-94451781	A	A	A	A	A	B	B	B	B	B	A	B	B	A	B	A	B	A	B	B	B	B	A	A	A	A	A	A	B	A	A	B	A	A	A	B	A	B	A	A	B	B	A	B	B	A	B	B	B
AX-94409481	A	A	A	A	A	B	B	B	B	B	A	B	B	A	B	A	B	A	B	B	B	B	A	A	A	A	A	A	B	A	A	B	A	A	A	B	A	B	A	-	A	B	A	B	B	A	B	B	B
AX-95195098	A	A	A	A	A	B	B	B	B	B	A	B	B	A	B	A	B	A	B	B	B	B	A	A	A	A	A	A	B	A	A	B	A	A	A	B	A	B	A	A	A	B	A	B	B	A	B	B	B
AX-95085626	A	A	A	A	A	B	B	B	B	B	A	B	B	A	B	A	B	A	B	B	B	B	A	A	A	A	A	A	B	A	A	B	A	A	A	B	A	B	A	A	A	B	A	B	B	A	B	B	B
AX-94621346	A	A	A	A	A	B	B	B	B	B	A	B	B	A	B	A	B	A	B	B	B	B	A	A	A	A	A	A	B	A	A	B	A	A	A	B	A	B	A	A	A	B	A	B	B	A	B	B	B
AX-95216143	A	A	A	A	A	B	B	B	B	B	A	B	B	A	B	A	B	A	B	B	B	B	A	A	A	A	A	A	B	A	A	B	A	A	A	B	A	B	A	A	A	B	A	B	B	A	B	B	B
AX-95184743	A	A	A	A	A	B	B	B	B	B	A	B	B	A	B	A	B	A	B	B	B	B	A	A	A	A	A	A	B	A	A	B	A	A	A	B	A	B	A	A	A	B	A	B	B	A	B	B	B
AX-95186684	B	A	B	B	B	B	A	B	B	B	B	A	A	A	B	B	B	B	A	A	B	B	A	B	B	B	A	A	B	B	A	A	B	B	A	B	B	B	A	B	B	B	B	B	B	B	B	A	B
AX-643845407	B	B	A	B	A	A	A	A	A	B	B	A	B	A	B	A	A	B	A	B	B	B	A	A	A	B	A	A	B	A	B	B	B	A	A	B	A	A	A	A	A	B	B	A	A	B	B	B	A
AX-643821472	B	B	A	B	A	A	A	A	A	B	B	A	B	A	B	A	A	B	A	B	B	B	A	A	A	B	A	A	B	A	B	B	B	A	A	B	A	A	A	A	A	B	B	A	A	B	B	B	A
AX-109956188	B	B	A	B	A	A	A	A	A	B	B	A	B	A	B	A	A	B	A	B	B	B	A	A	A	B	A	A	B	A	B	B	B	A	A	B	A	A	A	A	A	B	B	A	A	B	B	B	A
AX-95166821	A	A	A	A	A	A	B	A	B	A	A	B	B	B	A	B	A	A	B	B	B	B	B	B	A	B	A	B	A	B	B	B	B	A	B	A	B	B	B	B	B	A	B	B	A	B	A	A	A
AX-95252267	A	A	A	A	A	A	B	A	B	A	A	B	B	B	A	B	A	A	B	B	B	B	B	B	A	B	A	B	A	B	B	B	B	A	B	A	B	B	B	B	B	A	B	B	A	B	A	A	A
AX-94552179	A	B	B	A	B	B	B	B	A	B	B	A	A	B	A	B	A	B	B	B	B	B	B	A	B	B	B	B	A	B	A	A	A	B	A	B	B	-	B	B	B	A	A	A	B	A	B	A	B
AX-94951818	A	A	A	A	A	B	B	B	B	B	A	B	B	A	B	A	B	A	B	B	B	B	A	A	A	A	A	A	B	A	A	B	A	A	A	B	A	B	A	A	A	B	A	B	B	A	B	B	B
AX-643809391	B	A	B	B	B	B	B	B	A	A	B	B	B	A	B	A	A	B	A	B	A	A	A	B	B	B	B	A	B	A	B	B	A	A	B	A	B	B	B	A	-	A	B	B	A	A	A	B	A
AX-95168742	A	A	A	A	A	B	B	B	B	B	A	B	B	A	B	A	B	A	B	B	B	B	A	A	A	A	A	A	B	A	A	B	A	A	A	B	A	B	A	A	A	B	A	B	B	A	B	B	B
AX-94768106	A	A	A	A	A	B	B	B	B	B	A	B	B	A	B	A	B	A	B	B	B	B	A	A	A	A	A	A	B	A	A	B	A	A	A	B	A	B	A	A	A	B	A	B	B	A	B	B	B
AX-94538854	A	A	A	A	A	B	B	B	B	B	A	B	B	A	B	A	B	A	B	B	B	B	A	A	A	A	A	A	B	A	A	B	A	A	A	B	A	B	A	A	A	B	A	B	B	A	B	B	B
AX-95202637	B	B	A	B	A	A	A	A	A	B	B	A	B	A	B	A	A	B	A	B	B	B	A	A	A	B	A	A	B	A	B	B	B	A	A	B	A	A	A	A	A	B	B	A	A	B	B	B	A
AX-643821730	B	B	A	B	A	A	A	A	A	B	B	A	B	A	B	A	A	B	A	B	B	B	A	A	A	B	A	A	B	A	B	B	B	A	A	B	A	A	A	A	A	B	B	A	A	B	B	B	A
AX-109257848	B	B	A	B	A	A	A	A	A	B	B	A	B	A	B	A	A	B	A	B	B	B	A	A	A	B	A	A	B	A	A	B	B	A	A	B	A	A	A	A	A	B	B	A	A	B	B	B	A
AX-643809401	B	B	A	B	A	A	A	A	A	B	B	A	B	A	B	A	A	B	A	B	B	B	A	A	A	B	A	A	B	A	B	B	B	A	A	B	A	A	A	A	A	B	B	A	A	B	B	B	A
AX-94564914	B	B	A	B	A	A	A	A	A	B	B	A	B	A	B	A	A	B	A	B	B	B	A	A	A	B	A	A	B	A	B	B	B	A	A	B	A	A	A	A	A	B	B	A	A	B	B	B	A
AX-643855637	B	B	A	B	A	A	A	A	A	B	B	A	B	A	B	B	A	-	B	B	B	B	A	A	A	B	B	A	B	-	B	B	B	A	A	B	A	A	A	A	A	B	B	A	A	B	B	B	A
AX-86184056	B	B	A	B	A	A	A	A	A	B	B	A	B	A	B	A	A	B	A	B	B	B	A	A	A	B	A	A	B	A	B	B	B	A	A	B	A	A	A	A	A	B	B	A	A	B	B	B	A
AX-643845569	B	B	A	-	A	A	A	A	A	-	B	A	B	A	B	A	A	B	A	B	B	B	A	A	A	B	A	A	B	A	-	-	B	A	A	A	A	A	A	A	A	B	B	A	A	B	B	B	A
AX-94866908	B	B	A	B	A	A	A	A	A	B	B	A	B	A	B	A	A	B	A	B	B	B	A	A	A	B	A	A	B	A	B	B	B	A	A	B	A	A	A	A	A	B	B	A	A	B	B	B	A
AX-94518238	A	A	A	A	A	B	B	B	B	B	A	B	B	A	B	A	B	A	B	B	B	B	A	A	A	A	A	A	B	A	A	B	A	A	A	B	A	B	A	A	A	B	A	B	B	A	B	B	B
AX-643856392	B	B	A	B	A	A	A	A	A	B	B	A	B	A	B	A	A	B	A	B	B	B	A	A	A	B	A	A	B	A	B	B	B	A	A	B	A	A	A	A	A	B	B	A	A	B	B	B	A
AX-643834381	B	B	A	B	A	A	A	A	A	B	B	A	B	A	B	A	A	B	A	B	B	B	A	A	A	B	A	A	B	A	B	B	B	A	A	B	A	A	A	A	A	B	B	A	A	B	B	B	A
AX-94662759	A	A	A	A	A	B	B	B	B	B	A	B	B	A	B	A	B	A	B	B	B	B	A	A	A	A	A	A	B	A	B	B	A	A	A	B	A	B	A	A	A	-	A	B	B	A	B	B	B
AX-94861731	B	B	A	B	A	A	A	A	A	B	B	A	B	A	B	A	A	B	A	B	B	B	A	A	A	B	A	A	B	A	B	B	B	A	A	B	A	A	A	A	A	B	B	A	A	B	B	B	A
AX-643845591	B	B	A	B	A	A	A	A	A	B	B	A	B	A	B	A	A	B	A	B	B	B	A	A	A	B	A	A	B	A	B	B	B	A	A	B	A	A	A	A	A	B	B	A	A	B	B	B	A
AX-95096740	A	A	A	A	A	B	B	B	B	B	A	B	B	A	B	A	B	A	B	B	B	B	A	A	A	A	A	A	B	A	A	B	A	A	A	B	A	B	A	A	A	B	A	B	B	A	B	B	B
AX-94912092	B	B	A	B	A	A	A	A	A	B	B	A	B	A	B	A	A	B	A	B	B	B	A	A	A	B	A	A	B	A	B	B	B	A	A	B	A	A	A	A	A	B	B	A	A	B	B	B	A
AX-643855989	B	B	A	B	A	A	A	A	A	B	B	A	B	A	B	A	A	B	A	B	B	B	A	A	A	B	A	A	B	A	B	B	B	A	A	B	A	A	A	A	A	B	B	A	A	B	B	B	A
AX-94927912	B	B	A	B	A	A	A	A	A	B	B	A	B	A	B	A	A	B	A	B	B	B	A	A	A	B	A	A	B	A	B	B	B	A	A	B	A	A	A	A	A	B	B	A	A	B	B	B	A
AX-95229358	B	B	A	B	A	A	A	A	A	B	B	A	B	A	B	A	A	B	A	B	B	B	A	A	A	B	A	A	B	A	B	B	B	A	A	B	A	A	A	A	A	B	B	A	A	B	B	B	A
AX-643845604	B	B	A	B	A	A	A	A	A	B	B	A	B	A	B	A	A	B	A	B	B	B	A	A	A	B	A	A	B	A	B	B	B	A	A	B	A	A	-	A	A	B	B	A	A	B	B	B	A
AX-643809514	B	B	A	B	A	A	A	A	A	B	B	A	B	A	B	A	A	B	A	B	B	B	A	A	A	B	A	A	B	A	B	B	B	A	A	B	A	A	A	A	A	B	B	A	A	B	B	B	A
AX-95143174	B	B	A	B	A	A	A	A	A	B	B	A	B	A	B	A	A	B	A	B	B	B	A	A	A	B	A	A	B	A	B	B	B	A	A	B	A	A	A	A	A	B	B	A	A	B	B	B	A
AX-86173736	B	B	A	B	A	A	A	A	A	B	B	A	B	A	B	A	A	B	A	B	B	B	A	A	A	B	A	A	B	A	B	B	B	A	A	B	A	A	A	A	A	B	B	A	A	B	B	B	A
AX-95203873	A	A	A	A	A	B	B	B	B	B	A	B	B	A	B	A	B	A	B	B	B	B	A	A	A	A	A	A	B	A	A	B	A	A	A	B	A	B	A	A	A	B	A	B	B	A	B	B	B
AX-643809508	B	B	A	B	A	A	A	A	A	B	B	A	B	A	B	A	A	B	-	B	B	B	A	A	A	B	A	A	B	B	B	B	B	A	A	B	A	A	A	A	A	B	B	A	A	B	B	B	A
AX-643834459	B	B	A	B	A	A	A	A	A	B	B	A	B	A	B	A	A	B	A	B	B	B	A	A	A	B	A	A	B	A	B	B	B	A	A	B	A	A	A	A	A	B	B	A	A	B	B	B	A
AX-643845653	B	B	A	B	A	A	A	A	A	B	B	A	B	A	B	A	A	B	A	B	B	B	A	A	A	B	A	A	B	A	B	B	B	A	A	B	A	A	A	A	A	B	B	A	A	B	B	B	A
AX-643856108	B	B	A	B	A	A	A	A	A	B	B	A	B	A	B	A	A	B	A	B	B	B	A	A	A	B	A	A	B	A	B	B	B	A	A	B	A	A	A	A	A	B	B	A	A	B	B	B	A
AX-94435812	-	B	A	B	A	A	A	A	A	B	-	A	B	A	B	A	A	B	A	-	-	-	A	A	A	B	A	A	-	A	B	-	B	A	A	-	A	A	A	A	A	-	-	A	A	B	B	B	A
AX-94810269	B	B	A	B	A	A	A	A	A	B	B	A	B	A	B	A	A	B	A	B	B	B	A	A	A	B	A	A	B	A	B	B	B	A	A	B	A	A	A	A	A	B	B	A	A	B	B	B	A
AX-94460543	B	B	A	B	A	A	A	A	A	B	B	A	B	A	B	A	A	B	A	B	B	-	A	A	A	-	A	A	B	A	B	B	B	A	A	B	A	A	A	A	A	-	B	A	A	B	B	B	A
AX-643809572	B	B	A	B	A	A	A	A	A	B	B	A	B	A	B	A	A	B	A	B	B	B	A	A	A	B	A	A	B	A	B	B	B	A	A	B	A	A	A	A	A	B	B	A	A	B	B	B	A
AX-95095578	B	B	A	B	A	A	A	A	A	B	B	A	B	A	B	A	A	B	A	B	B	B	A	A	A	B	A	A	B	A	B	B	B	A	A	B	A	A	A	A	A	B	B	A	A	B	B	B	A
AX-643834251	B	B	A	B	A	A	A	A	A	B	B	A	B	B	B	A	A	B	A	A	B	B	A	A	A	B	A	A	B	A	B	B	B	A	A	B	A	A	-	A	A	B	B	A	A	B	B	B	A
AX-94584921	A	A	A	B	B	B	B	A	B	A	A	A	B	A	B	B	A	A	B	A	B	B	A	B	B	B	A	A	A	A	B	A	A	A	B	B	A	A	A	B	B	B	A	B	A	B	A	A	A
AX-94676799	A	A	A	A	A	B	B	B	B	B	A	B	B	A	B	A	B	A	B	B	B	B	A	A	A	A	A	A	B	A	A	B	A	A	A	B	A	B	A	A	A	B	A	B	B	A	B	B	B
AX-95242117	B	B	A	B	A	A	A	A	A	B	B	A	B	A	B	A	A	B	A	B	B	B	A	A	A	B	A	A	B	A	B	B	B	A	A	B	A	A	A	A	A	B	B	A	A	B	B	B	A
AX-643821948	B	B	A	B	A	A	A	-	-	-	B	A	B	A	B	-	-	B	-	B	B	B	A	A	-	B	A	-	B	A	-	B	B	-	A	B	A	-	A	-	A	B	-	A	A	B	B	B	A
AX-643797822	B	B	A	B	A	A	A	A	A	B	B	A	B	A	B	A	A	B	A	B	B	B	A	A	A	B	A	A	B	A	B	B	B	A	A	B	A	A	A	A	A	B	B	A	A	B	B	B	A
AX-95074028	B	B	A	B	A	A	A	A	A	B	B	A	B	A	B	A	A	B	A	B	B	B	A	A	A	B	A	A	B	A	B	B	B	A	A	B	A	A	A	A	A	B	B	A	A	B	B	B	A
AX-643809578	B	B	A	B	A	A	A	A	A	B	B	A	B	A	B	A	A	B	A	B	B	B	A	A	A	B	A	A	B	A	B	B	B	A	A	B	A	A	A	A	A	B	B	A	A	B	B	B	A
AX-110439526	B	B	A	B	A	A	A	A	A	B	B	A	B	A	B	A	A	B	A	B	B	B	A	A	A	B	A	A	B	A	B	B	B	A	A	B	A	A	A	A	A	B	B	A	A	B	B	B	A
AX-95078373	A	A	A	A	A	B	B	B	B	B	A	B	B	A	B	A	B	A	B	B	B	B	A	A	A	A	A	A	B	A	A	B	A	A	A	B	A	B	A	A	A	B	A	B	B	A	B	B	B
AX-643801536	B	B	A	B	A	A	A	A	A	B	B	A	B	A	B	A	A	B	A	B	B	B	A	A	A	B	A	A	B	A	B	B	B	A	A	B	A	A	A	A	A	B	B	A	A	B	B	B	A
AX-111858482	B	B	A	B	A	A	A	A	A	B	B	A	B	A	B	A	A	B	A	B	B	B	A	A	A	B	A	A	B	A	B	B	B	A	A	B	A	A	A	A	A	B	B	A	A	B	B	B	A
AX-643809643	B	B	A	B	A	A	A	A	A	B	B	A	B	A	B	A	A	B	A	B	B	B	A	A	A	B	A	A	B	A	B	B	B	A	A	B	A	A	A	A	A	B	B	A	A	B	B	B	A
AX-94864348	A	B	A	B	B	B	A	A	B	A	B	B	B	A	B	A	B	A	B	B	B	A	A	B	B	B	A	A	B	B	A	B	A	B	A	B	A	A	B	B	A	B	A	A	B	B	A	B	A
AX-94599511	A	A	A	A	A	B	B	B	B	B	A	B	B	A	B	A	B	A	B	B	B	B	A	A	A	A	A	A	B	A	A	B	A	A	A	B	A	B	A	A	A	B	A	B	B	A	B	B	B
AX-643845764	B	B	A	B	A	A	A	A	A	B	B	A	B	A	B	A	A	B	A	-	B	B	A	A	A	B	A	A	B	A	B	B	B	A	A	B	A	A	A	A	A	B	B	A	A	B	B	B	A
AX-94897502	B	B	A	B	A	A	A	A	A	B	B	A	B	A	B	A	A	B	A	B	B	B	A	A	A	B	A	A	B	A	B	B	B	A	A	B	A	A	A	A	A	B	B	A	A	B	B	B	A
AX-95629442	B	B	A	B	A	A	A	A	A	B	B	A	B	A	B	A	A	B	A	B	B	B	A	A	A	B	A	A	B	A	B	B	B	A	A	B	A	A	A	A	A	B	B	A	A	B	B	B	A
AX-643809620	B	B	A	B	A	A	A	A	A	B	B	A	B	A	B	A	A	B	A	B	B	B	A	A	A	B	A	A	B	A	B	B	B	A	A	B	A	A	-	A	A	B	B	A	A	B	B	B	A
AX-111328000	A	B	A	B	A	A	A	A	A	B	B	A	B	A	B	A	A	B	A	B	B	B	A	A	A	B	A	A	B	A	B	B	B	A	A	B	A	A	A	A	A	B	B	A	A	B	B	B	A
AX-94624330	B	B	A	B	A	A	A	A	A	B	B	A	B	A	B	A	A	B	A	B	B	B	A	A	A	B	A	A	B	A	B	B	B	A	A	B	A	A	A	A	A	B	B	A	A	B	B	B	A
AX-643821888	B	B	A	B	A	A	A	A	A	B	B	A	B	A	B	A	A	B	A	B	B	B	A	A	A	B	A	A	B	A	B	B	B	A	A	B	A	A	A	A	A	-	B	A	A	B	B	B	A
AX-643834347	B	B	A	B	A	A	-	A	A	B	B	A	B	A	B	A	A	B	A	B	B	B	A	A	A	B	A	A	B	A	B	B	B	A	A	B	A	A	A	A	A	B	B	A	A	B	B	B	A
AX-86164593	B	B	A	B	A	A	A	A	A	B	B	A	B	A	B	A	A	B	A	B	B	B	A	A	A	B	A	A	B	A	B	B	B	A	A	B	A	A	A	A	A	B	B	A	A	B	B	B	A
AX-94443959	B	B	A	B	A	A	A	A	A	B	B	A	B	A	B	A	A	B	A	B	B	B	A	A	A	B	A	A	B	A	B	B	B	A	A	B	A	A	A	A	A	B	B	A	A	B	B	B	A
AX-86178300	B	B	A	B	A	A	A	A	A	B	B	A	B	A	B	A	A	B	A	B	B	B	A	A	A	B	A	A	B	A	B	B	B	A	A	B	A	A	A	A	A	B	B	A	A	B	B	B	A
AX-94692364	B	B	A	B	A	A	A	A	A	B	B	A	B	A	B	A	A	B	A	B	B	B	A	A	A	B	A	A	B	A	B	B	B	A	A	B	A	A	A	A	A	B	B	A	A	B	B	B	A
AX-86169119	B	B	A	B	A	A	A	A	A	B	B	A	B	A	B	A	A	B	A	B	B	B	A	A	A	B	A	A	B	A	-	B	B	A	A	B	A	A	A	A	A	B	B	A	A	B	B	B	A
AX-643865092	B	B	A	B	A	A	A	A	A	B	B	A	B	A	B	A	A	B	A	B	B	B	A	A	A	B	A	A	B	A	B	B	B	A	A	B	A	A	A	A	A	B	B	A	A	B	B	B	A
AX-643809680	B	B	A	B	A	A	A	A	A	B	B	A	B	A	B	A	A	-	A	-	B	B	A	A	A	B	A	A	B	A	B	B	B	A	A	B	A	A	A	A	A	B	B	A	A	B	B	B	A
AX-643822089	B	B	A	B	A	A	A	A	A	B	B	A	B	A	B	A	A	B	A	B	B	B	A	A	A	B	A	A	B	A	B	B	B	A	A	B	A	A	A	A	A	B	B	A	A	B	B	B	A
AX-94434525	B	B	A	B	A	A	A	A	A	B	B	A	B	A	B	A	A	B	A	B	B	B	A	A	A	B	A	A	B	A	B	B	B	A	A	B	A	A	A	A	A	B	B	A	A	B	B	B	A
AX-643809738	B	B	A	B	A	A	A	A	A	B	B	A	B	A	B	A	A	B	A	B	B	B	A	A	A	B	A	A	B	A	B	B	B	A	A	B	A	A	A	A	A	B	B	A	A	B	B	B	A
AX-643845876	B	B	A	B	A	A	A	A	A	B	B	A	B	A	B	A	A	B	A	B	B	B	A	A	A	B	A	A	B	A	B	B	B	A	A	B	A	A	A	A	A	B	B	A	A	B	B	B	A
AX-643809714	B	B	A	B	A	A	A	A	A	B	B	A	B	A	B	A	A	B	A	B	B	B	A	A	A	B	A	A	B	A	B	B	B	A	A	B	A	A	A	A	A	B	B	A	A	B	B	B	A
AX-643809775	B	B	A	B	A	A	A	A	A	B	B	A	B	A	B	A	A	B	A	B	B	B	A	A	A	B	A	A	B	A	B	B	B	A	A	B	A	A	A	A	A	B	B	A	A	B	B	B	A
AX-94688894	A	A	B	B	B	A	B	A	B	B	A	B	B	B	A	A	A	A	B	A	B	B	B	A	B	A	B	B	B	B	A	B	B	B	A	B	B	B	A	B	A	B	B	A	A	A	A	B	A
AX-94464572	B	B	A	B	A	A	A	A	A	B	B	A	B	A	B	A	A	B	A	B	B	B	A	A	A	B	A	A	B	A	B	B	B	A	A	B	A	A	A	A	A	B	B	A	A	B	B	B	A
AX-86180336	B	B	A	B	A	A	A	A	A	B	B	A	B	A	B	A	A	B	A	B	B	B	A	A	A	B	A	A	B	A	B	B	B	A	A	B	A	A	A	A	A	B	B	A	A	B	B	B	A
AX-643845900	B	B	A	B	A	A	A	A	A	B	B	A	B	A	B	A	A	B	A	B	B	B	A	A	A	B	A	A	B	A	B	B	B	A	A	B	A	A	A	A	A	B	B	A	A	B	B	B	A
AX-94897165	A	A	A	A	A	B	B	B	B	B	A	B	B	A	B	A	B	A	B	B	B	B	A	A	A	A	A	A	B	A	A	B	A	A	A	B	A	B	A	A	A	B	A	B	B	A	B	B	B
AX-94532746	B	B	A	B	A	A	A	A	A	B	B	A	B	A	B	A	A	B	A	B	B	B	A	A	A	B	A	A	B	A	B	B	B	A	A	B	A	A	A	A	-	B	B	A	A	B	B	B	A
AX-86173170	B	B	A	B	A	A	A	A	A	B	B	A	B	A	B	A	A	B	A	B	B	B	A	A	A	B	A	A	B	A	B	B	B	A	A	B	A	A	A	A	A	B	B	A	A	B	B	B	A
AX-643845914	B	B	A	B	A	A	A	A	A	B	B	A	B	A	B	A	A	B	A	B	B	B	A	A	A	B	A	A	B	A	B	B	B	A	A	B	A	A	-	A	A	B	B	A	A	B	B	B	A
AX-86167305	B	B	A	B	A	A	A	A	A	B	B	A	B	A	B	A	A	B	A	B	B	B	A	A	A	B	A	A	B	A	B	B	B	A	A	B	A	A	A	A	A	B	B	A	A	B	B	B	A
AX-643809760	B	B	A	B	A	A	A	A	A	B	B	A	B	A	B	A	A	B	A	B	B	B	A	A	A	B	A	A	B	A	B	B	B	A	A	B	A	A	A	A	A	B	B	A	A	B	B	B	A
AX-643846217	B	B	A	B	A	A	A	A	A	B	B	A	B	A	B	A	A	B	A	B	B	B	A	A	A	B	A	A	B	A	B	B	B	A	A	B	A	A	A	A	A	B	B	A	A	B	B	B	A
AX-643865184	B	B	A	B	A	A	A	A	A	B	B	A	B	A	B	A	A	B	A	B	B	B	A	A	A	B	A	A	B	A	B	B	B	A	A	B	A	A	A	A	A	B	B	A	A	B	B	B	A
AX-643809815	B	B	A	B	A	A	A	A	A	B	B	A	B	A	B	A	A	B	A	B	B	B	A	A	A	B	A	A	B	A	B	B	B	A	A	B	A	A	A	A	A	B	B	A	A	B	B	B	A
AX-111126290	B	B	A	B	A	A	A	A	A	B	B	A	B	A	B	A	A	B	A	B	B	B	A	A	A	B	A	A	B	A	B	B	B	A	A	B	A	A	A	A	A	B	B	A	A	B	B	B	A
AX-643856840	B	B	A	B	A	A	A	A	A	B	B	A	B	A	B	A	A	B	A	B	B	B	A	A	A	B	A	A	B	A	B	B	B	A	A	B	A	A	A	A	A	B	B	A	A	B	B	B	A
AX-95660159	B	B	A	B	A	A	A	A	A	B	B	A	B	A	B	A	A	B	A	B	B	B	A	A	A	B	A	A	B	A	B	B	B	A	A	B	A	A	A	A	A	B	B	A	A	B	B	B	A
AX-95004080	B	B	A	B	A	A	A	A	A	B	B	A	B	A	B	A	A	B	A	B	B	B	A	A	A	B	A	A	B	A	B	B	B	A	A	B	A	A	A	A	-	B	B	A	A	B	B	B	A
AX-643834800	B	B	A	B	A	A	A	A	A	B	B	A	B	A	B	A	A	B	A	B	B	B	A	A	A	B	A	A	B	A	B	B	B	A	A	B	A	A	A	A	A	B	B	A	A	B	B	B	A
AX-86178330	B	B	A	B	A	A	A	A	A	B	B	A	B	A	B	A	A	B	A	B	B	B	A	A	A	B	A	A	B	A	B	B	B	A	A	B	A	A	A	A	A	B	B	A	A	B	B	B	A
AX-94460427	B	B	A	B	A	A	A	A	A	B	B	A	B	A	B	A	A	B	A	B	B	B	A	A	A	B	A	A	B	A	B	B	B	A	A	B	A	A	A	A	A	B	B	A	A	B	B	B	A
AX-643834549	B	B	A	B	A	A	A	A	A	B	B	A	B	A	B	A	A	B	A	B	B	B	A	A	A	B	A	A	B	A	B	B	B	A	A	B	A	A	A	A	A	B	B	A	A	B	B	B	A
AX-643809833	B	B	A	B	A	A	A	A	A	B	B	A	B	A	B	A	A	B	A	B	B	B	A	A	A	B	A	A	B	A	B	B	B	A	A	B	A	A	A	A	A	B	B	A	A	B	B	B	A
AX-110402962	B	B	A	B	A	A	A	A	A	B	B	A	B	A	B	A	A	B	A	B	B	B	A	A	A	B	A	A	B	A	B	B	B	A	A	B	A	A	A	A	A	-	B	A	A	B	B	B	A
AX-643834573	B	B	A	B	A	A	A	-	A	B	B	A	B	A	B	A	A	B	A	B	B	B	A	A	A	B	A	A	B	A	B	B	B	A	A	B	-	A	A	A	A	B	B	A	A	B	B	B	A
AX-643809857	B	B	A	B	A	A	A	A	A	B	B	A	B	A	B	A	A	B	A	B	B	B	A	A	A	B	A	A	B	A	B	B	B	A	A	B	A	A	A	A	A	B	B	A	A	B	B	B	A
AX-95121080	A	A	A	A	A	B	B	B	B	B	A	B	B	A	B	A	B	A	B	B	B	B	A	A	A	A	A	A	B	A	A	B	A	A	A	B	A	B	A	A	A	B	A	B	B	A	B	B	B
AX-643809871	B	B	A	B	A	A	A	A	A	B	B	A	B	A	B	A	A	B	A	B	B	B	A	A	A	A	A	A	B	A	B	B	B	A	A	B	A	A	A	A	A	B	B	A	A	B	B	B	A
AX-94521615	B	B	A	B	A	A	A	A	A	B	B	A	B	A	B	A	A	B	A	B	B	B	A	A	A	B	A	A	B	A	B	B	B	A	A	B	A	A	A	A	A	B	B	A	A	B	B	B	A
AX-94594122	B	B	A	B	A	A	A	A	A	B	B	A	B	A	B	A	A	B	A	B	B	B	A	A	A	B	A	A	B	A	B	B	B	A	A	B	A	A	A	A	A	B	B	A	A	B	B	B	A
AX-643822144	B	B	A	B	A	A	A	A	A	B	B	A	B	A	B	A	A	B	A	B	B	B	A	A	A	B	A	A	B	A	B	B	B	A	A	B	-	A	A	A	A	B	B	A	A	B	B	B	A
AX-111525147	B	B	A	B	A	A	A	A	A	B	B	A	B	A	B	A	A	B	A	B	B	B	A	A	A	B	A	A	B	A	B	B	B	A	A	B	A	A	A	A	A	B	B	A	A	B	B	B	A
AX-643865829	B	B	-	B	A	A	A	A	B	A	B	-	B	B	B	B	A	B	A	B	A	B	A	A	A	B	B	-	B	A	B	A	B	A	A	B	B	A	A	A	A	-	B	-	A	B	B	B	-
AX-643800789	B	B	A	B	A	A	A	A	A	B	B	A	B	A	B	A	A	B	A	B	B	B	A	A	A	B	A	A	B	A	B	B	B	A	A	B	A	A	A	A	A	B	B	A	A	B	B	B	A
AX-643846359	B	B	A	B	A	A	A	A	A	B	B	A	B	A	B	A	A	B	A	B	B	B	A	A	A	B	A	A	B	A	B	B	B	A	A	B	A	A	A	A	A	B	B	A	A	B	B	B	A
AX-643822197	B	B	A	B	A	A	A	A	A	B	B	A	B	A	B	A	A	B	A	B	B	B	A	A	A	B	A	A	B	A	B	B	B	A	A	B	A	A	A	A	A	B	B	A	A	B	B	B	A
AX-643857259	B	B	A	B	A	A	A	A	A	B	B	A	B	A	B	A	-	B	B	A	B	B	A	-	A	B	A	A	B	A	-	B	B	A	A	B	A	A	A	A	A	B	B	A	A	B	B	B	A
AX-643809947	B	B	A	B	A	A	A	A	A	B	B	A	B	A	B	A	A	B	A	B	B	B	A	A	A	B	A	A	B	A	B	B	B	A	A	B	A	A	A	A	A	B	B	A	A	B	B	B	A
AX-643834930	B	B	A	B	A	A	A	A	A	B	B	A	B	A	B	A	A	B	A	B	B	B	A	A	A	B	A	A	B	A	B	B	B	A	A	B	A	A	A	A	A	B	B	A	A	B	B	B	A
AX-643834666	B	B	A	B	A	A	A	A	A	B	B	A	-	A	B	A	A	B	A	B	-	B	A	A	A	B	A	A	B	A	B	B	B	A	A	B	A	A	A	A	A	B	-	A	A	-	B	B	A
AX-643865338	B	B	A	B	A	A	A	A	A	B	B	A	B	A	B	A	A	B	A	B	B	B	A	A	A	B	A	A	B	A	B	B	B	A	A	B	A	A	A	A	A	B	B	A	A	B	B	B	A
AX-643809924	B	-	A	B	A	A	A	A	A	B	B	A	B	A	B	A	A	B	A	B	B	B	A	A	A	B	A	A	B	A	B	B	B	A	A	B	A	A	A	A	A	B	B	A	A	B	B	B	A
AX-110229349	B	B	A	B	A	A	A	A	A	B	B	A	B	A	B	A	A	B	A	B	B	B	A	A	A	B	A	A	B	A	B	B	B	A	A	B	A	A	A	A	A	B	B	A	A	B	B	B	A
AX-643822382	B	B	A	B	A	A	A	A	A	B	B	A	B	A	B	A	A	B	A	B	B	B	A	A	A	B	A	A	B	A	B	B	B	A	A	B	A	A	A	A	A	B	B	A	A	B	B	B	A
AX-643800048	B	B	A	B	A	A	A	A	A	B	B	A	B	A	B	A	A	B	A	B	B	B	A	A	A	B	A	A	B	A	B	B	B	A	A	B	A	A	A	A	A	B	B	A	A	B	B	B	A
AX-643846417	B	B	A	B	A	A	A	A	A	B	B	A	B	A	B	A	A	B	A	B	B	B	A	A	A	B	A	A	B	A	B	B	B	A	A	B	A	A	A	A	A	B	B	A	A	B	B	B	A
AX-111821126	B	B	A	B	A	A	A	A	A	B	B	A	B	A	B	A	A	B	A	B	B	B	A	A	A	B	A	A	B	A	B	B	B	A	A	-	A	A	A	A	A	B	B	A	A	B	B	B	A
AX-111872329	B	B	A	B	A	A	A	A	A	B	B	A	B	A	B	A	A	B	A	B	B	B	A	A	A	B	A	A	B	A	B	B	B	A	A	B	A	A	A	A	A	B	B	A	A	B	B	B	A
AX-643810009	B	B	A	B	A	A	A	A	A	B	B	A	B	A	B	A	A	B	A	B	B	B	A	A	A	B	A	A	B	A	B	B	B	A	A	B	A	A	A	A	A	B	B	A	A	B	B	B	A
AX-643865383	B	B	A	B	A	A	A	A	A	B	B	A	B	A	B	A	A	B	A	B	B	B	A	A	A	B	A	A	B	A	B	B	B	A	A	B	A	A	A	A	A	B	B	A	A	B	B	B	A
AX-94443776	B	B	A	B	A	A	A	A	A	B	B	A	B	A	B	A	A	B	A	B	B	B	A	A	A	B	A	A	B	A	B	B	B	A	A	B	A	A	A	A	A	B	B	A	A	B	B	B	A
AX-643846154	B	B	A	B	A	A	A	A	A	B	B	A	B	A	B	A	A	B	A	B	B	B	A	A	A	B	A	A	B	A	B	B	B	A	A	B	A	A	A	A	A	B	B	A	A	B	B	B	A
AX-643857343	B	B	A	B	A	A	A	A	A	B	B	A	B	A	B	A	A	B	A	B	B	B	A	A	A	B	A	A	B	A	B	B	B	A	A	B	A	A	A	A	A	B	B	A	A	B	B	B	A
AX-643846458	B	B	A	B	A	A	A	A	A	B	B	A	B	A	B	A	A	B	A	B	B	B	A	A	A	B	A	A	B	A	B	-	B	A	A	B	A	A	A	A	A	B	B	A	A	B	B	B	A
AX-643809975	B	B	A	B	A	A	A	A	A	B	B	A	B	A	B	A	A	B	A	B	B	B	A	A	A	B	A	A	B	A	B	B	B	A	A	B	A	A	A	A	A	B	B	A	A	B	B	B	A
AX-643834731	B	B	A	B	A	A	A	A	A	B	B	A	B	A	B	A	A	B	A	B	B	B	A	A	A	B	A	-	B	A	B	B	B	A	A	B	A	A	A	A	A	B	B	A	A	B	B	B	A
AX-111336276	B	B	A	B	A	A	A	A	A	B	B	A	B	A	B	A	A	B	A	B	B	B	-	A	A	B	A	A	B	A	B	B	B	A	A	B	A	A	A	A	A	B	B	A	A	B	A	B	A
AX-643846471	B	B	A	B	A	A	A	A	A	B	-	A	B	A	-	A	A	B	A	B	B	B	A	A	A	B	A	A	B	A	-	B	B	A	A	-	A	A	A	A	A	B	B	A	A	B	B	B	A
AX-109710575	B	B	A	B	A	A	A	A	A	B	B	A	B	A	B	A	A	B	A	B	B	B	A	A	A	B	A	A	B	A	B	B	B	A	A	B	A	A	A	A	A	B	B	A	A	B	B	B	A
AX-643809996	B	B	A	B	A	A	A	A	A	B	B	A	B	A	B	A	A	B	A	B	B	B	A	A	A	B	A	A	B	A	B	B	B	A	A	B	A	A	A	A	A	B	B	A	A	B	B	B	A
AX-94594465	B	B	A	B	A	A	A	A	A	B	B	A	B	A	B	A	A	B	A	B	B	B	A	A	A	B	A	A	B	A	B	B	B	A	A	B	A	A	A	A	A	B	B	A	A	B	B	B	A
AX-643846218	B	B	A	B	A	A	A	A	A	B	B	A	B	-	B	A	A	B	A	A	B	B	A	A	A	B	A	A	B	A	B	B	B	A	A	A	A	A	A	A	A	B	B	A	A	B	B	B	A
AX-94415704	B	B	A	B	A	A	A	A	A	B	B	A	B	A	B	A	A	B	A	B	B	B	A	A	A	B	A	A	B	A	B	B	B	A	A	B	A	A	-	A	A	B	B	A	A	B	B	B	A
AX-643810025	B	B	A	B	A	A	A	A	A	B	B	A	B	A	B	A	A	B	A	B	B	B	A	A	A	B	A	A	B	A	B	B	B	A	A	B	A	A	A	A	A	B	B	A	A	B	B	B	A
AX-109401018	B	B	A	B	A	A	A	A	A	B	B	A	B	A	B	A	A	B	A	B	B	B	A	A	A	B	A	A	B	A	B	B	B	A	A	B	A	A	A	A	A	B	B	A	A	B	B	B	A
AX-643822362	B	B	A	B	A	A	A	A	A	B	B	A	B	A	B	A	A	B	A	B	B	B	A	A	A	B	A	A	B	A	B	B	B	A	A	B	A	A	A	A	A	B	B	A	A	B	B	B	A
AX-174272690	B	B	A	B	A	A	A	A	A	B	B	A	B	A	B	A	A	B	A	B	B	B	A	A	A	B	A	A	B	A	-	B	B	A	A	B	A	A	A	A	A	B	B	A	A	B	B	B	A
AX-643835124	B	B	A	B	A	A	A	A	A	B	B	A	B	A	B	-	A	B	-	B	B	B	A	A	A	B	-	A	B	-	B	B	B	A	A	B	A	A	A	A	A	B	B	A	A	B	B	B	A
AX-643800684	B	B	A	B	A	A	A	A	A	B	-	A	B	A	B	A	A	-	A	B	B	B	A	A	A	B	A	A	B	A	B	B	B	A	A	B	A	A	A	A	A	B	B	A	A	B	B	B	A
AX-95170825	B	B	A	B	A	A	A	A	A	B	B	A	B	A	B	A	A	B	A	B	B	B	A	A	A	B	A	A	B	A	B	B	B	A	A	B	A	A	A	A	A	B	B	A	A	B	B	B	A
AX-643857087	-	B	-	B	A	-	-	-	B	B	B	A	B	A	B	A	A	B	A	B	-	B	A	A	-	-	A	A	-	A	B	B	B	A	A	B	A	A	B	A	-	B	B	A	A	-	B	B	A
AX-643835158	B	B	A	B	A	A	A	A	A	B	B	A	B	A	B	A	A	B	A	B	B	B	A	A	A	B	A	A	B	A	B	B	B	A	A	B	A	A	A	A	A	B	B	A	A	B	B	B	A
AX-643810114	B	B	A	B	A	A	A	A	A	B	B	A	B	A	B	A	A	B	A	B	B	B	A	A	A	B	A	A	B	A	B	B	B	A	A	B	A	A	A	A	A	B	B	A	A	B	B	B	A
AX-643810171	B	B	A	B	A	A	A	A	A	B	B	A	B	A	B	A	A	B	A	B	B	B	A	A	A	B	A	A	B	A	B	B	B	A	A	B	A	A	A	A	A	B	B	A	A	B	B	B	A
AX-643857110	B	B	A	B	A	A	A	A	A	B	B	A	B	A	B	A	A	B	A	B	B	B	A	A	A	B	A	A	B	A	B	B	B	A	A	B	A	A	A	A	A	B	B	A	A	B	B	B	A
AX-643822460	B	B	A	B	A	A	A	A	A	B	B	A	B	A	B	A	A	B	A	B	B	B	A	A	A	B	A	A	B	A	B	B	B	A	A	B	A	A	A	A	A	B	B	A	A	B	B	B	A
AX-643846338	B	B	A	B	A	A	A	A	A	B	B	A	B	A	B	A	A	B	B	B	B	B	A	A	A	B	A	A	B	B	B	B	B	A	A	B	A	A	A	A	A	-	B	A	A	B	B	B	A
AX-643810139	B	B	A	B	A	A	A	A	A	B	B	A	B	A	B	A	A	B	A	B	B	B	A	A	A	B	A	A	B	A	B	B	B	A	A	B	A	A	A	A	A	B	B	A	A	B	B	B	A
AX-95159518	B	B	A	B	A	A	A	A	A	B	B	A	B	A	B	A	A	B	A	B	B	B	A	A	A	B	A	A	B	A	B	B	B	A	A	B	A	A	A	A	A	B	B	A	A	B	B	B	A
AX-643810212	B	B	A	B	A	A	A	A	A	B	B	A	B	A	B	A	A	B	A	B	B	B	A	A	A	-	A	A	B	A	B	B	B	A	A	B	A	A	A	A	A	B	B	A	A	B	B	B	A
AX-643846651	B	B	A	-	-	A	A	A	-	B	B	A	B	A	B	-	A	B	-	B	-	B	-	A	A	B	A	-	B	-	B	B	B	-	A	-	A	A	-	A	A	B	-	-	-	B	B	B	A
AX-94596180	B	B	A	B	A	A	A	A	A	B	B	A	B	A	B	A	A	B	A	B	B	B	A	A	A	B	A	A	B	A	B	B	B	A	A	B	A	A	A	A	A	B	B	A	A	B	B	B	A
AX-94761624	B	B	A	B	A	A	A	A	A	B	B	A	B	A	B	A	A	B	A	B	B	B	A	A	A	B	A	A	B	A	B	B	B	A	A	B	A	A	A	A	A	B	B	A	A	B	B	B	A
AX-643797864	B	B	A	B	A	A	A	A	A	B	B	A	B	A	B	A	A	B	A	B	B	B	A	A	A	B	A	A	B	A	B	B	B	A	A	B	A	A	A	A	A	B	B	A	A	B	B	B	A
AX-95015657	B	B	A	B	A	A	B	B	A	B	B	A	A	A	B	A	A	B	A	B	A	B	A	B	A	B	A	A	A	A	B	B	B	A	A	B	A	A	B	A	A	B	B	A	B	A	B	B	A
AX-94619069	B	B	A	B	A	A	B	B	A	B	B	A	A	A	B	A	A	B	A	B	A	B	A	B	A	B	A	A	A	A	B	B	B	A	A	B	A	A	B	A	A	B	B	A	B	A	B	B	A
AX-95203621	B	B	A	B	A	A	A	A	A	B	B	A	B	A	B	A	A	B	A	B	B	B	A	A	A	B	A	A	B	A	B	B	B	A	A	B	A	A	A	A	A	B	B	A	A	B	B	B	A
AX-643810182	B	B	A	B	A	A	A	A	A	B	B	A	B	A	B	A	A	B	A	B	B	B	A	A	A	B	A	A	B	A	B	B	B	A	A	B	A	A	A	A	A	B	B	A	A	B	B	B	A
AX-94798948	B	B	A	B	A	A	A	A	A	B	B	A	B	A	B	A	A	B	A	B	B	B	A	A	A	B	A	A	B	A	B	B	B	A	A	B	A	A	A	A	A	B	B	A	A	B	B	B	A
AX-643822649	B	B	A	B	A	A	A	A	A	B	B	A	B	A	B	A	A	B	A	B	B	B	A	A	A	B	A	A	B	A	B	B	A	A	A	B	A	A	A	A	A	B	B	A	A	B	B	B	A
AX-94432468	B	B	A	B	A	A	A	A	A	B	B	A	B	A	B	A	A	B	A	B	B	B	A	A	A	B	A	A	B	A	B	B	B	A	A	B	A	A	A	A	A	B	B	A	A	B	B	B	A
AX-94611210	B	B	A	B	A	A	A	A	A	B	B	A	B	A	B	A	A	B	A	B	B	B	A	A	A	B	A	A	B	-	B	B	B	-	A	B	A	A	A	A	A	B	B	A	A	B	B	B	A
AX-643857544	B	B	A	B	A	A	A	A	A	B	B	A	B	A	B	-	A	B	A	B	B	B	A	A	A	B	-	A	B	A	B	B	B	-	A	B	A	A	A	A	A	B	B	A	-	B	B	B	A
AX-643822676	B	B	A	B	A	A	A	A	A	B	B	A	B	A	B	A	A	B	A	B	B	B	A	A	A	B	A	A	B	A	B	B	B	A	A	B	A	A	A	A	A	B	B	A	A	B	B	B	A
AX-643810207	B	B	A	B	A	A	A	A	A	B	B	A	B	A	B	A	A	B	A	B	B	B	A	A	A	B	A	A	B	A	B	B	B	A	A	B	A	A	A	A	A	B	B	A	A	B	B	B	A
AX-643857190	B	B	A	B	A	A	A	A	A	B	B	A	B	A	B	A	A	B	A	-	B	B	A	A	A	B	A	A	B	A	B	B	B	A	A	B	A	A	A	A	A	B	B	A	A	B	B	B	A
AX-643866101	B	B	A	B	A	A	A	A	A	B	B	A	B	A	B	A	A	B	A	B	B	B	A	A	A	B	A	A	B	A	B	B	B	A	A	B	A	A	A	A	A	B	B	A	A	B	B	B	A
AX-643797871	B	B	A	B	A	A	A	A	A	B	B	A	B	A	B	A	A	B	A	B	B	B	A	A	A	B	A	A	B	A	B	B	B	A	A	B	A	A	A	A	A	B	B	A	A	B	B	B	A
AX-643822688	B	B	A	B	A	A	A	A	A	B	B	A	B	A	B	A	A	B	A	B	B	B	A	A	A	B	A	A	B	A	B	B	B	A	A	B	A	A	A	A	A	B	B	A	A	B	B	B	A
AX-643835000	B	B	A	B	A	A	A	A	A	B	B	A	B	A	B	A	A	B	A	B	B	B	A	A	A	B	A	A	B	A	B	B	B	A	A	B	A	A	A	A	A	B	B	A	A	B	B	B	A
AX-643857569	B	B	A	B	A	A	A	A	A	B	B	A	B	A	B	A	A	B	A	B	B	B	A	A	A	B	A	A	B	A	B	B	B	A	A	B	A	A	A	A	A	B	B	A	A	B	B	B	A
AX-94476963	B	B	A	B	A	A	A	A	A	B	B	A	B	A	B	A	A	B	A	B	B	B	A	A	A	B	A	A	B	A	B	B	B	A	A	B	A	A	A	A	A	B	B	A	A	B	B	B	A
AX-86173577	B	B	A	B	A	A	A	A	A	B	B	A	B	A	B	A	A	B	A	B	B	B	A	A	A	B	A	A	B	A	B	B	B	A	A	B	A	A	A	A	A	B	B	A	A	B	B	B	A
AX-643800067	B	B	A	B	A	A	A	A	A	B	B	A	B	A	B	A	A	B	A	B	B	B	A	A	A	B	A	A	B	A	B	B	B	A	A	B	A	A	A	A	A	B	B	A	A	B	B	B	A
AX-94408930	B	B	A	B	A	A	A	A	A	B	B	A	B	A	B	A	A	B	-	B	B	B	A	A	A	B	A	A	B	A	B	B	B	A	A	B	A	-	A	A	A	B	B	A	A	B	B	B	A
AX-643810269	B	B	A	B	A	A	A	A	A	B	B	A	B	A	B	A	A	B	A	B	B	B	A	A	A	B	A	A	B	A	B	B	B	A	A	B	A	A	A	A	A	B	B	A	A	B	B	B	A
AX-94582020	A	A	B	A	B	B	B	B	A	B	B	A	B	B	A	B	A	B	B	B	B	B	B	A	B	B	B	B	A	B	A	A	B	B	A	B	B	A	B	B	B	A	B	A	B	B	B	A	B
AX-95099834	B	B	A	B	A	A	A	A	A	B	B	A	B	A	B	A	A	B	A	B	B	B	A	A	A	B	A	A	B	A	-	B	B	A	A	B	A	A	A	A	A	B	B	A	A	B	B	B	A
AX-643835333	B	B	A	B	A	A	A	A	A	B	B	A	B	A	B	A	A	B	A	-	B	B	A	A	A	B	A	A	B	A	B	B	B	A	A	B	A	A	A	A	A	B	B	A	A	B	B	B	A
AX-109909281	B	A	A	B	B	A	B	A	B	A	A	A	-	-	-	-	-	-	-	B	-	-	A	-	-	-	-	-	B	-	B	B	-	A	-	B	-	A	A	A	-	B	B	A	A	B	-	-	-
AX-643857627	B	B	A	B	A	A	A	A	A	B	B	A	B	A	B	A	A	B	A	B	B	B	A	A	A	B	A	A	B	A	B	B	B	A	A	B	A	A	A	A	A	B	B	A	A	B	B	B	A
AX-643866178	B	B	A	B	A	A	A	A	A	B	B	A	B	A	B	A	A	B	A	B	B	B	A	A	A	B	A	A	B	A	B	B	B	A	A	B	A	A	A	A	A	B	B	A	A	B	B	B	A
AX-643822638	B	B	A	B	A	A	A	A	A	B	B	A	B	A	B	A	A	B	A	B	B	B	A	A	A	B	A	A	B	A	B	B	B	A	A	B	A	A	A	A	A	B	B	A	A	B	B	B	A
AX-643835358	B	B	A	B	A	A	A	A	A	B	B	A	B	A	B	A	A	B	A	B	B	B	A	A	A	B	A	A	B	A	B	B	B	A	A	B	A	A	A	A	A	B	B	A	A	B	B	B	A
AX-643857285	B	B	A	B	A	A	A	A	A	-	B	A	B	A	B	-	-	B	A	B	B	B	A	A	A	B	A	A	B	A	B	B	B	A	A	B	A	A	A	A	A	B	B	A	A	B	B	B	A
AX-643865685	B	B	A	B	A	A	A	A	A	B	B	A	B	A	B	A	A	B	A	B	B	B	A	A	A	B	A	A	B	A	B	B	B	A	A	B	A	A	A	A	A	B	B	A	A	B	B	B	A
AX-643810383	B	B	A	B	A	A	A	A	A	B	B	A	B	A	B	A	A	B	A	B	B	B	A	A	A	B	A	A	B	A	B	B	B	A	A	B	A	A	A	A	A	B	B	A	A	B	B	B	A
AX-94501589	B	B	A	B	A	A	A	A	A	B	B	A	B	A	B	A	A	B	A	B	B	B	A	A	A	B	A	A	B	A	B	B	B	A	A	B	A	A	A	A	A	B	B	A	A	B	B	B	A
AX-94428577	A	A	A	A	A	B	B	B	B	B	A	B	B	A	B	A	B	A	B	B	B	B	A	A	A	A	A	A	B	A	A	B	A	A	A	B	A	B	A	A	A	B	A	B	B	A	B	B	B
AX-94520045	B	B	A	B	A	A	A	A	A	B	B	A	B	A	B	A	A	B	A	B	B	B	A	A	A	-	A	A	B	A	B	B	B	A	A	B	A	A	A	A	A	B	B	A	A	B	B	B	A
AX-94698308	B	B	A	B	A	A	A	A	A	B	B	A	B	A	B	A	A	B	A	B	B	B	A	A	A	B	A	A	B	A	B	B	B	A	A	B	A	A	A	A	A	B	B	A	A	B	B	B	A
AX-643810396	B	B	A	B	A	A	-	A	A	B	B	-	B	A	B	A	A	B	A	B	B	B	A	A	A	B	A	A	B	A	B	B	B	A	A	B	A	-	A	A	A	B	B	A	A	B	B	B	A
AX-95226312	B	B	A	B	A	A	A	A	A	B	B	A	B	A	B	A	A	B	A	B	B	B	A	A	A	B	A	A	B	A	B	B	B	A	A	B	A	A	A	A	A	B	B	A	A	B	B	B	A
AX-643810358	B	B	A	B	A	A	A	A	A	B	B	A	B	A	B	A	A	B	A	B	B	B	A	A	A	B	A	A	B	A	B	B	B	A	A	B	A	A	A	A	A	B	B	A	A	B	B	B	A
AX-94591916	B	B	A	B	A	A	A	A	A	B	B	A	B	A	B	A	A	B	A	B	B	B	A	A	A	B	A	A	B	A	B	B	B	A	A	B	A	A	A	A	A	-	B	A	A	B	B	B	A
AX-643822705	B	B	A	B	A	A	A	A	A	B	B	A	B	A	B	A	A	B	A	B	B	B	A	A	A	B	A	A	B	A	B	B	B	A	A	B	A	A	A	A	A	B	-	A	A	B	B	B	A
AX-643846881	B	B	A	B	A	A	A	A	A	B	B	A	B	A	B	A	A	B	A	B	B	B	A	A	A	B	A	A	B	A	B	B	B	A	A	B	A	A	A	A	A	B	B	A	A	B	B	B	A
AX-643857727	B	B	A	B	A	A	A	A	A	B	B	A	B	A	B	A	A	B	A	B	B	B	A	A	A	B	A	A	B	A	B	B	B	A	A	B	A	A	A	A	A	B	B	A	A	B	B	B	A
AX-94514773	B	B	A	B	A	A	A	A	A	B	B	A	B	A	B	A	A	B	A	B	B	B	A	A	A	B	A	A	B	A	B	B	B	A	A	B	A	A	A	A	A	B	B	A	A	B	B	B	A
AX-643810408	B	B	A	B	A	A	A	A	A	B	B	A	B	A	B	A	A	B	A	B	B	B	A	A	A	B	A	A	B	A	B	B	B	A	A	B	A	A	A	A	A	B	B	A	A	B	B	B	A
AX-643835177	B	B	-	B	A	A	A	A	A	B	B	A	B	A	B	A	A	B	A	B	B	B	A	A	A	B	A	A	B	A	B	B	B	A	A	B	A	A	A	A	A	B	B	A	A	B	B	B	A
AX-95208343	B	B	A	B	A	A	A	A	A	B	B	A	B	A	B	A	A	B	A	B	B	B	A	A	A	B	A	A	B	A	B	B	B	A	A	B	A	A	A	A	A	B	B	A	A	B	B	B	A
AX-94493078	B	B	A	B	A	A	A	A	A	B	B	A	B	A	B	A	A	B	A	B	B	B	A	A	A	B	A	A	B	A	B	B	B	A	A	B	A	A	A	A	A	B	B	A	A	B	B	B	A
AX-643846627	B	B	A	B	A	A	A	A	A	B	B	A	B	A	B	A	A	B	A	B	B	B	A	A	A	B	A	A	B	A	B	B	B	A	A	B	A	A	A	A	A	B	B	A	A	B	B	B	A
AX-643835192	B	B	A	B	A	A	A	A	A	B	B	A	B	A	B	A	A	B	A	B	B	B	A	A	A	B	A	A	B	A	B	B	B	A	A	B	A	A	A	A	A	B	B	A	A	B	B	B	A
AX-643810464	B	B	A	B	A	A	A	A	A	B	B	A	B	A	B	A	A	B	A	B	A	B	A	A	A	B	A	A	B	A	B	B	B	A	A	B	A	A	A	A	A	B	B	A	A	B	B	B	A
AX-94850114	A	A	A	A	A	B	B	B	B	B	A	B	B	A	B	A	B	A	B	B	B	B	A	A	A	A	A	A	B	A	A	B	A	A	A	B	A	B	A	A	A	B	A	B	B	A	B	B	B
AX-643835499	B	B	A	B	A	A	A	A	A	B	B	A	B	A	B	A	A	B	A	-	B	B	A	A	A	B	A	A	-	A	B	B	-	-	A	B	A	A	A	A	A	-	B	A	A	B	B	B	A
AX-95017779	B	B	A	B	A	A	A	A	A	B	B	A	B	A	B	A	A	B	A	B	B	B	A	A	A	B	A	A	B	A	B	B	B	A	A	B	A	A	A	A	A	B	B	A	A	B	B	B	A
AX-95071112	B	A	A	A	A	B	B	A	B	B	A	A	A	B	A	A	A	B	B	A	A	A	B	A	B	A	B	B	B	A	A	A	A	B	B	B	B	A	B	B	A	A	B	B	B	A	B	A	B
AX-94874074	B	A	A	A	A	B	B	A	B	B	A	A	A	B	A	A	A	B	B	A	A	A	B	A	B	A	B	B	B	A	A	A	A	B	B	B	B	A	B	B	A	A	B	B	B	A	B	A	B
AX-95139577	B	B	B	B	A	-	A	B	A	B	B	A	-	B	B	A	A	A	B	B	B	B	A	A	A	B	A	B	B	B	B	-	B	A	A	A	B	A	A	A	B	B	B	B	B	-	A	-	A
AX-643822941	B	B	A	B	A	A	A	A	A	B	B	A	B	A	B	A	A	B	A	B	B	B	A	A	A	B	A	-	B	A	B	B	B	-	A	B	A	A	A	A	A	B	B	A	A	B	B	B	A
AX-94716494	B	B	A	B	A	A	A	A	A	B	B	A	B	A	B	A	A	B	A	B	B	B	A	A	A	B	A	A	B	A	B	B	B	A	A	B	A	A	A	A	A	B	B	A	A	B	B	B	A
AX-95011371	B	B	A	B	A	A	A	A	A	B	B	A	B	A	B	A	A	B	A	B	B	B	A	A	A	B	A	A	B	A	B	B	B	A	A	B	A	A	A	A	A	B	B	A	A	B	B	B	A
AX-95250603	B	B	A	B	A	A	A	A	A	B	B	A	B	A	B	A	A	B	A	B	B	B	A	A	A	B	A	A	B	A	B	B	B	A	A	B	A	A	A	A	A	B	B	A	A	B	B	B	A
AX-643810498	B	B	A	B	A	A	A	A	A	B	B	A	B	A	B	A	A	B	A	A	A	B	A	A	A	B	-	A	B	A	A	A	-	A	A	B	A	A	A	A	A	-	B	A	A	B	B	B	A
AX-643846684	B	B	A	B	A	A	A	A	A	B	B	A	B	A	B	-	A	B	A	B	B	B	A	A	A	B	A	A	B	A	B	B	B	A	A	B	A	A	A	A	A	B	B	A	A	B	B	B	A
AX-643799135	B	B	A	B	A	A	A	A	A	B	B	A	B	A	B	A	A	B	A	B	B	B	A	A	A	B	A	A	B	A	B	B	B	A	A	B	A	A	A	A	A	B	B	A	A	B	B	B	A
AX-173613587	B	B	A	B	A	A	A	A	A	B	B	A	B	A	B	A	A	B	A	B	B	B	A	A	A	B	A	A	B	A	B	B	B	A	A	B	A	A	A	A	A	B	B	A	A	B	B	B	A
AX-89467368	B	B	A	B	A	A	A	A	A	B	B	A	B	A	B	A	A	B	A	B	B	B	A	A	A	B	A	A	B	A	B	B	B	A	A	B	A	A	A	A	A	B	B	A	A	B	B	B	A
AX-643846725	B	B	A	B	A	A	A	A	A	B	B	A	B	A	B	A	A	B	A	B	B	B	A	A	A	B	A	A	B	A	B	B	B	A	A	B	A	A	A	A	A	B	B	A	A	B	B	B	A
AX-95227941	B	B	A	B	A	A	A	A	A	B	B	A	B	A	B	A	A	B	A	B	B	B	A	A	A	B	A	A	B	A	B	B	B	A	A	B	A	A	B	A	A	B	B	A	A	B	B	B	A
AX-643865834	B	B	A	B	A	A	A	A	A	B	B	A	B	A	B	A	A	B	A	B	B	B	A	A	A	B	A	A	-	A	B	B	B	A	A	B	A	A	A	A	A	-	B	A	A	B	B	B	A
AX-643822857	B	B	A	B	A	A	A	A	A	B	B	A	B	A	B	A	A	B	A	B	B	B	A	A	A	B	A	A	B	A	B	B	B	A	A	B	A	A	A	A	A	B	B	A	A	B	B	B	A
AX-643822867	B	B	A	B	A	A	A	A	A	B	B	A	B	A	B	A	A	B	A	B	B	B	A	A	A	-	A	A	B	A	B	B	B	A	A	B	A	A	A	A	A	B	B	A	A	B	B	B	A
AX-94945494	B	B	A	B	A	A	A	A	A	B	B	A	B	A	B	A	A	B	A	B	B	B	A	A	A	B	A	A	B	A	B	B	B	A	A	B	A	A	A	A	A	B	B	A	A	B	B	B	A
AX-643810543	B	B	A	B	A	A	A	A	A	B	B	A	B	A	B	A	A	B	A	B	B	B	A	A	A	B	A	A	B	A	B	B	B	A	A	B	A	A	A	A	A	B	B	A	A	B	B	B	A
AX-643798496	B	B	A	B	A	A	A	A	A	B	B	A	B	A	B	A	A	B	A	B	B	B	A	A	A	B	A	A	B	A	B	B	B	A	A	B	A	A	A	A	A	B	B	A	A	B	B	B	A
AX-95253219	B	B	A	B	A	A	A	A	A	B	B	A	B	A	B	A	A	B	A	B	B	B	A	A	A	B	A	A	B	A	B	B	B	A	A	B	A	A	A	A	A	B	B	A	A	B	B	B	A
AX-95226421	B	B	A	B	A	A	A	A	A	B	B	A	B	A	B	A	A	B	A	B	B	B	A	A	A	B	A	A	B	A	B	B	B	A	A	B	A	A	A	A	A	B	B	A	A	B	B	B	A
AX-95679450	B	B	A	B	A	A	A	A	A	B	B	A	B	A	B	A	A	B	A	B	B	B	A	A	A	B	A	A	B	A	B	B	B	A	A	B	A	A	A	A	A	B	B	A	A	B	B	B	A
AX-111347238	B	B	A	B	A	A	A	A	A	B	B	-	B	A	B	A	A	B	A	B	B	B	A	A	A	B	A	A	B	A	B	B	B	A	A	B	A	A	A	A	A	B	B	A	A	B	B	B	A
AX-94452312	B	B	A	B	A	A	A	A	A	B	B	A	B	A	B	A	A	B	A	B	B	B	A	A	A	B	A	A	B	A	B	B	B	A	A	B	A	A	A	A	A	B	B	A	A	B	B	B	A
AX-94631437	B	B	A	B	A	A	A	A	A	B	B	A	B	A	B	A	A	B	A	B	B	B	A	A	A	B	A	A	B	A	B	B	B	A	A	B	A	A	A	A	A	B	B	A	A	B	B	B	A
AX-94923976	A	A	B	B	A	B	A	B	B	A	B	A	B	A	B	B	A	A	B	B	A	A	A	A	A	A	A	A	A	-	A	B	A	A	B	B	B	A	B	A	B	A	B	A	A	A	A	A	A
AX-643857504	B	B	A	B	A	A	A	A	A	B	B	A	B	A	B	A	A	B	A	B	B	B	A	A	A	B	A	A	B	A	B	B	B	A	A	B	A	A	A	A	A	B	B	A	A	B	B	B	A
AX-643797891	B	B	A	B	A	A	A	A	A	B	B	A	B	A	B	A	A	B	A	B	B	B	A	A	A	B	A	A	B	A	B	B	B	A	A	B	A	A	A	A	A	B	B	A	A	B	B	B	A
AX-94654125	A	A	A	A	A	B	B	B	B	B	A	B	B	A	B	A	B	A	B	B	B	B	A	A	A	A	A	A	B	A	A	B	A	A	A	B	A	B	A	A	A	B	A	B	B	A	B	B	B
AX-643823056	B	B	A	B	A	A	A	A	A	B	B	A	B	A	B	A	A	B	A	B	B	B	A	A	A	B	A	A	B	A	B	B	B	A	A	B	A	A	A	A	A	B	B	A	A	B	B	B	A
AX-95167291	B	B	A	B	A	A	A	A	A	B	B	A	B	A	B	A	A	B	A	B	B	B	A	A	A	B	A	A	B	A	B	B	B	A	A	B	A	A	A	A	A	B	B	A	A	B	B	B	A
AX-94480929	B	B	A	B	A	A	A	A	A	B	B	A	B	A	B	A	A	B	A	B	B	B	A	A	A	B	A	A	B	A	B	B	B	A	A	B	A	A	A	A	A	B	B	A	A	B	B	B	A
AX-643847092	B	B	A	B	A	A	A	A	A	B	B	A	B	A	B	A	A	B	A	B	B	B	A	A	A	B	A	A	B	A	B	B	B	A	A	B	A	A	A	A	A	B	B	A	A	B	B	B	A
AX-111705951	B	B	A	B	A	A	A	A	A	B	B	A	B	A	B	A	A	B	A	B	B	B	A	A	A	B	A	A	B	A	B	B	B	A	A	B	A	A	A	A	A	B	B	A	A	B	B	B	A
AX-643822945	B	B	A	B	A	A	A	A	A	B	B	A	B	A	B	A	A	B	A	B	B	B	A	A	A	B	A	A	B	A	B	B	B	A	A	B	A	A	A	A	A	B	B	A	A	B	B	B	A
AX-94639099	B	B	A	B	A	A	A	A	A	B	B	A	B	A	B	A	A	B	A	B	B	B	A	A	A	B	A	A	B	A	B	B	B	A	A	B	A	A	A	A	A	B	B	A	A	B	B	B	A
AX-94794886	B	B	A	B	A	A	A	A	A	B	B	A	B	A	B	A	A	B	A	B	B	B	A	A	A	B	A	A	B	A	B	B	B	A	A	B	A	A	A	A	A	B	B	A	A	B	B	B	A
AX-643810610	B	B	A	B	A	A	A	A	A	B	B	A	B	A	B	A	A	B	A	B	B	B	A	A	A	B	A	A	B	A	B	B	B	A	A	B	A	A	A	A	A	B	B	A	A	B	B	B	A
AX-94677043	A	-	-	A	A	B	B	B	B	B	A	B	B	A	B	A	B	A	B	B	B	B	A	A	A	A	A	A	B	A	A	B	A	A	A	B	A	B	A	A	A	B	A	B	B	A	B	B	B
AX-643822986	B	B	A	B	A	A	A	A	A	B	B	A	B	A	B	A	A	B	A	B	B	B	A	A	A	B	A	A	B	A	B	B	B	A	A	B	A	A	A	A	A	B	B	A	A	B	B	B	A
AX-643847160	B	B	A	B	A	A	A	A	A	B	B	A	B	A	B	A	A	B	A	B	B	B	A	A	A	B	A	A	B	A	B	B	B	A	A	B	A	A	A	A	A	B	B	A	A	B	B	B	A
AX-643822998	B	B	A	B	A	A	A	A	A	B	B	A	B	A	B	A	A	B	A	B	B	B	A	A	A	B	A	A	B	A	B	B	B	A	A	B	A	A	A	A	A	B	B	A	A	B	B	B	A
AX-643823164	B	B	A	B	A	A	A	A	A	B	B	A	B	A	B	A	A	B	A	B	B	B	A	A	A	B	A	A	B	A	B	B	B	A	A	B	A	A	A	A	A	B	B	A	A	B	B	B	A
AX-86177877	B	B	A	B	A	A	A	A	A	B	B	A	B	A	B	A	A	B	A	B	B	B	A	A	A	B	A	A	B	A	B	B	B	A	A	B	A	A	A	A	A	B	B	A	A	B	B	B	A
AX-94399869	B	B	A	B	A	A	A	A	A	B	B	A	B	A	B	A	A	B	A	B	B	B	A	A	A	B	A	A	B	A	B	B	B	A	A	B	A	A	A	A	A	B	B	A	A	B	B	B	A
AX-643823025	B	B	A	B	A	A	A	A	A	B	B	A	B	A	B	A	A	B	A	B	B	B	A	A	A	B	A	A	B	A	B	B	B	A	A	B	A	A	A	A	A	B	B	A	A	B	B	B	A
AX-94561365	B	B	A	B	A	A	A	A	A	B	B	A	B	A	B	A	A	B	A	B	B	B	A	A	A	B	A	A	B	A	B	B	B	A	A	B	A	A	A	A	A	B	B	A	A	B	B	B	A
AX-94781823	B	B	A	B	A	A	A	A	A	B	B	A	B	A	B	A	A	B	A	B	B	B	A	A	A	B	A	A	B	A	B	B	B	A	A	B	A	A	A	A	A	B	B	A	A	B	B	B	A
AX-109445371	B	B	A	B	A	A	A	A	A	B	B	A	B	A	B	A	A	B	A	B	B	B	A	A	A	B	A	A	B	A	B	B	B	A	A	B	A	A	A	A	A	B	B	A	A	B	B	B	A
AX-643846913	B	B	A	B	A	A	A	A	A	B	B	A	B	A	B	A	A	B	A	B	B	B	A	A	A	B	A	A	B	A	B	B	B	A	A	B	A	A	A	A	A	B	B	A	A	B	B	B	A
AX-643810734	B	B	A	B	A	A	A	A	A	B	B	A	B	A	B	A	A	B	A	B	B	B	A	A	A	B	A	A	B	A	B	B	B	A	A	B	A	A	A	A	A	B	B	A	A	B	B	B	A
AX-94581406	B	B	A	B	A	A	A	A	A	B	B	A	B	A	B	A	A	B	A	B	B	B	A	A	A	B	A	A	B	A	B	B	B	A	A	B	A	A	A	A	A	B	B	A	A	B	B	B	A
AX-643857652	B	B	A	B	A	A	A	A	A	B	B	A	B	A	B	A	A	B	A	B	B	B	A	A	A	-	A	A	B	A	B	B	B	A	A	B	A	A	A	A	A	B	B	A	A	B	B	B	A
AX-94737328	B	B	A	B	A	A	A	A	A	B	B	A	B	A	B	A	A	B	A	B	B	B	A	A	A	B	A	A	B	A	B	B	B	A	A	B	A	A	A	A	A	B	B	A	A	B	B	B	A
AX-643823079	B	B	A	B	A	A	A	A	A	B	B	A	B	A	B	A	A	B	A	B	B	B	A	A	A	B	A	A	B	A	B	B	B	A	A	B	A	A	A	A	A	B	B	A	A	-	B	B	A
AX-86184188	B	B	A	B	A	A	A	A	A	B	B	A	B	A	B	A	A	B	A	B	B	B	A	A	A	B	A	A	B	A	B	B	B	A	A	B	A	A	A	A	A	B	B	A	A	B	B	B	A
AX-643823093	B	B	-	B	A	A	A	A	A	B	B	A	B	A	B	A	A	B	A	B	B	B	A	A	A	B	A	A	B	A	B	B	B	A	A	B	A	A	A	A	A	B	B	A	A	B	B	B	-
AX-95182518	B	B	A	B	A	A	A	A	A	B	B	A	B	A	B	A	A	B	A	B	B	B	A	A	A	B	A	A	B	A	B	B	B	A	A	B	A	A	A	A	A	B	B	A	A	B	B	B	A
AX-94434760	A	A	A	A	A	A	B	A	B	A	A	B	B	B	A	B	A	A	B	B	B	B	B	B	A	B	A	B	A	B	B	B	B	A	B	A	B	B	B	B	B	A	B	A	A	B	A	A	A
AX-643810790	B	B	A	B	A	A	A	A	A	B	B	A	B	A	B	A	A	B	A	B	B	B	A	A	A	B	A	A	B	A	B	B	B	A	A	B	A	A	A	A	A	B	B	A	A	B	B	B	A
AX-643810805	B	B	A	B	A	A	A	A	A	B	B	A	B	A	B	A	A	B	A	B	B	B	A	A	A	B	A	A	B	A	B	B	B	A	A	B	A	A	A	A	A	B	B	A	A	B	B	B	A
AX-643823271	B	B	A	B	A	A	A	A	A	B	B	A	B	A	B	A	A	B	A	B	B	B	A	A	A	B	A	A	B	A	B	B	B	A	A	B	A	A	A	A	A	B	B	A	A	B	B	B	A
AX-94779642	A	A	A	A	A	B	B	B	B	B	A	B	B	A	B	A	B	A	B	B	B	B	A	A	A	A	A	A	B	A	A	B	A	A	A	B	A	B	A	A	A	B	A	B	B	A	B	B	B
AX-643823142	B	B	A	B	A	A	A	A	A	B	B	A	B	A	B	A	A	B	A	B	B	B	A	A	A	B	A	A	B	A	B	B	B	A	A	B	A	A	A	A	A	B	B	A	A	B	B	B	A
AX-94501945	B	B	A	B	A	A	A	A	A	B	B	A	B	A	B	A	A	B	A	B	B	B	A	A	A	B	A	A	B	A	B	B	B	A	A	B	A	A	A	A	A	B	B	A	A	B	B	B	A
AX-111211123	B	B	A	B	A	A	A	A	A	B	B	A	B	A	B	A	A	B	A	B	B	B	A	A	A	B	A	A	B	A	B	B	B	A	A	B	A	A	A	A	A	B	B	A	A	B	B	B	A
AX-94402495	A	A	A	A	A	B	B	B	B	B	A	B	B	A	B	A	B	A	B	B	B	B	A	A	A	A	A	A	B	A	A	B	A	A	A	B	A	B	A	A	A	B	A	B	B	A	B	B	B
AX-643810853	B	B	A	B	A	A	A	A	A	B	B	A	B	A	B	A	A	B	A	B	B	B	-	A	A	B	A	A	B	A	B	B	B	A	A	B	A	A	A	A	A	B	B	A	A	B	B	B	A
AX-643823327	B	B	A	B	A	A	A	A	A	B	B	A	B	A	B	A	A	B	A	B	B	B	A	A	A	B	A	A	B	A	B	B	B	A	A	B	A	A	A	A	A	B	B	A	A	B	B	B	A
AX-95021422	B	B	A	B	A	A	A	A	A	B	B	A	B	A	B	A	A	B	A	B	B	B	A	A	A	B	A	A	B	A	B	B	B	A	A	B	A	A	A	A	A	B	B	A	A	B	B	B	A
AX-643800073	B	B	A	B	A	A	A	A	A	B	B	A	B	A	B	A	A	B	A	B	B	B	A	A	A	B	A	A	B	A	B	B	B	A	A	B	A	A	A	A	A	B	B	A	A	B	B	B	A
AX-94608698	A	A	A	A	A	B	B	B	B	B	A	B	B	A	B	A	B	A	B	B	B	B	A	A	A	A	A	A	B	A	A	B	A	A	A	B	A	B	A	A	A	B	A	B	B	A	B	B	B
AX-94818544	B	B	A	B	A	A	A	A	A	B	B	A	B	A	B	A	A	B	A	B	B	B	A	A	A	B	A	A	B	A	B	B	B	A	A	B	A	A	A	A	A	B	B	A	A	B	B	B	A
AX-95247576	B	B	A	B	A	A	A	A	A	B	B	A	B	A	B	A	A	B	A	B	B	B	A	A	A	B	A	A	B	A	B	B	B	A	A	B	A	A	A	A	A	B	B	A	A	B	B	B	A
AX-643810828	B	B	A	B	A	A	A	A	A	B	B	A	B	A	B	A	A	B	A	B	B	B	A	A	A	B	A	A	B	A	B	B	B	A	A	B	A	A	A	A	A	B	B	A	A	B	B	B	A
AX-111525197	B	B	A	B	A	A	A	A	A	B	B	A	B	A	B	A	A	B	A	B	B	B	A	A	A	B	A	A	B	A	B	B	B	A	A	B	A	A	A	A	A	B	B	A	A	B	B	B	A
AX-94776827	B	B	A	B	A	A	A	A	A	B	B	A	B	A	B	A	A	B	A	B	B	B	A	A	A	B	A	A	B	A	B	B	B	A	A	B	A	A	A	A	A	B	B	A	A	B	B	B	A
AX-111382834	B	B	A	B	A	A	A	A	A	B	B	A	B	A	B	A	A	B	A	B	B	B	A	A	A	B	A	A	B	A	B	B	B	A	A	B	A	A	A	A	A	B	B	A	A	B	B	B	A
AX-95113851	A	A	A	A	A	B	B	B	B	B	A	B	B	A	B	A	B	A	B	B	B	B	A	A	A	A	A	A	B	A	A	B	A	A	A	B	A	B	A	A	A	B	A	B	B	A	B	B	B
AX-643847082	B	B	A	B	A	A	A	A	A	B	B	A	B	A	B	A	A	B	A	B	B	B	A	A	A	B	A	A	B	A	B	B	B	A	A	B	A	A	A	A	A	B	B	A	A	B	B	B	A
AX-94986498	A	A	A	A	A	B	B	B	B	B	A	B	B	A	B	A	B	A	B	B	B	B	A	A	A	A	A	A	B	A	A	B	A	A	A	B	A	B	A	A	A	B	A	B	B	A	B	B	B
AX-643823405	B	B	A	B	A	A	A	A	A	B	B	A	B	A	B	A	A	B	A	B	B	B	A	A	A	B	A	A	B	A	B	B	B	A	A	B	A	A	A	A	A	B	B	A	A	B	B	B	A
AX-95229517	A	A	A	A	A	B	B	B	B	B	A	B	B	A	B	A	B	A	B	B	B	B	A	A	A	A	A	A	B	A	A	B	A	A	A	B	A	B	A	A	A	B	A	B	B	A	B	B	B
AX-95089938	B	B	A	B	A	A	A	A	A	B	B	A	B	A	B	A	A	B	A	B	B	B	A	A	A	B	A	A	B	A	B	B	B	A	A	B	A	A	A	A	A	B	B	A	A	B	B	B	A
AX-94412593	B	B	A	B	A	A	A	A	A	B	B	A	B	A	B	A	A	B	A	B	B	B	A	A	A	B	A	A	B	A	B	B	B	A	A	B	A	A	A	A	A	B	B	A	A	B	B	B	A
AX-86178422	B	B	A	B	A	A	A	A	A	B	B	A	B	A	B	A	A	B	A	B	B	B	A	A	A	B	A	A	B	A	B	B	B	A	A	B	A	A	A	A	A	B	B	A	A	B	B	B	A
AX-94400371	B	B	A	B	A	A	A	A	A	B	B	A	B	A	B	A	A	B	A	B	B	B	A	A	A	B	A	A	B	A	B	B	B	A	A	B	A	A	A	A	A	B	B	A	A	B	B	B	A
AX-643835966	B	B	A	B	A	A	A	A	A	B	B	A	B	A	B	A	A	B	A	B	B	-	A	A	A	B	A	A	B	A	-	B	B	A	-	B	A	A	B	A	A	A	B	A	A	B	B	B	A
AX-109008934	B	B	A	B	A	A	A	A	A	B	B	A	B	A	B	A	A	B	A	B	B	B	A	A	A	B	A	A	B	A	B	B	B	A	A	B	A	A	A	A	A	B	B	A	A	B	B	B	A
AX-95237226	B	B	A	B	A	A	A	A	A	B	B	A	B	A	B	A	A	B	A	B	B	B	A	A	A	B	A	A	B	A	B	B	B	A	A	B	A	A	A	A	A	B	B	A	A	B	B	B	A
AX-95238138	B	B	A	B	A	A	A	A	A	B	B	A	B	A	B	A	A	B	A	B	B	B	A	A	A	B	A	A	B	A	B	B	B	A	A	B	A	A	A	A	A	B	B	A	A	B	B	B	A
AX-643810900	B	B	A	B	A	A	A	A	A	B	B	A	B	A	B	A	A	B	A	B	B	B	A	A	A	B	A	A	B	A	B	B	B	A	A	B	A	A	A	A	A	B	B	A	A	B	B	B	A
AX-643810957	B	B	A	B	A	A	A	A	A	B	B	A	B	A	B	A	A	B	A	B	B	B	A	A	A	B	A	A	B	A	B	B	B	A	A	B	A	A	A	A	A	B	B	A	A	B	B	B	A
AX-94510864	A	A	A	A	A	B	B	B	B	B	A	B	B	A	B	A	B	A	B	B	B	B	A	A	A	A	A	A	B	A	A	B	A	A	A	B	A	B	A	A	A	B	A	B	B	A	B	B	B
AX-94895904	B	B	A	B	A	A	A	A	A	B	B	A	B	A	B	A	A	B	A	B	B	B	A	A	A	B	A	A	B	A	B	B	B	A	A	B	A	A	A	A	A	B	B	A	A	B	B	B	A
AX-94751395	B	B	A	B	A	A	A	A	A	B	B	A	B	A	B	A	A	B	A	B	B	B	A	A	A	B	A	A	B	A	B	B	B	A	A	B	A	A	A	A	A	B	B	A	A	B	B	B	A
AX-643797910	B	B	A	B	A	A	A	A	A	B	B	A	B	A	B	A	A	B	A	B	B	B	A	A	A	B	A	A	B	A	B	B	B	A	A	B	A	A	A	A	A	B	B	A	A	B	B	B	A
AX-94446416	B	B	A	B	A	A	A	A	A	B	B	A	B	A	B	A	A	B	A	B	B	B	A	A	A	B	A	A	B	A	B	B	B	A	A	B	A	A	A	A	A	B	B	A	A	B	B	B	A
AX-94415384	B	B	A	B	A	A	A	A	A	B	B	A	B	A	B	A	A	B	A	B	B	B	A	A	A	B	A	A	B	A	B	B	B	A	A	B	A	A	A	A	A	B	B	A	A	B	B	B	A
AX-643835723	B	B	A	B	A	A	A	A	A	B	B	A	B	A	B	A	A	B	A	B	B	B	A	A	A	B	A	A	B	A	B	B	B	A	A	B	A	A	A	A	A	B	B	A	A	B	B	B	A
AX-94962498	B	B	A	B	A	A	A	A	A	B	B	A	B	A	B	A	A	B	A	-	B	B	A	A	A	B	A	A	B	A	B	-	B	A	A	B	A	A	A	A	A	-	B	A	A	B	B	B	A
AX-94893139	B	B	A	B	A	A	A	A	A	B	B	A	B	A	B	A	A	B	A	B	B	B	A	A	A	B	A	A	B	A	B	B	B	A	A	B	A	A	A	A	A	B	B	A	A	B	B	B	A
AX-94779519	A	A	A	A	A	B	B	B	B	B	A	B	B	A	B	A	B	A	B	B	B	B	A	A	A	A	A	A	B	A	A	B	A	A	A	B	A	B	A	A	A	B	A	B	B	A	B	B	B
AX-94456297	B	B	A	B	A	A	A	A	A	B	B	A	B	A	B	A	A	B	A	-	B	B	A	A	A	B	A	A	B	A	B	B	B	A	A	B	A	A	A	A	A	B	B	A	A	B	B	B	A
AX-86175462	B	B	A	B	A	A	A	A	A	B	B	A	B	A	B	A	A	B	A	B	B	B	A	A	A	B	A	A	B	A	B	B	B	A	A	B	A	A	A	A	A	B	B	A	A	B	B	B	A
AX-643836049	B	B	A	B	A	A	A	A	A	B	B	A	B	A	B	A	A	B	A	B	B	B	A	A	A	B	A	A	B	A	B	B	B	A	A	B	A	A	A	A	A	B	B	A	A	B	B	B	A
AX-86178320	B	B	A	B	A	A	A	A	A	B	B	A	B	A	B	A	A	B	A	B	B	B	A	A	A	B	A	A	B	A	B	B	B	A	A	B	A	A	A	A	A	B	B	A	A	B	B	B	A
AX-111875292	B	B	A	B	A	A	A	A	A	B	B	A	B	A	B	A	A	B	A	B	B	B	A	A	A	B	A	A	B	A	B	B	B	A	A	B	A	A	A	A	A	B	B	A	A	B	B	B	A
AX-643799267	B	B	A	B	A	A	A	A	A	B	B	A	B	A	B	A	A	B	A	B	B	B	A	A	A	B	A	A	B	A	B	B	B	A	A	B	A	A	A	A	A	B	B	A	A	B	B	B	A
AX-643836063	B	B	A	B	A	A	A	A	A	B	B	A	B	A	B	A	A	B	A	B	B	B	A	A	A	B	A	A	B	A	B	B	B	A	A	B	A	A	A	A	A	B	B	A	A	B	B	B	A
AX-94807461	B	A	B	A	B	B	A	B	A	B	B	A	B	A	B	A	B	-	A	A	B	B	B	B	B	B	A	A	B	B	A	B	B	A	B	A	B	B	A	B	B	A	A	B	A	B	B	A	B
AX-643810973	B	B	A	B	A	A	A	A	A	B	B	A	B	A	B	A	A	B	A	B	B	B	A	A	A	B	A	A	B	A	B	B	B	A	A	B	A	A	A	A	A	B	B	A	A	B	B	B	A
AX-643866717	B	B	A	B	A	A	A	A	A	B	B	A	B	A	B	A	A	B	A	B	B	B	A	A	A	B	A	A	B	A	B	B	B	A	A	B	A	A	A	A	A	B	B	A	A	B	B	B	A
AX-94418426	B	B	A	B	A	A	A	A	A	B	B	A	B	A	B	A	A	B	A	B	B	B	A	A	A	B	A	A	B	A	B	B	B	A	A	B	A	A	A	A	A	B	B	A	A	B	B	B	A
AX-643847211	B	B	A	B	A	A	A	A	A	B	B	A	B	A	B	A	A	B	A	B	B	B	A	A	A	B	A	A	B	A	B	B	B	A	A	B	A	A	A	A	A	B	B	A	A	B	B	B	A
AX-94580118	-	B	A	B	A	A	A	A	A	B	B	A	B	A	B	A	A	B	A	B	B	B	A	A	A	B	A	A	B	A	B	B	B	A	A	B	A	A	A	A	A	B	B	A	A	B	B	B	A
AX-94760203	B	B	A	B	A	A	A	A	A	B	B	A	B	A	B	A	A	B	A	B	B	B	A	A	A	B	A	A	B	A	B	B	B	A	A	B	A	A	A	A	A	B	B	A	A	B	B	B	A
AX-94506062	B	B	A	B	A	A	A	A	A	B	B	A	B	A	B	A	A	B	A	B	B	B	A	A	A	B	A	A	B	A	B	B	B	A	A	B	A	A	A	A	A	B	B	A	A	B	B	B	A
AX-94786480	B	B	A	B	A	A	A	A	A	B	B	A	B	A	B	A	A	B	A	B	B	B	A	A	A	B	A	A	B	A	B	B	B	A	A	B	A	A	A	A	A	B	B	A	A	B	B	B	A
AX-110106361	B	B	A	B	A	A	A	A	A	B	B	A	B	A	B	A	A	B	A	B	B	B	A	A	A	B	A	A	B	A	B	B	B	A	A	B	A	A	A	A	A	B	B	A	A	B	B	B	A
AX-94497542	B	B	A	B	A	A	A	A	A	B	B	A	B	A	B	A	A	B	A	B	B	B	A	A	A	B	A	A	B	A	B	B	B	A	A	B	A	A	A	A	A	B	B	A	A	B	B	B	A
AX-643800097	B	B	A	B	A	A	A	A	A	B	B	A	B	A	B	A	A	B	A	B	B	B	A	A	A	B	A	A	B	A	B	-	B	A	A	B	A	A	A	A	A	B	B	A	A	B	B	B	A
AX-643847234	B	B	A	B	A	A	A	A	A	B	B	A	B	A	B	A	A	B	A	B	B	B	A	A	A	B	A	A	B	A	B	B	B	A	A	B	A	A	A	A	A	B	B	A	A	B	B	B	A
AX-643811064	B	B	A	B	A	A	A	A	A	B	B	A	B	A	B	A	A	B	A	B	B	B	A	A	A	B	A	A	B	A	B	B	B	A	A	B	A	A	A	A	A	B	B	A	A	B	B	B	A
AX-643811078	B	B	A	B	A	A	A	A	A	B	B	A	B	A	B	A	A	B	A	B	B	B	A	A	A	B	A	A	B	A	B	B	B	A	A	B	A	A	A	A	A	B	B	A	A	B	B	B	A
AX-86178374	B	B	A	B	A	A	A	A	A	B	B	A	B	A	B	A	A	B	A	B	B	B	A	A	A	B	A	A	B	A	B	B	B	A	A	B	A	A	A	A	A	B	B	A	A	B	B	B	A
AX-95075154	A	A	A	A	A	B	B	B	B	B	A	B	B	A	B	A	B	A	B	B	B	B	A	A	A	A	A	A	B	A	A	B	A	A	A	B	A	B	A	A	A	B	A	B	B	A	B	B	B
AX-94458343	A	A	A	A	A	B	B	B	B	B	A	B	B	A	B	A	B	A	B	B	B	B	A	A	A	A	A	A	B	A	A	B	A	A	A	B	A	B	A	A	A	B	A	B	B	A	B	B	B
AX-643866775	B	B	A	B	A	A	A	A	A	B	B	A	B	A	B	A	A	B	A	B	B	B	A	A	A	B	A	A	B	A	B	B	B	A	A	B	A	A	A	A	A	B	B	A	A	B	B	B	A
AX-643823463	B	B	A	B	A	A	A	A	A	B	B	A	B	A	B	A	A	B	A	B	B	B	A	A	A	B	A	A	B	A	B	B	B	A	A	B	A	A	A	A	B	B	B	A	A	B	-	-	A
AX-643866808	A	B	B	A	A	A	B	A	A	A	B	A	B	B	B	B	B	A	B	A	A	A	B	B	B	A	A	A	B	A	B	B	B	B	B	B	A	B	A	B	A	A	B	A	A	B	B	A	B
AX-643823651	B	B	A	B	A	A	A	A	A	B	B	A	B	A	B	A	A	B	A	B	B	B	A	A	A	B	A	A	B	A	B	B	B	A	A	B	A	A	A	A	A	B	B	A	A	B	B	B	A
AX-643800938	B	B	A	B	A	A	A	A	A	B	B	A	B	A	B	A	A	B	A	B	B	B	A	A	A	B	A	A	B	A	B	B	B	A	A	B	A	A	A	A	-	B	B	A	A	B	B	B	A
AX-95082367	B	B	A	B	A	A	A	A	A	B	B	A	B	A	B	A	A	B	A	B	B	B	A	A	A	B	A	A	B	A	B	B	B	A	A	B	A	A	A	A	A	B	B	A	A	B	B	B	A
AX-643798667	B	B	A	B	A	A	A	A	A	-	B	A	B	A	B	A	A	B	A	B	B	B	A	A	A	B	A	A	B	A	B	B	B	A	A	B	A	A	A	A	A	B	B	A	A	B	B	B	A
AX-643836314	B	B	A	B	A	A	A	A	A	B	B	A	B	A	B	A	A	B	A	B	B	B	A	A	A	B	A	A	B	A	B	B	B	A	A	B	A	A	A	A	A	B	B	A	A	B	B	B	A
AX-643811192	B	B	A	B	A	A	A	A	A	B	B	A	B	A	B	A	A	B	A	B	B	B	A	A	A	B	A	A	B	A	B	B	B	A	A	B	A	A	A	A	A	B	B	A	A	B	B	B	A
AX-643836020	B	B	A	B	A	A	A	A	A	B	B	A	B	A	B	A	A	B	A	B	-	B	A	A	A	B	A	A	B	A	B	B	B	A	A	B	A	A	A	A	A	B	B	A	A	B	B	B	A
AX-94546321	B	B	A	B	A	A	A	A	A	B	B	A	B	A	B	A	A	B	A	B	-	B	A	A	A	B	A	A	B	A	B	B	B	A	A	B	A	A	A	A	A	B	B	A	A	B	B	B	A
AX-95020345	B	B	A	B	A	A	A	A	A	B	B	A	B	A	B	A	A	B	A	B	B	B	A	A	A	B	A	A	B	A	B	B	B	A	A	B	A	A	A	A	A	B	B	A	A	B	B	B	A
AX-643811214	B	B	A	B	A	-	A	A	A	B	B	-	B	A	B	A	A	B	A	B	B	B	A	A	A	B	A	A	B	A	B	B	B	A	A	B	A	A	A	A	A	B	B	A	A	B	B	B	A
AX-94645318	B	B	A	B	A	A	A	A	A	B	B	A	B	A	B	A	A	B	A	B	B	B	A	A	A	B	A	A	B	A	B	B	B	A	A	B	A	A	A	A	A	B	B	A	A	B	B	B	A
AX-94434693	B	B	A	B	A	A	A	A	A	B	B	A	B	A	B	A	A	B	A	B	B	B	A	A	A	B	A	A	B	A	B	B	B	A	A	B	A	A	A	A	A	B	B	A	A	B	B	B	A
AX-94421251	B	B	A	B	A	A	A	A	A	B	B	A	B	A	B	A	A	B	A	B	B	B	A	A	A	B	A	A	B	A	B	B	B	A	A	B	A	A	A	A	A	B	B	A	A	B	B	B	A
AX-94393655	B	B	A	B	A	A	A	A	A	B	B	A	B	A	B	A	A	B	A	B	B	B	A	A	A	B	A	A	B	A	B	B	B	A	A	B	A	A	A	A	A	B	B	A	A	B	B	B	A
AX-94910990	B	B	A	B	A	A	A	A	A	B	B	A	B	A	B	-	A	B	A	B	B	B	A	A	A	-	A	A	B	A	B	B	B	A	A	B	A	A	B	A	A	B	B	A	A	B	B	B	A
AX-94719212	B	B	A	B	A	A	A	A	A	B	B	A	B	A	B	A	A	B	A	B	B	B	A	A	A	B	A	A	B	A	B	B	B	A	A	B	A	A	A	A	A	B	B	A	A	B	B	B	A
AX-94772467	B	B	A	B	A	A	A	A	A	B	B	A	B	A	B	A	A	B	A	B	B	B	A	A	A	B	A	A	B	A	B	B	B	A	A	B	A	A	A	A	A	B	B	A	A	B	B	B	A
AX-94752653	B	B	A	B	A	A	A	A	A	B	B	A	B	A	B	A	A	B	A	B	B	B	A	A	A	B	A	A	B	A	B	B	B	A	A	B	A	A	A	A	A	B	B	A	A	B	B	B	A
AX-94946446	A	A	A	A	A	B	B	B	B	B	A	B	B	A	B	A	B	A	B	B	B	B	A	A	A	A	A	A	B	A	A	B	A	A	A	B	A	B	A	A	A	B	A	B	B	A	B	B	B
AX-110599918	B	B	A	B	A	A	A	A	A	B	B	A	B	A	B	A	A	B	A	B	B	B	A	A	A	B	A	A	B	A	B	B	B	A	A	B	A	A	A	A	A	B	B	A	A	B	B	B	A
AX-95165446	B	B	A	B	A	A	A	A	A	B	B	A	B	A	B	A	A	B	A	B	B	B	A	A	A	B	A	A	B	A	B	B	B	A	A	B	A	A	A	A	A	B	B	A	A	B	B	B	A
AX-94912730	B	B	A	B	A	A	A	A	A	B	B	A	B	A	B	A	A	B	A	B	B	B	A	A	A	B	A	A	B	A	B	B	B	A	A	B	A	A	A	A	A	B	B	A	A	B	B	B	A
AX-94768967	B	B	A	B	A	A	A	A	A	B	B	A	B	A	B	A	A	B	A	B	B	B	A	A	A	B	A	A	B	A	B	B	B	A	A	B	A	A	A	A	A	B	B	A	A	B	B	B	A
AX-111029024	B	B	A	B	A	A	A	A	A	B	B	A	B	A	B	A	A	B	A	B	B	B	A	A	A	B	A	A	B	A	B	B	B	A	A	B	A	A	A	A	A	B	B	A	A	B	B	B	A
AX-111884198	B	B	A	B	A	A	A	A	A	B	B	A	B	A	B	A	A	B	A	B	B	B	A	A	A	B	A	A	B	A	B	B	B	A	A	B	A	A	A	A	A	B	B	A	A	B	B	B	A
AX-643823838	B	B	A	B	A	A	A	A	A	B	B	A	B	A	B	A	A	B	A	B	B	B	A	A	A	B	A	A	B	A	B	B	B	A	A	B	A	A	A	A	A	B	B	A	A	B	B	B	A
AX-643847506	B	B	A	B	A	A	A	A	A	B	B	A	B	A	B	A	A	B	-	B	B	B	A	A	A	B	A	A	B	A	B	B	B	A	A	B	A	A	A	A	A	B	B	A	A	B	B	B	A
AX-94432952	B	B	A	B	A	-	A	-	A	B	B	A	B	A	B	A	-	B	-	B	B	B	-	A	A	B	A	A	B	A	B	B	B	A	A	B	A	-	A	A	A	B	B	A	A	B	B	B	A
AX-643823852	B	B	A	B	A	A	A	A	A	B	B	A	B	A	B	A	A	B	A	B	B	B	A	A	A	B	A	A	B	A	B	B	B	A	A	B	A	A	A	A	A	B	B	A	A	B	B	B	A
AX-94768467	B	B	A	B	A	A	A	A	A	B	B	A	B	A	B	A	A	B	A	B	B	B	A	A	A	B	A	A	B	A	B	B	B	A	A	B	A	A	A	A	A	B	B	A	A	B	B	B	A
AX-94775110	B	B	A	B	A	A	A	A	A	B	B	A	B	A	B	A	A	B	A	B	B	B	A	A	A	B	A	A	B	A	B	B	B	A	A	B	A	A	A	A	A	B	B	A	A	B	B	B	A
AX-94724771	B	B	A	B	A	A	A	A	A	B	B	A	B	A	B	A	A	B	A	B	B	B	A	A	A	B	A	A	B	A	B	B	B	A	A	B	A	A	A	A	A	B	B	A	A	B	B	B	A
AX-94519347	B	B	A	B	A	A	A	A	A	B	B	A	B	A	B	A	A	B	A	B	B	B	A	A	A	B	A	A	B	A	B	B	B	A	A	B	A	A	A	A	A	B	B	A	A	B	B	B	A
AX-95157563	A	A	A	A	A	B	B	B	B	B	A	B	B	A	B	A	B	A	B	B	B	B	A	A	A	A	A	A	B	A	A	B	A	A	A	B	A	B	A	A	A	B	A	B	B	A	B	B	B
AX-643836140	B	B	A	B	A	A	A	A	A	B	B	A	B	A	B	A	A	B	A	B	B	B	A	A	A	B	A	A	B	A	B	B	B	A	A	B	A	A	A	A	A	B	B	A	A	B	B	B	A
AX-94776982	B	B	A	B	A	A	A	A	A	B	B	A	B	A	B	A	A	B	A	B	B	B	A	A	A	B	A	A	B	A	B	B	B	A	A	B	A	A	A	A	A	B	B	A	A	B	B	B	A
AX-94648939	B	B	B	B	A	B	A	B	A	B	B	B	A	B	B	A	A	A	B	B	B	B	A	A	A	B	A	B	B	A	A	A	B	A	A	A	B	A	A	A	B	A	B	B	B	A	A	A	A
AX-643858231	B	-	A	B	A	A	A	A	A	B	B	A	B	A	B	A	A	B	A	B	B	-	A	A	A	B	A	A	B	A	B	B	B	A	A	B	A	A	A	A	A	B	B	A	A	B	B	B	A
AX-643823718	B	B	A	B	A	A	A	A	A	B	B	A	B	A	B	A	A	B	A	B	B	B	A	A	A	B	A	A	B	A	B	B	B	A	A	B	A	A	A	A	A	B	B	A	A	B	B	B	A
AX-94744187	A	A	A	A	A	B	B	B	B	B	A	B	B	A	B	A	B	A	B	B	B	B	A	A	A	A	A	A	B	A	A	B	A	A	A	B	A	B	A	A	A	B	A	B	B	A	B	B	B
AX-94636081	-	A	B	A	B	B	B	B	A	B	B	A	A	B	A	B	A	B	B	B	B	B	B	A	B	A	B	B	A	B	A	A	A	B	A	B	B	A	B	B	B	A	A	A	B	A	B	A	B
AX-94885285	B	B	A	B	B	A	B	B	A	A	A	B	A	B	B	B	A	B	A	A	B	A	B	A	B	A	A	B	B	A	B	B	A	B	A	A	A	B	B	B	A	B	B	B	B	B	A	A	B
AX-94700765	A	A	A	A	A	B	B	B	B	B	A	B	B	A	B	A	B	A	B	B	B	B	A	A	A	A	A	A	B	A	A	B	A	A	A	B	A	B	A	A	A	B	A	B	B	A	B	B	B
AX-94727422	A	A	A	A	A	B	B	B	B	B	A	B	B	A	B	A	B	A	B	B	B	B	A	A	A	A	A	A	B	A	A	B	A	A	A	B	A	B	A	A	A	B	A	B	B	A	B	B	B
AX-94496042	A	A	A	A	A	B	B	B	B	B	A	B	B	A	B	A	B	A	B	B	B	B	A	A	A	A	A	A	B	A	A	B	A	A	A	B	A	B	A	-	A	B	A	B	B	A	B	B	B
AX-94704770	A	A	A	A	A	B	B	B	B	B	A	B	B	A	B	A	B	A	B	B	B	B	A	A	A	A	A	A	B	A	A	B	A	A	A	B	A	B	A	A	A	B	A	B	B	A	B	B	B
AX-95189957	A	A	A	A	A	B	B	B	B	B	A	B	B	A	B	A	B	A	B	B	B	B	A	A	A	A	A	A	B	A	A	B	A	A	A	B	A	B	A	A	A	B	A	B	B	A	B	B	B
AX-95127844	A	A	A	A	A	B	B	B	B	B	A	B	B	A	B	A	B	A	B	B	B	B	A	A	A	A	A	A	B	A	A	B	A	A	A	B	A	B	A	A	A	B	A	B	B	A	B	B	B
AX-94958726	A	A	A	A	A	B	B	B	B	B	A	B	B	A	B	A	B	A	B	B	B	B	-	A	A	A	A	A	B	A	A	B	A	A	A	B	A	B	A	A	A	B	A	B	B	A	B	B	B
AX-94526905	A	A	A	A	A	B	B	B	B	B	A	B	B	A	B	A	B	A	B	B	B	B	A	A	A	A	A	A	B	A	A	B	A	A	A	B	A	B	A	A	A	B	A	B	B	A	B	B	B
AX-94558187	A	A	A	A	A	B	B	B	B	B	A	B	B	A	B	A	B	A	B	B	B	B	A	A	A	A	A	A	B	A	A	B	A	A	A	B	A	B	A	A	A	B	A	B	B	A	B	B	B
AX-94834139	A	A	A	A	A	B	B	B	B	B	A	B	B	A	B	A	B	A	B	B	B	B	A	A	A	A	A	A	B	A	A	B	A	A	A	B	A	B	A	A	A	B	A	B	B	A	B	B	B
AX-95253907	A	A	A	A	A	B	B	B	B	B	A	B	B	A	B	A	B	A	B	B	B	B	A	A	A	A	A	A	B	A	A	B	A	A	A	B	A	B	A	A	A	B	A	B	B	A	B	B	B
AX-94680724	A	A	A	A	A	B	B	B	B	B	A	B	B	A	B	A	B	A	B	B	B	B	A	A	A	A	A	A	B	A	A	B	A	A	A	B	A	B	A	A	A	B	A	B	B	A	B	B	B
AX-95106642	B	A	B	B	B	A	A	A	A	B	B	B	B	B	A	A	A	A	B	A	B	B	A	B	B	A	B	B	B	A	A	B	A	B	B	B	B	B	A	B	B	B	B	A	B	A	A	B	A
AX-95110077	A	A	A	A	A	B	B	B	B	B	A	B	B	A	B	A	B	A	B	B	B	B	A	A	A	A	A	A	B	A	A	B	A	A	A	B	A	B	A	A	A	B	A	B	B	A	B	B	B
AX-94434098	A	A	A	A	A	B	B	B	B	B	A	B	B	A	B	A	B	A	B	B	B	B	A	A	A	A	A	A	B	A	A	B	A	A	A	B	A	B	B	A	A	B	A	B	B	A	B	B	B
AX-94817368	A	A	A	A	A	B	B	B	B	B	A	B	B	A	B	A	B	A	B	B	B	B	A	A	A	A	A	A	B	A	A	B	A	A	A	B	A	B	A	A	A	B	A	B	B	A	B	B	B
AX-95109512	A	A	B	A	A	B	B	B	B	B	A	B	B	A	B	A	B	A	B	B	B	B	A	A	A	A	A	A	B	A	A	B	A	A	A	B	A	B	A	A	A	B	A	B	B	A	B	B	B
AX-94991328	A	A	B	A	A	B	B	B	B	B	A	B	B	A	B	A	B	A	B	B	B	B	A	A	A	A	A	A	B	A	A	B	A	A	A	B	A	B	A	A	A	B	A	B	B	A	B	B	B
AX-94691247	A	A	B	A	A	B	B	B	B	B	A	B	B	A	B	A	B	A	B	B	B	B	A	A	A	A	A	A	B	A	A	B	A	A	A	B	A	B	A	A	A	B	A	B	B	A	B	B	B
AX-95083332	A	A	B	A	A	B	B	B	B	B	A	B	B	A	B	A	B	A	B	B	B	B	A	A	A	A	A	A	B	A	A	B	A	A	A	B	A	B	A	A	A	B	A	B	B	A	B	B	B
AX-94687380	B	A	B	B	B	A	A	A	A	B	B	A	B	B	B	A	B	B	A	A	B	A	B	B	A	B	A	B	A	B	B	B	B	B	A	A	A	A	A	A	B	A	B	B	B	B	B	A	B
AX-94454655	A	A	B	A	A	B	B	B	B	B	A	B	B	A	B	A	B	A	B	B	B	B	A	A	A	A	A	A	B	A	A	B	A	A	A	B	A	B	A	A	A	B	A	B	B	A	B	B	B
AX-95076044	A	A	B	A	A	B	B	B	B	B	A	B	B	A	B	A	B	A	B	B	B	B	A	A	A	A	A	A	B	A	A	B	A	A	A	B	A	B	A	A	A	B	A	B	B	A	B	B	B
AX-95196737	A	A	B	A	A	B	B	B	B	B	A	B	B	A	B	A	B	A	B	B	B	B	A	A	A	A	A	A	B	A	A	B	A	A	A	B	A	B	A	A	A	B	A	B	B	A	B	B	B
AX-94907857	A	A	B	A	A	B	B	B	B	B	A	B	B	A	B	A	B	A	B	B	B	B	A	A	A	A	A	A	B	A	A	B	A	A	A	B	A	B	A	A	A	B	A	B	B	A	B	B	B
AX-94447056	A	A	B	A	A	B	B	B	B	B	A	B	B	A	B	A	B	A	B	B	B	B	A	A	A	A	A	A	B	A	A	B	A	A	A	B	A	B	B	A	A	B	A	B	B	A	B	B	B
AX-94657781	A	A	B	A	A	B	B	B	B	B	A	B	B	A	B	A	B	A	B	B	B	B	A	A	A	A	A	A	B	A	A	B	A	A	A	A	A	B	A	A	A	B	A	B	B	A	B	B	B
AX-94894487	A	A	B	A	A	B	B	B	B	B	A	B	B	A	B	A	B	A	B	B	B	B	A	A	B	A	A	A	B	A	A	B	A	A	A	A	A	B	A	A	A	B	A	B	B	A	B	B	B
AX-94754509	A	A	B	A	A	B	B	B	B	B	A	B	B	A	B	A	B	A	B	B	B	B	A	A	B	A	A	A	B	A	A	B	A	A	A	A	A	B	A	A	A	B	A	B	B	A	B	B	B
AX-95072117	A	A	B	A	A	B	B	B	B	B	A	B	B	A	B	A	B	A	B	B	B	B	A	A	B	A	A	A	B	A	A	B	A	A	A	A	A	B	A	A	A	B	A	B	B	A	B	B	B
AX-94826844	A	A	B	A	A	B	B	B	B	B	A	B	B	A	B	A	B	A	B	B	B	B	A	A	B	A	A	A	B	A	A	B	A	A	A	A	A	B	A	A	A	B	A	B	B	A	B	B	B
AX-95224634	A	A	B	A	A	B	B	B	B	B	A	B	B	A	B	A	B	A	B	B	B	B	A	A	B	A	A	A	B	A	A	B	A	A	A	A	A	B	A	A	A	B	A	B	B	A	B	B	B
AX-94818894	A	A	B	A	A	B	B	B	B	B	A	B	B	A	B	A	B	A	B	B	B	B	A	A	B	A	A	A	B	A	A	B	A	A	A	A	A	B	A	A	A	B	A	B	B	A	B	B	B
AX-86179352	B	B	A	B	A	A	A	A	A	B	B	A	B	A	B	A	A	B	A	B	B	B	A	A	B	B	A	A	B	B	B	B	B	A	A	B	A	A	A	A	A	B	B	A	A	B	B	B	A
AX-643859583	B	B	A	B	A	A	A	A	A	-	B	A	B	A	B	A	A	B	A	-	B	B	A	A	B	B	A	A	B	B	B	B	B	A	A	B	A	A	A	A	A	B	B	A	A	B	B	B	A
AX-643859173	B	B	A	B	A	A	A	A	A	B	B	A	B	A	B	A	A	B	A	B	B	B	A	A	B	B	A	A	B	B	A	B	B	A	A	B	A	A	A	A	A	B	B	A	A	B	B	-	A
AX-94687563	A	A	B	A	A	B	B	B	B	B	A	B	B	A	B	A	B	A	B	B	B	B	A	A	B	A	A	A	B	A	A	B	A	A	A	A	A	B	A	A	A	B	A	B	B	A	B	B	B
AX-94860133	A	A	B	A	A	B	B	B	B	B	A	B	B	A	B	A	B	A	B	B	B	B	A	A	B	A	A	A	B	A	A	B	A	A	A	A	A	B	A	A	A	B	A	B	B	A	B	B	B
AX-643837264	B	A	B	A	A	A	A	A	B	A	A	B	B	A	B	A	A	A	B	B	B	A	B	B	B	A	A	A	A	A	A	A	A	A	B	A	B	B	B	B	A	A	B	B	A	B	B	A	A
AX-110122286	B	B	A	B	A	A	A	A	A	B	B	A	B	A	B	A	A	B	A	B	B	B	A	A	B	B	A	A	B	B	B	B	B	A	A	B	A	A	-	A	A	B	B	A	A	B	B	B	A
AX-95137321	A	A	B	A	A	B	B	B	B	B	A	B	B	A	B	A	B	A	B	B	B	B	A	A	B	A	A	A	B	A	A	B	A	A	A	A	A	B	A	A	A	B	A	B	B	A	B	B	B
AX-94641931	A	A	B	A	A	B	B	B	B	B	A	B	B	A	B	A	B	A	B	B	B	B	A	A	B	A	A	A	B	A	A	B	A	A	A	A	A	B	A	A	A	B	A	B	B	A	B	B	B
AX-94603312	B	B	A	B	A	A	A	A	A	B	B	A	B	A	B	A	A	B	A	B	B	B	A	A	B	B	A	A	B	B	B	B	B	A	A	B	A	A	A	A	A	B	B	A	A	B	B	B	A
AX-94773962	B	B	A	B	A	A	A	A	A	B	B	A	B	A	B	A	A	B	A	B	B	B	A	A	B	-	A	A	B	B	B	B	B	A	A	B	A	A	A	A	A	B	B	A	A	B	B	B	A
AX-643825093	B	B	A	B	A	A	A	A	A	B	B	A	B	A	B	A	A	B	A	B	B	B	A	A	B	B	A	A	B	B	B	B	B	A	A	-	A	A	A	A	A	B	B	A	A	B	B	B	A
AX-643800153	B	B	A	B	A	A	A	A	A	B	B	A	B	A	B	A	A	B	A	B	B	B	A	A	B	B	A	A	B	B	B	B	B	A	A	B	A	A	A	A	A	B	B	A	A	B	B	B	A
AX-643837291	B	B	A	B	A	A	A	A	A	B	B	A	B	A	B	A	A	B	A	B	B	B	A	A	B	B	A	A	B	B	B	B	B	A	A	B	A	A	A	A	A	B	B	A	A	B	B	B	A
AX-178059997	B	B	A	B	A	A	A	A	A	B	B	A	B	A	B	A	A	B	A	B	B	B	A	A	B	B	A	A	B	B	B	B	B	A	A	B	A	A	A	A	A	B	B	A	A	B	B	B	A
AX-95194633	B	B	A	B	A	A	A	A	A	B	B	A	B	A	B	A	A	B	A	B	B	B	A	A	B	B	A	A	B	B	B	B	B	A	A	B	A	A	A	A	A	B	B	A	A	B	B	B	A
AX-94606164	B	B	A	B	A	A	A	A	A	B	B	A	B	A	B	A	A	B	A	B	B	B	A	A	B	B	A	A	B	B	B	B	B	A	A	B	A	A	A	A	A	B	B	A	A	B	B	B	A
AX-643868462	B	B	A	B	A	A	A	A	A	B	B	A	B	A	B	A	A	B	A	B	B	B	A	A	B	B	A	A	B	B	B	B	B	A	A	B	A	A	A	A	A	B	B	A	A	B	B	B	A
AX-643837588	B	B	A	B	A	A	A	A	A	B	B	A	B	A	B	A	A	B	A	B	B	B	A	A	B	B	A	A	B	B	B	B	B	A	A	B	A	A	A	A	A	B	B	A	A	B	B	B	A
AX-643801324	B	B	A	B	A	A	A	A	A	B	B	A	B	A	B	A	A	B	A	B	B	B	A	A	B	B	A	A	B	B	B	B	B	A	A	B	A	A	A	A	A	B	B	A	A	B	B	B	A
AX-643848677	B	B	A	B	A	A	A	A	A	B	B	A	B	A	B	A	A	B	A	B	B	B	A	A	B	B	A	A	B	B	B	B	B	A	A	B	A	A	A	A	A	B	B	A	A	B	B	B	A
AX-95200102	A	A	B	A	A	B	A	A	B	A	B	B	A	B	B	B	B	A	A	B	A	A	A	A	A	A	A	A	A	B	A	B	A	A	-	B	B	A	B	A	B	A	B	A	A	A	A	A	A
AX-95217332	A	B	A	B	A	A	A	A	A	A	B	A	B	A	B	A	A	B	B	B	A	B	A	A	B	B	A	A	B	B	B	B	B	B	A	B	A	A	A	A	A	B	B	A	A	B	A	B	A
AX-643825133	B	B	A	B	A	A	A	A	A	B	B	A	B	A	B	A	A	B	A	B	B	B	A	A	B	A	A	A	B	B	B	B	B	A	A	B	A	A	A	A	A	B	B	A	A	B	B	B	A
AX-94786460	B	B	A	B	A	A	A	A	A	B	B	A	B	A	B	A	A	B	A	B	B	B	A	A	B	B	A	A	B	B	B	B	B	A	A	B	A	A	A	A	A	B	B	A	A	B	B	B	A
AX-643825146	B	B	A	B	A	A	A	A	A	B	B	A	B	A	B	A	A	B	A	B	B	B	A	A	B	B	A	A	B	B	B	B	B	A	A	B	A	A	A	A	A	B	B	A	A	B	B	B	A
AX-95163895	A	A	A	A	A	B	B	B	B	B	A	B	B	A	B	A	B	A	B	B	B	B	A	A	A	A	A	A	B	A	A	B	A	A	A	B	A	B	A	A	A	B	A	B	B	A	B	B	B
AX-94691261	A	B	B	B	B	B	A	B	B	B	A	A	B	A	A	A	A	B	B	B	B	B	B	A	A	B	A	B	A	B	A	B	B	B	B	A	A	A	A	A	B	B	B	A	A	A	B	A	A
AX-94397683	B	A	A	B	B	A	A	A	A	B	B	A	B	B	B	A	B	A	A	A	B	A	B	B	A	B	A	B	B	A	B	B	B	B	A	A	A	A	A	A	B	A	B	B	B	A	B	A	B
AX-94632377	A	A	B	A	A	B	B	B	B	B	A	B	B	A	B	A	B	A	B	B	B	B	A	A	B	A	A	A	B	A	A	B	A	A	A	A	A	B	A	A	A	B	A	B	B	A	B	B	B
AX-94891017	B	B	A	B	A	A	A	A	A	B	B	A	B	A	B	A	A	B	A	B	B	B	A	A	B	B	A	A	B	B	B	B	B	A	A	B	A	A	A	A	A	B	B	A	A	B	B	B	A
AX-94670671	B	A	A	B	B	A	A	A	A	B	B	A	B	B	B	A	B	A	A	A	B	A	B	B	A	B	A	B	B	A	B	B	B	B	A	A	A	A	A	A	B	A	B	B	B	A	B	A	B
AX-95246262	B	B	A	B	A	A	A	A	A	B	B	A	B	A	B	A	A	B	A	B	B	B	A	A	B	B	A	A	B	B	B	B	B	A	A	B	A	A	A	A	A	B	B	A	A	B	B	B	A
AX-643837673	B	B	A	B	A	A	A	A	A	B	B	A	B	A	B	A	A	B	A	B	B	B	A	A	B	B	A	A	B	B	B	B	B	A	A	B	A	A	A	A	A	B	B	A	A	B	B	B	A
AX-94398706	-	-	A	B	A	A	A	A	A	B	B	A	-	A	-	A	A	B	A	B	-	-	A	A	B	B	A	A	B	-	B	B	B	A	A	B	A	A	A	A	A	B	B	A	A	B	B	B	A
AX-643812443	B	B	A	B	A	A	A	A	A	B	B	A	B	A	B	A	A	B	A	B	B	B	A	A	B	-	A	A	B	B	B	B	B	A	A	B	A	A	A	A	A	B	B	A	A	B	B	B	A
AX-94663476	B	B	A	B	A	A	A	A	A	B	B	A	B	A	B	A	A	B	A	B	B	B	A	A	B	B	A	A	B	B	B	B	B	A	A	B	A	A	A	A	A	B	B	A	A	B	B	B	A
AX-94618537	B	B	A	B	A	A	A	A	A	B	B	A	B	A	B	A	A	B	A	B	B	B	A	A	B	B	A	A	B	B	B	B	B	A	A	B	A	A	A	A	A	B	B	A	A	B	B	B	A
AX-643812453	B	B	A	B	A	A	A	A	A	B	B	A	B	A	B	A	A	-	A	B	B	B	A	A	B	-	A	A	B	B	B	B	B	A	A	B	A	A	A	A	A	B	B	A	A	B	B	-	A
AX-110535218	B	B	A	B	A	A	A	A	A	B	B	A	B	A	B	A	A	B	A	B	B	B	A	A	B	B	A	A	B	B	B	B	B	A	A	B	A	A	A	A	A	B	B	A	A	B	B	B	A
AX-643848752	B	B	A	B	A	A	A	A	A	B	B	A	B	A	B	A	A	B	A	B	B	B	A	A	B	B	A	A	B	B	B	B	B	A	A	B	A	A	A	A	A	B	B	A	A	B	B	B	A
AX-643812437	B	B	A	B	A	A	A	A	A	B	B	A	B	A	B	A	A	B	A	B	B	B	A	A	B	B	A	A	B	B	B	B	B	A	A	B	A	A	A	A	A	B	B	A	A	B	B	B	A
AX-95142195	A	A	B	A	A	B	B	B	B	B	A	B	B	A	B	A	B	A	B	B	B	B	A	A	B	A	A	A	B	A	A	B	A	A	A	A	A	B	A	A	A	B	A	B	B	A	A	B	B
AX-643837693	B	A	A	B	B	A	A	A	A	B	B	A	A	B	-	-	B	A	-	A	B	A	-	-	A	B	A	B	B	A	-	B	B	B	A	A	A	A	A	A	B	A	-	B	B	A	A	A	B
AX-174245678	B	B	A	B	A	A	A	A	A	B	B	A	B	A	B	A	A	B	A	B	B	B	A	A	B	B	A	A	B	B	B	B	B	B	A	B	A	A	A	A	A	B	B	A	A	B	B	B	A
AX-94757270	A	A	B	A	A	B	B	B	B	B	A	B	B	A	B	A	B	A	B	B	B	B	A	A	B	A	A	A	B	A	A	B	A	A	A	A	A	B	A	A	A	B	A	A	B	A	A	B	B
AX-95246240	B	B	A	B	A	A	A	A	A	B	B	A	B	A	B	A	A	B	A	B	B	B	A	A	B	B	A	A	B	B	B	B	B	B	A	B	A	A	A	A	A	B	B	A	A	B	B	B	A
AX-94612556	B	B	A	B	A	A	A	A	A	B	B	A	B	A	B	A	A	B	A	B	B	B	A	A	B	B	A	A	B	B	B	B	B	B	A	B	A	A	A	A	A	B	B	A	A	B	B	B	A
AX-95632782	B	B	A	B	A	A	A	A	A	B	B	A	B	A	B	A	A	B	A	B	B	B	A	A	B	B	A	A	B	B	B	B	B	B	A	B	A	A	A	A	A	B	B	A	A	B	B	B	A
AX-95116414	A	A	B	A	A	B	B	B	B	B	A	B	B	A	B	A	B	A	B	B	B	B	A	A	B	A	A	A	B	A	A	B	A	A	A	A	A	B	A	A	A	B	A	A	B	A	A	B	B
AX-643812519	B	B	A	B	A	A	A	A	A	B	B	A	B	A	B	A	A	B	B	B	B	B	A	A	B	B	A	A	B	B	B	B	B	B	A	B	A	A	A	A	A	B	B	A	A	B	B	B	A
AX-643812530	B	B	A	B	A	A	A	A	A	A	B	A	B	A	B	A	A	B	B	B	A	B	A	A	B	B	A	A	B	B	B	B	B	B	A	B	A	A	A	A	A	B	B	A	A	B	B	B	A
AX-95137011	B	B	A	B	A	A	A	A	A	A	B	A	B	A	B	A	A	B	B	B	A	B	A	A	B	B	A	A	B	B	B	B	B	B	A	B	A	A	A	A	A	B	B	A	A	B	B	B	A
AX-94652810	B	B	A	B	A	A	A	A	A	A	B	A	B	A	B	A	A	B	B	B	A	B	A	A	B	B	A	A	B	B	B	B	B	B	A	B	A	A	A	A	A	B	B	A	A	B	B	B	A
AX-109438616	B	B	A	B	A	A	A	A	A	A	B	A	B	A	B	A	A	B	B	B	A	B	A	A	B	B	A	A	B	B	B	B	B	B	A	B	A	A	A	A	A	B	B	A	A	B	B	B	A
AX-643825306	B	B	A	B	A	A	A	A	A	A	B	A	B	A	B	A	A	B	B	B	A	B	A	A	B	B	-	A	B	B	B	B	B	B	A	B	A	A	-	A	A	B	B	A	A	B	B	B	A
AX-86176834	B	B	A	B	A	A	A	A	A	A	B	A	B	A	B	A	A	B	B	B	A	B	A	A	B	B	A	A	B	B	B	B	B	B	A	B	A	A	A	A	A	B	B	A	A	B	B	B	A
AX-94811656	B	B	A	B	A	A	A	A	A	A	B	A	B	A	B	A	A	B	B	B	A	B	A	A	B	B	A	A	B	B	B	B	B	B	A	B	A	A	A	A	A	B	B	A	A	B	B	B	A
AX-643849199	B	B	A	B	A	A	A	A	A	A	B	A	B	A	B	A	A	B	B	B	A	B	A	A	B	B	A	A	B	B	B	B	B	B	A	B	A	A	A	A	A	B	B	A	A	B	B	B	A
AX-643812535	-	B	A	B	A	A	A	A	A	A	B	A	B	A	B	A	A	B	B	B	A	B	A	A	B	-	A	A	B	B	B	-	B	B	A	B	A	A	A	A	A	B	-	A	A	B	B	B	A
AX-643837813	B	B	A	B	A	A	A	A	A	A	B	A	B	A	B	A	A	B	B	B	A	B	A	A	B	B	A	A	B	B	B	B	B	B	A	B	A	A	A	A	A	B	B	A	A	B	B	B	A
AX-94492604	B	B	A	B	A	A	A	A	A	A	B	A	B	A	B	A	A	B	B	B	A	B	A	A	B	B	A	A	B	B	B	B	B	B	A	B	A	A	A	A	A	B	B	A	A	B	B	B	A
AX-643849222	B	B	A	B	A	A	A	A	B	A	B	A	B	A	B	A	A	A	B	B	A	B	A	A	B	B	A	A	A	B	B	B	B	B	A	B	A	A	A	A	A	B	B	A	A	B	B	B	A
AX-94960090	B	B	A	B	A	A	A	A	A	A	B	A	B	A	B	A	A	B	B	B	A	B	A	A	B	B	A	A	B	B	B	B	B	B	A	B	A	A	A	A	A	B	B	A	A	B	B	B	A
AX-86176249	B	B	A	B	A	A	A	A	A	A	B	A	B	A	B	A	A	B	B	B	A	B	A	A	B	A	A	A	B	B	B	B	B	B	A	B	A	A	A	A	A	B	B	A	A	B	B	B	A
AX-95203127	A	A	B	A	A	B	B	B	B	B	A	B	B	A	B	A	B	A	B	B	B	B	A	A	B	A	A	A	B	A	A	B	A	A	A	A	A	B	A	A	A	B	A	A	B	A	A	B	B
AX-94910690	B	B	A	B	A	A	A	A	A	A	B	A	B	A	B	A	A	B	B	B	A	B	A	A	B	B	A	A	B	B	B	B	B	B	A	B	A	A	A	A	A	B	B	A	A	B	B	B	A
AX-643800029	B	B	A	B	A	A	A	A	A	A	B	A	B	A	B	A	A	B	B	B	A	B	A	A	B	B	A	A	B	B	B	B	B	B	A	B	A	A	A	A	A	-	B	A	A	B	B	B	A
AX-95128534	A	A	B	A	A	B	B	B	B	B	A	B	B	A	B	A	B	A	B	B	B	B	A	A	B	A	A	A	B	A	A	B	A	A	A	A	A	B	A	A	A	B	A	A	B	A	A	B	B
AX-94707392	A	A	B	A	A	B	B	B	B	B	A	B	B	A	B	A	B	A	B	B	B	B	A	A	B	A	A	A	B	A	A	B	A	A	A	A	A	B	A	A	A	B	A	A	B	A	A	B	B
AX-94668245	A	B	A	B	A	A	A	A	A	A	B	A	B	A	B	A	A	B	B	B	A	B	A	A	B	B	A	A	B	B	B	B	B	B	A	B	A	A	A	A	A	B	B	A	A	B	A	B	A
AX-643837851	A	B	A	B	A	A	A	A	A	A	B	A	B	A	B	A	A	B	B	B	A	B	A	A	B	B	A	A	B	B	B	B	B	B	A	B	A	A	A	A	A	B	B	A	A	B	A	B	A
AX-86178483	A	B	A	B	A	A	A	A	A	A	B	A	B	A	B	A	A	B	B	B	A	B	A	A	B	B	A	A	B	B	B	B	B	B	A	B	A	A	A	A	A	B	B	A	A	B	A	B	A
AX-94682033	A	B	A	B	A	A	A	A	A	A	B	A	B	A	B	A	A	B	B	B	A	B	A	A	B	B	A	A	B	B	B	B	B	B	A	B	A	A	A	A	A	B	B	A	A	B	A	B	A
AX-94616748	A	B	A	B	A	A	A	A	A	A	B	A	B	A	B	A	A	B	B	B	A	B	A	A	B	B	A	A	B	B	B	B	B	B	A	B	A	A	A	A	A	B	B	A	A	B	A	B	A
AX-94835860	B	B	B	B	B	A	A	A	A	B	B	B	B	B	A	A	A	A	B	A	B	B	A	B	B	B	B	B	B	A	A	B	A	B	B	B	B	B	A	B	A	B	B	A	B	A	A	B	A
AX-643799406	A	B	A	B	A	A	A	A	A	A	B	A	B	A	B	A	A	B	-	B	A	B	A	A	B	B	A	A	B	B	B	B	B	B	A	B	A	A	A	A	A	B	B	A	A	B	A	B	A
AX-94568798	A	A	B	A	A	B	B	B	B	B	A	B	B	A	B	A	B	A	B	B	B	B	A	A	B	A	A	A	B	A	A	B	A	A	A	A	A	B	A	A	A	B	A	A	B	A	A	B	B
AX-94527920	B	A	A	A	A	B	A	B	B	A	A	A	A	B	A	A	A	A	A	A	A	A	A	B	A	B	B	B	B	A	B	B	A	A	B	A	B	B	B	A	A	B	B	B	B	B	B	A	B
AX-643812621	A	B	A	B	A	A	A	A	A	-	B	A	B	A	B	A	A	B	B	B	A	B	A	A	B	B	A	A	B	B	B	B	B	B	A	-	A	A	A	A	A	B	B	A	A	B	A	B	A
AX-95153545	A	A	B	A	A	B	B	B	B	B	A	B	B	A	B	A	B	A	B	B	B	B	A	A	B	A	A	A	B	A	A	B	A	A	A	A	A	B	A	A	A	B	A	A	B	A	A	B	B
AX-94433343	A	A	B	A	A	B	B	B	B	B	A	B	B	A	B	A	B	A	B	B	B	B	A	A	B	A	A	A	B	A	A	B	A	A	A	A	A	B	A	A	A	B	A	A	B	A	A	B	B
AX-643812634	A	B	A	B	A	A	A	A	A	A	B	A	B	A	B	A	A	B	B	B	A	B	A	A	B	B	A	A	B	B	B	B	B	B	A	B	A	A	A	A	A	B	B	A	A	B	A	B	A
AX-643837912	A	B	A	B	A	A	A	A	A	A	B	A	B	A	B	A	A	B	B	B	A	B	A	A	B	B	A	A	B	B	B	B	B	B	A	B	A	A	A	A	A	B	B	A	A	B	A	B	A
AX-643868530	A	B	A	B	A	A	A	A	A	A	B	A	B	A	B	A	A	B	B	B	A	B	A	A	B	B	A	A	B	B	B	B	B	B	A	B	A	A	A	A	A	B	B	A	A	B	A	B	A
AX-94480220	A	B	A	B	A	A	A	A	A	A	B	A	B	A	B	A	A	B	B	B	A	B	A	A	B	B	A	A	B	B	B	B	B	B	A	B	A	A	A	A	A	B	B	A	A	B	A	B	A
AX-643859898	A	B	A	B	A	A	A	A	A	A	-	A	B	A	B	A	A	B	B	B	A	B	A	A	B	B	A	A	B	B	B	B	B	B	A	B	A	A	A	A	A	B	B	A	A	B	A	B	A
AX-89581924	A	B	A	B	A	A	A	A	A	A	B	A	B	A	B	A	A	B	B	B	A	B	A	A	B	B	A	A	B	B	B	B	B	B	A	B	A	A	A	A	A	B	B	A	A	B	A	B	A
AX-643849309	A	B	A	B	A	A	A	A	A	A	B	A	B	A	B	A	A	B	B	B	A	B	A	A	B	B	A	A	B	B	B	B	B	B	A	B	A	A	A	A	A	B	B	A	A	B	A	B	A
AX-94467726	A	B	A	B	A	A	A	A	A	A	B	A	B	A	B	A	A	B	B	B	A	B	A	A	B	B	A	A	B	B	B	B	B	B	A	B	A	A	A	A	A	B	B	A	A	B	A	B	A
AX-643837924	A	B	A	B	A	A	A	A	A	A	B	A	B	A	B	A	A	B	B	B	A	B	A	A	B	B	A	A	B	B	B	B	B	B	A	B	A	A	A	A	A	B	B	A	A	B	A	B	A
AX-643812690	A	B	A	B	A	A	A	A	A	A	B	A	B	A	B	A	A	B	B	B	A	B	A	A	B	B	A	A	B	B	B	B	B	B	A	B	A	A	A	A	A	B	B	A	A	B	A	B	A
AX-109282328	A	B	A	B	A	A	A	A	A	A	B	A	B	A	B	A	B	B	B	B	A	B	A	A	B	B	A	A	B	B	B	B	B	B	A	B	A	A	A	A	A	B	B	A	A	B	A	B	A
AX-94953949	B	A	A	A	A	B	B	A	B	B	B	A	A	B	A	A	A	B	B	A	A	A	B	A	B	A	B	B	B	A	A	A	A	B	B	B	B	A	B	B	A	A	B	B	B	A	B	A	B
AX-94774041	A	A	B	A	A	B	B	A	B	B	A	B	B	A	B	A	B	A	B	B	A	B	A	B	B	A	A	A	B	A	A	B	A	A	A	A	A	B	A	A	A	B	A	A	B	A	A	B	B
AX-95251106	A	A	B	A	A	B	B	A	B	B	A	B	B	A	B	A	B	A	B	B	A	B	A	B	B	A	A	A	B	A	A	B	A	A	A	A	A	B	A	A	A	B	A	A	B	A	A	B	B
AX-111112136	A	B	A	B	B	B	A	A	B	A	B	B	B	A	B	A	B	A	B	B	B	A	A	B	B	B	A	A	B	B	A	B	A	B	A	B	A	A	B	B	A	B	A	A	B	B	A	B	A
AX-643825329	A	B	A	B	B	B	A	A	B	A	B	B	B	A	B	A	B	A	B	B	B	A	A	B	B	B	A	A	B	B	A	B	A	B	A	B	A	A	B	B	A	B	A	A	B	B	A	B	-
AX-94742787	B	A	B	A	A	A	A	A	B	B	A	B	B	A	B	A	B	A	B	B	A	B	A	B	B	A	A	A	A	A	A	B	A	B	A	A	A	B	A	B	A	B	A	A	B	A	A	A	A
AX-94761084	B	A	B	A	A	A	A	A	B	B	A	B	B	A	B	A	B	A	B	B	A	B	A	B	B	A	A	A	A	A	A	B	A	B	A	A	A	B	A	B	A	B	A	A	B	A	A	A	A
AX-643825404	A	B	A	B	B	A	A	B	A	A	B	A	B	A	B	A	B	B	B	B	B	B	A	A	B	B	A	A	B	B	B	B	B	B	A	B	A	A	A	A	A	B	B	A	A	B	A	B	A
AX-94918202	B	A	B	A	A	A	A	A	B	B	A	B	B	A	B	A	B	A	B	B	A	B	A	B	B	A	A	A	A	A	A	A	A	B	A	A	A	B	A	B	A	B	B	A	A	A	A	A	A
AX-643799434	A	B	A	B	B	B	A	A	B	A	B	B	B	B	B	A	B	A	B	B	B	A	A	B	B	B	A	B	A	B	A	B	A	B	A	B	A	B	B	B	A	B	A	A	B	B	B	B	A
AX-643849532	A	B	A	B	B	B	A	A	B	A	B	B	B	B	B	A	B	A	B	B	B	A	A	B	A	B	A	B	A	B	A	B	A	B	A	B	A	B	B	B	A	B	A	A	B	B	B	B	A
AX-109406132	A	B	A	B	B	B	A	A	B	A	B	B	B	B	B	A	B	A	B	B	B	A	A	B	A	B	A	B	A	B	A	B	A	B	A	B	A	B	B	B	A	B	A	A	B	B	B	B	A
AX-95137931	A	B	A	B	B	B	A	A	B	A	A	B	B	B	B	A	B	A	B	B	B	A	A	B	A	B	A	A	A	B	A	B	A	B	A	B	A	B	B	B	A	B	A	A	B	B	B	B	A
AX-86169329	A	B	A	B	B	B	A	A	B	A	A	B	B	B	B	A	B	A	-	B	-	A	A	B	A	B	A	A	A	-	A	B	A	B	A	B	A	B	B	B	A	B	A	A	B	B	B	B	A
AX-109165318	A	B	A	B	B	B	A	A	B	A	A	B	B	B	B	A	B	A	B	B	B	A	A	B	A	B	A	A	A	B	A	B	A	B	A	B	B	B	B	B	A	B	A	A	B	B	B	B	A
AX-94421525	B	A	A	A	A	B	A	B	B	A	A	A	A	B	A	A	A	A	A	A	A	A	A	B	A	B	B	B	B	A	B	B	A	A	B	A	B	B	B	A	A	B	B	B	B	B	B	A	B
AX-643798086	A	B	A	B	B	B	A	A	B	A	-	B	B	B	B	A	B	-	B	B	B	A	A	B	A	B	A	A	-	B	A	B	-	B	A	B	B	B	B	B	-	B	A	A	B	B	B	B	-
AX-94933527	B	A	A	A	A	B	A	B	B	A	A	A	A	B	A	A	A	A	A	A	A	A	A	B	A	B	B	B	B	A	B	B	A	A	B	A	B	B	B	A	A	B	B	B	B	B	B	A	B
AX-95249874	B	A	A	A	A	B	A	B	B	A	A	A	A	B	A	A	A	A	A	A	A	A	A	B	A	B	B	B	B	A	B	B	A	A	B	A	B	B	B	A	A	B	B	B	B	B	B	A	B
AX-94524146	B	A	B	A	A	B	B	A	B	A	A	B	B	A	A	A	A	B	B	B	B	A	B	B	B	A	A	A	A	A	A	A	A	A	B	A	B	B	B	B	A	A	B	B	A	B	B	A	A
AX-94974882	B	A	A	A	A	B	A	B	B	A	A	A	A	B	A	A	A	A	A	A	A	A	A	B	A	B	B	B	B	A	B	B	A	A	B	A	B	B	B	A	A	B	B	B	B	B	B	A	B
AX-94384966	B	A	A	A	A	B	A	B	B	A	A	A	A	B	A	A	A	A	A	A	A	A	A	B	A	B	B	B	B	A	B	B	A	A	B	A	B	B	B	A	A	B	B	B	B	B	B	A	B
AX-95154311	B	A	A	A	A	B	A	B	B	A	A	A	A	B	A	A	A	A	A	A	A	A	A	B	A	B	B	B	B	A	B	B	A	A	B	A	B	B	B	A	A	B	B	B	B	B	B	A	B
AX-94662935	B	A	A	A	A	B	A	B	B	A	A	A	A	B	A	A	A	A	A	A	A	A	A	B	A	B	B	B	B	A	B	B	A	A	B	A	B	B	B	A	A	B	B	B	B	B	B	A	B
AX-95011857	B	B	A	B	A	B	A	B	B	B	B	A	A	B	B	A	A	A	B	B	B	B	A	A	A	B	A	B	B	B	A	A	B	A	A	A	B	A	A	A	B	A	B	B	B	A	A	A	A
AX-643797239	A	A	A	A	A	B	A	B	B	A	A	A	A	-	A	A	A	A	A	A	A	A	A	B	A	B	B	B	B	A	B	B	A	A	B	A	B	B	B	A	A	B	B	B	B	B	B	A	B
AX-643816335	B	A	A	A	A	B	B	B	A	B	B	B	A	A	B	B	B	B	A	B	B	B	B	-	A	A	A	A	A	A	A	B	-	B	A	B	A	A	A	B	B	B	B	A	B	-	B	A	B
AX-643828559	B	A	A	A	A	B	B	B	A	B	B	B	A	A	B	B	B	B	A	B	B	B	B	A	A	A	A	A	A	A	A	B	A	A	A	B	A	A	A	B	B	B	B	A	B	A	B	A	B
AX-94931762	B	A	A	A	A	B	B	B	A	B	B	B	A	A	B	B	B	B	A	B	B	B	B	A	A	A	A	A	A	A	A	B	A	A	A	B	A	A	A	B	B	B	B	A	B	A	B	A	B
AX-95092361	B	A	A	A	A	B	B	B	A	B	B	B	A	A	B	B	B	B	A	B	B	B	B	A	A	A	A	A	A	A	A	B	A	A	A	B	A	A	A	B	B	B	B	A	B	A	B	A	B
AX-643840420	B	A	A	A	A	B	B	B	A	B	B	B	A	A	B	B	B	B	A	B	B	B	B	A	A	A	A	A	A	A	A	B	A	A	A	B	A	A	A	B	B	B	B	A	B	A	B	A	B
AX-643800571	B	A	A	A	A	B	B	B	A	B	B	B	A	A	B	B	B	B	A	B	B	B	B	A	A	A	A	A	A	A	A	B	A	A	A	B	A	A	A	B	B	B	B	A	B	A	B	A	B
AX-643868628	A	B	B	B	A	-	B	B	A	B	B	B	A	B	B	B	A	B	A	A	A	B	B	B	-	A	A	B	A	-	B	B	B	A	A	B	B	B	B	A	A	B	B	A	B	A	A	B	B
AX-643828581	B	A	A	A	A	B	B	B	A	B	B	B	A	A	B	B	B	B	A	B	B	B	B	A	A	A	A	A	A	A	A	-	A	A	A	B	A	A	A	B	B	B	B	-	B	A	B	A	B
AX-95196508	B	A	A	A	A	B	B	B	A	B	B	B	A	A	B	B	B	B	A	B	B	B	B	A	A	A	A	A	A	A	A	B	A	A	A	B	A	A	A	B	B	B	B	B	B	A	B	A	B
AX-643800156	B	A	A	A	A	B	B	B	A	B	B	B	A	A	B	B	B	B	A	B	B	B	B	A	A	A	A	A	A	A	A	B	A	A	A	B	A	A	A	B	B	B	B	B	B	A	B	A	B
AX-94552243	A	B	A	B	A	B	B	B	A	B	B	B	A	B	B	A	A	B	A	A	A	B	A	B	A	B	A	B	A	A	B	B	B	A	A	B	A	B	B	A	A	B	B	A	B	A	A	B	B
AX-94402073	A	-	-	-	-	B	A	B	-	B	A	A	-	-	A	A	A	B	-	B	B	B	B	A	A	-	A	-	A	-	A	B	-	-	-	A	A	A	A	-	B	B	B	A	A	A	B	A	A
AX-95232570	B	A	A	A	A	B	B	B	A	B	B	B	A	A	B	B	B	B	A	B	B	B	B	A	A	A	A	A	A	A	A	B	A	A	A	B	A	A	A	B	B	B	B	B	B	A	B	A	B
AX-94545275	A	B	A	B	A	B	B	B	A	B	B	B	A	B	B	A	A	B	A	A	A	B	A	B	A	B	A	B	A	A	B	B	B	A	A	B	A	B	B	A	A	B	B	A	B	A	A	B	B
AX-94602619	B	A	A	A	A	B	B	B	A	B	B	B	A	A	B	B	B	B	A	B	B	B	B	A	A	A	A	A	A	A	A	B	A	A	A	B	A	A	A	B	B	B	B	B	B	A	B	A	B
AX-643804894	B	A	A	A	A	B	B	B	A	B	B	B	A	A	B	B	B	B	A	B	B	B	B	A	A	A	A	A	A	A	A	B	A	A	A	B	A	A	A	B	B	B	B	B	B	A	B	A	B
AX-643800573	B	A	A	A	A	B	B	B	A	B	B	B	A	A	B	B	B	B	A	B	B	B	B	A	A	A	A	A	A	A	A	B	A	A	A	B	A	A	A	B	B	B	B	B	B	A	B	A	B
AX-643804822	B	A	A	A	A	B	B	B	A	B	B	B	A	A	B	B	B	B	A	B	B	B	B	A	A	A	A	A	A	A	A	B	A	A	A	B	A	A	A	B	B	B	B	B	B	A	B	A	B
AX-94532387	B	B	A	B	A	B	B	B	A	B	B	B	A	B	B	A	A	B	A	A	A	B	A	B	A	B	A	B	A	A	B	-	B	A	A	B	A	B	B	A	A	B	B	A	B	A	B	B	A
AX-94692514	B	A	A	A	A	B	B	B	A	B	B	B	A	A	B	B	B	B	A	B	B	B	B	A	A	A	A	A	A	A	A	B	A	A	A	B	A	A	A	B	B	B	B	B	B	A	B	A	B
AX-94728974	B	A	A	A	A	B	B	B	A	B	B	B	A	A	B	B	B	B	A	B	B	B	B	A	A	A	A	A	A	A	A	B	A	A	A	B	A	A	A	B	B	B	B	B	B	A	B	A	B
AX-94846517	B	A	A	A	A	B	B	B	A	B	B	B	A	A	B	B	B	B	A	B	B	B	B	A	A	A	A	A	A	A	A	B	A	A	A	B	A	A	A	B	B	B	B	B	B	A	B	A	B
AX-643816450	B	A	A	A	A	B	B	B	A	B	B	B	A	A	B	B	B	B	A	B	B	B	B	A	A	A	A	A	A	A	A	B	A	A	A	B	A	A	A	B	B	B	B	B	B	A	B	A	B
AX-94978201	B	A	A	A	A	B	B	B	A	B	B	B	A	A	B	B	B	B	A	B	B	B	B	A	A	A	A	A	A	A	A	B	A	A	A	B	A	A	A	B	B	B	B	B	B	A	B	A	B
AX-94602901	B	A	A	A	A	B	B	B	-	B	B	B	A	A	B	B	B	B	-	B	B	B	B	A	A	A	A	A	A	-	-	B	A	A	A	B	A	A	A	B	B	B	B	B	B	A	B	A	B
AX-94736092	B	A	A	A	A	B	B	B	A	B	B	B	A	A	B	B	B	B	A	B	B	B	B	A	A	A	A	A	A	A	A	B	A	A	A	B	A	A	A	B	B	B	B	B	B	A	B	A	B
AX-643840782	B	A	A	-	A	B	B	B	A	B	B	B	A	A	B	B	B	B	A	B	B	B	B	A	A	A	A	A	A	A	A	B	A	A	A	B	A	A	A	B	B	B	B	B	B	A	B	A	B
AX-95191102	B	A	A	A	A	B	B	B	A	B	B	B	A	A	B	B	B	B	A	B	B	B	B	A	A	A	A	A	A	A	A	B	A	A	A	B	A	A	A	B	B	B	B	B	B	A	B	A	B
AX-643816439	B	A	A	A	A	B	B	B	A	B	B	B	A	A	B	B	B	B	A	B	B	B	B	A	A	A	A	A	A	A	A	B	A	A	A	B	A	A	A	B	B	B	B	B	B	A	B	A	B
AX-94533033	B	A	A	A	A	B	B	B	A	B	B	B	A	A	B	-	B	B	A	B	B	B	B	A	A	A	A	A	A	A	A	B	A	A	A	B	A	A	A	B	B	B	B	B	B	A	B	A	B
AX-643804878	B	A	A	A	A	B	B	B	A	B	B	B	A	A	B	B	B	B	A	B	B	B	B	A	A	A	A	A	A	A	A	B	A	A	A	B	A	A	A	B	B	B	B	B	B	A	B	A	B
AX-643840811	B	A	A	A	A	B	B	B	A	B	B	B	A	A	B	B	B	B	A	B	B	B	B	A	A	A	A	A	A	A	A	B	A	A	A	B	A	A	A	B	B	B	B	B	B	A	B	A	B
AX-95250696	A	B	B	B	B	A	A	B	A	B	A	A	B	B	B	A	B	B	A	B	B	A	B	B	A	B	A	B	A	B	A	B	B	B	A	A	A	B	A	A	B	A	B	B	B	A	B	A	A
AX-94546280	A	B	B	B	B	A	A	B	A	B	A	A	B	B	B	A	B	B	A	B	B	A	B	B	A	B	A	B	A	B	A	B	B	B	A	A	A	B	A	A	B	A	B	B	B	B	B	A	B
AX-643798296	B	A	A	A	A	B	B	B	A	B	B	B	A	A	B	A	B	B	A	B	B	B	B	A	A	A	A	A	B	A	A	B	A	A	A	B	A	A	-	B	B	B	B	B	B	A	B	A	B
AX-643805089	B	A	A	A	A	B	B	B	A	-	B	-	A	A	B	A	B	B	A	B	-	B	B	A	A	A	A	A	B	A	A	B	A	A	A	B	A	A	A	B	B	B	B	B	B	A	-	A	B
AX-643868641	B	A	A	A	A	B	B	B	A	B	B	B	A	A	B	A	B	B	A	B	B	B	B	A	A	A	A	A	B	A	A	B	A	A	A	B	A	A	A	B	B	B	B	B	B	A	B	A	B
AX-643861775	B	A	A	A	A	B	B	B	A	B	B	B	A	A	B	A	B	B	A	B	B	B	B	A	A	A	A	A	B	A	A	B	A	A	A	B	A	A	A	B	B	B	B	B	B	A	B	A	B
AX-94935185	B	A	A	A	A	B	B	B	A	B	B	B	A	A	B	A	B	B	A	B	B	B	B	A	A	A	A	A	B	A	A	B	A	A	A	B	A	A	A	B	B	B	B	B	B	A	B	A	B
AX-94843567	B	A	A	A	A	B	B	B	A	B	B	B	A	A	B	A	B	B	A	B	B	B	B	A	A	A	A	A	B	A	A	B	A	A	A	B	A	A	A	B	B	B	B	B	B	A	B	A	B
AX-94546911	B	A	A	A	A	B	B	B	A	B	B	B	A	A	B	A	B	B	A	B	B	B	B	A	A	A	A	A	B	A	A	B	A	A	A	B	A	A	A	B	B	B	B	B	B	A	B	A	B
AX-94833199	B	A	A	A	A	B	B	B	A	B	B	B	A	A	B	A	B	B	A	B	B	B	B	A	A	A	A	A	B	A	A	B	A	A	A	B	A	A	A	B	B	B	B	B	B	A	B	A	B
AX-95175396	B	A	A	A	A	B	B	B	A	B	B	B	A	A	B	A	B	B	A	B	-	B	B	A	A	A	A	A	-	A	A	-	A	A	A	B	A	A	A	B	B	B	B	B	B	A	B	A	B
AX-94475996	B	A	A	A	A	B	B	B	A	B	B	B	A	A	B	A	B	B	A	B	B	B	B	A	A	A	A	A	B	A	A	B	A	A	A	B	A	A	A	B	B	B	B	B	B	A	B	A	B
AX-95190390	B	A	A	A	A	B	B	B	A	B	B	B	A	A	B	A	B	B	A	B	B	B	B	A	A	A	A	A	B	A	A	B	A	A	A	B	A	A	A	B	B	B	B	B	B	A	B	A	B
AX-94528565	A	A	A	A	A	B	B	B	B	B	A	B	A	A	B	A	B	A	A	B	B	B	B	A	A	A	A	A	B	A	A	B	A	A	A	B	A	B	A	B	B	B	A	B	B	A	B	B	B
AX-643841046	A	A	A	A	A	B	B	B	B	B	A	B	A	A	-	A	B	A	A	B	B	B	B	A	A	A	A	A	B	A	A	B	A	A	A	B	A	B	A	B	B	B	A	B	B	A	B	B	B
AX-94990715	A	A	A	A	A	B	B	B	B	B	A	B	A	A	B	A	B	A	A	B	B	B	A	A	A	A	A	A	B	A	A	B	A	A	A	B	A	B	A	B	B	B	A	B	B	A	B	B	B
AX-643868312	A	A	A	A	A	B	B	B	B	B	A	B	A	A	B	A	B	A	A	B	B	B	A	A	A	A	A	A	B	A	A	B	A	A	A	B	A	B	A	B	B	B	A	B	B	A	B	B	B
AX-94632494	A	B	B	A	A	A	B	A	A	A	B	A	B	B	B	B	B	A	B	A	A	A	B	B	B	A	A	A	B	A	B	B	B	B	B	B	A	B	A	B	A	A	B	A	A	B	B	A	B
AX-89571788	A	A	A	A	A	B	B	B	B	B	A	B	A	A	B	A	B	A	B	B	B	B	A	A	A	A	A	A	B	A	A	B	A	A	A	B	A	B	A	B	B	B	A	B	B	B	B	B	B
AX-94849540	B	B	A	B	A	A	A	A	A	B	B	A	B	A	B	A	A	B	A	B	B	B	A	A	A	B	A	A	B	A	B	B	B	A	A	B	A	A	A	A	A	B	B	A	A	B	B	B	A
AX-94522415	A	A	A	A	A	B	B	B	B	B	A	B	A	A	B	A	B	A	B	B	B	B	A	A	A	A	A	A	B	A	A	B	A	A	A	B	A	B	A	B	B	B	A	B	B	B	B	B	B
AX-94459011	A	A	A	A	A	B	B	B	B	B	A	B	A	A	B	A	B	A	B	B	B	B	A	A	A	A	A	A	B	A	A	B	A	A	A	B	A	B	A	B	B	B	A	B	B	B	B	B	B
AX-94528860	A	A	B	B	A	B	A	B	B	A	B	A	B	A	B	B	A	A	B	B	A	A	A	A	A	A	A	A	A	B	A	B	A	A	B	B	B	A	B	A	B	A	B	A	A	A	A	A	A
AX-86178543	A	A	A	A	A	B	B	B	B	B	A	B	A	A	B	A	B	A	-	B	B	B	A	A	A	A	A	A	B	A	A	B	A	A	A	B	A	B	A	B	B	B	A	B	B	B	B	B	B
AX-94661034	A	A	A	A	A	B	B	B	B	B	A	B	A	A	B	A	B	A	B	B	B	B	A	A	A	A	A	A	B	A	A	B	A	-	A	B	A	B	A	B	B	B	A	B	B	B	B	B	B
AX-94403723	A	A	A	A	A	B	B	B	B	B	A	B	A	A	B	A	B	A	B	B	B	B	A	A	A	A	A	A	B	A	A	B	A	A	A	B	A	B	A	B	B	B	A	B	B	B	B	B	B
AX-643798308	A	A	A	A	A	B	B	B	B	B	A	B	A	A	B	A	B	A	B	B	B	B	A	A	A	A	A	A	B	A	A	B	A	A	A	B	A	B	A	B	B	B	A	B	B	B	B	B	B
AX-94537311	A	A	A	A	A	B	B	B	B	B	A	B	A	A	B	A	B	A	B	B	B	B	A	A	A	A	A	A	B	A	A	B	A	A	A	B	A	B	A	B	B	B	A	B	B	B	B	B	B
AX-94471091	A	A	A	A	A	B	B	B	-	B	A	B	A	A	B	A	B	A	-	B	B	B	A	A	A	A	A	A	-	A	A	B	A	A	A	B	A	-	A	-	B	B	A	B	B	-	B	-	B
AX-95146219	A	A	A	A	A	B	B	B	B	B	A	B	A	A	B	A	B	A	B	B	B	B	A	A	A	A	A	A	B	A	A	B	A	A	A	B	A	B	A	A	B	B	A	B	B	B	B	B	B
AX-94454606	A	A	A	A	A	B	B	B	B	B	A	B	A	A	B	A	B	A	B	B	B	B	A	A	A	A	A	A	B	A	A	B	A	A	A	B	A	B	A	A	B	B	A	B	B	B	B	B	B
AX-643829075	A	A	A	A	A	B	B	B	B	B	A	B	A	A	B	A	B	A	B	B	B	B	A	A	A	A	A	A	B	A	A	B	A	A	A	B	A	B	A	A	B	B	A	B	B	B	B	B	B
AX-94388766	A	B	B	B	A	B	B	A	B	A	B	B	A	B	A	A	A	A	B	B	B	A	B	A	B	A	B	B	B	B	A	A	B	B	B	A	B	B	A	A	A	A	B	A	A	B	A	A	B
AX-643868325	A	A	A	A	A	B	B	B	B	B	A	B	A	A	B	A	-	A	B	B	B	B	A	A	A	A	A	A	B	A	A	B	A	A	A	B	A	B	B	A	B	B	A	B	B	A	B	B	B
AX-643841238	A	A	A	A	A	B	B	B	B	B	A	B	B	A	B	A	B	A	B	B	B	B	A	A	A	-	A	A	B	A	A	B	A	A	A	B	A	B	A	A	B	B	A	B	B	A	B	B	B
AX-111012558	A	A	A	A	A	B	B	B	B	B	A	B	B	A	B	A	B	A	B	B	B	B	A	A	A	A	A	A	B	A	A	B	A	A	A	B	A	B	A	A	B	B	A	B	B	A	B	B	B
AX-643816960	A	A	A	A	A	B	B	B	B	B	B	B	B	A	B	A	B	A	B	B	B	B	A	A	A	B	A	A	B	A	A	B	A	A	A	B	A	B	A	A	B	B	A	B	B	A	B	B	B
AX-643840978	A	A	A	A	A	B	B	B	B	B	A	B	B	A	B	A	B	A	B	B	B	B	A	A	A	A	A	A	B	A	A	B	A	A	A	B	A	B	A	A	B	B	A	B	B	A	B	B	B
AX-86179699	A	A	A	A	A	B	B	B	B	B	A	B	B	A	B	A	B	A	B	B	B	B	A	A	A	A	A	A	B	A	A	B	A	-	A	B	A	B	A	A	B	B	A	B	B	A	B	B	B
AX-94806781	A	A	A	A	A	B	B	B	B	B	A	B	B	A	B	A	B	A	B	B	B	B	A	A	A	A	A	A	B	A	A	B	A	A	A	B	A	B	A	A	B	B	A	B	B	A	B	B	B
AX-643805397	A	A	A	A	A	B	B	B	B	B	A	B	B	A	B	A	B	A	B	B	B	B	A	A	A	A	A	A	B	A	A	B	A	A	A	B	A	B	A	A	B	B	A	B	B	A	B	B	B
AX-95162694	A	A	A	A	A	B	B	B	B	B	-	B	B	A	B	A	B	A	B	B	B	B	A	A	A	A	A	A	B	A	A	B	A	A	A	B	A	B	A	A	B	B	A	B	B	A	B	B	B
AX-94870559	A	A	A	A	A	B	B	B	B	B	A	B	B	A	B	A	B	A	B	B	B	B	A	A	A	A	A	A	B	A	A	B	A	A	A	B	A	B	A	A	B	B	A	B	B	A	B	B	B
AX-643869550	A	A	A	A	A	B	B	B	B	B	A	B	B	A	B	A	B	A	B	B	B	B	A	A	A	A	A	A	B	A	A	B	A	A	A	B	A	B	A	A	B	B	A	B	B	A	B	B	B
AX-94522339	A	A	A	A	A	B	B	B	B	B	A	B	B	A	B	A	B	A	B	B	B	B	A	A	A	A	A	A	B	A	A	B	A	A	A	B	A	B	A	A	B	B	A	B	B	A	B	B	B
AX-94466739	A	A	A	A	A	B	B	B	B	B	A	B	B	A	B	A	B	A	B	B	B	B	A	A	A	A	A	A	B	A	A	B	A	A	A	B	A	B	A	A	B	B	A	B	B	A	B	B	B
AX-643805313	A	A	A	A	A	B	B	B	B	B	A	B	B	A	B	A	B	A	B	B	B	B	A	A	A	A	A	A	B	A	A	B	A	A	A	B	A	B	A	A	B	B	A	B	B	A	B	B	B
AX-94795484	A	A	A	A	A	B	B	B	B	B	A	B	B	A	B	A	B	A	B	B	B	B	A	A	A	A	A	A	B	A	A	B	A	A	A	B	A	B	A	A	B	B	A	B	B	A	B	B	B
AX-643851691	A	A	A	A	A	B	B	B	B	B	A	B	B	A	B	A	B	A	B	B	B	B	A	A	A	A	A	A	B	A	A	B	A	A	A	B	A	B	A	A	B	B	A	B	B	A	B	B	B
AX-94882923	A	A	A	A	A	B	B	B	B	B	A	B	B	A	B	A	B	A	B	B	B	B	A	A	A	A	A	A	B	A	A	B	A	A	A	B	A	B	A	A	B	B	A	B	B	A	B	B	B
AX-95101080	A	A	A	A	A	B	B	B	B	B	A	B	B	A	B	A	B	A	B	B	B	B	A	A	A	A	A	A	B	A	A	B	A	A	A	B	A	B	A	A	B	B	A	B	B	A	B	B	B
AX-643817040	A	A	A	A	A	B	B	B	B	B	A	B	B	A	B	A	B	A	B	B	B	B	A	A	A	A	A	A	B	A	A	B	A	A	A	B	A	B	A	A	A	B	A	B	B	A	B	B	B
AX-643805478	A	A	A	A	A	B	B	B	B	B	A	B	B	A	B	A	B	A	B	B	B	B	A	A	A	A	A	A	B	A	A	B	A	A	A	B	A	B	A	A	A	B	A	B	B	A	B	B	B
AX-643805483	A	A	A	A	A	B	B	B	B	B	A	B	B	A	B	A	B	A	B	B	B	B	A	A	A	A	A	A	B	A	A	B	A	A	A	B	A	B	A	A	A	B	A	B	B	A	B	B	B
AX-643817054	A	A	A	A	A	B	B	B	B	B	A	B	B	A	B	A	B	A	B	B	B	B	A	A	A	A	A	A	B	A	A	B	A	A	A	B	A	B	A	A	A	B	A	B	B	A	B	B	B
AX-94885687	A	A	A	A	A	B	B	B	B	B	A	B	B	A	B	A	B	A	B	B	B	B	A	A	A	A	A	A	B	A	A	B	A	A	A	B	A	B	A	A	A	B	A	B	B	A	B	B	B
AX-643805375	A	A	A	A	A	B	B	B	B	B	A	B	B	A	B	A	B	A	B	B	B	B	A	A	A	A	A	A	B	A	A	B	A	A	A	B	A	B	A	A	A	B	A	B	B	A	B	B	B
AX-643829260	A	A	A	A	A	B	B	B	B	B	A	B	B	A	B	A	B	A	B	B	B	B	A	A	A	-	A	A	B	A	A	B	A	A	A	B	A	B	A	A	A	B	A	B	B	A	B	B	B
AX-643829272	A	A	A	A	A	B	B	B	B	B	A	B	B	A	B	A	B	A	B	B	B	B	A	A	A	A	A	A	B	A	A	B	A	A	A	B	A	B	A	A	A	B	A	B	B	A	B	B	B
AX-643841400	A	A	A	A	A	B	B	B	B	B	A	B	B	A	B	A	B	A	B	B	B	B	A	A	A	A	A	A	B	A	A	B	A	A	A	B	A	B	A	A	A	B	A	B	B	A	B	B	B
AX-86179185	A	A	A	A	A	B	B	B	B	B	A	B	B	A	B	A	B	A	B	B	B	B	A	A	A	A	A	A	B	A	A	B	A	A	A	B	A	B	A	A	A	B	A	B	B	A	B	B	B
AX-109544869	A	A	A	A	A	B	B	B	B	B	A	B	B	A	B	A	B	A	B	B	B	B	-	A	A	A	A	A	B	A	A	B	A	A	A	B	A	B	A	A	A	B	A	B	B	A	B	B	B
AX-643829568	A	A	A	A	A	B	B	B	B	B	A	B	B	A	B	A	B	A	B	B	B	B	A	A	A	A	A	A	B	A	A	B	A	A	A	B	A	B	A	A	A	B	A	B	B	A	B	B	B
AX-643841115	A	A	A	A	A	B	B	B	B	B	A	B	B	A	B	A	B	A	B	B	B	B	A	A	A	A	A	A	B	A	A	B	A	A	A	B	A	B	A	A	A	B	A	B	B	A	B	B	B
AX-643805524	A	A	A	A	A	B	B	B	B	B	A	B	B	A	B	A	B	A	B	B	B	B	A	A	A	A	A	A	B	A	A	B	A	A	A	B	A	B	A	A	A	B	A	B	B	A	B	B	B
AX-94861978	A	A	A	A	A	B	B	B	B	B	A	B	B	A	B	A	B	A	B	B	B	B	A	A	A	A	A	A	B	A	A	B	A	A	A	B	A	B	A	A	A	B	A	B	B	A	B	B	B
AX-643805534	A	A	A	A	A	B	B	B	B	B	A	B	B	A	B	A	B	A	B	B	B	B	A	A	A	A	A	A	B	A	A	B	A	A	A	B	A	B	A	A	A	B	A	B	B	A	B	B	B
AX-643829306	B	B	A	B	A	A	A	A	A	B	B	A	B	A	B	A	A	B	A	B	B	B	A	A	A	B	A	A	B	A	B	B	B	A	A	B	A	A	A	A	A	B	B	A	A	B	B	B	A
AX-643805423	A	A	A	A	A	B	B	B	B	B	A	B	B	A	B	A	B	A	B	B	B	B	A	A	A	A	A	A	B	A	A	B	A	A	A	B	A	B	A	A	A	B	A	B	B	A	B	B	B
AX-643817144	A	A	A	A	A	B	B	B	B	B	A	B	B	A	B	A	B	A	B	B	-	B	A	A	A	A	A	A	B	A	A	B	A	A	A	B	A	B	A	A	A	B	A	B	B	A	B	B	B
AX-643841152	A	A	A	A	A	B	B	B	B	B	A	B	B	A	B	A	B	A	B	B	B	B	A	A	A	A	A	A	B	A	A	B	A	A	A	B	A	B	A	A	A	B	A	B	B	A	B	B	B
AX-643852138	A	A	A	A	A	B	B	B	B	B	A	B	B	A	B	A	B	A	B	B	B	B	A	A	A	A	A	A	B	A	A	B	A	A	A	B	A	B	A	A	A	B	A	B	B	A	B	B	B
AX-643805434	A	A	A	A	A	B	B	B	B	B	A	B	B	A	B	A	B	A	B	B	B	B	A	A	A	A	A	A	B	A	A	B	A	A	A	B	A	B	A	A	A	B	A	B	B	A	B	B	B
AX-94674342	A	-	A	A	A	B	B	B	B	B	A	B	B	A	B	A	B	A	B	B	B	B	A	A	A	A	A	A	B	A	A	B	A	A	A	B	A	B	A	A	A	B	A	B	B	A	B	B	B
AX-94588315	A	A	A	A	A	B	B	B	B	B	A	B	B	A	B	A	B	A	B	B	B	B	A	A	A	A	A	A	B	A	A	B	A	A	A	B	A	B	A	A	A	B	A	B	B	A	B	B	B
AX-95177113	A	A	A	A	A	B	B	B	B	B	A	B	B	A	B	A	B	A	B	B	B	B	A	A	A	A	A	A	B	A	A	B	A	A	A	B	A	B	A	A	A	B	A	B	B	A	B	B	B
AX-94798980	A	A	A	A	A	B	B	B	B	B	A	B	B	A	B	A	B	A	B	B	B	B	A	A	A	A	A	A	B	A	A	B	A	A	A	B	A	B	A	A	A	B	A	B	B	A	B	B	B
AX-94481490	A	A	A	A	A	B	B	B	B	B	A	B	B	A	B	A	B	A	B	B	B	B	A	A	A	A	A	A	B	A	A	B	A	A	A	B	A	B	A	A	A	B	A	B	B	A	B	B	B
AX-643805447	A	A	A	A	A	B	B	B	B	B	A	B	B	A	B	A	B	A	B	B	B	B	A	A	A	A	A	A	B	A	A	B	A	A	A	B	A	B	A	A	A	B	A	B	B	A	B	B	B
AX-94416141	A	A	A	A	A	B	B	B	B	B	A	B	B	A	B	A	B	A	B	B	B	B	A	A	A	A	A	A	B	A	A	B	A	A	A	B	A	B	A	A	A	B	A	B	B	A	B	B	B
AX-94688419	A	A	A	A	A	B	B	B	B	B	A	B	B	A	B	A	B	A	B	B	B	B	A	A	A	A	A	A	B	A	A	B	A	A	A	B	A	B	A	A	A	B	A	B	B	A	B	B	B
AX-94540531	A	A	A	A	A	B	B	B	B	B	A	B	B	A	B	A	B	A	B	B	B	B	A	A	A	A	A	A	B	A	A	B	A	A	A	B	A	B	A	A	A	B	A	B	B	A	B	B	B
AX-95173872	A	A	A	A	A	B	B	B	B	B	A	B	B	A	B	A	B	A	B	B	-	B	A	A	A	A	A	A	B	A	A	-	A	A	A	B	A	B	A	A	A	B	A	B	B	A	B	B	B
AX-94467145	A	A	A	A	A	B	B	B	B	B	A	B	B	A	B	A	B	A	B	B	B	B	A	A	A	A	A	A	B	A	A	B	A	A	A	B	A	B	A	A	A	B	A	B	B	A	B	B	B
AX-94708736	A	A	A	A	A	B	B	B	B	B	A	B	B	A	B	A	B	A	B	B	B	B	A	A	A	A	A	A	B	A	A	B	A	A	A	B	A	B	A	A	A	B	A	B	B	A	B	B	B
AX-643852165	A	A	A	A	A	B	B	B	B	B	A	B	B	A	B	-	B	A	B	B	B	B	A	A	A	A	A	A	B	A	A	B	A	-	A	B	A	B	A	A	A	B	A	B	B	A	B	B	B
AX-643862209	A	A	A	A	A	B	B	B	B	-	A	-	B	A	B	A	B	A	B	B	B	B	A	A	A	A	A	A	B	A	A	B	A	A	A	-	A	B	A	A	A	-	A	B	B	A	B	B	B
AX-643829655	A	A	A	A	A	B	B	B	B	B	A	B	B	A	B	A	B	A	B	B	B	B	A	A	A	A	A	A	B	A	A	B	A	A	A	B	A	B	A	A	A	B	A	B	B	A	B	B	B
AX-643841503	A	A	A	A	A	B	B	B	B	B	A	B	B	A	B	A	B	A	B	B	B	B	A	A	A	A	A	A	B	A	A	B	A	A	A	B	A	B	A	A	A	B	A	B	B	A	B	B	B
AX-94548073	A	A	A	A	A	B	B	B	B	B	-	B	B	A	B	A	B	A	B	B	B	B	A	-	A	A	A	A	B	A	-	B	A	-	A	B	A	B	A	A	-	B	A	B	B	A	B	B	B
AX-94751944	A	A	A	A	A	B	B	B	B	B	A	B	B	A	B	A	B	A	B	B	B	B	A	A	A	A	A	A	B	A	A	B	A	A	A	B	A	B	A	A	A	B	A	B	B	A	B	B	B
AX-643829669	A	A	A	A	A	B	B	B	B	B	A	B	B	A	B	A	B	A	B	B	B	B	A	A	A	A	A	A	B	A	A	B	A	A	A	B	A	B	A	A	A	B	A	B	B	A	B	B	B
AX-111728850	A	A	A	A	A	B	B	B	B	B	A	B	B	A	B	A	B	A	B	B	B	B	A	A	A	A	A	A	B	A	A	B	A	A	A	B	A	B	A	A	A	B	A	B	B	A	B	B	B
AX-643841207	A	A	A	A	A	B	B	B	B	B	A	B	B	A	B	A	B	A	B	B	B	B	-	A	A	A	A	A	B	A	A	B	A	A	A	B	A	B	A	A	A	B	A	B	B	A	B	B	B
AX-643805627	A	A	A	A	A	B	B	B	B	B	A	B	B	A	B	A	B	A	B	B	B	B	A	A	A	A	A	A	B	A	A	B	A	A	A	B	A	B	A	A	A	B	A	B	B	A	B	B	B
AX-94549074	A	A	A	A	A	B	B	B	B	B	A	B	B	A	B	A	B	A	B	B	B	B	A	A	A	A	A	A	B	A	A	B	A	A	A	B	A	B	A	A	A	B	A	B	B	A	B	B	B
AX-94825904	A	A	A	A	A	B	-	B	B	B	A	B	B	A	B	A	-	A	-	B	B	B	A	A	A	B	A	A	B	A	A	B	-	A	A	B	A	B	A	A	A	B	A	B	B	A	B	B	A
AX-643817237	A	A	A	A	A	B	B	B	B	B	A	B	B	A	B	A	B	A	B	B	B	B	A	A	A	A	A	A	B	A	A	B	A	A	A	B	A	B	A	A	A	B	A	B	B	A	B	B	B
AX-94640929	A	A	A	A	A	B	B	B	B	B	A	B	B	A	B	A	B	A	B	B	B	B	A	A	A	A	A	A	B	A	A	B	A	A	A	B	A	B	A	A	A	B	A	B	B	A	B	B	B
AX-643856278	A	A	A	A	A	B	B	B	B	B	A	B	B	A	B	A	B	A	B	B	B	B	A	A	A	A	A	A	B	A	A	B	A	A	A	B	A	B	A	A	A	B	A	B	B	A	B	B	B
AX-643862254	A	A	A	A	A	B	B	B	B	B	A	B	B	A	B	A	B	A	B	B	B	B	A	A	A	A	A	A	B	A	A	B	A	A	A	B	A	B	A	A	A	B	A	B	B	A	B	B	B
AX-643861801	A	A	A	A	A	B	B	B	B	-	-	B	B	A	B	A	B	A	B	B	B	B	A	A	A	A	A	A	-	A	A	B	A	A	A	B	A	B	A	A	A	B	A	B	B	A	B	B	B
AX-643805659	A	A	A	A	A	B	B	B	B	B	A	B	B	A	B	A	B	A	B	B	B	B	A	A	A	A	A	A	B	A	A	B	A	A	A	B	A	B	A	A	A	B	A	B	B	A	B	B	B
AX-643829732	A	A	A	A	A	B	B	B	B	B	A	B	B	A	B	A	B	A	B	B	B	B	A	A	A	A	A	A	B	A	A	B	A	A	A	B	A	B	A	A	A	B	A	B	B	A	B	B	B
AX-643817288	A	A	A	A	A	B	B	B	B	B	A	B	B	A	B	A	B	A	B	B	B	B	A	A	A	A	A	A	B	A	A	B	A	A	A	B	A	B	A	A	A	B	A	B	B	A	B	B	B
AX-95194736	A	A	A	A	A	B	B	B	B	B	A	B	B	A	B	A	B	A	B	B	B	B	A	A	A	A	A	A	B	A	A	B	A	A	A	B	A	B	A	A	A	B	A	B	B	A	B	B	B
AX-94809873	A	A	A	A	A	B	B	B	B	B	A	B	B	A	B	A	B	A	B	B	B	B	A	A	A	A	A	A	B	A	A	B	A	A	A	B	A	B	A	A	A	B	A	B	B	A	B	B	B
AX-110597835	A	A	A	A	A	B	B	B	B	B	A	B	B	A	B	A	B	A	B	B	B	B	A	A	A	A	A	A	B	A	A	B	A	A	A	B	A	B	A	A	A	B	A	B	B	A	B	B	B
AX-643805560	A	A	A	A	A	B	B	B	B	B	A	B	B	A	B	A	B	A	B	B	B	B	A	A	A	A	A	A	B	A	A	B	A	A	A	B	A	B	A	A	A	B	A	B	B	A	B	B	B
AX-95225835	A	A	A	A	A	B	B	B	B	B	A	B	B	A	B	A	B	A	B	B	B	B	A	A	A	A	A	A	B	A	A	B	A	A	A	B	A	B	A	A	A	B	A	B	B	A	B	B	B
AX-95259957	A	A	A	A	A	B	B	B	B	B	A	B	B	A	B	A	B	A	B	B	B	B	A	A	A	A	A	A	B	A	A	B	A	A	A	B	A	B	A	A	A	B	A	B	B	A	B	B	B
AX-643805593	A	A	A	A	A	B	B	B	B	B	A	B	B	A	B	A	B	A	B	B	B	B	A	A	A	A	A	A	B	A	A	B	A	A	A	B	A	B	A	A	A	B	A	B	B	A	B	B	B
AX-86162437	A	A	A	A	A	B	B	B	B	B	A	B	B	A	B	A	B	A	B	B	B	B	A	A	A	-	A	A	B	A	A	B	A	A	A	B	A	B	-	A	A	B	A	B	B	A	B	B	B
AX-94565314	B	B	B	A	A	A	A	A	A	A	A	B	A	B	B	B	B	B	B	A	B	B	A	B	B	B	B	A	A	B	A	B	B	B	B	B	A	B	A	B	B	A	B	B	A	A	A	A	B
AX-86179367	A	A	A	A	A	B	B	B	B	B	A	B	B	A	B	A	B	A	B	B	B	B	A	A	A	A	A	A	B	A	A	B	A	A	A	B	A	B	A	A	A	B	A	B	B	A	B	B	B
AX-94712693	A	A	A	A	A	B	B	B	B	B	A	B	B	A	B	A	B	A	B	B	B	B	A	A	A	A	A	A	B	A	A	B	A	A	A	B	A	B	A	A	A	B	A	B	B	A	B	B	B
AX-94737395	B	B	A	B	A	A	A	A	A	B	B	A	B	A	B	A	A	B	A	B	B	B	A	A	A	B	A	A	B	A	B	B	B	A	A	B	A	A	A	A	A	B	B	A	A	B	B	B	A
AX-643798941	A	A	A	A	A	B	B	B	B	B	A	B	B	A	B	A	B	A	B	B	B	B	A	A	A	A	A	A	B	A	A	B	A	A	A	B	A	B	A	A	A	B	A	B	B	A	B	B	B
AX-86179134	A	A	A	A	A	B	B	B	B	B	A	B	B	A	B	A	B	A	B	B	B	B	A	A	A	A	A	A	B	A	A	B	A	A	A	B	A	B	A	A	A	B	A	B	B	A	B	B	B
AX-94760883	A	A	A	A	A	B	B	B	B	B	A	B	B	A	B	A	B	A	B	B	B	B	A	A	A	A	A	A	B	A	A	B	A	A	A	B	A	B	A	A	A	B	A	B	B	A	B	B	B
AX-643841687	A	A	A	A	A	B	B	B	B	B	A	B	B	A	B	A	B	A	B	B	B	B	A	A	A	A	A	A	B	A	A	B	A	A	A	B	A	B	A	A	A	B	A	B	B	A	B	B	B
AX-643817420	A	A	A	A	A	B	B	B	B	B	A	B	B	A	B	A	B	A	B	B	B	B	A	A	A	A	A	A	B	A	A	B	A	A	A	B	A	B	A	A	A	B	A	B	B	A	B	B	B
AX-643801172	A	A	A	A	A	B	B	B	B	B	A	B	B	A	B	A	B	A	B	B	B	B	A	A	A	A	A	A	B	A	A	B	A	A	A	B	A	B	A	A	A	B	A	B	B	A	B	B	B
AX-643852363	A	A	A	A	A	B	B	B	B	B	A	B	B	A	B	A	B	A	B	B	B	B	A	A	A	-	A	A	B	A	A	B	A	A	A	B	A	B	A	A	A	B	A	B	B	A	B	B	B
AX-95009777	B	A	A	A	A	B	B	B	A	B	B	B	A	A	B	B	B	B	A	B	B	B	B	A	A	A	A	A	A	A	A	B	A	A	A	B	A	A	A	B	B	B	B	A	B	A	B	A	B
AX-643841399	A	A	A	A	A	B	B	B	B	B	A	B	B	A	B	A	B	A	B	B	B	B	A	A	A	A	A	A	B	A	A	B	A	A	A	B	A	B	A	A	A	B	A	B	B	A	B	B	B
AX-643862403	A	A	A	A	A	B	B	B	B	B	A	B	B	A	B	A	B	A	B	B	B	B	A	A	A	A	A	A	B	A	A	B	A	A	A	B	A	B	A	A	A	B	A	B	B	A	B	B	B
AX-643829639	A	A	A	A	A	B	B	B	B	B	A	B	B	A	B	A	B	A	-	B	B	B	A	A	A	A	A	A	B	-	-	-	A	A	A	B	A	B	A	A	A	B	A	-	B	A	B	B	B
AX-643817471	A	A	A	A	A	B	B	B	B	B	A	B	B	A	B	A	B	A	B	B	B	B	A	A	A	A	-	A	B	A	A	B	A	A	A	B	A	B	A	A	A	B	A	B	B	A	B	B	B
AX-94779677	A	A	A	A	A	B	B	B	B	B	A	B	B	A	B	A	B	A	B	B	B	B	A	A	A	A	A	A	B	A	A	B	A	A	A	B	A	B	A	A	A	B	A	B	B	A	B	B	B
AX-643856546	A	A	A	A	A	B	B	B	B	B	A	B	B	A	B	A	B	A	A	A	B	B	A	A	A	A	-	A	B	-	A	-	-	A	A	B	A	B	A	A	-	B	A	B	B	A	B	B	B
AX-643841794	A	A	A	A	A	B	B	B	B	B	A	B	B	A	B	A	B	A	B	B	B	B	A	A	A	A	A	A	B	A	A	B	A	A	A	B	A	B	A	A	A	B	A	B	B	A	B	B	B
AX-86179158	A	A	A	A	A	B	B	B	B	B	A	B	B	A	B	A	B	A	B	B	B	B	A	A	A	A	A	A	B	A	A	B	A	A	A	B	A	B	A	A	A	B	A	B	B	A	B	B	B
AX-94738262	A	A	A	A	A	B	B	B	B	B	A	B	B	A	B	A	B	A	B	B	B	B	A	A	A	A	A	A	B	A	A	B	A	A	A	B	A	B	A	A	A	B	A	B	B	A	B	B	B
AX-86167643	A	A	A	A	A	B	B	B	B	B	A	B	B	A	B	A	B	A	B	B	B	B	A	A	A	A	A	A	B	A	A	B	A	A	A	B	A	B	A	A	A	B	A	B	B	A	B	B	B
AX-643852455	A	A	A	A	A	B	B	B	B	B	A	B	B	A	B	A	B	A	B	B	B	B	A	A	A	A	A	A	B	A	A	B	A	A	A	B	A	B	A	A	A	B	A	B	B	A	B	B	B
AX-94910571	A	A	A	A	A	B	B	B	B	B	A	B	B	A	B	A	B	A	B	B	B	B	A	A	A	A	A	A	B	A	A	B	A	A	A	B	A	B	A	A	A	B	A	B	B	A	B	B	B
AX-94403986	B	B	A	B	A	A	A	A	A	B	B	A	B	A	B	A	A	B	A	B	B	B	A	A	A	B	A	A	B	A	B	B	B	A	A	B	A	A	A	A	A	B	B	A	A	B	B	B	A
AX-94453050	B	B	A	B	A	A	A	A	A	B	B	A	-	A	B	A	A	B	A	B	B	-	A	A	A	-	A	A	B	A	B	B	B	A	A	B	A	A	A	A	A	B	B	A	A	B	B	-	A
AX-643817556	A	A	A	A	A	B	B	B	B	B	A	B	B	A	B	A	B	A	B	B	B	B	A	A	A	A	A	A	B	A	A	B	A	A	A	B	A	B	A	A	A	B	A	B	B	A	B	B	B
AX-95682008	A	A	A	A	A	B	B	B	B	B	A	B	B	A	B	A	B	A	B	B	B	B	A	A	A	A	A	A	B	A	A	B	A	A	A	B	A	B	A	A	A	B	A	B	B	A	B	B	B
AX-643852180	B	B	A	B	A	A	A	A	A	B	B	A	B	A	B	A	A	B	A	B	B	B	A	A	A	B	A	A	B	A	B	B	B	A	A	-	A	A	A	A	A	A	B	A	A	B	B	B	A
AX-94450612	-	B	A	B	B	A	A	A	B	A	-	A	B	B	B	B	A	B	A	B	A	B	A	B	A	B	B	B	B	A	A	A	B	B	A	B	B	B	B	B	B	B	B	A	-	B	B	B	A
AX-94414919	A	A	A	A	A	B	B	B	B	B	A	B	B	A	B	A	B	A	B	B	B	B	A	A	A	A	A	A	B	A	A	B	A	A	A	B	A	B	A	A	A	B	A	B	B	A	B	B	B
AX-94527213	B	B	A	B	A	A	A	A	A	B	B	A	B	A	B	A	A	B	A	B	B	B	A	A	A	B	A	A	B	A	B	B	B	A	A	B	A	A	A	A	A	B	B	A	A	B	B	B	A
AX-86165579	A	A	A	A	A	B	B	B	B	B	A	B	B	A	B	A	B	A	B	B	B	B	A	A	A	A	A	A	B	A	A	B	A	A	A	B	A	B	A	A	A	B	A	B	B	A	B	B	B
AX-94470119	A	A	A	A	A	B	B	B	B	B	-	B	B	A	B	A	B	A	B	B	B	B	A	A	A	A	A	-	B	A	A	B	A	A	A	B	A	B	A	A	A	B	A	B	B	A	B	B	B
AX-643805905	A	A	A	A	A	B	B	B	B	B	A	B	B	A	B	A	B	A	B	B	B	B	A	A	A	A	A	A	B	A	A	B	A	A	A	B	A	B	A	A	A	B	A	B	B	A	B	B	B
AX-94922475	A	A	A	A	A	B	B	B	B	B	A	B	B	A	B	A	B	A	B	B	B	B	A	A	A	A	A	A	B	A	A	B	A	A	A	B	A	B	A	A	A	B	A	B	B	A	B	B	B
AX-95122596	A	A	A	A	A	B	B	B	B	B	A	B	B	A	B	A	B	A	B	B	B	B	A	A	A	A	A	A	B	A	A	B	A	A	A	B	A	B	A	A	A	B	A	B	B	A	B	B	B
AX-643797356	A	A	A	A	A	B	B	B	B	B	A	B	B	A	B	A	B	A	B	B	B	B	A	A	A	A	A	A	B	A	A	B	A	A	A	B	A	B	A	A	A	B	A	B	B	A	B	B	B
AX-94668903	B	B	A	B	A	A	A	A	A	B	B	A	B	A	B	A	A	B	A	B	B	B	A	A	A	B	A	A	B	A	B	B	B	A	A	B	A	A	A	A	A	B	B	A	A	B	B	B	A
AX-94900611	B	B	A	B	A	A	A	A	A	B	B	A	B	A	B	A	A	B	A	B	B	B	A	A	A	B	A	A	B	A	B	B	B	A	A	B	A	A	A	A	A	B	B	A	A	B	B	B	A
AX-94934301	A	A	A	A	A	B	B	B	B	B	A	B	B	A	B	A	B	A	B	B	B	B	A	A	A	A	A	A	B	A	A	B	A	A	A	B	A	B	A	A	A	B	A	B	B	A	B	B	B
AX-95164938	A	A	A	A	A	B	B	B	B	B	A	B	B	A	B	A	B	A	B	B	B	B	A	A	A	A	A	A	B	A	A	B	A	A	A	B	A	B	A	A	A	B	A	B	B	A	B	B	B
AX-94819044	A	B	B	B	A	B	A	A	B	A	A	A	A	B	A	A	B	B	A	A	A	A	B	A	A	-	B	B	B	A	B	A	A	B	B	A	B	A	A	B	A	B	-	B	-	A	B	A	B
AX-94545620	A	B	B	B	A	B	A	A	B	A	A	A	A	B	A	A	B	B	A	A	A	A	B	A	A	B	B	B	B	A	B	A	A	B	B	A	B	A	A	B	A	B	B	B	B	A	B	A	B
AX-94866046	A	A	A	A	A	B	B	B	B	B	A	B	B	A	B	A	B	A	B	B	B	B	A	A	A	A	A	A	B	A	A	B	A	A	A	B	A	B	A	A	A	B	A	B	B	A	B	B	B
AX-94624906	A	A	A	A	A	B	B	B	B	B	A	B	B	A	B	A	B	A	B	B	B	B	A	A	A	A	A	A	B	A	A	B	A	A	A	B	A	B	A	A	A	B	A	B	B	A	B	B	B
AX-643852620	A	A	A	A	A	B	B	B	B	B	A	B	B	A	B	A	B	A	B	B	B	B	A	A	A	A	A	A	B	A	A	B	A	A	A	B	A	B	A	A	A	B	A	B	B	A	B	B	B
AX-643805989	A	A	A	A	A	B	B	B	B	B	A	B	B	A	B	A	B	A	B	B	B	B	A	A	A	A	A	A	B	A	A	B	A	A	A	B	A	B	A	A	A	B	A	B	B	A	B	B	B
AX-643841714	A	A	A	A	A	B	B	B	B	B	A	B	B	A	B	A	B	A	B	B	B	B	A	A	A	A	A	A	B	A	A	B	A	A	A	B	A	B	A	A	A	B	A	B	B	A	B	B	B
AX-86164128	A	A	A	A	A	B	B	B	B	B	A	B	B	A	B	A	B	A	B	B	B	B	A	A	A	A	A	A	B	A	A	B	A	A	A	B	A	B	A	A	A	B	A	B	B	A	B	B	B
AX-94551744	A	B	A	B	B	A	B	A	B	A	B	B	B	A	B	A	A	B	B	A	B	B	B	B	A	A	A	B	B	B	B	B	A	B	A	B	A	B	B	B	B	B	B	A	A	B	B	B	A
AX-643806165	A	A	A	A	A	B	B	B	B	B	A	B	B	A	B	A	B	A	B	B	B	B	A	A	A	A	A	A	B	A	A	B	A	A	A	B	A	B	A	A	A	B	A	B	B	A	B	B	B
AX-643806066	A	A	A	A	A	B	B	B	B	B	A	B	B	A	B	A	B	A	B	B	B	B	A	A	A	A	A	A	B	A	A	B	A	A	A	B	A	B	A	A	A	B	A	B	B	A	B	B	B
AX-89750112	B	B	A	B	A	A	A	A	A	B	B	A	B	A	B	A	A	B	A	B	B	B	A	A	A	B	A	A	B	A	B	B	B	A	A	B	A	A	A	A	A	B	B	A	A	B	B	B	A
AX-94789392	B	B	A	B	A	A	A	A	A	B	B	A	B	A	B	A	A	B	A	B	B	B	A	A	A	B	A	A	B	A	B	B	B	A	A	B	A	A	A	-	A	B	B	A	A	B	B	B	A
AX-643830061	A	A	A	A	A	B	B	B	B	B	A	B	B	A	B	A	B	A	B	B	B	B	A	A	A	A	A	A	B	A	A	B	A	A	A	B	A	B	A	A	A	B	A	B	B	A	B	B	B
AX-95166429	A	A	A	A	A	B	-	B	B	B	A	B	B	A	B	A	B	A	B	B	B	-	A	A	A	A	A	A	B	A	A	B	A	A	A	B	A	B	A	A	A	A	A	B	B	A	B	B	B
AX-94694415	A	A	A	A	A	B	B	B	B	B	A	B	B	A	B	A	B	A	B	B	B	B	A	A	A	A	A	A	B	A	A	B	A	A	A	B	A	B	A	A	A	B	A	B	B	A	B	B	B
AX-643830078	A	A	A	A	A	B	B	B	B	B	A	B	B	A	B	A	B	A	B	B	B	B	A	A	A	A	A	A	B	A	A	B	A	-	A	B	A	B	A	A	A	B	A	B	B	A	B	B	B
AX-643817872	A	A	B	A	A	B	B	B	B	B	A	B	B	A	B	A	B	A	B	B	B	B	A	A	B	A	A	A	B	A	A	B	A	A	A	A	A	B	A	A	A	B	A	B	B	-	B	B	B
AX-643797387	A	A	A	A	A	B	B	B	B	B	A	B	B	A	B	A	B	A	B	B	B	B	A	A	A	A	A	A	B	A	A	B	A	A	A	B	A	B	A	A	A	B	A	B	B	A	B	B	B
AX-643852458	A	A	A	A	A	B	B	B	B	B	A	B	B	A	B	A	B	A	B	B	B	B	A	A	A	A	A	A	B	A	A	B	A	A	A	B	A	B	A	A	A	B	A	B	B	A	B	B	B
AX-643806187	A	A	A	A	A	B	B	B	B	B	A	B	B	A	B	A	B	A	B	B	B	B	A	A	A	A	A	A	B	A	A	B	A	A	A	B	A	B	A	A	A	B	A	B	B	A	B	B	B
AX-94498972	A	A	A	A	A	B	B	B	B	B	A	B	B	A	B	A	B	A	B	B	B	B	A	A	A	A	A	A	B	A	A	B	A	A	A	A	A	B	A	A	A	B	A	B	B	A	B	B	B
AX-95152096	B	B	A	B	A	B	B	B	A	B	B	B	A	B	B	A	A	B	A	A	A	B	A	B	A	B	A	B	A	A	B	B	B	A	A	B	A	B	B	A	A	B	B	A	B	A	B	B	A
AX-95124502	A	B	A	B	A	A	A	A	A	B	B	A	B	B	B	B	B	A	A	A	A	A	B	B	B	A	A	A	B	B	B	B	B	B	B	A	A	B	B	B	A	A	A	A	B	B	A	A	A
AX-643806265	A	A	A	A	A	B	B	B	B	B	A	B	B	A	B	A	B	A	B	B	B	B	A	A	A	A	A	A	B	A	A	B	A	A	A	B	A	B	A	A	A	B	A	B	B	A	B	B	B
AX-94643420	A	A	A	A	A	B	-	B	B	B	A	B	B	A	B	A	B	A	B	B	B	B	A	A	A	A	A	A	B	A	A	B	A	A	A	B	A	B	A	A	A	B	A	B	B	A	B	B	B
AX-643818005	A	A	A	A	A	B	B	B	B	B	A	B	B	A	B	A	B	A	B	B	B	B	A	A	A	A	A	A	B	A	A	B	A	A	A	B	A	B	A	A	A	B	A	B	B	A	B	B	B
AX-94581948	B	B	A	B	A	A	A	A	A	-	B	A	B	A	B	A	A	B	A	B	B	B	A	A	A	B	A	A	B	A	B	B	B	A	A	B	A	A	A	A	A	B	B	A	A	B	B	B	A
AX-94638945	A	A	A	A	A	B	B	B	B	B	A	B	B	A	B	A	B	A	B	B	B	B	A	A	A	A	A	A	B	A	A	B	A	A	A	B	A	B	A	A	A	B	A	B	B	A	B	B	B
AX-94467624	B	B	A	B	A	A	A	A	A	B	B	A	B	A	B	A	A	B	A	B	B	B	A	A	A	B	A	A	B	A	B	B	B	A	A	B	A	A	A	A	A	B	B	A	A	B	B	B	A
AX-643806456	A	A	A	A	A	B	B	B	B	B	A	B	B	A	B	A	B	A	B	B	B	B	A	-	A	A	A	A	B	A	A	B	A	A	A	B	A	B	A	-	A	-	-	-	B	A	B	B	B
AX-643806467	A	A	A	A	A	B	B	B	B	B	A	B	B	A	B	A	B	A	B	B	B	B	A	A	A	A	A	A	B	A	A	B	A	A	A	B	A	B	A	A	A	B	A	B	B	A	B	B	B
AX-643830607	A	A	A	A	A	B	B	B	B	B	A	B	B	A	B	A	B	A	B	B	B	B	A	A	A	A	A	A	B	A	A	B	A	A	A	B	A	B	A	A	A	B	A	B	B	A	B	B	B
AX-643806384	A	A	A	A	A	B	B	B	B	B	A	B	B	A	B	A	B	A	B	B	B	-	A	A	A	A	A	A	B	A	A	B	A	A	A	B	A	B	A	A	A	-	A	B	B	A	B	B	B
AX-94854918	B	B	A	B	A	A	B	A	A	B	B	A	A	A	B	A	A	B	A	B	B	B	A	B	A	B	A	A	A	A	B	B	B	A	A	B	A	A	B	A	A	B	B	A	B	A	B	B	A
AX-86179330	A	A	A	A	A	B	B	B	B	B	A	B	B	A	B	A	B	A	B	B	B	B	A	A	A	A	A	A	B	A	A	B	A	A	A	B	A	B	A	A	A	B	A	B	B	A	B	B	B
AX-94603158	A	A	A	A	A	B	B	B	B	B	A	B	B	A	B	A	B	A	B	B	B	B	A	A	A	A	A	A	B	A	A	B	A	A	A	B	A	B	A	A	A	B	A	B	B	A	B	B	B
AX-643806507	A	A	A	A	A	B	B	B	B	B	A	B	B	A	B	A	B	A	B	B	B	B	A	A	A	A	A	A	B	A	A	B	A	A	A	B	A	B	A	A	A	B	A	B	B	A	B	B	B
AX-95001550	A	A	A	A	A	B	B	B	B	B	A	B	B	A	B	A	B	A	B	B	B	B	A	A	A	-	A	A	B	A	A	B	A	A	A	B	A	B	A	A	A	B	A	B	B	A	B	B	B
AX-643818172	A	A	A	A	A	B	B	B	B	B	A	B	B	A	B	A	B	A	-	B	B	B	A	A	A	A	A	A	A	-	A	B	A	A	A	B	A	B	A	-	A	B	A	A	-	A	B	B	B
AX-95147141	A	A	A	A	A	B	B	B	B	B	A	B	B	A	B	A	B	A	B	B	B	B	A	A	A	A	A	A	B	A	A	B	A	A	A	B	A	B	A	A	A	B	A	B	B	A	B	B	B
AX-95224761	A	A	A	A	A	B	B	B	B	B	A	B	B	A	B	A	B	A	B	B	B	B	A	A	A	A	A	B	B	A	A	B	A	A	A	B	A	B	A	A	A	B	A	B	B	A	B	B	B
AX-94623923	A	A	A	A	A	B	B	B	B	B	A	B	B	A	B	A	B	A	B	B	B	B	A	A	A	A	A	A	B	A	A	B	A	A	A	B	A	B	A	A	A	B	A	B	B	A	B	B	B
AX-94678136	A	A	A	A	A	B	B	B	B	B	A	B	B	A	B	A	B	A	B	B	B	B	A	A	A	A	A	A	B	A	A	B	A	A	A	B	A	B	A	A	A	B	A	B	B	A	B	B	B
AX-94602986	A	A	A	A	A	B	B	B	B	B	A	B	B	A	B	A	B	A	B	B	B	B	A	A	A	A	A	A	B	A	A	B	A	A	A	B	A	B	A	A	A	B	A	B	B	A	B	B	B
AX-94900834	A	A	A	A	A	B	B	B	B	B	A	B	B	A	B	A	B	A	B	B	B	B	A	A	A	A	A	A	B	A	A	B	A	A	A	B	A	B	A	A	A	B	A	B	B	A	B	B	B
AX-643818188	A	A	A	A	A	B	B	B	B	B	A	B	B	A	B	A	B	A	B	B	B	B	A	A	A	A	A	A	B	A	A	B	A	A	A	B	A	B	A	A	A	B	A	B	B	A	B	B	B
AX-643856038	A	A	A	A	A	B	B	B	B	B	A	B	B	A	B	A	B	A	B	B	B	B	A	A	A	A	A	A	B	A	A	B	A	A	A	B	A	B	A	A	A	B	A	B	B	A	B	B	B
AX-95158976	A	A	A	A	A	B	B	B	B	B	A	B	B	A	B	A	B	A	B	B	B	B	A	A	A	A	A	A	B	A	A	B	A	A	A	B	A	B	A	A	A	B	A	B	B	A	B	B	B
AX-94720610	A	A	A	A	A	B	B	B	B	B	A	B	B	A	B	A	B	A	B	B	B	B	A	A	A	A	A	A	B	A	A	B	A	A	A	B	A	B	A	-	A	B	A	B	B	A	B	B	B
AX-86178053	A	A	A	A	A	B	B	B	B	B	A	B	B	A	B	A	B	A	B	B	B	B	A	A	A	A	A	A	B	A	A	B	A	A	A	B	A	B	A	A	A	B	A	B	B	A	B	B	B
AX-94965303	A	A	A	A	A	B	B	B	B	B	A	B	B	A	B	A	B	A	B	B	B	B	A	A	A	A	A	A	B	A	A	B	A	A	A	B	A	B	A	A	A	B	A	B	B	A	B	B	B
AX-94607100	A	A	A	A	A	B	B	B	B	-	A	B	B	A	B	A	B	A	B	B	B	B	A	A	A	A	A	A	B	A	A	B	A	A	-	B	A	B	A	A	A	B	A	B	B	A	B	B	B
AX-643818226	A	A	A	A	A	B	B	B	B	B	A	B	B	A	B	A	B	A	B	B	-	B	A	A	A	A	A	A	B	A	A	B	-	A	A	B	A	B	A	A	A	B	A	B	B	A	B	B	B
AX-94545824	A	A	A	A	A	B	B	B	B	B	A	B	B	A	B	A	B	A	B	B	B	B	A	A	A	A	A	A	B	A	A	B	A	A	A	B	A	B	A	A	A	B	A	B	B	A	B	B	B
AX-95226506	A	A	A	A	A	B	B	B	B	B	A	B	B	A	B	A	B	A	B	B	B	B	A	A	A	A	A	A	B	A	A	B	A	A	A	B	A	B	A	A	A	B	A	B	B	A	B	B	B
AX-643818256	A	A	A	A	A	B	B	B	B	B	A	B	B	A	B	A	B	A	B	B	B	B	A	A	A	A	A	A	B	A	A	B	A	A	A	-	A	B	A	A	A	B	A	B	B	A	B	B	B
AX-95241575	A	A	A	A	A	B	B	B	B	B	A	B	B	A	B	A	B	A	B	B	B	B	A	A	A	A	A	A	B	A	A	B	A	A	A	B	A	B	A	A	A	B	A	B	B	A	B	B	B
AX-94910851	A	A	A	A	A	B	B	B	B	B	A	B	B	A	B	A	B	A	B	B	B	B	A	A	A	A	A	A	B	A	A	B	A	A	A	B	A	B	A	A	A	B	A	B	B	A	B	B	B
AX-95116150	A	A	A	A	A	B	B	B	B	B	A	B	B	A	B	A	B	A	B	B	B	B	A	A	A	A	A	A	B	A	A	B	A	A	A	B	A	B	A	A	A	B	A	B	B	A	B	B	B
AX-643830468	A	A	A	A	A	B	B	B	B	B	A	-	A	A	-	A	B	A	B	B	B	A	A	A	A	B	A	A	B	A	A	B	A	A	A	B	A	B	A	A	A	B	A	B	-	A	B	B	B
AX-643806600	A	A	A	A	A	B	B	B	B	B	A	B	B	A	B	A	B	A	B	B	B	B	A	A	A	A	A	A	B	A	A	B	A	A	A	B	A	B	A	A	A	B	A	B	B	A	B	B	B
AX-643863048	A	A	A	A	A	B	B	B	B	B	A	B	B	A	B	A	B	A	B	B	B	B	A	A	A	A	A	A	B	A	A	B	A	A	A	B	A	B	A	A	A	B	A	B	B	A	B	B	B
AX-95194781	A	A	A	A	A	B	B	B	B	B	A	B	B	A	B	A	B	A	B	B	B	B	A	A	A	A	A	A	B	A	A	B	A	A	A	B	A	B	A	A	A	B	A	B	B	A	B	B	B
AX-109387041	A	A	A	A	A	B	B	B	B	B	A	B	B	A	B	A	B	A	B	B	B	B	A	A	A	A	A	A	B	A	A	B	A	A	A	B	A	B	A	A	A	B	A	B	B	A	B	B	B
AX-94568418	A	A	A	A	A	B	B	B	B	B	A	B	B	A	B	A	B	A	B	B	B	B	A	A	A	A	A	A	B	A	A	B	A	A	A	B	A	B	A	A	A	B	A	B	B	A	B	B	B
AX-643842552	A	A	A	A	A	B	B	B	-	B	A	B	-	A	B	A	B	A	B	B	B	B	A	A	A	A	A	A	-	A	A	B	A	A	A	B	A	B	A	A	A	B	A	B	B	A	B	B	-
AX-643806534	A	A	A	-	A	B	B	B	B	B	A	B	B	A	B	A	B	A	B	B	B	B	A	A	A	A	A	A	B	A	A	B	A	A	A	B	A	B	A	A	A	B	A	B	B	A	B	B	B
AX-643830519	A	A	A	A	A	B	B	B	B	B	A	B	B	A	B	A	B	A	B	B	B	B	A	A	A	A	A	A	B	A	A	B	A	A	-	B	A	B	A	A	A	B	A	B	B	A	B	B	B
AX-643868625	A	A	A	A	A	B	B	B	B	B	A	B	B	A	B	A	B	A	B	B	B	B	A	A	A	A	A	A	B	A	A	B	A	A	A	B	A	B	A	A	A	B	A	B	B	A	B	B	B
AX-94396214	A	A	A	A	A	B	B	B	B	B	A	B	B	A	B	A	B	A	B	B	B	B	A	A	A	A	A	A	B	A	A	B	A	A	A	B	A	B	A	A	A	B	A	B	B	A	B	B	B
AX-86178211	-	A	A	A	A	B	B	B	B	B	A	B	B	A	B	A	B	A	B	B	B	B	A	A	A	A	A	A	B	A	A	B	A	A	A	B	-	B	A	A	A	B	A	B	B	A	B	B	B
AX-94465583	A	A	A	A	A	B	B	B	B	B	A	B	B	A	B	A	B	A	B	B	B	B	A	A	A	A	A	A	B	A	A	B	A	A	A	B	A	B	A	A	A	B	A	B	B	A	B	B	B
AX-95104611	A	A	A	A	A	B	B	B	B	B	A	B	B	A	B	A	B	A	-	B	B	B	A	A	A	A	A	A	B	A	A	B	A	A	A	B	A	B	A	A	A	B	A	B	B	A	B	B	B
AX-94560000	A	A	A	A	A	B	B	B	B	B	A	B	-	A	B	A	B	A	B	B	B	B	A	A	A	B	A	A	B	A	A	B	A	A	A	B	A	B	A	A	A	B	A	B	B	A	B	B	B
AX-95190533	A	A	A	A	A	B	B	B	B	B	A	B	B	A	B	A	B	A	B	B	B	B	A	A	A	A	A	A	B	A	A	B	A	A	A	B	A	B	A	A	A	B	A	B	B	A	B	B	B
AX-643863104	A	A	A	A	A	B	B	B	B	B	A	B	B	A	B	A	B	A	B	B	B	B	A	A	A	A	A	A	B	A	A	B	A	A	A	B	A	B	A	A	A	B	A	B	B	A	B	B	B
AX-643830846	A	A	A	A	A	B	B	B	B	B	A	B	B	A	B	A	B	A	B	B	B	B	A	A	A	A	A	A	B	A	A	B	A	A	A	B	A	B	A	A	A	B	A	B	B	A	B	B	B
AX-94564281	B	B	A	B	A	A	A	A	A	B	B	A	B	A	B	A	A	B	A	B	B	B	A	A	A	B	A	A	B	A	B	B	B	A	A	B	A	A	A	A	A	B	B	A	A	B	B	B	A
AX-95151706	B	B	A	B	A	A	A	A	A	B	B	A	B	A	B	A	A	B	A	B	B	B	A	A	A	B	A	A	B	A	B	B	B	A	A	B	A	A	A	A	A	B	B	A	A	B	B	B	A
AX-643818363	A	A	A	A	A	B	B	B	-	-	A	B	B	A	B	A	B	A	B	-	B	B	A	A	A	A	A	A	B	A	A	-	A	A	A	B	A	B	A	A	A	B	A	B	B	A	B	B	B
AX-643806696	A	A	A	A	A	B	B	B	B	B	A	B	B	A	B	A	B	A	B	B	B	B	A	A	A	A	A	A	B	A	A	B	A	A	A	B	A	B	A	A	A	B	A	B	B	A	B	B	B
AX-643806707	A	A	A	A	A	B	B	B	B	B	A	B	B	A	B	A	B	A	B	B	B	B	A	A	A	A	A	A	B	A	A	B	A	A	A	B	A	B	A	A	A	B	A	B	B	A	B	B	B
AX-643806619	A	A	A	A	A	B	B	B	B	B	A	B	B	A	B	A	B	A	B	B	B	B	A	A	A	A	A	A	B	A	A	B	A	A	A	B	A	B	A	A	A	B	A	B	B	A	B	B	B
AX-95081931	A	A	A	A	A	B	B	B	B	B	A	B	B	A	B	A	B	A	B	B	B	B	A	A	A	A	A	A	B	A	A	B	A	A	A	B	A	B	A	A	A	B	A	B	B	A	B	B	B
AX-94386130	A	A	A	A	A	B	B	B	B	B	A	B	B	A	B	A	B	A	B	B	B	B	A	A	A	A	A	A	B	A	A	B	A	A	A	B	A	B	A	A	A	B	A	B	B	A	B	B	B
AX-643806733	A	A	A	A	A	B	B	B	B	B	A	B	B	A	B	A	B	A	B	B	B	B	A	A	A	A	A	A	B	A	A	B	A	A	A	B	A	B	A	A	A	B	A	B	B	A	B	B	B
AX-643863174	A	A	A	A	A	B	B	B	B	B	A	B	B	A	B	A	B	A	B	B	B	B	A	A	A	A	A	A	B	A	A	B	A	A	A	B	A	B	A	A	A	B	A	B	B	A	B	B	B
AX-94514805	A	A	A	A	A	B	B	B	B	B	A	B	B	A	B	A	B	A	B	B	B	B	A	A	A	A	A	A	B	A	A	B	A	A	A	B	A	B	A	A	A	B	A	B	B	A	B	B	B
AX-643830672	A	A	A	A	A	B	B	B	B	B	A	B	B	A	B	A	B	A	B	B	B	B	A	A	A	A	A	A	B	A	A	B	A	A	A	B	A	B	A	A	A	B	A	B	B	A	B	B	B
AX-643806702	A	A	A	A	A	B	B	B	B	B	A	B	B	A	B	A	B	A	B	B	B	B	A	A	A	A	A	A	B	A	A	B	A	A	A	B	A	B	A	A	A	B	A	B	B	A	B	B	B
AX-94382170	A	A	A	A	A	B	B	B	B	B	A	B	B	A	B	A	B	A	B	B	B	B	A	A	A	A	A	A	B	A	A	B	A	A	A	B	A	B	A	A	A	B	A	B	B	A	B	B	B
AX-94581964	A	A	A	A	A	B	B	B	B	B	A	B	B	A	B	A	B	A	B	B	B	B	A	A	A	A	A	A	B	A	A	B	A	A	A	B	A	B	A	A	A	B	A	B	B	A	B	B	B
AX-94580851	A	A	A	A	A	B	B	B	B	B	A	B	B	A	B	A	B	A	B	B	B	B	A	A	A	A	A	A	B	A	A	B	A	A	A	B	A	B	A	A	A	B	A	B	B	A	B	B	B
AX-179476634	A	A	A	A	A	B	B	B	B	B	A	B	B	A	B	A	B	A	B	B	B	B	A	A	A	A	A	A	B	A	A	B	A	A	A	B	A	B	A	A	A	B	A	B	B	A	B	B	B
AX-643831008	A	A	A	A	A	B	B	B	B	B	A	B	B	A	B	A	B	A	B	B	B	B	A	A	A	A	A	A	B	A	A	B	A	A	A	B	A	B	A	A	A	B	A	B	B	A	B	B	B
AX-643818521	A	A	A	A	A	B	B	B	B	B	A	B	B	A	B	A	B	A	B	B	B	B	A	A	A	A	A	A	B	A	A	B	A	A	A	B	A	B	A	A	A	B	A	B	B	A	B	B	B
AX-94598189	A	A	A	A	A	B	B	B	B	B	A	B	B	A	B	A	B	A	B	B	B	B	A	A	A	A	A	A	B	A	A	B	A	A	A	B	A	B	A	A	A	B	A	B	B	A	B	B	B
AX-643842505	A	A	A	A	A	B	B	B	B	B	A	B	B	A	B	A	B	A	B	B	B	B	A	A	A	A	A	A	B	A	A	B	A	A	A	B	A	B	A	A	A	B	A	B	B	A	B	B	B
AX-643806866	A	A	A	A	A	B	B	B	B	B	A	B	B	A	B	A	B	A	B	B	B	B	A	A	A	A	A	A	B	A	A	B	A	A	A	B	A	B	A	A	A	B	A	B	B	A	B	B	B
AX-643818531	A	A	A	A	A	-	B	B	B	B	A	B	B	A	B	A	B	A	B	B	B	B	A	A	A	A	A	A	B	A	A	B	A	A	A	B	A	B	A	A	A	B	A	B	B	A	B	B	B
AX-643830778	A	A	A	A	A	B	B	B	B	B	A	B	B	A	B	A	B	A	B	B	B	B	A	A	A	A	A	A	B	A	A	B	A	A	A	B	A	B	A	A	A	B	A	B	B	A	B	B	B
AX-643806878	A	A	A	A	A	B	B	B	B	B	A	B	B	A	B	A	B	A	B	B	B	B	A	A	A	A	A	A	B	A	A	B	A	A	A	B	A	B	A	A	A	B	A	B	B	A	B	B	B
AX-94746159	A	A	A	A	A	B	B	B	B	B	A	B	B	A	B	A	B	A	B	B	B	B	A	A	A	A	A	A	B	A	A	B	A	A	A	B	A	B	A	A	A	B	A	B	B	A	B	B	B
AX-94787357	B	B	A	B	A	A	A	A	A	B	B	A	B	A	B	A	A	B	A	B	B	B	A	A	A	B	A	A	B	A	B	B	B	A	A	B	A	A	A	A	A	B	B	A	A	B	B	B	A
AX-94915371	B	B	A	B	A	A	A	A	A	B	B	A	B	A	B	A	A	B	A	B	B	B	A	A	A	B	A	A	B	A	B	B	B	A	A	B	A	A	A	A	A	B	B	A	A	B	B	B	A
AX-86179400	A	A	A	A	A	B	B	B	B	B	A	B	B	A	B	A	B	A	B	B	B	B	A	A	A	A	A	A	B	A	A	B	A	A	A	B	A	B	A	A	A	B	A	B	B	A	B	B	B
AX-643806900	A	A	A	A	A	B	B	B	B	B	A	B	B	A	B	A	B	A	B	B	B	B	A	A	A	A	A	A	B	A	A	B	A	A	A	B	A	B	A	A	A	B	A	B	B	A	B	B	B
AX-94863697	A	A	A	A	A	B	B	B	B	B	A	B	B	A	B	A	B	A	B	B	B	B	A	A	A	A	A	A	B	A	A	B	A	A	A	B	A	B	A	A	A	B	A	B	B	A	B	B	B
AX-94527035	A	A	A	A	A	B	B	B	B	B	A	B	B	A	B	A	B	A	B	B	B	B	A	A	A	A	A	A	B	A	A	B	A	A	A	B	A	B	A	A	A	B	A	B	B	A	B	B	B
AX-86178580	A	A	A	A	A	B	B	B	B	B	A	B	B	A	B	A	B	A	B	B	B	B	A	A	A	A	A	A	B	A	A	B	A	A	A	B	A	B	A	A	A	B	A	B	B	A	B	B	B
AX-643806812	A	A	A	A	A	B	B	B	B	B	A	B	B	A	B	A	B	A	B	B	B	B	A	A	A	A	A	A	B	-	A	B	A	A	A	B	A	B	A	A	A	B	A	B	B	A	B	B	B
AX-643853076	A	A	A	A	A	B	B	B	B	B	A	B	B	-	B	A	B	A	B	B	B	B	A	A	A	A	-	A	B	A	A	B	A	A	A	B	A	B	A	A	A	B	A	B	B	A	B	B	B
AX-94464122	B	B	A	B	A	A	A	A	A	B	B	A	B	A	B	A	A	B	A	B	B	B	A	A	A	B	A	A	B	A	B	B	B	A	A	B	A	A	A	A	A	B	B	A	A	B	B	B	A
AX-643801021	A	A	A	A	A	B	B	B	-	A	A	B	B	A	B	A	B	A	A	A	B	-	A	A	A	A	A	A	B	A	A	A	A	A	A	B	A	B	A	A	A	B	A	B	B	A	B	B	B
AX-95166038	B	B	A	B	A	A	A	A	A	B	B	A	B	A	B	A	A	B	A	B	B	B	A	A	A	B	A	A	B	A	B	B	B	A	A	B	A	A	A	A	A	B	B	A	A	B	B	B	A
AX-108740818	A	A	A	A	A	B	B	B	B	B	A	B	B	A	B	A	B	A	B	B	B	B	A	A	A	A	A	A	B	A	A	B	A	A	A	B	A	B	A	A	A	B	A	B	B	A	B	B	B
AX-94494744	A	A	A	A	A	B	B	B	B	B	A	B	B	A	B	A	B	A	B	B	B	B	A	A	A	A	A	A	B	A	A	B	A	A	A	B	A	B	A	A	A	B	A	B	B	A	B	B	B
AX-86177079	A	A	A	A	A	B	B	B	B	B	A	B	B	A	B	A	B	A	B	B	B	B	A	A	A	A	A	A	B	A	A	B	A	A	A	B	A	B	A	A	A	B	A	B	B	A	B	B	B
AX-643806943	A	A	A	A	A	B	B	B	B	B	A	B	B	A	B	A	B	A	B	B	B	B	A	A	A	A	A	A	B	A	A	B	A	A	A	B	A	B	A	A	A	B	A	B	B	A	B	B	B
AX-94477201	A	A	A	A	A	B	B	B	B	B	A	B	B	A	B	A	B	A	B	B	B	B	A	A	A	A	A	A	B	A	A	B	A	A	A	B	A	B	A	A	A	B	A	B	B	A	B	B	B
AX-86176158	A	A	A	A	A	B	B	B	B	B	A	B	B	A	B	A	B	A	B	B	B	B	A	A	A	A	A	A	B	A	A	B	A	A	A	B	A	B	A	A	A	B	A	B	B	A	B	B	B
AX-643806865	A	A	A	A	A	B	B	B	B	B	A	B	B	A	B	A	B	A	B	B	B	B	A	A	A	A	A	A	B	A	A	B	A	A	A	B	A	B	A	A	A	B	A	B	B	A	B	B	B
AX-86178199	A	A	A	A	A	B	B	B	B	B	A	B	B	A	B	A	B	A	-	-	B	B	A	A	A	A	A	A	-	A	A	-	A	A	A	-	A	B	A	A	A	-	A	B	-	A	B	B	B
AX-643806887	A	A	A	A	A	B	B	B	B	B	-	B	B	A	B	A	B	A	B	B	B	B	A	A	A	A	A	A	B	A	A	B	A	A	A	B	A	B	A	A	A	B	A	B	B	A	B	B	B
AX-643853164	A	A	A	A	A	B	B	B	-	B	A	B	B	A	B	A	B	A	-	B	B	B	A	A	A	A	A	A	B	A	B	B	A	A	A	B	A	B	A	A	A	B	A	B	B	A	B	B	B
AX-94957939	A	A	A	A	A	B	B	B	B	B	A	B	B	A	B	A	B	A	B	B	B	B	A	A	A	A	A	A	B	A	A	B	A	A	A	B	A	B	A	A	A	B	A	B	B	A	B	B	B
AX-94749797	A	A	-	-	A	B	B	B	B	B	A	B	B	A	B	A	B	A	B	B	B	B	A	A	A	-	A	A	B	A	A	B	A	A	A	B	-	B	-	A	A	B	A	B	B	A	B	B	B
AX-643853519	A	A	A	A	A	B	B	B	B	B	A	B	B	A	B	A	B	A	B	B	B	B	A	A	A	A	A	A	B	A	A	B	A	A	A	B	A	B	A	A	A	B	A	B	B	A	B	B	B
AX-86173532	A	A	A	A	A	B	B	B	B	B	A	B	B	A	B	A	B	A	B	B	B	B	A	A	A	A	A	A	B	A	A	B	A	A	A	B	A	B	A	A	A	B	A	B	B	A	B	B	B
AX-643807010	A	A	A	A	A	B	B	B	B	B	A	B	B	A	B	A	B	A	B	B	B	B	A	A	A	A	A	A	B	A	A	B	A	A	A	B	A	B	A	A	A	B	A	B	B	A	B	B	B
AX-94903617	A	A	A	-	A	B	B	B	B	B	A	B	B	A	B	A	B	A	B	B	B	B	A	A	A	A	A	A	B	A	A	B	A	A	A	B	A	B	A	A	A	B	A	B	B	A	B	B	B
AX-643818683	A	A	A	A	A	B	B	B	B	B	A	B	B	A	B	A	B	A	B	B	B	B	A	A	A	A	A	A	B	A	A	B	A	A	A	B	A	B	A	A	A	B	A	B	B	A	B	B	B
AX-643807017	A	A	A	A	A	B	B	B	B	B	A	B	B	A	B	A	B	A	B	B	B	B	A	A	A	A	A	A	B	A	A	B	A	A	A	B	A	B	A	A	A	B	A	B	B	A	B	B	B
AX-95217160	A	A	A	A	A	B	B	B	B	B	A	B	B	A	B	A	B	A	B	B	B	B	A	A	A	A	A	A	B	A	A	B	A	A	A	B	A	B	A	A	A	B	A	B	B	A	B	B	B
AX-643863416	A	A	A	A	A	B	B	B	B	B	A	B	B	A	B	A	B	A	B	B	B	B	A	A	A	A	A	A	B	A	A	B	A	A	A	B	A	B	A	A	A	B	A	B	B	A	B	B	B
AX-643806928	A	A	A	A	A	B	B	B	B	B	A	B	B	A	B	A	B	A	B	B	B	B	A	A	A	A	A	A	B	A	A	B	A	A	A	B	A	B	A	A	A	B	A	B	B	A	B	B	B
AX-643806940	A	A	A	A	A	B	B	B	B	B	A	B	B	A	B	A	B	A	B	B	B	B	A	A	A	A	A	A	B	A	A	B	A	A	A	B	A	B	A	A	A	B	A	B	B	A	B	B	B
AX-94399951	A	A	A	A	A	B	B	B	B	B	A	B	B	A	B	A	B	A	B	B	B	B	A	A	A	A	A	A	B	A	A	B	A	A	A	B	A	B	A	A	A	B	A	B	B	A	B	B	B
AX-94546683	A	A	A	A	A	B	B	B	B	B	A	B	B	A	B	A	B	A	B	B	B	B	A	A	A	A	A	A	B	A	A	B	A	A	A	B	A	B	A	A	A	B	A	B	B	A	B	B	B
AX-94678469	A	A	A	A	A	B	B	B	B	B	A	B	B	A	B	A	B	A	B	B	B	B	A	A	A	A	A	A	B	A	A	B	A	A	A	B	A	B	A	A	A	B	A	B	B	A	B	B	B
AX-643863438	A	A	A	A	A	B	B	B	B	B	A	B	B	A	B	A	B	A	B	B	B	B	A	A	A	-	A	A	B	-	A	B	A	-	A	B	A	B	A	A	A	B	A	B	B	B	B	B	B
AX-643818741	A	A	A	A	A	B	B	B	B	B	A	B	B	A	B	A	B	A	-	B	-	-	A	A	A	A	A	A	B	A	A	A	A	A	A	B	A	B	A	A	A	B	A	B	-	A	B	B	B
AX-95096102	B	B	A	B	A	A	A	A	A	B	B	A	B	A	B	A	A	B	A	B	B	B	A	A	A	B	A	A	A	A	B	B	B	A	A	B	A	A	A	A	A	B	B	A	A	B	B	B	A
AX-94532960	A	-	A	A	A	B	B	B	B	B	-	B	B	A	B	A	B	A	B	B	B	B	A	A	A	A	A	A	B	A	A	B	A	A	A	B	-	B	A	A	A	B	-	B	B	A	B	B	B
AX-94443868	A	A	A	B	A	B	B	B	B	A	B	B	B	A	B	B	A	B	A	B	B	A	A	A	B	B	B	A	A	A	B	A	A	B	A	B	A	B	A	B	B	-	B	B	A	A	A	B	A
AX-95087694	A	A	A	A	A	B	B	B	B	B	A	B	B	A	B	A	B	A	B	B	B	B	A	A	A	A	A	A	B	A	A	B	A	A	A	B	A	B	A	A	A	B	A	B	B	A	B	B	B
AX-94906016	A	A	A	A	A	B	B	B	B	B	A	B	B	A	B	A	B	A	B	B	B	B	A	A	A	A	A	A	B	A	A	B	A	A	A	B	A	B	A	A	A	B	A	B	B	A	B	B	B
AX-643830998	A	A	A	A	A	B	B	B	B	B	A	B	B	A	B	A	B	A	B	B	B	B	A	A	A	A	A	A	B	A	A	B	A	A	A	B	A	B	A	A	A	B	A	B	B	A	B	B	B
AX-643856128	A	A	A	A	A	B	B	B	B	B	A	B	B	A	B	A	B	A	B	B	B	B	A	A	A	A	A	A	B	A	A	-	A	A	A	B	A	B	A	A	A	B	A	B	B	A	B	B	B
AX-643807079	A	A	A	A	A	B	B	B	B	B	A	B	B	A	B	A	B	A	B	B	B	B	A	A	A	A	A	A	B	A	A	B	A	A	A	B	A	B	A	A	A	B	A	B	B	A	B	B	B
AX-95025855	A	A	A	A	A	B	B	B	B	B	A	B	B	A	B	A	B	A	B	B	B	B	A	A	A	A	A	A	B	A	A	B	A	A	A	B	A	B	A	A	A	B	A	B	B	A	B	B	B
AX-94947626	A	A	A	A	A	B	B	B	B	B	A	B	B	A	B	A	B	A	B	B	B	B	A	A	A	A	A	A	B	A	A	B	A	A	A	B	A	B	A	A	A	B	A	B	B	A	B	B	B
AX-108782643	A	A	A	A	A	B	B	B	B	B	A	B	B	A	B	A	B	A	B	B	B	B	A	A	A	A	A	A	B	A	A	B	A	A	A	B	A	B	A	A	A	B	A	B	B	A	B	B	B
AX-643862985	A	A	A	A	A	B	B	B	B	B	A	B	B	A	B	A	B	A	B	B	B	B	A	A	A	A	A	A	B	A	A	B	A	A	A	B	A	B	A	A	A	B	A	B	B	A	B	B	B
AX-643818768	A	A	A	A	A	B	B	B	B	B	A	B	B	A	B	A	B	A	B	B	B	B	A	A	A	A	A	A	B	A	A	B	A	A	A	B	A	B	A	A	A	B	A	B	B	A	B	B	B
AX-95186565	A	A	A	A	A	B	B	B	B	B	A	B	B	A	B	A	B	A	B	B	B	B	A	A	A	A	A	A	B	A	A	B	A	A	A	B	A	B	A	A	A	B	A	B	B	A	B	B	B
AX-643807100	A	A	A	A	A	B	B	B	B	B	A	B	B	A	B	A	B	A	B	B	B	B	A	A	A	A	A	A	B	A	A	B	A	A	A	B	A	B	A	A	A	B	A	-	B	A	B	B	B
AX-95679046	A	A	A	A	A	B	B	B	B	B	A	B	B	A	B	A	B	A	B	B	B	B	A	A	A	A	A	A	B	A	A	B	A	A	A	B	A	B	A	A	A	B	A	B	B	A	B	B	B
AX-108785906	A	A	A	A	A	B	B	B	B	B	A	B	B	A	B	A	B	A	B	B	B	B	A	A	A	A	A	A	B	A	A	B	A	A	A	B	A	B	A	A	A	B	A	B	B	A	B	B	B
AX-94792462	A	A	A	A	A	B	B	B	B	B	A	B	B	A	B	A	B	A	B	B	B	B	A	A	A	A	A	A	B	A	A	B	A	A	A	B	A	B	A	A	A	B	A	B	B	A	B	B	B
AX-643843075	A	A	A	A	A	B	B	B	B	B	A	B	B	A	B	A	B	A	B	B	B	B	A	A	A	A	A	A	B	A	A	B	A	A	A	B	A	B	A	A	A	B	A	B	B	A	B	B	B
AX-94858246	B	B	A	B	A	A	A	A	A	B	B	A	B	A	B	A	A	B	A	B	B	B	A	A	A	B	A	A	B	A	B	B	B	A	A	B	A	A	A	A	A	B	B	A	A	B	B	B	A
AX-643853654	A	A	A	A	A	B	B	B	B	B	A	B	B	A	B	A	B	A	B	B	B	B	A	A	A	A	A	A	B	A	A	B	A	A	A	B	A	B	A	A	A	B	A	B	B	A	B	B	B
AX-95146350	A	A	A	A	A	B	B	B	B	B	A	B	B	A	B	A	B	A	B	B	B	B	A	A	A	A	A	A	B	A	A	B	A	A	A	B	A	B	A	A	A	B	A	B	B	A	B	B	B
AX-94735269	A	A	A	A	A	B	B	B	B	B	A	B	B	A	B	A	B	-	B	B	B	B	A	A	A	A	A	A	B	A	A	B	A	A	A	B	A	B	A	A	A	B	A	B	B	A	B	B	B
AX-94874885	B	B	A	B	A	A	A	A	A	B	B	A	B	A	B	A	A	B	A	B	B	B	A	A	A	B	A	A	B	A	B	B	B	A	A	B	A	A	A	A	A	B	B	A	A	B	B	B	A
AX-94621103	B	B	B	B	A	B	A	B	A	B	B	A	A	B	B	A	A	A	B	B	B	B	A	A	A	B	A	B	B	B	A	A	B	A	A	A	B	A	A	A	B	A	B	B	B	A	A	A	A
AX-95240787	B	B	A	B	A	A	A	A	A	B	B	A	B	A	B	A	A	B	A	B	B	B	A	A	A	B	A	A	B	A	B	B	B	A	A	B	A	A	A	A	A	B	B	A	A	B	B	B	A
AX-643807112	A	A	A	A	A	B	B	B	B	B	A	B	B	A	B	A	B	A	B	B	B	B	A	A	A	A	A	A	B	A	A	B	A	A	A	B	A	B	A	A	A	-	A	B	B	A	B	B	B
AX-643863603	A	A	A	A	A	B	B	B	B	B	A	B	B	A	B	A	B	A	B	B	B	B	A	A	A	A	A	A	B	A	A	B	A	A	A	B	A	B	A	A	A	B	A	B	B	A	B	B	B
AX-94421613	A	A	A	A	A	B	B	B	B	B	A	B	B	A	B	A	B	A	B	B	B	B	A	A	A	A	A	A	B	A	A	B	A	A	A	B	A	B	A	A	A	B	A	B	B	A	B	B	B
AX-94534829	A	-	A	A	A	B	B	B	B	B	A	B	B	A	B	A	B	A	B	B	B	B	A	A	A	A	A	A	B	A	A	B	A	A	A	B	A	B	A	A	A	B	A	B	B	A	B	B	B
AX-95186655	A	A	A	A	A	B	B	B	B	B	A	B	B	A	B	A	B	A	B	B	B	B	A	A	A	A	A	A	B	A	A	B	A	A	A	B	A	B	A	A	A	B	A	B	B	A	B	B	B
AX-86179660	A	A	A	A	A	B	B	B	B	B	A	B	B	A	B	A	B	A	B	B	B	B	A	A	A	A	A	A	B	A	A	B	A	A	A	B	A	B	A	A	A	B	A	B	B	A	B	B	B
AX-94394608	A	A	A	A	A	B	B	B	B	B	A	B	B	A	B	A	B	-	B	B	B	B	A	A	A	-	A	A	B	A	-	B	A	A	A	B	A	B	A	A	A	B	A	B	B	A	B	B	B
AX-643831161	A	A	A	A	A	B	B	B	B	B	A	B	B	A	B	A	B	A	B	B	B	B	A	A	A	A	A	A	B	A	A	B	A	A	A	B	A	B	A	A	A	B	A	B	B	A	B	B	B
AX-94526529	B	B	A	B	A	A	A	A	A	B	B	A	B	A	B	A	A	B	A	B	B	B	A	A	A	B	A	A	B	A	B	B	B	A	A	B	A	A	A	A	A	B	B	A	A	B	B	B	A
AX-643853427	A	A	A	A	A	B	B	B	B	B	A	B	B	A	B	A	B	A	B	B	B	B	A	A	A	A	A	A	B	A	A	B	A	A	A	B	A	B	A	A	A	B	A	B	B	A	B	B	B
AX-643807239	A	A	A	A	A	B	B	B	B	B	A	B	B	A	B	A	B	A	B	B	B	B	A	A	A	A	A	A	B	A	A	B	A	A	A	B	A	B	A	A	A	B	A	B	B	A	B	B	B
AX-94786187	A	A	A	A	A	B	B	B	B	B	A	B	B	A	B	A	B	A	B	B	B	B	A	A	A	A	A	A	B	A	A	B	A	A	A	B	A	B	A	A	A	B	A	B	B	A	B	B	B
AX-643831172	A	A	A	A	A	B	B	B	B	B	A	B	B	A	B	A	B	A	B	B	B	B	A	A	A	A	A	A	B	A	A	B	A	A	A	B	A	B	A	A	A	B	A	B	B	A	B	B	B
AX-643807250	A	A	A	A	A	B	B	B	B	B	A	B	B	A	B	A	B	A	B	B	B	B	A	A	A	A	A	A	B	A	A	B	A	A	A	-	A	B	A	A	A	-	A	B	B	A	B	B	B
AX-643807168	A	A	A	A	A	B	B	B	B	B	A	B	B	A	B	A	B	A	B	B	B	B	A	A	A	A	A	A	B	A	A	B	A	A	A	B	A	B	A	A	A	B	A	B	B	A	B	B	B
AX-643863693	A	A	A	A	A	B	B	B	B	B	A	B	B	A	B	A	B	A	B	B	B	B	A	A	A	A	A	A	B	A	A	B	A	A	A	B	A	B	A	A	A	B	A	B	B	A	B	B	B
AX-110641287	A	A	A	A	A	B	B	B	B	B	A	B	B	A	B	A	B	A	B	B	B	B	A	A	A	A	A	A	B	A	A	B	A	A	A	B	A	B	A	A	A	B	A	B	B	A	B	B	B
AX-643798979	A	A	A	A	A	B	B	B	B	B	A	B	B	A	B	A	B	A	B	B	B	B	A	A	A	A	A	A	B	A	A	B	A	A	A	B	A	B	A	A	A	B	A	B	B	A	B	B	B
AX-643842996	A	A	A	A	A	B	B	B	B	B	A	B	B	A	B	A	B	A	B	B	B	B	A	A	A	A	A	A	B	A	A	B	A	A	A	B	A	B	A	A	A	B	A	B	B	A	B	B	B
AX-94737989	A	A	A	A	A	B	B	B	-	B	A	-	B	A	B	A	B	A	-	-	B	-	A	A	A	A	A	A	B	A	A	B	A	A	A	B	A	-	A	A	A	B	A	B	B	A	B	-	B
AX-643819041	A	A	A	-	A	B	B	B	B	B	A	B	B	A	B	A	B	A	B	B	B	B	A	A	-	A	A	A	B	-	-	B	A	A	A	B	A	B	A	A	A	B	A	B	B	A	B	B	B
AX-643819053	A	A	A	A	A	B	B	B	B	B	A	B	B	A	B	A	B	A	B	B	B	B	A	A	A	A	A	A	B	A	A	B	A	A	A	B	A	B	A	A	A	B	A	B	B	A	B	B	B
AX-643831590	A	A	A	A	A	B	B	B	B	B	A	B	B	A	B	A	B	A	B	B	B	B	A	A	A	A	A	A	B	A	A	B	A	A	A	B	A	B	A	A	A	B	A	B	B	A	B	B	B
AX-94443354	B	A	B	B	B	A	A	A	A	B	B	B	B	B	A	A	A	A	B	A	B	B	A	B	B	A	B	B	B	A	A	B	A	B	B	B	B	B	A	B	B	B	B	A	B	A	A	B	A
AX-643831330	A	A	A	A	A	B	B	B	B	B	A	B	B	A	B	A	B	A	B	B	B	B	A	A	A	A	A	A	B	A	A	B	A	A	A	B	A	B	A	A	A	B	A	B	B	A	B	B	B
AX-643807398	A	A	A	A	A	B	B	B	B	B	A	B	B	A	B	A	B	A	B	B	B	B	A	A	A	A	A	A	B	A	A	B	A	A	A	B	A	B	A	A	A	B	A	B	B	A	B	B	B
AX-86180250	A	A	A	A	A	B	B	B	B	B	A	B	B	A	B	A	B	A	B	B	B	B	A	A	A	A	A	A	B	A	A	B	A	A	A	B	A	B	A	A	A	B	A	B	B	A	B	B	B
AX-86177937	A	A	A	A	A	B	B	B	B	B	A	B	B	A	B	A	B	A	B	B	B	B	A	A	A	A	A	A	B	A	A	B	A	A	A	B	A	B	A	A	A	B	A	B	B	A	B	B	B
AX-643807419	A	A	A	A	A	B	B	B	B	B	A	B	B	A	B	A	B	-	B	B	B	B	A	A	A	A	A	A	B	A	-	B	A	A	A	B	A	B	A	A	A	B	A	B	B	A	B	B	B
AX-94446513	A	A	A	A	A	B	B	B	B	B	A	B	B	A	B	A	B	A	B	B	B	B	A	A	A	A	A	A	B	A	A	B	A	A	A	B	A	B	A	A	A	B	A	B	B	A	B	B	B
AX-643853961	A	A	A	A	A	B	B	B	B	B	A	B	B	A	B	A	B	A	B	B	B	B	A	A	A	A	A	A	B	A	A	B	A	A	A	B	A	B	A	A	A	B	A	B	B	A	B	B	B
AX-643853967	A	A	A	A	A	B	B	B	B	B	B	B	B	A	B	A	B	A	B	B	B	B	A	A	A	A	A	A	B	A	A	B	A	A	A	B	A	B	A	A	A	B	A	B	B	A	B	B	B
AX-643831661	A	A	A	A	A	B	B	B	B	B	A	B	B	A	B	A	B	A	B	B	B	B	A	A	A	A	-	A	B	A	A	B	A	A	A	B	A	B	A	A	A	B	A	-	B	A	-	B	B
AX-94533174	A	A	A	A	A	B	B	B	B	B	A	B	B	A	B	A	B	A	B	B	B	B	A	A	A	A	A	A	B	A	A	B	A	A	A	B	A	B	A	A	A	B	A	B	B	A	B	B	B
AX-643807435	A	A	A	A	A	B	B	B	B	B	A	B	B	A	B	A	B	A	B	B	B	B	A	A	A	A	A	A	B	A	A	B	A	A	A	B	A	B	A	A	A	B	A	B	B	A	B	B	B
AX-643853648	A	A	A	A	A	B	B	B	B	B	A	B	B	A	B	A	B	A	B	B	B	B	A	A	A	A	A	A	B	A	A	-	A	A	A	B	A	B	A	A	A	B	A	B	B	A	B	B	B
AX-94504888	A	A	A	A	A	B	B	B	B	B	A	B	B	A	B	A	B	A	B	B	B	B	A	A	A	A	A	A	B	A	A	B	A	A	A	B	A	B	A	A	A	B	A	B	B	A	B	B	B
AX-643807446	A	A	A	A	A	B	B	B	B	B	A	B	B	A	B	A	B	A	B	B	B	B	A	A	A	A	A	A	B	A	A	B	A	A	A	B	A	B	A	A	A	B	A	B	B	A	B	B	B
AX-643863340	A	A	A	A	A	B	B	B	B	B	A	B	B	A	B	A	B	A	B	B	B	B	A	A	A	A	A	A	B	A	A	B	A	A	A	B	A	B	A	A	A	B	A	B	B	A	B	B	B
AX-94642977	A	A	A	A	A	B	B	B	B	B	A	B	B	A	B	A	B	A	B	B	B	B	A	A	A	A	A	A	B	A	A	B	A	A	A	B	A	B	A	A	A	B	A	B	B	A	B	B	B
AX-95119802	A	A	A	A	A	B	B	B	B	B	A	B	B	A	B	A	B	A	B	B	B	B	A	A	A	A	A	A	B	A	A	B	A	A	A	B	A	B	A	A	A	B	A	B	B	A	B	B	B
AX-94471255	A	A	A	A	A	B	B	B	B	B	A	B	B	A	B	A	B	A	B	B	B	B	A	A	A	A	A	A	B	A	A	B	A	A	A	B	A	B	A	A	A	B	A	B	B	A	B	B	B
AX-94427379	A	A	A	A	A	B	B	B	B	B	A	B	B	A	B	A	B	A	B	B	B	B	A	A	A	A	A	A	B	A	A	B	A	A	A	B	A	B	A	A	A	B	A	B	B	A	B	B	-
AX-643843156	A	A	A	A	A	B	B	B	B	B	A	B	B	A	B	A	B	A	B	B	B	B	A	A	A	A	A	A	B	A	A	B	A	A	A	B	A	B	A	A	A	B	A	B	B	A	B	B	B
AX-643863354	A	A	A	A	A	B	B	B	B	B	A	B	B	A	B	A	B	A	B	B	B	B	A	A	A	A	A	A	B	A	A	B	A	A	A	B	A	B	-	A	A	B	A	B	B	A	B	B	B
AX-643807388	A	A	A	A	A	B	B	B	B	B	A	B	B	A	B	A	B	A	B	B	B	B	A	A	A	A	A	A	B	A	A	B	A	A	A	B	A	B	A	A	A	B	A	B	B	A	B	B	B
AX-643797478	A	A	A	A	A	B	B	B	B	B	A	B	B	A	B	A	B	A	B	B	B	B	A	A	A	A	A	A	B	A	A	B	A	A	A	B	A	B	A	A	A	B	A	B	B	A	B	B	B
AX-643853686	A	A	A	A	A	B	B	B	A	B	A	B	B	A	B	A	B	A	B	A	B	B	A	A	A	A	A	A	B	A	A	B	A	A	A	B	A	B	A	A	A	B	A	B	B	A	B	B	B
AX-94936635	A	A	A	A	A	B	B	B	B	B	A	B	B	A	B	A	B	A	B	B	B	B	A	A	A	A	A	A	B	A	A	B	A	A	A	B	A	B	A	A	A	B	A	B	B	A	B	B	B
AX-86169954	A	A	A	A	A	B	B	B	B	B	A	B	B	A	B	A	B	A	B	B	B	B	A	A	A	A	A	A	B	A	A	B	A	A	A	B	A	B	A	A	A	B	A	B	B	A	B	B	B
AX-94404757	A	A	A	A	A	B	B	B	B	B	A	B	B	A	B	A	B	A	B	B	B	B	A	A	A	A	A	A	B	A	A	B	A	A	A	B	A	B	A	A	A	B	A	B	B	A	B	B	B
AX-643807483	A	A	A	A	A	B	B	B	B	B	A	B	B	A	B	A	B	A	B	B	B	B	A	-	A	A	A	A	B	A	A	B	A	A	A	B	A	B	A	A	A	B	A	B	B	A	B	B	B
AX-643819213	A	A	A	A	A	B	B	B	B	B	A	B	B	A	B	A	B	A	B	B	B	B	A	A	A	A	A	A	B	A	A	B	A	A	A	B	A	B	A	A	A	B	A	B	B	A	B	B	B
AX-109404196	A	A	A	A	A	B	B	B	B	B	A	B	B	A	B	A	B	A	B	B	-	B	A	A	A	A	A	A	B	A	A	B	A	A	A	B	A	B	A	A	A	B	A	B	-	A	B	B	B
AX-95251676	A	A	A	A	A	B	B	B	B	B	A	B	B	A	B	B	B	A	B	B	B	B	A	A	A	A	-	A	B	-	A	B	A	A	A	B	A	B	A	A	-	B	A	B	B	A	B	B	B
AX-643819246	A	A	A	A	A	B	B	B	B	B	A	B	B	A	B	A	B	A	B	B	B	B	A	A	A	A	A	A	B	A	A	B	A	A	A	B	A	B	A	A	A	B	A	B	B	A	B	B	B
AX-643843205	A	A	A	A	A	B	B	B	B	B	A	B	B	A	B	A	B	A	B	B	B	B	A	A	A	A	A	A	B	A	A	B	A	A	A	B	A	B	A	A	A	B	A	B	B	A	B	B	B
AX-95242262	A	A	A	A	A	B	B	B	B	B	A	B	B	A	B	A	B	A	B	B	B	B	A	A	A	A	A	A	B	A	A	B	A	A	A	B	A	B	A	A	A	B	A	B	B	A	B	B	B
AX-643831473	A	A	A	A	A	B	B	B	B	B	A	B	B	A	B	A	B	A	B	B	B	B	A	A	A	A	A	A	B	A	A	B	A	A	A	B	A	B	A	A	A	B	A	B	B	A	B	B	B
AX-95630332	A	A	A	A	A	B	B	B	B	B	A	B	B	A	B	A	B	A	B	B	B	B	A	A	A	A	A	A	B	A	A	B	A	A	A	B	A	B	A	A	A	B	A	B	B	A	B	B	B
AX-86178696	A	A	A	A	A	B	B	B	B	B	A	B	B	A	B	A	B	A	B	B	B	B	A	A	A	A	A	A	B	A	A	B	A	A	A	B	A	B	A	A	A	B	A	B	B	A	B	B	B
AX-95225499	A	A	A	A	A	B	B	B	B	B	A	B	B	A	B	A	B	A	B	B	B	B	A	A	A	A	A	A	B	A	A	B	A	A	A	B	A	B	A	A	A	B	A	B	B	A	B	B	B
AX-86179370	A	A	A	A	A	B	B	B	B	B	A	B	B	A	B	A	B	A	B	B	B	B	A	A	A	A	A	A	B	A	A	B	A	A	A	B	A	B	A	A	A	B	A	B	B	A	B	B	B
AX-643831485	A	A	A	A	A	B	B	B	B	B	A	B	-	A	B	A	B	A	B	B	B	B	A	A	A	A	A	A	B	A	A	B	A	A	A	B	A	B	A	A	A	B	A	B	B	A	B	B	B
AX-643868271	A	A	A	A	A	B	B	B	B	B	A	B	B	A	B	A	B	A	B	B	B	B	A	A	A	A	A	A	B	A	A	B	A	A	A	B	A	B	A	A	A	B	A	B	B	A	B	B	B
AX-643853738	A	A	A	A	A	B	B	B	B	B	A	B	-	A	B	A	B	A	B	B	B	B	A	A	A	A	A	A	B	A	A	B	A	A	A	B	A	B	A	A	A	B	A	B	B	A	B	B	B
AX-643843225	A	A	A	A	A	B	B	B	B	B	A	B	B	A	B	A	B	B	B	B	B	B	A	A	A	A	A	A	B	B	B	B	A	A	A	B	A	B	A	A	A	B	A	B	B	A	B	B	B
AX-643801526	A	A	A	A	A	B	B	B	B	-	A	B	B	A	B	A	B	A	B	B	B	B	A	A	A	A	A	A	B	A	A	B	A	A	A	B	A	B	A	A	A	B	A	B	B	A	B	B	B
AX-643807449	A	A	A	A	A	B	B	B	B	B	A	B	B	A	B	A	B	A	B	B	B	B	A	A	A	A	A	A	B	A	A	B	A	A	A	B	A	B	A	A	A	B	A	B	B	A	B	B	B
AX-643843234	A	A	A	A	A	B	B	B	B	B	A	B	B	A	B	A	B	A	B	B	B	B	A	A	A	A	A	A	B	A	A	B	A	A	A	B	A	B	A	A	A	B	A	B	B	A	B	B	B
AX-643853751	A	A	A	A	A	B	B	B	B	B	A	B	B	A	B	A	B	A	B	B	B	B	A	A	A	A	A	A	B	A	A	B	A	A	A	B	A	B	A	A	A	B	A	B	B	A	B	B	B
AX-643863427	A	A	A	A	A	B	B	B	B	B	A	B	B	A	B	A	B	A	B	B	B	B	A	A	A	A	A	A	B	A	A	B	A	A	A	B	A	B	A	A	A	B	A	B	B	A	B	B	B
AX-643831512	A	A	A	A	A	B	B	B	B	B	A	B	B	A	B	A	B	A	B	B	B	B	A	A	A	A	A	A	B	A	A	B	A	A	A	B	A	B	A	A	A	B	A	B	B	A	B	B	B
AX-643863435	A	A	A	A	A	B	B	B	B	B	A	B	B	A	B	A	B	A	B	B	B	B	A	A	A	A	A	A	B	A	A	B	A	A	A	B	A	B	A	A	A	B	A	B	B	A	B	B	B
AX-643807467	A	A	A	A	A	B	B	B	B	B	A	B	B	A	B	A	B	A	B	B	B	B	A	A	A	A	A	A	B	A	A	B	A	A	A	B	A	B	A	A	A	B	A	B	B	A	B	B	B
AX-109556959	A	A	A	A	A	B	B	B	B	B	A	B	B	A	B	A	B	A	B	B	B	B	A	A	A	A	A	A	B	A	A	B	A	A	A	B	A	B	A	A	A	B	A	B	B	A	B	B	B
AX-643819301	A	A	A	A	A	B	B	B	B	B	A	B	B	A	B	A	B	A	B	B	B	B	A	A	A	A	A	A	B	A	A	B	A	A	A	B	A	B	A	A	A	B	A	B	B	A	B	B	B
AX-643807560	A	A	A	-	A	B	B	B	B	B	A	B	B	-	B	A	B	A	B	B	B	B	A	A	A	A	A	A	B	A	A	B	A	A	A	B	A	B	A	A	A	B	A	B	B	A	B	B	B
AX-643807570	A	A	A	A	A	B	B	B	B	B	A	B	B	A	B	A	B	A	B	B	B	B	A	A	A	A	A	A	B	A	A	B	A	A	A	B	A	B	A	A	A	B	A	B	B	A	B	B	B
AX-94682466	A	A	A	A	A	B	B	B	B	B	A	B	B	A	B	A	B	A	B	B	B	B	A	A	A	-	A	A	B	A	A	B	A	A	A	B	A	B	A	A	A	B	A	B	B	A	B	B	B
AX-86178065	A	A	A	A	A	B	B	B	B	B	A	B	B	A	B	A	B	A	B	B	B	B	A	A	A	A	A	A	B	A	A	B	A	A	A	B	A	B	A	A	A	B	A	B	B	A	B	B	B
AX-95164609	A	A	A	A	A	B	B	B	B	B	A	B	B	A	B	A	B	A	B	B	B	B	A	A	A	A	A	A	B	A	A	B	A	A	A	B	A	B	A	A	A	B	A	B	B	A	B	B	B
AX-643831838	A	A	A	A	A	B	B	B	B	B	A	B	B	A	B	A	B	A	B	B	B	B	A	A	A	A	A	A	B	A	A	B	A	A	A	B	A	B	A	A	A	B	A	B	B	A	B	B	B
AX-94981325	A	A	A	A	A	B	B	B	B	B	A	B	B	A	B	A	B	A	B	B	B	B	A	A	A	A	A	A	B	A	A	B	A	A	A	B	A	B	A	A	A	B	A	B	B	A	B	B	B
AX-94446889	-	A	-	-	A	B	B	B	B	B	A	B	B	-	B	A	B	-	B	B	B	B	-	-	A	A	A	A	B	-	-	B	-	A	-	B	A	B	-	A	-	B	-	B	B	-	B	B	B
AX-643807580	A	A	A	A	A	B	B	B	B	B	A	B	B	A	B	A	B	A	B	B	B	B	A	A	A	A	A	A	B	A	A	B	A	A	A	B	A	B	A	A	A	B	A	B	B	A	B	B	B
AX-643843302	A	A	A	A	A	-	B	B	B	B	-	B	-	A	-	A	B	A	-	B	B	B	A	A	A	B	A	-	-	A	A	B	-	A	A	B	A	B	A	A	A	B	A	-	A	A	B	-	-
AX-643807521	A	A	A	A	A	B	B	B	B	B	A	B	B	A	B	A	B	A	B	B	B	B	A	A	A	A	A	A	B	A	A	B	A	A	A	B	A	B	A	A	A	B	A	B	B	A	B	B	B
AX-643807529	A	A	A	A	A	B	B	B	B	B	A	B	B	A	B	A	B	A	B	B	B	B	A	A	A	A	A	A	B	A	A	B	A	A	A	B	A	B	A	A	A	B	A	B	B	A	B	B	B
AX-643831567	A	A	A	A	A	B	B	B	B	B	A	B	B	A	B	A	B	A	B	B	B	B	A	A	A	A	A	A	B	A	A	B	A	A	A	B	A	B	A	A	A	B	A	B	B	A	B	B	B
AX-94391933	A	A	A	A	A	B	B	B	B	B	A	B	B	A	B	A	B	A	B	B	B	B	A	A	A	A	A	A	B	A	A	B	A	A	A	B	A	B	A	A	A	B	A	B	B	A	B	B	B
AX-643819351	A	A	A	A	A	B	B	B	B	B	A	B	B	A	B	A	B	A	B	B	B	B	A	A	A	A	A	A	B	A	A	B	A	A	A	B	A	B	A	A	A	B	A	B	B	A	B	B	B
AX-94568913	A	A	A	A	A	B	B	B	B	B	A	B	B	A	B	A	B	A	B	B	B	B	A	A	A	A	A	A	B	A	A	B	A	A	A	B	A	B	A	A	A	B	A	B	B	A	B	B	B
AX-94471510	A	A	A	A	A	B	B	B	B	B	A	B	B	A	B	A	B	A	B	B	B	B	A	A	A	A	A	A	B	A	A	B	A	A	A	B	A	B	A	A	A	B	A	B	B	A	B	B	B
AX-179396662	A	A	B	A	A	B	B	B	B	B	A	B	B	A	B	A	B	A	B	B	B	B	A	A	A	A	A	A	B	A	A	B	A	A	A	B	A	-	A	A	A	B	A	B	B	A	B	B	B
AX-643831585	A	A	B	A	A	B	B	B	B	B	A	B	B	A	B	A	B	A	B	B	B	B	A	A	A	A	A	A	B	A	A	B	A	A	A	B	A	B	A	A	A	B	A	B	B	A	B	B	B
AX-643831594	A	A	B	A	A	B	B	B	B	B	A	B	B	A	B	A	B	A	B	B	B	B	A	A	A	A	A	A	B	A	A	B	A	A	A	B	A	B	A	A	A	B	A	B	B	A	B	B	B
AX-643807561	A	A	B	A	A	B	B	B	B	B	A	B	B	A	B	A	B	A	B	B	B	B	A	A	A	A	A	A	B	A	A	B	A	A	A	B	A	B	A	A	A	B	A	B	B	A	B	B	B
AX-94863711	A	A	B	A	A	B	B	B	B	B	A	B	B	A	B	A	B	A	B	B	B	B	A	A	A	A	A	A	B	A	A	B	A	A	A	B	A	B	A	A	A	B	A	B	B	A	B	B	B
AX-643798868	A	A	B	A	A	-	B	B	B	B	A	B	-	A	B	A	-	A	B	B	B	-	A	A	A	A	A	-	-	A	A	B	A	A	A	B	A	B	A	A	A	B	A	B	B	A	-	B	-
AX-110442927	A	A	B	A	A	B	B	B	B	B	A	B	B	A	B	A	B	A	B	B	B	B	A	A	A	A	A	A	B	A	A	B	A	A	A	B	A	B	A	A	A	B	A	B	B	A	B	B	B
AX-110687238	A	A	B	A	A	B	B	B	B	B	A	B	B	A	B	A	B	A	B	B	B	B	A	A	A	A	A	A	B	A	A	B	A	A	A	B	A	B	A	A	A	B	A	B	B	A	B	B	B
AX-94494615	A	A	B	A	A	B	B	B	B	B	A	B	B	A	B	A	B	A	B	B	B	B	A	A	A	A	A	A	B	A	A	B	A	A	A	B	A	B	A	A	A	-	A	B	B	A	B	B	B
AX-86174542	A	A	B	A	A	B	B	B	B	B	A	B	B	A	B	A	B	A	B	B	B	B	A	A	A	A	A	A	B	A	A	B	A	A	A	B	A	B	A	A	A	B	A	B	B	A	B	B	B
AX-643831616	A	A	B	A	A	B	B	B	B	B	A	B	B	A	B	A	B	A	B	B	B	B	A	A	A	A	A	A	B	A	A	B	A	A	A	B	A	B	A	A	A	B	A	B	B	A	B	B	B
AX-94592974	A	A	B	A	A	B	B	B	B	B	A	B	B	A	B	A	B	A	B	B	B	B	A	A	A	A	A	A	B	A	A	B	A	A	A	B	A	B	A	A	A	B	A	B	B	A	B	B	B
AX-94407487	A	A	B	A	A	B	B	B	B	B	A	B	B	A	B	A	B	A	B	B	B	B	A	A	A	A	A	A	B	A	A	B	A	A	A	B	A	B	A	A	A	B	A	B	B	A	B	B	B
AX-643807650	A	A	B	A	A	B	B	B	B	B	A	B	B	A	B	A	B	A	B	B	B	B	A	A	A	A	A	A	B	A	A	B	A	A	A	B	A	B	A	A	A	B	A	B	B	A	B	B	B
AX-94488100	A	A	B	A	A	B	B	B	B	B	A	B	B	A	B	A	B	A	B	B	B	B	A	A	A	A	A	A	B	A	A	B	A	A	A	B	A	B	A	A	A	-	A	B	B	A	B	B	B
AX-86178066	A	A	B	A	A	B	B	B	B	B	A	B	B	A	B	A	B	A	B	B	B	B	A	A	A	A	A	A	B	A	A	B	A	A	A	B	A	B	A	A	A	B	A	B	B	A	B	B	B
AX-95207506	A	B	B	A	A	A	B	A	A	A	B	A	B	B	B	B	B	A	B	A	A	A	B	B	B	A	A	A	B	A	B	B	B	B	B	B	A	B	A	B	A	A	B	A	A	B	B	A	B
AX-94479851	A	A	B	A	A	B	B	B	B	B	A	B	B	A	B	A	B	A	B	B	B	B	A	A	A	A	A	A	B	A	A	B	A	A	A	B	A	B	A	A	A	B	A	B	B	A	B	B	B
AX-643843380	A	A	B	A	A	B	B	B	B	B	A	B	B	A	B	A	B	A	B	B	B	B	A	A	A	A	A	A	B	A	A	B	A	A	A	B	A	B	A	A	A	B	A	B	B	A	B	B	B
AX-643831647	A	A	B	A	A	B	B	B	B	B	A	B	B	A	B	A	B	A	B	B	B	B	A	A	A	B	A	A	B	A	A	B	A	A	A	B	A	B	A	A	A	B	A	B	B	A	B	B	B
AX-643819424	A	A	B	A	A	B	B	B	B	B	A	B	B	A	B	A	B	A	B	B	B	B	A	A	A	A	A	A	B	A	A	B	A	A	A	B	A	B	B	A	B	B	A	B	B	A	B	B	B
AX-94606913	B	A	B	B	B	A	A	A	A	B	B	A	B	B	B	A	B	B	A	A	B	A	B	B	A	B	A	B	A	B	B	B	B	B	A	A	A	A	A	A	B	A	B	B	B	B	B	A	B
AX-86179062	A	A	B	A	A	B	B	B	B	B	A	B	B	A	B	A	B	A	B	B	B	B	A	A	A	A	A	A	B	A	A	B	A	A	A	B	A	B	A	A	A	B	A	B	B	A	B	B	B
AX-643807608	A	A	B	A	A	B	B	B	B	B	A	B	B	A	B	A	B	A	B	B	B	B	A	A	A	A	A	A	B	A	A	B	A	A	A	B	A	B	A	A	A	B	A	B	B	A	B	B	B
AX-643843402	A	A	B	A	A	B	B	B	B	B	A	B	B	A	B	A	B	A	B	B	B	B	A	A	A	A	A	A	B	A	A	B	A	A	A	B	A	B	A	A	A	B	A	B	B	A	B	B	B
AX-643831658	A	A	B	A	A	B	B	B	B	B	A	B	B	A	B	A	B	A	B	B	B	B	A	A	A	A	A	A	B	A	A	B	A	A	A	B	A	B	A	A	A	B	A	B	B	A	B	B	B
AX-86173763	A	A	B	A	A	B	B	B	B	B	A	B	B	A	B	A	B	A	B	B	B	B	A	A	A	A	A	A	B	A	A	B	A	A	A	B	A	-	A	A	A	-	A	B	B	A	B	B	B
AX-94796202	A	A	B	A	A	B	B	B	B	B	A	B	B	A	B	A	B	A	B	B	B	B	A	A	A	A	A	A	B	A	A	B	A	A	A	B	A	B	A	A	A	B	A	B	B	A	B	B	B
AX-94964336	A	A	B	A	A	B	B	B	B	B	A	B	B	A	B	-	B	A	B	B	B	B	A	A	A	A	-	A	B	A	A	B	A	A	A	B	A	B	A	A	A	B	A	B	B	A	B	B	B
AX-643807683	A	A	B	A	A	B	B	B	B	B	A	B	B	A	B	A	B	A	B	B	B	B	A	A	A	A	A	A	B	A	A	B	A	A	A	B	A	B	A	A	A	B	A	B	B	A	B	B	B
AX-89441694	A	A	B	A	A	B	B	B	B	B	A	B	B	A	B	A	B	A	B	B	B	B	A	A	A	A	A	A	B	A	A	B	A	A	A	B	A	B	A	A	A	B	A	B	B	A	B	B	B
AX-94906568	A	A	B	A	A	B	B	B	B	B	A	B	B	A	B	A	B	A	B	B	B	B	A	A	A	A	A	A	B	A	A	B	A	A	A	B	A	B	A	A	A	B	A	B	B	A	B	B	B
AX-95194682	A	A	B	A	A	B	B	B	B	B	A	B	B	A	B	A	B	A	B	B	B	B	A	A	A	A	A	A	B	A	A	B	A	A	A	B	A	B	A	A	A	B	A	B	B	A	B	B	B
AX-95069571	A	A	B	A	A	B	B	B	B	B	A	B	B	A	B	A	B	A	B	B	B	B	A	A	A	A	A	A	B	A	A	B	A	A	A	B	A	B	A	A	A	B	A	B	B	A	B	B	B
AX-94820627	A	A	B	A	A	B	B	B	B	B	A	B	B	A	B	A	B	A	B	B	B	B	A	A	A	A	A	A	B	A	A	B	A	A	A	B	A	B	A	A	A	B	A	B	B	A	B	B	B
AX-643831978	A	A	B	A	A	B	B	B	B	B	A	B	B	A	B	A	B	A	B	B	B	B	A	A	A	A	A	A	B	A	A	B	A	A	A	B	A	B	A	A	A	B	A	B	B	A	B	B	B
AX-94433579	A	A	B	B	B	B	B	B	B	B	A	A	B	B	B	A	A	A	A	B	A	B	B	A	A	B	B	A	B	B	A	A	A	A	A	B	A	A	B	A	B	A	A	B	A	B	B	A	B
AX-643819527	A	A	B	A	A	B	B	B	B	B	A	B	B	A	B	A	B	A	B	B	B	B	A	A	A	A	A	A	B	A	A	B	A	A	A	B	A	B	A	A	A	B	A	B	B	A	B	B	B
AX-643831723	A	A	B	A	A	B	B	B	B	B	A	-	B	A	B	A	B	A	-	B	B	B	A	A	A	-	A	-	B	A	A	-	A	A	A	B	A	B	A	A	A	B	A	B	B	A	B	B	B
AX-94680045	A	B	A	B	A	B	A	B	A	A	B	B	B	B	A	A	B	A	B	B	B	A	B	A	B	A	A	A	B	A	A	A	A	B	-	B	B	A	A	A	B	A	A	A	A	B	A	A	B
AX-643843463	A	A	B	A	A	B	B	B	B	B	A	B	B	A	B	A	B	A	B	B	B	B	A	A	A	A	A	A	B	A	A	B	A	A	A	B	A	B	A	A	A	B	A	B	B	A	B	B	B
AX-643831741	A	A	B	A	A	B	B	B	B	B	A	B	B	A	B	A	B	A	B	B	B	B	A	A	A	A	A	A	B	A	A	B	A	A	A	B	A	B	A	A	A	B	A	B	B	A	B	B	B
AX-111008324	A	A	B	A	A	B	B	B	B	B	A	B	B	A	B	A	B	A	B	B	B	B	A	A	A	A	A	A	B	-	-	B	A	-	A	B	A	B	A	-	A	B	A	B	B	A	B	B	B
AX-643819518	A	A	B	A	A	B	B	B	B	B	A	B	B	A	B	A	B	A	B	B	B	B	A	A	A	A	A	A	B	A	A	B	A	A	A	B	A	B	A	A	A	B	A	B	B	A	B	B	B
AX-95243424	A	A	B	A	A	B	B	B	B	B	A	B	B	A	B	A	B	A	B	B	B	B	A	A	A	A	A	A	B	A	A	B	A	A	A	B	A	B	A	A	A	B	A	B	B	A	B	B	B
AX-643831750	A	A	B	A	A	B	B	-	B	B	A	B	B	A	B	A	B	A	B	B	B	B	A	A	A	A	A	A	B	A	A	B	A	A	A	B	A	B	A	A	A	B	A	B	B	A	B	B	B
AX-643831758	A	A	B	A	A	B	B	B	B	B	A	B	B	A	B	A	B	A	B	B	B	B	A	A	A	A	A	A	B	A	A	B	A	A	A	B	A	B	A	A	A	B	A	B	B	A	B	B	B
AX-94438081	A	A	B	A	A	B	B	B	B	B	A	B	B	A	B	A	B	A	B	B	B	B	A	A	A	A	A	A	B	A	A	B	A	A	A	B	A	B	A	A	A	B	A	B	B	A	B	B	B
AX-94957945	A	A	B	A	A	B	B	B	B	B	A	B	B	A	B	A	B	A	B	B	B	B	A	A	A	A	A	A	B	A	A	B	A	A	A	B	A	B	A	A	A	B	A	B	B	A	B	B	B
AX-643819578	A	A	B	A	A	B	B	B	B	B	A	B	B	A	B	A	B	A	B	B	B	B	A	A	A	A	A	A	B	A	A	B	A	A	A	B	A	B	A	A	A	B	A	B	B	A	B	B	B
AX-94950911	A	A	B	A	A	B	B	B	B	B	A	B	B	A	B	A	B	A	B	B	B	B	A	A	A	A	A	A	B	A	A	B	A	A	A	B	A	B	A	A	A	B	A	B	B	A	B	B	B
AX-95216501	A	A	B	A	A	B	B	B	B	B	A	B	B	A	B	A	B	A	B	B	B	B	A	A	A	A	A	A	B	A	A	B	A	A	A	B	A	B	A	A	A	B	A	B	B	A	B	B	B
AX-94944827	A	A	B	A	A	B	B	B	B	B	A	B	B	A	B	A	B	A	B	B	B	B	A	A	A	A	A	A	B	A	A	B	A	A	A	B	A	B	A	A	A	B	A	B	B	A	B	B	B
AX-95140632	A	A	B	A	A	B	B	B	B	B	A	B	B	A	B	A	B	A	B	B	B	B	A	A	A	A	A	A	B	A	A	B	A	A	A	B	A	B	A	A	A	B	A	B	B	A	B	B	B
AX-643831768	A	A	B	A	A	B	B	B	B	B	A	B	B	A	B	A	B	A	B	B	B	B	A	A	A	A	A	A	B	A	A	B	A	A	A	B	A	B	A	A	A	B	A	B	B	A	B	B	B
AX-643798414	A	A	B	A	A	B	B	B	B	B	A	B	B	A	B	A	B	A	B	B	B	B	A	A	A	A	A	A	B	A	A	B	A	A	A	B	A	B	A	A	A	B	A	B	B	A	B	B	B
AX-94562871	A	B	B	B	A	B	A	B	B	A	B	A	B	B	A	A	B	B	A	B	B	B	A	A	A	B	B	B	B	A	A	A	A	B	A	A	B	A	A	B	B	B	A	A	B	A	A	A	B
AX-95238990	A	B	B	B	A	B	A	B	B	A	B	A	B	B	A	A	B	B	A	B	-	B	A	A	A	B	B	B	B	A	A	A	A	B	A	A	B	A	A	B	B	B	A	A	B	A	A	A	B
AX-643831778	A	A	B	A	A	B	B	B	B	B	A	B	B	A	B	A	B	A	B	B	B	B	A	A	A	A	A	A	-	A	A	B	A	A	A	A	A	B	A	A	A	B	A	B	B	A	B	B	B
AX-643819558	A	A	B	A	A	B	B	B	B	B	A	B	B	A	B	A	B	A	B	B	B	B	A	A	A	A	A	A	B	A	A	B	A	A	A	A	A	B	A	A	A	B	A	B	B	A	B	B	B
AX-643831788	A	A	B	A	A	B	B	B	B	B	A	B	B	A	B	A	B	A	B	B	B	B	A	A	A	A	A	A	B	A	A	B	A	A	A	A	A	B	A	A	A	B	A	B	B	A	B	B	B
AX-86180210	A	A	B	A	A	B	B	B	B	B	A	B	B	A	B	A	B	A	B	B	B	B	A	A	A	A	A	A	B	A	A	B	A	A	A	A	A	B	A	A	A	B	A	B	B	A	B	B	B
AX-95083212	A	A	B	A	A	B	B	B	B	B	A	B	B	A	B	A	B	A	B	B	B	B	A	A	A	A	A	A	B	A	A	B	A	A	A	A	A	B	A	A	A	B	A	B	B	A	B	B	B
AX-94631005	A	A	B	A	A	B	B	B	B	B	A	B	B	A	B	A	B	A	B	B	B	B	A	A	A	A	A	A	B	A	A	B	A	A	A	A	A	B	A	A	A	B	A	B	B	A	B	B	B
AX-94994158	B	A	B	B	B	B	A	B	B	B	B	A	A	A	B	B	B	B	A	A	B	B	A	B	B	B	A	A	B	B	A	A	B	B	A	B	B	B	A	B	B	B	B	B	B	B	B	A	B
AX-643831817	A	A	B	A	A	B	B	B	B	B	A	B	B	A	B	B	B	A	B	B	B	B	A	A	A	A	-	-	B	A	-	B	A	A	A	A	A	B	A	A	-	B	A	B	B	A	B	B	B
AX-94497561	A	A	B	A	A	B	B	B	B	B	A	B	B	A	B	A	B	A	B	B	B	B	A	A	A	A	A	A	B	A	A	B	A	A	A	A	A	B	A	A	A	B	A	B	B	A	B	B	B
AX-95074566	A	A	B	A	A	B	B	B	B	B	A	B	B	A	B	A	B	A	B	B	B	B	A	A	A	A	A	A	B	A	A	B	A	A	A	A	A	B	A	A	A	B	A	B	B	A	B	B	B
AX-643854333	A	A	B	A	A	B	B	B	B	B	A	B	B	A	B	A	B	A	B	B	-	B	A	A	A	B	A	-	B	A	A	B	A	A	A	A	-	B	A	A	A	B	A	B	B	A	A	B	B
AX-643807801	A	A	B	A	A	B	B	B	B	B	A	B	B	A	B	A	B	A	B	B	B	B	A	A	A	A	A	A	B	A	A	B	A	A	A	A	A	B	A	A	A	B	A	B	B	A	B	B	B
AX-643807755	A	A	B	A	A	B	B	B	B	B	A	B	B	A	B	A	B	A	B	B	B	B	A	A	A	A	A	A	B	A	A	B	A	A	A	A	A	B	A	A	A	B	A	B	B	A	B	B	B
AX-643832125	A	A	B	A	A	B	B	B	B	B	A	B	B	A	B	A	B	A	B	B	B	B	A	A	A	A	A	A	B	A	A	B	A	A	A	A	A	B	A	A	A	B	A	B	B	A	B	B	B
AX-111629746	A	A	B	A	A	B	B	-	B	B	A	B	-	A	-	A	B	A	B	B	B	B	A	A	A	A	A	A	B	A	A	B	A	A	A	A	A	B	A	A	A	B	A	B	B	A	B	-	B
AX-109349474	A	A	B	A	A	B	B	B	B	B	A	B	B	A	B	A	B	A	B	B	B	B	A	A	A	A	A	A	B	A	A	B	A	A	A	A	A	B	A	A	A	B	A	B	B	A	B	B	B
AX-94896493	A	A	B	A	A	B	B	B	B	B	A	B	B	A	B	A	B	A	B	B	B	B	A	A	A	A	A	A	B	A	A	B	A	A	A	A	A	B	A	A	A	B	A	B	B	A	B	B	B
AX-643854018	A	A	B	A	A	B	B	B	B	B	A	B	B	A	B	A	B	A	B	B	B	B	A	A	A	A	A	A	B	A	A	B	A	A	A	A	A	B	A	A	A	B	A	B	B	A	B	B	B
AX-95182432	A	A	B	A	A	B	B	B	B	B	A	B	B	A	B	A	B	A	B	B	B	B	A	A	A	A	A	A	B	A	A	B	A	A	A	A	A	B	A	A	A	B	A	B	B	A	B	B	B
AX-643868278	A	A	B	A	A	B	B	B	B	B	A	B	B	A	B	A	B	A	B	B	B	B	A	A	A	A	A	A	B	A	A	B	A	A	A	A	A	B	A	A	A	B	A	B	B	A	B	B	B
AX-643831866	A	A	B	A	A	B	B	B	B	B	A	B	B	A	B	A	B	A	B	B	B	B	A	A	A	A	A	A	B	A	A	B	A	A	A	A	A	B	A	A	A	B	A	B	B	A	B	B	B
AX-176655301	A	A	B	A	A	B	B	B	B	B	A	B	B	A	B	A	B	A	B	B	B	B	-	A	A	A	A	A	B	A	-	B	A	A	A	A	A	B	A	A	A	B	A	B	B	A	B	B	B
AX-643819673	A	A	B	A	A	B	B	B	B	B	A	B	B	A	B	A	B	A	B	B	B	B	A	A	A	A	A	A	B	A	A	B	A	A	A	A	A	B	A	A	A	B	A	B	B	A	B	B	B
AX-643843595	A	A	B	A	A	B	B	B	B	B	A	B	B	A	B	A	B	A	B	B	B	B	A	A	A	A	A	A	B	A	A	B	A	A	A	A	A	B	A	A	A	B	A	B	B	A	B	B	B
AX-643807843	A	A	B	A	A	B	B	B	B	B	A	B	B	A	B	A	B	A	B	B	B	B	A	A	B	A	A	A	B	A	A	B	A	A	A	A	A	B	A	A	A	B	A	B	B	A	B	B	B
AX-95136941	A	A	B	A	A	B	B	B	B	B	A	B	B	A	B	A	B	A	B	-	B	B	A	A	B	A	A	A	B	A	A	B	A	A	A	A	A	B	A	A	A	B	A	B	B	A	B	B	B
AX-111200575	A	A	B	A	A	B	B	B	B	B	A	B	B	A	B	A	B	A	B	B	B	B	A	A	B	A	A	A	B	A	A	B	A	A	A	A	A	B	A	A	A	B	A	B	B	A	B	B	B
AX-94470908	A	A	B	A	A	B	B	B	B	B	A	B	B	A	B	A	B	A	B	B	B	B	A	A	B	A	A	A	B	A	A	B	A	A	A	A	A	B	A	A	A	B	A	B	B	A	B	B	B
AX-643854389	A	A	B	A	A	B	B	B	B	B	A	B	B	A	B	A	B	A	B	B	B	B	A	A	B	A	A	A	B	A	A	B	A	A	A	A	A	B	A	A	A	B	A	B	B	A	B	B	B
AX-643854064	A	A	B	A	A	B	B	B	B	B	A	B	B	A	B	A	B	A	B	B	B	B	A	A	B	A	A	A	B	A	A	B	A	A	A	A	A	B	A	A	A	B	A	B	B	A	B	B	B
AX-86179723	A	A	B	A	A	B	B	B	B	B	A	B	B	A	B	A	B	A	B	B	B	B	A	A	B	A	A	A	B	A	A	B	A	A	A	A	A	B	A	A	A	B	A	B	B	A	B	B	B
AX-110527569	A	A	B	A	A	B	B	B	B	B	A	B	B	A	B	A	B	A	B	B	B	B	A	A	B	A	A	A	B	A	A	B	A	A	A	A	A	B	A	A	A	B	A	B	B	A	B	B	B
AX-643819712	A	A	B	A	A	B	B	B	B	B	A	B	B	A	B	A	B	A	B	B	B	B	A	A	B	A	A	A	B	A	A	B	A	A	A	A	A	B	A	A	A	B	A	B	B	A	B	B	B
AX-94579849	A	A	B	A	A	B	B	B	B	B	A	B	B	A	B	A	B	A	B	B	B	B	A	A	B	A	A	A	B	A	A	B	A	A	A	A	A	B	A	A	A	B	A	B	B	A	B	B	B
AX-643854078	A	A	B	A	A	B	B	B	B	B	A	B	B	A	B	A	B	A	B	B	B	B	A	A	B	B	A	A	B	A	A	B	A	A	A	A	A	B	A	A	A	B	A	B	B	A	B	B	B
AX-86178270	A	A	B	A	A	B	B	B	B	B	A	B	B	A	B	A	B	A	B	B	B	B	A	A	B	A	A	A	B	A	A	B	A	A	A	A	A	B	A	A	A	B	A	B	B	A	B	B	B
AX-94739583	A	A	B	A	A	B	B	B	B	B	A	B	B	A	B	A	B	A	B	B	B	B	A	A	B	A	A	A	B	A	A	B	A	A	A	A	A	B	A	A	A	B	A	B	B	A	B	B	B
AX-95176297	A	A	B	A	A	B	B	B	B	B	A	B	B	A	B	A	B	A	B	B	B	B	A	A	B	A	A	A	B	A	A	B	A	A	A	A	A	B	A	A	A	B	A	B	B	A	B	B	B
AX-643856548	A	A	B	A	A	B	B	B	B	B	A	B	B	A	B	-	B	A	B	B	B	B	A	A	B	A	A	A	B	-	A	B	A	A	A	A	A	B	A	A	-	B	A	B	B	A	B	B	B
AX-643807890	A	A	B	A	A	B	B	B	B	B	A	B	B	A	B	A	B	A	B	B	B	B	A	A	B	A	A	A	B	A	A	B	A	A	A	A	A	B	A	A	A	B	A	B	B	A	B	B	B
AX-643832243	A	A	B	A	A	B	B	B	B	B	A	B	B	A	B	A	B	A	B	B	B	B	A	A	B	A	A	A	B	A	A	B	A	A	A	A	A	B	A	A	A	B	A	B	B	A	B	B	B
AX-643864263	A	A	B	A	A	B	B	B	B	B	A	B	B	A	B	A	B	A	B	B	B	B	A	A	B	A	A	A	B	A	A	B	A	A	A	A	A	B	A	A	A	B	A	B	B	A	B	B	B
AX-643864272	A	A	B	A	A	B	B	B	B	B	A	B	B	A	B	A	B	A	B	B	B	B	A	A	B	-	A	A	B	A	A	B	A	A	A	A	A	B	A	A	A	B	A	B	B	A	B	B	B
AX-95208622	A	A	B	A	A	B	B	B	B	B	A	B	B	A	B	A	B	A	B	B	B	B	A	A	B	A	A	A	B	A	A	B	A	A	A	A	A	B	A	A	A	B	A	B	B	A	B	B	B
AX-94644578	A	A	B	A	A	B	B	B	B	B	A	B	B	A	B	A	B	A	B	B	B	B	A	A	B	A	A	A	B	A	A	B	A	A	A	A	A	B	A	A	A	B	A	B	B	A	B	B	B
AX-95206874	A	A	B	A	A	B	B	B	B	B	A	B	B	A	B	A	B	A	B	B	B	B	A	A	B	A	A	A	B	A	A	B	A	A	A	A	A	B	A	A	A	B	A	B	B	A	B	B	B
AX-643854136	A	A	B	A	A	B	B	B	B	B	A	B	B	A	B	A	B	A	B	B	B	B	A	A	B	A	A	A	B	A	A	B	A	A	A	A	A	B	A	A	A	B	A	B	B	A	B	B	B
AX-643807877	A	A	B	A	A	B	B	B	-	B	A	B	B	A	B	A	B	A	-	-	B	B	A	A	B	A	A	A	B	A	A	B	A	A	A	A	A	B	A	A	A	B	A	B	B	A	B	B	B
AX-643807932	A	A	B	A	A	B	B	B	B	B	A	B	B	A	B	A	B	A	B	B	B	B	A	A	B	A	A	A	B	A	A	B	A	A	A	A	A	B	A	A	A	B	A	B	B	A	B	B	B
AX-643819722	A	A	B	A	A	B	B	B	B	B	A	B	B	A	B	A	B	A	B	B	B	B	A	A	B	A	A	A	B	B	A	B	A	A	A	-	A	B	A	A	A	B	A	B	B	A	B	B	B
AX-111146300	A	A	B	A	A	B	B	B	B	B	A	B	B	A	B	-	B	A	B	B	B	B	A	A	B	A	A	A	B	A	A	B	A	A	A	A	A	B	A	A	A	B	A	B	B	A	B	B	B
AX-86175690	A	A	B	A	A	B	B	B	B	B	A	B	B	A	B	A	B	A	B	B	B	B	A	A	B	-	A	A	B	A	A	B	A	A	A	A	A	B	A	A	A	B	A	B	B	A	B	B	B
AX-86177845	A	A	B	A	A	B	B	B	B	B	A	B	B	A	B	A	B	A	B	B	B	B	A	A	B	A	A	A	B	A	A	B	A	A	A	A	A	B	A	A	A	B	A	B	B	A	B	B	B
AX-94699684	A	A	B	A	A	B	B	B	B	B	A	B	B	A	B	A	B	A	B	B	B	B	A	A	B	A	A	A	B	A	A	B	A	A	A	A	A	B	A	A	A	B	A	B	B	A	B	B	B
AX-643797541	A	A	B	A	A	B	B	B	B	B	A	B	B	A	B	A	B	A	B	B	B	B	A	A	B	A	A	A	B	A	A	B	A	A	A	A	A	B	A	A	A	B	A	B	B	A	B	B	B
AX-95106655	A	A	B	A	A	B	B	-	B	B	A	B	B	A	B	A	B	A	B	B	B	B	A	A	B	A	A	A	B	A	A	-	A	A	A	A	A	B	A	A	A	B	A	B	B	A	B	B	B
AX-176653613	A	A	B	A	A	B	B	B	B	B	A	B	B	A	B	A	B	A	B	B	B	B	A	A	B	A	A	A	B	A	A	B	A	A	A	A	A	B	A	A	A	B	A	B	B	A	B	B	B
AX-643819756	A	A	B	A	A	B	B	B	B	B	A	B	B	A	B	A	B	A	B	B	B	B	A	A	B	A	A	A	B	A	A	B	A	A	A	A	A	B	A	A	A	B	A	B	B	A	B	B	B
AX-86179570	A	A	B	A	A	B	B	B	B	B	A	B	B	A	B	A	B	A	B	B	B	B	A	A	B	A	A	A	B	A	A	B	A	A	A	A	A	B	-	A	A	B	A	B	B	A	B	B	B
AX-643854178	A	A	B	A	A	B	B	B	B	B	A	B	B	A	B	A	B	A	B	B	B	B	A	A	B	A	A	A	B	A	A	B	A	A	A	A	A	B	A	A	A	B	A	B	B	A	B	B	B
AX-643819837	A	A	B	A	A	B	B	B	B	B	A	B	B	A	B	A	B	A	B	B	B	B	A	A	B	A	A	A	B	A	A	B	A	A	A	A	A	B	A	A	A	B	A	B	B	A	B	B	B
AX-94656703	A	A	B	A	A	B	B	B	B	B	A	B	B	A	B	A	B	A	B	B	B	B	A	A	B	A	A	A	B	A	A	B	A	A	A	A	A	B	A	A	A	B	A	B	B	A	B	B	B
AX-643819794	A	A	B	A	A	B	B	B	B	B	A	B	B	A	B	A	B	A	B	B	B	B	A	A	B	-	A	A	B	A	A	B	A	A	A	A	A	B	A	A	A	B	A	B	B	A	B	B	B
AX-95238538	A	A	B	A	A	B	B	B	B	B	A	B	B	A	B	A	B	A	B	B	B	B	A	A	B	A	A	A	B	A	A	B	A	A	A	A	A	B	A	A	A	B	A	B	B	A	B	B	B
AX-643868284	A	A	B	A	A	B	B	B	B	B	A	B	B	A	B	A	B	A	B	B	B	B	A	A	B	A	A	A	B	A	A	B	A	A	A	A	A	B	A	A	A	B	A	B	B	A	B	B	B
AX-94545549	A	A	B	A	A	B	B	B	B	B	-	B	B	A	B	A	B	A	B	B	B	B	A	A	B	A	A	A	B	A	A	B	A	A	A	A	A	B	A	A	A	B	A	B	B	A	B	B	B
AX-643854212	A	A	B	A	A	B	B	B	B	B	A	B	B	A	B	A	B	A	B	B	B	B	A	A	B	A	A	A	B	A	A	B	A	A	A	A	A	B	A	A	A	B	A	B	B	A	B	B	B
AX-94618797	A	A	B	A	A	B	B	B	B	B	A	B	B	A	B	A	B	A	B	B	B	B	A	A	B	A	A	A	B	A	A	B	A	A	A	A	A	B	A	A	A	B	A	B	B	A	B	B	B
AX-643869822	A	A	B	A	A	B	B	B	B	B	A	B	B	A	B	A	B	A	B	B	B	B	A	A	B	A	A	A	B	A	A	B	A	A	A	A	A	B	A	A	A	B	A	B	B	A	B	B	B
AX-643807941	A	A	B	A	A	B	B	B	B	B	A	B	B	A	B	A	B	A	B	B	B	B	A	A	B	A	A	A	B	A	A	B	A	A	A	A	A	B	A	A	A	B	A	B	B	A	B	B	B
AX-94899483	A	A	B	A	A	B	B	B	B	B	A	B	B	A	B	A	B	A	B	B	B	B	A	A	B	A	A	A	B	A	A	B	A	A	A	A	A	B	A	A	A	B	A	B	B	A	B	B	B
AX-643807997	A	A	B	A	A	B	B	B	B	B	A	B	B	A	B	A	B	A	B	B	B	B	A	A	B	A	A	A	B	A	A	B	A	A	A	A	A	B	A	A	A	B	A	B	B	A	B	B	B
AX-643819875	A	A	B	A	A	B	B	B	B	B	A	B	B	A	B	A	B	A	B	B	B	B	A	A	B	A	A	A	B	A	A	B	A	A	A	A	A	B	A	A	A	B	A	B	B	A	B	B	B
AX-643807956	A	A	B	A	A	B	B	B	B	B	A	B	B	A	B	B	B	A	B	B	B	-	A	A	B	A	-	A	B	A	A	B	A	A	A	A	A	B	A	A	A	B	A	B	B	A	B	B	B
AX-86171348	A	A	-	A	A	B	B	B	B	B	A	B	B	A	B	A	B	A	B	B	B	B	A	A	-	B	A	A	B	A	A	B	A	A	A	A	A	B	A	A	A	B	A	B	B	A	B	B	B
AX-95114866	A	A	A	A	A	B	B	B	B	B	A	B	B	A	B	A	B	A	B	B	B	B	A	A	A	A	A	A	B	A	A	B	A	A	A	B	A	B	A	A	A	B	A	B	B	A	B	B	B
AX-86172039	A	A	B	A	A	B	B	B	B	B	A	B	B	A	B	A	B	A	B	B	B	B	A	A	B	A	A	A	B	A	A	B	A	A	A	-	A	B	A	A	A	B	A	B	B	A	B	B	B
AX-94454534	A	A	B	A	A	B	B	B	B	B	A	B	B	A	B	A	B	A	B	B	B	B	A	A	B	A	A	A	B	A	A	B	A	A	A	-	A	B	A	A	A	B	A	B	B	A	B	B	B
AX-94829509	A	A	B	A	A	B	B	B	B	B	A	B	B	A	B	A	B	A	B	B	B	B	A	A	B	A	A	A	B	A	A	-	A	A	A	A	A	B	A	A	A	B	A	B	B	A	B	B	B
AX-643801453	A	A	B	A	A	B	B	B	B	B	A	B	B	A	B	A	B	A	B	B	B	B	A	A	B	A	A	A	B	A	A	B	A	A	A	A	A	B	A	A	A	B	A	B	B	A	B	B	B
AX-643854251	A	A	B	A	A	B	B	B	B	B	A	B	B	A	B	-	B	A	B	B	B	B	A	A	B	-	A	A	B	-	A	B	A	A	A	A	A	B	A	A	-	B	A	B	B	A	B	B	B
AX-643854591	A	A	B	A	A	B	B	-	B	B	A	B	-	A	B	A	B	A	B	B	B	B	A	A	B	A	A	A	-	A	A	B	A	A	A	A	A	B	A	A	A	B	A	B	-	A	B	B	B
AX-95106986	A	A	B	A	A	B	B	B	B	B	A	B	B	A	B	A	B	A	B	B	B	B	A	A	B	A	A	A	B	A	A	B	A	A	A	A	A	B	A	A	A	B	A	B	B	A	B	B	B
AX-86176337	A	A	B	A	A	B	B	B	B	B	A	B	B	A	B	A	B	A	B	B	B	B	A	A	B	A	A	A	B	A	A	B	A	A	A	A	A	B	A	A	A	B	A	B	B	A	B	B	B
AX-89760453	A	A	B	A	A	B	B	B	B	B	A	B	B	A	B	A	B	A	B	B	B	B	A	A	B	A	A	A	B	A	A	B	A	A	A	A	A	B	A	A	A	B	A	B	B	A	B	B	B
AX-86178204	A	A	B	A	A	B	B	B	B	B	A	B	B	A	B	A	B	A	B	B	B	B	A	A	B	A	A	A	B	A	A	B	A	A	A	A	A	B	A	A	-	B	A	B	B	A	B	B	B
AX-94664843	A	A	B	A	A	B	B	B	B	B	A	B	B	A	B	A	B	A	B	B	B	B	A	A	B	A	A	A	B	A	A	B	A	A	A	A	A	B	A	A	A	B	A	B	B	A	B	B	B
AX-94969778	A	A	B	A	A	B	B	B	B	B	A	B	B	A	B	A	B	A	B	B	B	B	A	A	B	A	A	A	B	A	A	B	A	A	A	A	A	B	A	A	A	B	A	B	B	A	B	B	B
AX-643832139	A	A	B	A	A	B	B	B	B	B	A	B	B	A	B	A	B	A	B	B	B	B	A	A	B	A	A	A	B	A	A	B	A	A	A	A	A	B	A	A	A	B	A	B	B	A	B	B	B
AX-95093027	A	B	B	B	A	B	A	B	B	A	B	B	B	B	A	A	B	B	A	B	B	B	A	A	A	B	B	B	B	A	A	A	A	B	A	A	B	A	A	B	B	B	A	A	B	A	B	A	B
AX-95214919	A	B	B	A	B	A	A	B	B	A	B	B	A	A	B	A	B	B	A	A	B	B	A	A	B	A	B	B	B	B	A	A	B	A	B	A	A	B	A	B	A	B	B	A	A	B	A	A	B
AX-643819945	A	A	B	A	A	B	B	B	B	B	A	B	B	A	B	A	B	A	B	B	B	B	A	A	B	A	A	A	B	A	A	B	A	A	A	A	A	B	A	A	A	B	A	B	B	A	B	B	B
AX-95210622	B	B	A	B	A	A	A	A	A	B	B	A	B	A	B	A	A	B	A	B	B	B	A	A	B	B	A	A	B	B	B	B	B	A	A	B	A	A	A	A	A	B	B	A	A	B	B	B	A
AX-643808056	A	A	B	A	A	B	B	B	B	B	A	B	B	A	B	A	B	A	B	B	B	B	A	A	B	A	A	A	B	A	A	B	A	A	A	A	A	B	-	A	A	B	A	B	B	A	B	B	B
AX-94562605	B	B	A	B	A	A	A	A	A	B	B	A	B	A	B	A	A	B	A	B	B	B	A	A	B	B	A	A	B	B	B	B	B	A	A	B	A	A	A	A	A	B	B	A	A	B	B	B	A
AX-94462466	A	A	B	A	A	B	B	B	B	B	A	B	B	A	B	A	B	A	B	B	B	B	A	A	B	A	A	A	B	A	A	B	A	A	A	A	A	B	A	A	A	B	A	B	B	A	B	B	B
AX-643808074	A	A	B	A	A	B	B	B	B	B	A	B	B	A	B	A	B	A	B	B	B	B	A	A	B	A	A	A	B	A	A	B	A	A	A	A	A	B	A	A	A	B	A	B	B	A	B	B	B
AX-94620208	A	A	B	A	A	B	B	B	B	B	A	B	B	A	B	A	B	A	B	B	B	B	A	A	B	A	A	A	B	A	A	B	A	A	A	A	A	B	A	A	A	B	A	B	B	A	B	B	B
AX-94829369	A	A	B	A	A	B	B	B	B	B	A	B	B	A	B	A	B	A	B	B	B	B	A	A	B	A	A	A	B	A	A	B	A	A	A	A	A	B	A	A	A	B	A	B	B	A	B	B	B
AX-108857167	A	A	B	A	A	B	B	B	B	B	A	B	B	A	B	A	B	A	B	B	B	B	A	A	B	A	A	A	B	A	A	B	A	A	A	A	A	B	A	A	A	B	A	B	B	A	B	B	B
AX-643808051	A	A	B	A	A	B	B	B	B	B	A	B	B	A	B	A	B	A	B	B	B	B	A	A	B	A	A	A	B	A	A	B	A	A	A	A	A	B	A	A	A	B	A	B	B	A	B	B	B
AX-643844168	A	A	B	A	A	B	B	B	B	B	A	B	B	A	B	A	B	A	B	B	B	B	A	A	B	A	A	A	B	A	A	B	A	A	A	A	A	B	A	A	A	B	A	B	B	A	B	B	B
AX-95006856	A	A	B	A	A	B	B	B	B	B	A	B	B	A	B	A	B	A	B	B	B	B	A	A	B	A	A	A	B	A	A	B	A	A	A	A	A	B	A	A	A	B	A	B	B	A	B	B	B
AX-86169488	B	B	A	B	A	A	A	A	A	B	B	A	B	A	B	A	A	B	A	B	B	B	A	A	B	B	A	A	B	B	B	B	B	A	A	B	A	A	A	A	A	B	B	A	A	B	B	B	A
AX-643819989	A	A	B	A	A	B	B	B	B	B	A	B	B	A	B	A	B	A	B	B	B	B	A	A	B	A	A	A	B	A	A	B	A	A	A	A	A	B	A	A	A	B	A	B	B	A	B	B	B
AX-643832248	A	A	B	A	A	B	B	B	B	B	A	B	B	A	B	A	B	A	B	B	B	B	A	A	B	A	A	A	B	A	A	B	A	A	A	A	A	B	A	A	A	B	A	B	B	A	B	B	B
AX-643808121	A	A	B	A	A	B	B	B	B	B	A	B	B	A	B	A	B	A	B	B	B	B	A	A	B	A	A	A	B	A	A	B	A	A	A	A	A	B	A	A	A	B	A	B	B	A	B	B	B
AX-94414376	-	-	B	A	A	B	B	B	-	B	-	B	-	A	-	A	-	A	A	B	-	B	A	A	-	A	-	-	-	-	A	B	A	A	A	A	A	-	A	A	-	-	A	-	-	A	-	B	-
AX-643832542	A	A	B	A	A	B	B	B	B	B	A	B	B	A	B	A	B	A	B	B	B	B	A	A	B	A	A	A	B	A	A	B	A	A	A	A	A	B	A	A	A	B	A	B	B	A	B	B	B
AX-94533970	A	A	B	A	A	B	B	B	B	B	A	B	B	A	B	A	B	A	B	B	B	B	A	A	B	A	A	A	B	A	A	B	A	A	A	A	A	B	A	A	A	B	A	B	B	A	B	B	B
AX-86179430	A	A	B	A	A	B	B	B	B	B	A	B	B	A	B	A	B	A	B	B	B	B	A	A	B	A	A	A	B	A	A	B	A	A	A	A	A	B	A	A	A	B	A	B	B	A	B	B	B
AX-643819949	A	A	B	A	A	B	B	B	B	B	A	B	B	A	B	A	B	A	B	B	B	B	A	A	B	A	A	A	B	-	A	B	A	A	A	A	A	B	A	A	A	B	A	B	B	A	B	B	B
AX-94500404	B	A	A	B	B	A	A	A	A	B	B	A	B	B	B	A	B	A	A	A	B	A	B	B	A	B	A	B	B	A	B	B	B	B	A	A	A	A	A	A	B	A	B	B	B	A	B	A	B
AX-94467806	A	A	B	A	A	B	B	B	B	B	A	B	B	A	B	A	B	A	B	B	B	B	A	A	B	A	A	A	B	A	A	B	A	A	A	A	A	B	A	A	A	B	A	B	B	A	B	B	B
AX-643832552	A	A	B	A	A	B	B	B	B	B	A	B	B	A	B	A	B	A	B	B	B	B	A	A	B	A	A	A	B	A	A	B	A	A	A	A	A	B	A	A	A	B	A	B	B	A	B	B	B
AX-643819968	A	A	B	A	A	B	B	B	B	B	A	B	B	A	B	A	B	A	B	B	B	B	A	A	B	A	A	A	B	A	A	B	A	A	A	A	A	B	A	A	A	B	A	B	B	A	A	B	B
AX-86183775	B	B	A	B	A	A	A	A	A	B	B	A	B	A	B	A	A	B	A	B	B	B	A	A	B	B	A	A	B	B	B	B	B	A	A	B	A	A	A	A	A	B	B	A	A	B	B	B	A
AX-643808109	A	A	B	A	A	B	B	B	B	B	A	B	B	A	B	A	B	A	B	B	B	B	A	A	B	A	A	A	B	A	A	B	A	A	A	A	A	B	A	A	A	B	A	B	B	A	A	B	B
AX-94433739	B	B	A	B	A	A	A	A	A	B	B	A	B	A	B	A	A	B	A	B	B	B	A	A	B	B	A	A	B	B	B	B	B	A	A	B	A	A	A	A	A	B	B	A	A	B	B	B	A
AX-95166870	A	A	B	A	A	B	-	B	-	B	A	-	B	A	B	A	B	A	B	B	-	B	A	A	B	A	A	A	B	A	A	B	A	A	A	A	A	B	A	A	A	-	A	B	B	A	A	B	B
AX-158595670	A	A	B	A	A	B	B	B	B	B	A	B	B	A	B	A	B	A	B	B	B	B	A	A	B	A	A	A	B	A	A	B	A	A	A	A	A	B	A	A	A	B	A	B	B	A	A	B	B
AX-94744241	A	B	B	A	B	B	B	B	A	B	B	A	A	B	A	B	A	B	B	B	B	B	B	A	B	B	B	B	A	B	A	A	A	B	A	B	B	A	B	B	B	A	A	A	B	A	B	A	B
AX-94843973	A	A	B	A	A	B	B	B	B	B	A	B	B	A	B	A	B	A	B	B	B	B	A	A	B	-	A	A	B	A	A	B	A	A	A	A	A	B	A	A	A	B	A	B	B	A	A	B	B
AX-643808164	A	A	B	A	A	B	B	B	B	B	A	B	B	A	B	A	B	A	B	B	B	B	A	A	B	A	A	A	B	A	A	B	A	A	A	A	A	B	A	A	A	B	A	B	B	A	A	B	B
AX-89446912	A	A	B	A	A	B	B	B	B	B	A	B	B	A	B	A	B	A	B	B	B	B	A	A	B	A	A	A	B	A	A	B	A	A	A	A	A	B	A	A	A	B	A	B	B	A	A	B	B
AX-94945493	A	A	B	A	A	B	B	B	B	B	A	B	B	A	B	A	B	A	B	B	B	B	A	A	B	A	A	A	B	A	A	B	A	A	A	A	A	B	A	A	A	B	A	B	B	A	A	B	B
AX-643808131	A	A	B	A	A	B	B	B	B	B	A	B	B	A	B	A	B	A	B	B	B	B	A	A	B	A	A	A	B	A	A	B	A	A	A	A	A	B	A	A	A	B	A	B	B	A	A	B	B
AX-94718117	B	B	A	B	A	A	A	A	A	B	B	A	B	A	B	A	A	B	A	B	B	B	A	A	B	B	A	A	B	B	B	B	B	B	A	B	A	A	A	A	A	B	B	A	A	B	B	B	A
AX-643808184	-	A	B	A	A	B	B	B	B	B	A	B	B	A	B	A	B	A	B	B	B	B	A	A	B	A	A	A	B	A	A	B	A	A	A	A	A	B	B	A	A	B	A	A	B	A	A	B	B
AX-94707935	A	A	B	A	A	B	B	B	B	B	A	B	B	A	B	A	B	A	B	B	B	B	A	A	B	A	A	A	B	A	A	B	A	A	A	A	A	B	A	A	A	B	A	A	B	A	A	B	-
AX-95108347	A	A	B	A	A	B	B	B	B	B	A	B	B	A	B	A	B	A	B	B	B	B	A	A	B	A	A	A	B	A	A	B	A	A	A	A	A	B	A	A	A	B	A	A	B	A	A	B	B
AX-643820037	A	A	B	A	A	B	B	B	B	B	A	B	B	A	B	A	B	A	B	B	B	B	A	A	B	A	A	A	B	A	A	B	A	A	A	A	A	B	A	A	A	B	A	A	B	A	A	B	B
AX-643868672	A	A	B	A	A	B	B	B	B	B	A	B	B	A	B	A	B	A	B	B	B	B	A	A	B	A	A	A	B	A	A	B	A	A	A	A	A	B	A	A	A	B	A	A	B	A	A	B	B
AX-643863992	A	A	B	A	A	B	B	B	B	B	A	B	B	-	B	A	B	-	B	B	B	B	A	A	B	-	A	A	B	A	-	B	A	A	A	A	A	B	-	A	-	B	-	A	B	A	A	B	B
AX-95685358	A	A	B	A	A	B	B	B	B	B	A	B	B	A	B	A	B	A	B	B	B	B	A	A	B	A	A	A	B	A	A	B	A	A	A	A	A	B	A	A	A	B	A	A	B	A	A	B	B
AX-643844318	A	A	B	A	A	B	B	B	B	B	A	B	B	A	B	A	B	A	B	B	B	B	A	A	B	A	A	A	B	A	A	B	A	A	A	A	A	B	A	A	A	B	A	A	B	A	A	B	B
AX-643868674	A	A	B	A	A	B	B	B	B	B	A	B	B	A	B	A	B	A	B	B	B	B	A	A	B	A	A	A	B	A	A	B	A	A	A	A	A	B	A	A	A	B	A	A	B	A	A	B	B
AX-643808206	A	A	B	A	A	B	B	B	B	B	A	B	B	A	B	A	B	A	B	B	B	B	A	A	B	A	A	A	B	A	A	B	A	A	A	A	A	B	A	A	A	B	A	A	B	A	A	B	B
AX-111802921	A	A	B	A	A	B	B	B	B	B	A	B	B	A	B	A	B	A	B	B	B	B	A	A	B	A	A	A	B	A	A	B	A	A	A	A	A	B	A	A	A	B	A	A	B	A	A	B	B
AX-643844327	A	A	B	A	A	B	B	B	B	B	A	B	B	A	B	A	B	A	B	B	B	B	A	A	B	A	A	A	B	A	A	B	A	A	A	A	A	B	A	A	A	B	A	A	B	A	A	B	B
AX-643808185	A	A	B	A	A	B	B	B	B	B	A	B	B	A	B	A	B	A	B	B	B	B	A	A	B	A	A	A	B	A	A	B	A	A	A	A	A	B	A	A	A	B	A	A	B	A	A	B	B
AX-643832380	A	A	B	A	A	B	B	B	B	B	A	B	B	A	B	A	B	A	B	B	B	B	A	A	B	-	A	A	B	A	-	B	A	A	A	-	A	B	A	A	A	-	A	A	-	A	A	B	B
AX-643854440	A	A	B	A	A	B	B	B	B	B	A	B	B	A	B	A	B	A	B	B	B	B	A	A	B	A	A	A	B	A	A	B	A	A	A	A	A	B	A	A	A	B	A	A	B	A	A	B	B
AX-95259065	A	A	B	A	A	B	B	B	B	B	A	B	B	A	B	A	B	A	B	B	B	B	A	A	B	A	A	A	B	A	A	B	A	A	A	A	A	B	A	A	A	B	A	A	B	A	A	B	B
AX-95201433	A	A	B	A	A	B	B	B	B	B	A	B	B	A	B	A	B	A	B	B	B	B	A	A	B	A	A	A	B	A	A	B	A	A	A	A	A	B	A	A	A	B	A	A	B	A	A	B	B
AX-94950170	B	B	-	B	A	A	A	A	A	-	B	A	B	A	B	A	A	B	B	B	A	B	A	A	B	B	A	A	B	-	B	B	B	B	A	-	A	A	A	A	A	B	B	A	A	B	B	B	A
AX-94778925	A	A	B	A	A	B	B	B	B	B	A	B	B	A	B	A	B	A	B	B	B	B	A	A	B	A	A	A	B	A	A	B	A	A	A	A	A	B	A	A	A	B	A	A	B	A	A	B	B
AX-94613704	A	A	B	A	A	B	B	B	B	B	A	B	B	A	B	A	B	A	B	B	B	B	A	A	B	A	A	A	B	A	A	B	A	A	A	A	A	B	A	A	A	B	A	A	B	A	A	B	B
AX-643832409	A	-	B	A	A	B	B	B	B	B	A	B	B	A	B	A	B	A	A	-	A	B	A	A	B	A	A	-	-	A	A	B	A	A	A	A	A	-	A	-	A	A	A	A	-	A	B	B	B
AX-94596846	A	A	B	A	A	B	B	B	B	B	A	B	B	A	B	A	B	A	B	B	B	B	A	A	B	A	A	A	B	A	-	B	A	A	A	A	A	B	A	A	A	B	A	A	B	A	A	B	B
AX-94417290	A	A	B	A	A	B	B	B	B	B	A	B	B	A	B	A	B	A	B	B	B	B	A	A	B	A	A	A	B	A	A	B	A	A	A	A	A	B	A	A	A	B	A	A	B	A	A	B	B
AX-94963680	A	A	B	A	A	B	B	B	B	B	A	B	B	A	B	A	B	A	B	B	B	B	A	A	B	A	A	A	B	A	A	B	A	A	A	A	A	B	A	A	A	B	A	A	B	A	A	B	B
AX-94773205	A	A	B	A	A	B	B	B	B	B	A	B	B	A	B	A	-	A	-	B	B	B	A	A	B	A	A	A	B	A	A	B	A	A	A	A	A	B	A	A	A	B	A	A	B	A	A	B	B
AX-94975230	A	A	B	A	A	B	B	B	B	B	A	B	B	A	B	A	B	A	B	B	B	B	A	A	B	A	A	A	B	A	A	B	A	A	A	A	A	B	A	A	A	B	A	A	B	A	A	B	B
AX-94726800	B	B	A	B	A	A	A	A	A	A	B	A	B	A	B	A	A	B	B	B	A	B	A	A	B	B	A	A	B	B	B	B	B	B	A	B	A	A	A	A	A	B	B	A	A	B	B	B	A
AX-643820193	A	A	B	A	A	B	B	B	B	B	A	B	B	A	B	A	B	A	B	B	B	B	A	A	B	A	A	A	B	A	A	B	A	A	A	A	A	B	A	A	A	B	A	A	B	A	A	B	B
AX-94652135	B	B	A	B	A	A	A	A	A	A	B	A	B	A	B	A	A	B	B	B	A	B	A	A	B	B	A	A	B	B	B	B	B	B	A	B	A	A	A	A	A	B	B	A	A	B	B	B	A
AX-643844102	A	A	B	A	A	B	B	B	B	B	A	B	B	A	B	A	B	A	B	B	B	B	A	A	B	A	A	A	B	A	A	B	A	A	A	A	A	B	B	A	A	B	A	A	B	A	A	B	B
AX-95208058	A	-	B	A	A	B	B	B	B	B	A	B	B	A	B	A	B	A	B	B	B	B	A	A	B	A	A	A	B	A	A	B	A	A	A	A	A	B	A	A	A	B	A	A	B	A	A	B	B
AX-95257656	A	A	B	A	A	B	B	B	B	B	A	B	B	A	B	A	B	A	B	B	B	B	A	A	B	A	A	A	B	A	A	B	A	A	A	A	A	B	A	A	A	B	A	A	B	A	A	B	B
AX-643808263	A	A	B	A	A	B	B	B	B	B	A	B	B	A	B	A	B	A	B	B	B	B	A	A	B	A	A	A	B	A	A	B	A	A	A	A	A	B	A	A	A	B	A	A	B	A	A	B	B
AX-643820212	A	A	B	A	A	B	B	B	B	B	A	B	B	A	B	A	B	A	B	B	B	B	A	A	B	A	A	A	B	A	A	B	A	A	A	A	A	B	A	A	A	B	A	A	B	A	A	B	B
AX-95208428	A	A	B	A	A	B	B	B	B	B	A	B	B	A	B	A	B	A	B	B	B	B	A	A	B	A	A	A	B	A	A	B	A	A	A	A	A	B	A	A	A	B	A	A	B	A	A	B	B
AX-94582961	A	A	B	A	A	B	B	B	B	B	A	B	B	A	B	A	B	A	B	B	B	B	A	A	B	A	A	A	B	A	A	B	A	A	A	A	A	B	A	A	A	B	A	A	B	A	A	B	B
AX-95198436	A	A	B	A	A	B	B	B	B	B	A	B	B	A	B	A	B	A	B	B	B	B	A	A	B	A	A	A	B	A	A	B	A	A	A	A	A	B	A	A	A	B	A	A	B	A	A	B	B
AX-643820134	A	A	B	A	A	B	B	B	B	B	A	B	B	A	B	A	B	A	B	B	B	B	A	A	B	A	A	A	B	A	A	B	A	A	A	A	A	B	A	A	A	B	A	A	B	A	A	B	B
AX-95185443	A	A	B	A	A	B	B	B	B	B	A	B	B	A	B	A	B	A	B	B	B	B	A	A	B	A	A	A	B	A	A	B	A	A	A	A	A	B	A	A	A	B	A	A	B	A	A	B	B
AX-86175579	A	A	B	A	A	B	B	B	B	B	A	B	B	A	B	A	B	A	B	B	B	B	A	A	B	A	A	A	B	A	A	B	A	A	A	A	A	B	A	A	A	B	A	A	B	A	A	B	B
AX-86172831	A	A	B	A	A	B	B	B	B	B	A	B	B	A	B	A	B	A	B	B	B	B	A	A	B	A	A	A	B	A	A	B	A	A	A	A	A	B	A	A	A	B	A	A	B	A	A	B	B
AX-643797592	A	A	B	A	A	B	B	B	B	B	A	B	B	A	B	A	B	A	B	B	B	B	A	A	B	A	A	A	B	A	A	B	A	A	A	A	A	B	A	A	A	B	A	A	B	A	A	B	B
AX-94829936	B	A	A	B	B	A	A	A	A	B	B	A	A	B	B	A	B	A	A	A	B	A	B	B	A	B	A	B	B	A	B	B	B	B	A	A	A	A	A	A	B	A	B	B	B	A	B	A	B
AX-643854804	A	A	B	A	A	B	B	B	B	B	-	A	-	A	-	A	B	A	-	-	B	-	A	A	A	A	A	A	-	A	A	B	A	A	A	A	A	B	A	A	A	-	A	A	B	A	A	B	B
AX-95188796	A	A	B	A	A	B	B	B	B	B	A	B	B	A	B	A	B	A	B	B	B	B	A	A	B	A	A	A	B	A	A	B	A	A	A	A	A	B	A	A	A	B	A	A	B	A	A	B	B
AX-643808273	A	A	B	A	A	B	B	B	B	B	A	B	B	A	B	A	B	A	B	B	B	B	A	A	B	A	A	A	B	A	A	B	A	A	A	A	A	B	A	A	A	B	A	A	B	A	A	B	B
AX-643808283	A	A	B	A	A	B	B	B	B	B	A	B	B	A	B	A	B	A	B	B	B	B	A	A	B	A	A	A	B	A	A	B	A	A	A	A	A	B	A	A	A	B	A	A	B	A	A	B	B
AX-111372508	A	A	B	A	A	B	B	B	B	B	A	B	B	A	B	A	B	A	B	B	B	B	A	A	B	A	A	A	B	A	A	B	A	A	A	A	A	B	A	A	A	B	A	A	B	A	A	B	B
AX-94494415	A	A	B	A	A	B	B	B	B	B	A	B	B	A	B	A	B	A	B	B	B	B	A	A	B	A	A	A	B	A	A	B	A	A	A	A	A	B	A	A	A	B	A	A	B	A	A	B	B
AX-643808260	A	A	B	A	A	B	B	B	B	B	A	B	B	A	B	A	B	A	B	B	B	B	A	A	B	A	A	A	B	A	A	B	A	A	A	A	A	B	A	A	A	B	A	A	B	A	A	B	B
AX-643868685	A	A	B	A	A	B	B	B	B	B	A	B	B	A	B	A	B	A	B	B	B	B	A	A	B	A	A	A	-	A	A	B	A	A	A	A	A	B	A	A	A	B	A	A	B	A	A	B	B
AX-95073183	A	A	B	A	A	B	B	B	B	B	A	B	B	A	B	A	B	A	B	B	B	B	A	A	B	A	A	A	B	A	A	B	A	A	A	A	A	B	A	A	A	B	A	A	B	A	A	B	B
AX-643844448	A	A	B	A	A	B	B	B	B	B	A	B	B	A	B	A	B	A	B	B	B	B	A	A	B	A	A	A	B	A	A	B	A	A	A	A	A	B	A	A	A	B	A	A	B	A	A	B	B
AX-94623806	A	B	A	B	A	A	A	A	A	B	B	B	B	B	B	B	B	A	A	A	A	A	B	B	B	A	A	A	B	B	B	B	B	B	B	A	A	B	B	B	A	A	A	A	B	B	A	A	A
AX-94510190	A	B	A	B	A	A	A	A	A	A	B	A	B	A	B	A	A	B	B	B	A	B	A	A	B	B	A	A	B	B	B	B	B	B	A	B	A	A	A	A	A	B	B	A	A	B	A	B	A
AX-94476532	A	A	B	A	A	B	B	B	B	B	A	B	B	A	B	A	B	A	B	B	B	B	A	A	B	A	A	A	B	A	A	B	A	A	A	A	A	B	A	A	A	B	A	A	B	A	A	B	B
AX-94450446	A	A	B	A	A	B	B	B	B	-	A	B	B	A	B	-	B	A	B	-	B	B	A	A	B	A	A	A	B	A	A	B	A	A	A	-	A	B	A	A	A	B	A	-	B	A	A	B	B
AX-94811170	A	A	B	A	A	B	B	B	B	B	A	B	B	A	B	A	B	A	B	B	B	B	A	A	B	A	A	A	B	A	A	B	A	A	A	A	A	B	A	A	A	B	A	A	B	A	A	B	B
AX-643820233	A	A	B	A	A	B	B	B	B	B	A	B	B	A	B	A	B	A	B	B	B	B	A	A	B	A	A	A	B	A	A	B	A	A	A	A	A	B	A	A	A	B	A	A	B	A	A	B	B
AX-94523278	A	A	B	A	A	B	B	B	B	B	A	B	B	A	B	A	B	A	B	B	B	B	A	A	B	A	A	A	B	A	A	B	A	A	A	A	A	B	A	A	A	B	A	A	B	A	A	B	B
AX-94401439	A	A	B	A	A	B	B	B	B	B	A	B	B	A	B	A	B	A	B	B	B	B	A	A	B	A	A	A	B	A	A	B	A	A	A	A	A	B	A	A	A	B	A	A	B	A	A	B	B
AX-643808324	A	A	B	A	A	B	B	B	B	B	A	B	B	A	B	A	B	A	B	B	B	B	A	A	B	A	A	A	B	A	A	B	A	A	A	A	A	B	A	A	A	B	A	A	B	A	A	B	B
AX-94381637	A	A	B	A	A	B	B	B	B	B	A	B	B	A	B	A	B	A	B	B	B	B	A	A	B	A	A	A	B	A	A	B	A	A	A	A	A	B	A	A	A	B	A	A	B	A	A	B	B
AX-643808327	A	A	B	A	A	B	B	B	B	B	A	B	B	A	B	A	B	A	B	B	B	B	A	A	B	A	A	-	B	A	A	B	A	A	A	A	A	B	A	A	A	B	A	A	B	A	A	B	B
AX-94417718	A	B	A	B	A	A	A	A	A	A	B	A	B	A	B	A	A	B	B	B	A	B	A	A	B	B	A	A	B	B	B	B	B	B	A	B	A	A	A	A	A	B	B	A	A	B	A	B	A
AX-643856288	A	A	B	A	A	B	B	B	B	B	A	B	B	A	B	A	B	A	B	B	B	B	A	A	B	A	A	A	B	A	A	B	A	A	A	A	A	B	A	A	A	B	A	A	B	A	A	B	B
AX-111578722	A	A	B	A	A	B	B	B	B	B	A	B	B	A	B	A	B	A	-	B	B	B	A	A	B	A	A	A	A	A	A	B	A	A	A	A	A	B	A	A	A	B	A	A	B	A	A	B	B
AX-94879161	A	B	A	B	A	A	A	A	A	A	B	A	B	A	B	A	A	B	B	B	A	B	A	A	B	B	A	A	B	B	B	B	B	B	A	B	A	A	A	A	A	B	B	A	A	B	A	B	A
AX-95124622	B	A	B	B	B	A	A	A	A	B	B	B	B	B	A	A	A	A	B	A	B	B	A	B	B	A	B	B	B	A	A	B	A	B	B	B	B	B	A	B	B	B	B	A	B	A	A	B	A
AX-95016738	A	B	A	B	A	A	A	A	A	A	B	A	B	A	B	A	A	B	B	B	A	B	A	A	B	B	A	A	B	B	B	B	B	B	A	B	A	A	A	A	A	B	B	A	A	B	A	B	A
AX-643832876	A	A	B	A	A	B	B	B	B	B	A	B	B	A	B	A	B	A	B	B	B	B	A	A	B	A	A	A	B	A	A	B	A	A	A	A	A	B	A	A	A	B	A	A	B	A	A	B	B
AX-643832614	A	A	B	-	A	B	B	B	B	B	A	B	B	A	B	A	B	A	B	B	B	B	A	A	-	A	A	A	B	A	A	B	A	A	A	A	A	B	A	-	A	B	A	A	B	A	A	B	-
AX-94430132	A	A	B	A	A	B	B	B	B	B	A	B	B	A	B	A	B	A	B	B	B	B	A	A	B	A	A	A	B	A	A	B	A	A	A	A	A	B	A	A	A	B	A	A	B	A	A	B	B
AX-94508154	A	A	B	A	A	B	B	B	B	B	A	B	B	-	B	A	B	A	B	B	B	B	A	A	B	-	A	A	B	-	-	B	A	-	A	-	-	B	A	A	A	B	A	-	B	A	A	B	B
AX-643820394	A	A	B	A	A	B	B	B	B	B	A	B	B	A	B	A	B	A	B	B	B	B	A	A	B	A	A	A	B	A	A	B	A	A	A	A	A	B	A	A	A	B	A	A	B	A	A	B	B
AX-643808395	A	A	B	A	A	B	B	B	B	B	A	B	B	A	B	A	B	A	B	B	B	B	A	A	B	A	A	A	B	A	A	B	A	A	A	A	A	B	A	A	A	B	A	A	B	A	A	B	B
AX-643799821	A	A	B	A	A	B	B	B	B	B	A	B	B	A	B	A	B	A	B	B	B	B	A	A	B	A	A	A	B	A	A	B	A	A	A	A	A	B	A	A	A	B	A	A	B	A	A	B	B
AX-94582651	A	A	B	A	A	B	B	B	B	B	A	B	B	A	B	A	B	A	B	B	A	B	A	A	B	A	A	A	B	A	A	B	A	A	A	A	A	B	A	A	A	B	A	A	B	A	A	B	B
AX-94829127	A	A	B	A	A	B	B	B	B	B	A	B	B	A	B	A	B	A	B	B	A	B	A	A	B	A	A	A	B	A	A	B	A	A	A	A	A	B	A	A	A	B	A	A	B	A	A	B	B
AX-94618069	A	A	B	A	A	B	B	B	B	B	A	B	B	A	B	A	B	A	B	B	A	B	A	A	B	-	A	A	B	A	A	B	A	A	A	A	A	B	A	A	A	B	A	A	B	A	A	B	B
AX-110691903	A	A	B	A	A	B	B	B	B	B	A	B	B	A	B	A	B	A	B	B	A	B	A	A	B	A	A	A	B	A	A	B	A	A	A	A	A	B	A	A	A	B	A	A	B	A	A	B	B
AX-643820414	A	A	B	A	A	B	B	A	B	B	A	B	B	A	B	A	B	A	B	B	A	B	A	A	B	A	A	A	B	A	A	B	A	A	A	A	A	B	A	A	A	B	A	A	B	A	A	B	B
AX-643844319	A	A	B	A	A	B	B	A	B	B	A	B	B	A	B	A	B	A	B	B	A	B	A	B	B	A	A	A	B	A	A	B	A	A	A	A	A	B	A	A	A	B	A	A	B	A	A	B	B
AX-111733984	A	A	B	A	A	B	B	A	B	B	A	B	B	A	B	A	B	A	B	B	A	B	A	B	B	A	A	A	B	A	A	B	A	A	A	A	A	B	A	A	A	B	A	A	B	A	A	B	B
AX-643820324	A	A	B	A	A	B	B	A	B	B	A	B	B	A	B	A	B	A	B	B	A	B	A	B	B	A	A	A	B	A	A	B	A	A	A	A	A	B	A	A	A	B	A	A	B	A	A	B	B
AX-643844609	A	A	B	A	A	B	B	A	B	B	A	B	B	A	B	A	B	A	B	B	A	B	A	B	B	A	A	A	B	A	A	B	A	A	A	A	A	B	B	A	A	B	A	A	B	A	A	B	B
AX-643820332	A	A	B	A	A	B	B	A	B	B	A	B	B	A	B	A	B	A	B	B	A	B	A	B	B	A	A	A	B	A	A	B	A	A	A	A	A	B	A	A	A	B	A	A	B	A	A	B	B
AX-94871042	A	A	B	A	A	B	B	A	B	B	A	B	B	A	B	A	B	A	B	B	A	B	A	B	B	A	A	A	B	A	A	B	A	A	A	A	A	B	A	A	A	B	A	A	B	A	A	B	B
AX-86178495	A	A	B	A	A	B	B	A	B	B	A	-	-	A	B	A	B	A	-	B	A	-	A	A	B	-	A	A	B	A	A	-	A	A	A	-	A	B	A	A	A	B	A	A	-	A	A	B	B
AX-111915403	A	A	B	A	A	B	B	A	B	B	A	B	B	A	B	A	B	A	B	B	A	B	A	B	B	B	A	A	B	A	A	B	A	A	A	A	A	B	A	A	A	B	A	A	B	A	A	B	B
AX-94647018	A	B	A	A	A	A	B	A	A	B	A	B	A	B	B	B	B	A	A	A	A	A	B	B	A	A	A	A	A	A	B	B	B	A	B	A	A	B	B	B	A	A	B	B	A	B	B	A	A
AX-643856292	A	A	A	B	B	B	B	A	B	A	A	A	B	A	B	B	A	A	B	A	A	A	A	B	A	B	A	A	A	A	B	A	A	A	B	A	A	A	A	A	B	B	B	B	A	B	A	A	A
AX-643844623	A	A	B	A	A	B	B	A	B	B	A	B	B	A	B	A	B	A	B	B	A	B	A	B	B	A	A	A	B	A	A	B	A	A	A	A	A	B	A	A	A	B	A	A	B	A	A	B	B
AX-94616293	A	A	B	A	A	B	B	A	B	B	A	B	B	A	B	A	B	A	B	B	A	B	A	B	B	A	A	A	B	A	A	B	A	A	A	A	A	B	A	A	A	B	A	A	B	A	A	B	B
AX-95199700	A	A	B	A	A	B	B	A	B	B	A	B	B	A	B	A	B	A	B	B	A	B	A	B	B	A	A	A	B	A	A	B	A	A	A	A	A	B	A	A	A	B	A	A	B	A	A	B	B
AX-110617713	A	A	B	A	A	B	B	A	B	B	A	B	B	A	B	A	B	A	B	B	A	B	A	B	B	A	A	A	B	A	A	B	A	A	A	A	A	B	A	A	A	B	A	A	B	A	A	B	B
AX-94785349	A	A	B	A	A	B	B	-	B	B	A	B	B	A	B	A	B	A	B	B	A	B	A	B	B	A	A	A	B	-	A	B	A	A	A	A	A	B	A	A	A	B	A	A	B	A	A	B	B
AX-95187840	A	A	B	A	A	B	B	A	B	B	A	B	B	A	B	A	B	A	B	B	A	B	A	B	B	A	A	A	B	A	A	B	A	A	A	A	A	B	A	A	A	B	A	A	B	A	A	B	B
AX-643832694	A	A	B	A	A	B	B	A	B	B	A	B	B	A	B	A	B	A	B	B	A	B	A	B	B	A	A	A	B	A	A	B	A	A	A	A	A	B	A	A	A	B	A	A	B	A	A	B	B
AX-643808431	A	A	B	A	A	B	B	A	B	B	A	B	B	A	B	A	B	A	B	B	A	B	A	B	B	A	A	A	B	A	A	B	A	A	A	A	A	B	A	A	A	B	A	A	B	A	A	B	B
AX-643820355	A	A	B	A	A	B	B	A	B	B	A	B	B	A	B	A	B	A	B	B	A	B	A	B	B	A	A	A	B	A	A	B	A	A	A	A	A	B	A	A	A	B	A	A	B	A	A	B	B
AX-643854634	A	A	B	A	A	B	B	A	B	B	A	B	B	A	B	A	B	A	B	B	A	B	A	B	B	A	A	A	B	A	A	-	A	A	A	A	A	B	A	A	A	-	A	A	B	A	A	B	B
AX-86164151	A	A	B	A	A	A	A	A	B	B	A	B	B	A	B	A	B	A	B	B	A	B	A	B	B	A	A	A	B	A	A	B	A	A	A	A	A	B	A	B	A	B	A	A	B	A	A	B	B
AX-95170370	A	A	B	A	A	A	A	A	B	B	A	B	B	A	B	A	B	A	B	B	A	B	A	B	B	A	A	A	B	A	A	B	A	A	A	A	A	B	A	B	A	B	A	A	B	A	A	B	B
AX-94766122	A	A	B	A	A	A	A	A	B	B	A	B	B	A	B	A	B	A	B	B	A	B	A	B	B	A	A	A	B	A	A	B	A	A	A	A	A	B	A	B	A	B	A	A	B	A	A	B	B
AX-643820488	A	-	B	A	A	B	A	-	B	B	-	B	B	A	B	A	B	-	-	B	-	B	-	B	B	A	-	A	B	A	A	B	A	A	A	-	A	B	A	B	-	B	B	-	B	A	-	B	B
AX-643833005	A	A	B	A	A	A	A	A	B	B	A	B	B	A	B	A	B	A	B	B	A	B	A	B	B	A	A	A	B	A	A	B	A	A	A	A	A	B	A	B	A	B	A	A	B	A	A	B	B
AX-643854989	A	A	B	A	A	A	A	A	B	B	A	B	B	A	B	A	B	A	B	B	A	B	A	B	B	A	A	A	B	A	A	B	A	A	A	A	A	B	A	B	A	B	A	A	B	A	A	B	B
AX-111855129	A	A	B	A	A	A	A	A	B	B	A	B	B	A	B	A	B	A	B	B	A	B	A	B	B	A	A	A	B	A	A	B	A	A	A	A	A	B	A	B	A	B	A	A	B	A	A	B	B
AX-643808470	B	A	B	A	A	A	A	A	B	B	A	B	B	A	B	A	B	A	B	B	A	B	A	B	B	A	A	A	A	A	A	B	A	B	A	A	A	B	A	B	A	B	A	A	B	A	A	A	A
AX-95112360	B	A	B	A	A	A	A	A	B	B	A	B	B	A	B	A	B	A	B	B	A	B	A	B	B	A	A	A	A	A	A	B	A	B	A	A	A	B	A	B	A	B	A	A	B	A	A	A	A
AX-95197628	B	A	B	A	A	A	A	A	B	B	A	B	B	A	B	A	B	A	B	B	A	B	A	B	B	A	A	A	A	A	A	B	A	B	A	A	A	B	A	B	A	B	A	A	B	A	A	A	A
AX-95162740	B	A	B	A	A	A	A	A	B	B	A	B	B	A	B	A	B	A	B	B	A	B	A	B	B	A	A	A	A	A	A	B	A	B	A	A	A	B	A	B	A	B	A	A	B	A	A	A	A
AX-94748775	B	A	B	A	A	A	A	A	B	B	A	B	B	A	B	A	B	A	B	B	A	B	A	B	B	A	A	A	A	A	A	B	A	B	A	A	A	B	A	B	A	B	A	A	B	A	A	A	A
AX-94736900	B	A	B	A	A	A	A	A	B	B	A	B	B	A	B	A	B	A	B	B	A	B	A	B	B	A	A	A	A	A	A	B	A	B	A	A	A	B	A	B	A	B	A	A	B	A	A	A	A
AX-112289872	B	A	B	A	A	A	A	A	B	B	A	B	B	A	B	A	B	A	B	B	A	B	A	B	B	A	A	A	A	A	A	B	A	B	A	A	A	B	A	B	A	B	A	A	B	A	A	A	A
AX-643820431	B	A	B	A	A	A	A	A	B	B	A	B	B	A	B	A	B	A	B	B	A	B	A	B	B	A	A	A	A	A	A	B	A	B	A	A	A	B	A	B	A	B	A	A	B	A	A	A	A
AX-643808502	B	A	B	A	A	A	A	A	B	B	A	B	B	A	B	A	B	A	B	B	A	B	A	B	B	A	A	A	A	A	A	B	A	B	A	A	A	B	A	B	A	B	A	A	B	A	A	A	A
AX-643833039	B	A	B	A	A	A	A	A	B	B	A	B	B	A	B	A	B	A	B	B	A	B	A	B	B	A	A	A	A	A	A	B	A	B	A	A	A	B	A	B	A	B	A	A	A	A	A	A	A
AX-94840083	B	A	B	A	A	A	A	A	B	B	A	B	B	A	B	A	B	A	B	B	A	B	A	B	B	A	A	A	A	-	A	B	A	B	A	A	A	B	A	B	A	B	A	A	A	A	A	A	A
AX-94629504	B	A	B	A	A	A	A	A	B	B	A	B	B	A	B	A	B	A	B	B	A	B	A	B	B	A	A	A	A	A	A	B	A	B	A	A	A	B	A	B	A	B	A	A	A	A	A	A	A
AX-95078511	B	A	B	A	A	A	A	A	B	B	A	B	B	A	B	A	B	A	B	B	A	B	A	B	B	A	A	A	A	A	A	B	A	B	A	A	A	B	A	B	A	B	A	A	A	A	A	A	A
AX-95005246	B	A	B	A	A	A	A	A	B	B	A	B	B	A	B	A	B	A	B	B	A	B	A	B	B	A	A	A	A	A	A	B	A	B	A	A	A	B	A	B	A	B	A	A	A	A	A	A	A
AX-643868693	B	A	B	A	A	A	A	A	B	B	A	B	B	A	B	A	B	A	B	B	A	B	A	B	B	A	A	A	A	A	A	B	A	B	A	A	A	B	A	B	A	B	A	A	A	A	A	A	A
AX-94510581	B	A	B	A	A	A	A	A	B	B	A	B	B	A	B	A	B	A	B	B	A	B	A	B	B	A	A	A	A	A	A	B	A	B	A	A	A	B	A	B	A	B	A	A	A	A	A	A	A
AX-94400616	B	A	B	A	A	A	A	A	B	B	A	B	B	A	B	A	B	A	B	B	A	B	A	B	B	A	A	A	A	A	A	B	A	B	A	A	A	B	A	B	A	B	A	A	A	A	A	A	A
AX-94395875	B	A	B	A	A	A	A	A	B	B	A	B	B	A	B	A	B	A	B	B	A	B	A	B	B	A	A	A	A	A	A	B	A	B	A	A	A	B	A	B	A	B	A	A	A	A	A	A	A
AX-94524314	B	A	B	A	A	A	A	A	B	B	A	B	B	A	B	A	B	A	B	B	A	B	A	B	B	A	A	A	A	A	A	B	A	B	A	A	A	B	A	B	A	B	A	A	A	A	A	A	A
AX-94561057	B	A	B	A	A	A	A	A	B	B	A	B	B	A	B	A	B	A	B	B	A	B	A	B	B	A	A	A	A	A	A	B	A	B	A	A	A	B	A	B	A	B	A	A	A	A	A	A	A
AX-643808509	B	A	B	A	A	A	A	A	B	B	A	B	B	A	B	A	B	A	-	B	A	-	A	B	B	A	A	A	A	A	A	-	A	B	A	A	A	B	A	B	A	B	A	A	A	A	A	A	A
AX-643844724	B	A	B	A	A	A	A	A	B	B	A	B	B	A	B	A	B	A	B	B	A	B	A	B	B	A	A	A	A	A	A	B	A	B	A	A	A	B	A	B	A	B	A	A	A	A	A	A	A
AX-643808521	B	A	B	A	A	A	A	A	B	B	A	B	B	A	B	A	B	A	B	B	A	B	A	B	B	A	A	A	A	A	A	B	A	B	A	A	A	B	A	B	A	B	B	A	A	A	A	A	A
AX-643854716	B	A	B	A	A	A	A	A	B	B	A	B	B	A	B	A	B	A	B	B	A	B	A	B	B	A	A	A	A	A	A	A	A	B	A	A	A	B	A	B	A	B	B	A	A	A	A	A	A
AX-643844457	B	A	B	A	A	A	A	A	B	B	A	B	B	A	B	A	B	A	B	B	A	B	B	B	B	A	A	A	A	A	A	A	A	B	A	A	A	B	A	B	A	B	B	A	A	B	A	A	A
AX-94596078	B	A	B	A	A	A	A	A	B	A	A	B	B	A	B	A	B	A	B	B	A	B	B	B	B	A	A	A	A	A	A	A	A	B	A	A	A	B	B	B	A	B	B	A	A	B	A	A	A
AX-643820568	B	A	B	A	A	A	A	A	B	A	A	B	B	A	B	A	B	A	B	B	A	B	B	B	B	A	A	A	A	A	A	A	A	B	A	A	A	B	B	B	A	B	B	A	A	B	A	A	A
AX-95124696	B	A	B	A	A	A	A	A	B	A	A	B	B	A	B	A	B	A	B	B	A	B	B	B	B	A	A	A	A	A	A	A	A	B	A	A	A	B	B	B	A	B	B	A	A	B	A	A	A
AX-86169860	B	A	B	A	A	A	A	A	B	A	A	B	B	A	B	A	B	A	B	B	A	B	B	B	B	A	A	A	A	A	A	A	A	B	A	A	A	B	B	B	A	B	B	A	A	B	A	A	A
AX-95102985	B	A	B	A	A	A	A	A	B	A	A	B	B	A	B	A	B	A	B	B	A	B	B	B	B	A	A	A	A	A	A	A	A	B	A	A	A	B	B	B	A	B	B	A	A	B	A	A	A
AX-643844746	B	A	B	A	A	A	-	A	B	A	-	B	B	A	B	A	B	A	B	B	A	B	B	B	B	A	A	A	A	A	A	A	A	B	A	A	A	B	B	B	A	B	B	A	A	B	A	A	A
AX-643808533	B	A	B	A	A	A	A	A	B	A	A	B	B	A	B	A	B	A	B	B	A	B	B	B	B	A	A	A	A	A	A	A	A	B	A	A	A	B	B	B	A	B	B	A	A	B	A	A	A
AX-182102141	B	A	B	A	A	A	A	A	B	A	A	B	B	A	B	A	B	A	B	B	A	B	B	B	B	A	A	A	A	A	A	A	A	B	A	A	A	B	B	B	A	B	B	A	A	B	A	A	A
AX-643844483	-	A	B	A	A	A	A	A	B	A	A	B	B	A	B	A	B	A	B	B	A	B	B	B	B	A	A	A	A	A	A	A	A	B	A	A	A	B	B	B	A	A	B	A	A	B	B	A	A
AX-643855061	B	A	B	A	A	A	A	A	B	A	A	B	B	A	B	A	B	A	B	B	A	B	B	B	B	A	A	A	A	A	A	A	A	B	A	A	A	B	B	B	A	A	B	A	A	B	B	A	A
AX-643820601	B	A	B	A	A	A	A	A	B	A	A	B	B	A	B	A	A	A	B	B	A	A	B	B	B	A	A	A	A	A	A	A	A	A	A	A	B	B	B	B	A	A	B	B	A	B	B	A	A
AX-95247886	A	B	A	B	B	B	A	A	B	A	A	B	B	B	B	A	B	A	B	B	B	A	A	B	A	B	A	A	A	B	A	B	A	B	A	B	B	B	B	B	A	B	A	A	B	B	B	B	A
AX-95155636	B	A	A	A	A	B	A	B	B	A	A	A	A	B	A	A	A	A	A	A	A	A	A	B	A	B	B	B	B	A	B	B	A	A	B	A	B	B	B	A	A	B	B	B	B	B	B	A	B
AX-94707813	B	A	A	A	A	B	A	B	B	A	A	A	A	B	A	A	A	A	A	A	A	A	A	B	A	B	B	B	B	A	B	B	A	A	B	A	B	B	B	A	A	B	B	B	B	B	B	A	B
AX-94853862	B	A	A	A	A	B	A	B	B	A	A	A	A	B	A	A	A	A	A	A	A	A	A	B	A	B	B	B	B	A	B	B	A	A	B	A	B	B	B	A	A	B	B	B	B	B	B	A	B
AX-94435276	B	A	A	A	A	B	A	B	B	A	A	A	A	B	A	A	A	A	A	A	A	A	A	B	A	B	B	B	B	A	B	B	A	A	B	A	B	B	B	A	A	B	B	B	B	B	B	A	B
AX-94888009	B	A	A	A	A	B	A	B	B	A	A	A	A	B	A	A	A	A	A	A	A	A	A	B	A	B	B	B	B	A	B	B	A	A	B	A	B	B	B	A	A	B	B	B	B	B	B	A	B
AX-643799840	B	A	B	A	A	B	B	A	-	A	A	B	-	A	A	A	A	B	B	-	-	A	-	-	-	A	A	A	A	A	A	A	A	A	-	A	B	B	-	B	A	A	-	-	A	B	-	A	A
AX-94996035	B	A	B	A	A	B	B	A	B	A	A	B	B	A	A	A	A	B	B	B	B	A	B	B	B	A	A	A	A	A	A	A	A	A	B	A	B	B	B	B	A	A	B	B	A	B	B	A	A
AX-643808565	B	A	B	A	A	B	B	A	B	A	A	B	B	A	A	A	A	B	B	B	B	A	B	B	B	A	A	A	A	A	A	A	A	A	B	A	B	B	B	B	A	A	B	B	A	B	B	A	A
AX-643868323	B	B	B	A	A	B	B	A	B	A	A	B	B	A	A	A	A	B	B	B	B	A	B	B	B	A	A	A	A	A	A	A	A	A	B	A	B	B	A	B	A	A	B	B	A	B	B	A	A
AX-94795963	B	A	A	A	A	B	A	B	B	A	A	A	A	B	A	A	A	A	A	A	A	A	A	B	A	B	B	B	B	A	B	B	A	A	B	A	B	B	B	A	A	B	B	B	B	B	B	A	B
AX-94674125	B	A	A	A	A	B	A	B	B	A	A	A	A	B	A	A	A	A	A	A	A	A	A	B	A	B	B	B	B	A	B	B	A	A	B	A	B	B	B	A	A	B	B	B	B	B	B	A	B
AX-95140644	B	A	A	A	A	B	A	B	B	A	A	A	A	B	A	A	A	A	A	A	A	A	A	B	A	B	B	B	B	A	B	B	A	A	B	A	B	B	B	A	A	B	B	B	B	B	B	A	B
AX-95018322	A	B	B	A	B	B	B	B	A	B	B	A	A	B	A	B	A	B	B	B	B	B	B	A	B	B	B	B	A	B	A	A	A	B	A	B	B	A	B	B	B	A	A	A	B	A	B	A	B
AX-94795478	B	A	A	A	A	B	A	B	B	A	A	A	A	B	A	A	A	A	A	A	A	A	A	B	A	B	B	B	B	A	B	B	A	A	B	A	B	B	B	A	A	B	B	B	B	B	B	A	B
AX-94830460	B	A	A	A	A	B	B	B	A	B	B	B	A	A	B	B	B	B	A	B	B	B	B	A	A	A	A	A	A	A	A	B	A	A	A	B	A	A	A	B	B	B	B	B	B	A	B	A	B
AX-95153822	A	B	B	B	A	B	B	B	A	B	B	B	A	B	B	B	A	B	A	A	A	B	B	B	A	A	A	B	A	A	B	B	B	A	A	B	B	B	B	A	A	B	B	A	B	A	A	B	B
AX-94931462	A	B	B	B	A	B	B	B	A	B	B	B	A	B	B	B	A	B	A	A	A	B	B	B	A	A	A	B	A	A	B	B	B	A	A	B	B	B	B	A	A	-	B	A	B	A	A	B	B
AX-94426237	B	A	A	A	A	B	B	B	A	B	B	B	A	A	B	B	B	B	A	B	B	B	B	A	A	A	A	A	A	A	A	B	A	A	A	B	A	A	A	B	B	B	B	B	B	A	B	A	B
AX-94971367	B	A	A	A	A	B	B	B	A	B	B	B	A	A	B	B	B	B	A	B	B	B	B	A	A	A	A	A	A	A	A	B	A	A	A	B	A	A	A	B	B	B	B	A	B	A	B	A	B
AX-643797058	A	B	B	B	B	B	A	B	B	B	A	A	B	A	A	A	A	B	B	B	B	B	B	A	A	B	A	B	A	B	A	B	B	B	B	A	A	A	A	A	B	B	B	A	A	A	B	A	A
AX-94862641	B	A	A	A	A	B	B	B	A	-	B	B	A	A	B	B	B	B	A	B	B	B	B	A	-	A	A	A	A	A	A	B	A	A	A	B	A	A	A	B	B	B	B	B	B	A	B	A	B
AX-95139366	A	B	B	B	B	B	A	B	B	B	A	A	B	A	A	A	A	B	B	B	B	B	B	A	A	B	A	B	A	B	A	B	B	B	B	A	A	A	A	A	B	B	B	A	A	A	B	A	A
AX-94895597	A	B	A	B	B	B	B	A	B	A	B	B	A	A	B	A	A	A	B	B	A	B	A	B	A	B	A	A	B	A	B	A	A	B	B	A	A	A	A	A	A	A	B	B	A	B	B	A	A
AX-94914543	B	A	A	A	A	B	B	B	A	B	B	B	A	A	B	B	B	B	A	B	B	B	B	A	A	A	A	A	A	A	A	B	A	A	A	B	A	A	A	B	B	B	B	B	B	A	B	A	B
AX-94976542	B	B	A	B	A	B	B	B	A	B	B	B	A	B	B	A	A	B	A	A	A	B	A	B	A	B	A	B	A	A	B	B	B	A	A	B	A	B	B	A	A	B	B	A	B	A	B	B	A
AX-643813314	A	B	B	B	B	A	A	B	A	B	A	A	B	B	B	A	A	B	B	B	B	B	B	A	A	B	A	B	A	B	A	B	B	B	B	A	A	A	A	A	B	B	B	B	B	A	B	A	A
AX-94525401	B	B	A	B	A	B	B	B	A	B	B	B	A	B	B	A	A	B	A	A	A	B	A	B	A	B	A	B	A	A	B	B	B	A	A	B	A	B	B	A	A	B	B	A	B	A	B	B	A
AX-94448207	A	B	B	B	B	A	A	B	A	B	A	A	B	B	B	A	B	B	A	B	B	B	B	A	A	B	A	B	A	B	A	B	B	B	B	A	A	A	A	A	B	B	B	B	B	A	B	A	A
AX-95630883	A	B	B	B	B	A	A	B	A	B	A	A	B	B	B	A	B	B	A	B	B	B	B	A	A	B	A	B	A	B	A	B	B	B	B	A	A	A	A	A	B	B	B	B	B	A	B	A	A
AX-94685643	-	B	B	B	B	A	A	B	A	B	A	A	B	B	B	A	B	B	A	B	B	B	B	A	A	B	-	B	A	B	A	B	B	B	B	A	A	A	A	A	B	B	B	B	B	A	B	A	A
AX-95182692	A	B	B	B	B	A	A	B	A	B	A	A	B	B	B	A	B	B	A	B	B	B	B	A	A	B	A	B	A	B	A	B	B	B	B	A	A	A	A	A	B	B	B	B	B	A	B	A	A
AX-95182696	B	A	A	A	A	B	B	B	A	B	B	B	A	A	B	B	B	B	A	B	B	B	B	A	A	-	A	A	A	A	A	B	A	A	A	B	A	A	A	B	B	B	B	B	B	A	B	A	B
AX-94477312	A	B	B	B	B	A	A	B	A	B	A	A	B	B	B	A	B	B	A	B	B	B	B	A	A	B	A	B	A	B	A	B	B	B	B	A	A	A	A	A	B	B	B	B	B	A	B	A	A
AX-643800959	A	B	B	B	B	A	A	B	A	B	A	A	B	B	B	A	B	B	A	B	B	B	B	A	A	B	A	B	A	B	A	B	B	B	B	A	A	B	A	A	B	B	B	B	B	A	B	A	A
AX-643801582	A	B	B	B	B	A	A	B	A	B	A	A	B	B	B	A	B	B	A	B	B	B	B	A	A	B	A	B	A	B	-	B	B	B	B	A	A	B	A	A	B	B	B	B	B	A	B	A	A
AX-643826068	A	B	B	B	B	A	A	B	A	B	A	A	B	B	B	A	B	B	A	B	B	B	B	A	A	B	A	B	A	B	A	B	B	B	B	A	A	B	A	A	B	B	B	B	B	A	B	A	A
AX-94600707	B	A	A	A	A	B	B	B	A	B	B	B	A	A	B	B	B	B	A	B	B	B	B	A	A	A	A	A	A	A	A	B	A	A	A	B	A	A	A	B	B	B	B	B	B	A	B	A	B
AX-94852713	B	B	A	B	A	A	B	B	A	B	B	A	A	A	B	A	A	B	A	B	A	B	A	B	A	B	A	A	A	A	B	B	B	A	A	B	A	A	B	A	A	B	B	A	B	A	B	B	A
AX-95075183	B	B	A	B	A	A	B	B	A	B	B	A	A	A	B	A	A	B	A	B	A	B	A	B	A	B	A	A	A	A	B	B	B	A	A	B	A	A	B	A	A	B	B	A	B	A	B	B	A
AX-95161184	B	A	A	A	A	B	B	B	A	B	B	B	A	A	B	B	B	B	A	B	B	B	B	A	A	A	A	A	A	A	A	B	A	A	A	B	A	A	A	B	B	B	B	B	B	A	B	A	B
AX-643838772	A	A	B	B	B	A	A	B	A	B	A	A	B	B	B	A	B	B	A	B	B	B	B	B	A	B	A	B	A	B	A	B	B	B	B	A	A	B	A	A	B	A	B	B	B	A	B	A	A
AX-95077497	B	A	A	A	A	B	B	B	A	B	B	B	A	A	B	B	B	B	B	B	B	B	B	A	A	A	A	A	-	-	A	B	A	A	A	B	A	A	B	B	B	B	B	B	B	A	B	A	B
AX-94418622	A	B	B	B	B	A	A	B	A	B	A	A	B	B	B	A	B	B	A	B	B	A	B	B	A	B	A	B	A	B	A	B	B	B	B	A	A	B	A	A	B	A	B	B	B	A	B	A	A
AX-643801693	A	B	B	B	B	A	A	B	A	B	A	A	B	B	B	A	B	B	A	B	B	A	B	B	A	-	A	-	A	B	A	B	-	B	B	-	A	B	B	A	B	A	B	B	B	A	B	A	A
AX-643797185	A	B	B	B	B	A	A	B	A	B	A	A	B	B	B	A	B	B	A	B	B	A	B	B	A	B	A	B	A	B	A	B	B	B	B	A	A	B	A	A	B	A	B	B	B	A	B	A	A
AX-643860532	A	B	B	B	B	A	A	B	A	B	A	A	B	B	B	A	B	B	A	B	B	A	B	B	A	B	A	B	A	B	A	B	B	B	B	A	A	B	A	A	B	A	B	B	B	A	B	A	A
AX-643850093	A	B	B	B	B	A	A	B	A	B	A	A	B	B	B	A	B	B	A	B	B	A	B	B	A	B	A	B	A	B	A	B	B	B	B	A	A	B	A	A	B	A	B	B	B	A	B	A	A
AX-643838783	A	B	B	B	B	A	A	B	A	B	A	A	B	B	B	A	B	B	A	B	B	A	B	B	A	B	A	B	A	B	A	B	B	B	B	A	A	B	A	A	B	A	B	B	B	A	B	A	A
AX-643826103	A	B	B	B	B	A	A	B	A	B	A	A	B	B	B	A	B	B	A	B	B	A	B	B	A	B	A	B	A	B	A	B	B	B	B	A	A	B	A	A	-	A	B	B	B	A	B	A	A
AX-94611117	A	B	B	B	B	A	A	B	A	B	A	A	B	B	B	A	B	B	A	B	B	A	B	B	A	B	A	B	A	B	A	B	B	B	B	A	A	B	A	A	B	A	B	B	B	A	B	A	A
AX-94670363	B	B	A	B	A	A	B	A	A	B	B	A	A	A	B	A	A	B	A	B	A	B	A	B	A	B	A	A	A	A	B	B	B	A	A	B	A	A	B	A	A	B	B	A	B	A	B	B	A
AX-94562521	A	B	B	B	B	A	A	B	A	B	A	A	B	B	B	A	B	B	A	B	B	A	B	B	A	B	A	B	A	B	A	B	B	B	A	A	A	B	A	A	B	A	B	B	B	A	B	A	A
AX-94908537	B	B	A	B	A	A	B	A	A	B	B	A	A	A	B	A	A	B	A	B	B	B	A	B	A	B	A	A	A	A	B	B	B	A	A	B	A	A	B	A	A	B	B	A	B	A	B	B	A
AX-94430904	B	B	A	B	A	A	B	A	A	B	B	A	A	A	B	A	A	B	A	B	B	B	A	B	A	B	A	A	A	A	B	B	B	A	A	B	A	A	B	A	A	B	B	A	B	A	B	B	A
AX-95174404	B	B	A	B	A	A	B	A	A	B	B	A	A	A	B	A	A	B	A	B	B	B	A	B	A	B	A	A	A	A	B	B	B	A	A	B	A	A	B	A	A	B	B	A	B	A	B	B	A
AX-94677073	B	B	A	B	A	A	B	A	A	B	B	A	A	A	B	A	A	B	A	B	B	B	A	B	A	B	A	A	A	A	B	B	B	A	A	B	A	A	B	A	A	B	B	A	B	A	B	B	A
AX-94763648	B	B	A	B	A	A	B	A	A	B	B	A	A	A	B	A	A	B	A	B	B	B	A	B	A	B	A	A	A	A	B	B	B	A	A	B	A	A	B	A	A	B	B	A	B	A	B	B	A
AX-94836884	B	B	A	B	A	A	B	A	A	B	B	A	A	A	B	A	A	B	A	B	B	B	A	B	A	B	A	A	A	A	B	B	A	A	A	B	A	A	B	A	A	B	B	A	B	A	B	B	A
AX-94455868	B	B	A	B	A	A	B	A	A	B	B	A	A	A	B	A	A	B	A	B	B	B	A	A	A	B	A	A	A	A	B	B	A	A	A	B	A	A	B	A	A	B	B	A	B	A	B	B	A
AX-643801760	B	B	B	B	B	A	A	A	A	B	B	A	B	B	B	A	B	B	A	B	B	A	B	B	A	B	A	B	A	B	A	B	B	B	A	A	A	B	A	A	B	A	B	B	B	B	B	A	B
AX-643860570	B	B	B	-	B	A	A	A	A	-	-	A	B	B	B	A	B	-	A	B	B	A	B	B	A	-	A	B	A	B	A	B	-	B	A	A	A	B	A	A	B	A	B	B	B	B	B	A	B
AX-643849837	B	B	B	B	B	A	A	A	A	B	B	A	B	B	B	A	B	B	A	-	B	A	B	B	A	-	A	B	A	B	A	B	B	B	A	A	A	B	A	A	-	A	B	B	B	B	-	A	B
AX-643801773	B	B	B	B	B	A	A	A	A	B	B	A	B	B	B	A	B	B	A	B	B	A	B	B	A	B	A	B	A	B	A	B	B	B	A	A	A	B	A	A	B	A	B	B	B	B	B	A	B
AX-643799282	A	B	A	A	A	A	B	A	A	B	B	B	B	B	B	B	B	A	A	A	A	A	B	B	A	A	A	A	A	A	B	B	B	A	B	A	A	B	B	B	A	A	B	A	A	B	B	A	A
AX-94626225	B	B	B	-	B	A	A	A	A	B	B	A	B	B	B	A	B	-	A	B	-	A	B	B	A	B	A	B	A	B	A	-	B	B	A	A	A	B	A	A	B	A	-	B	-	B	B	A	B
AX-94956048	B	B	B	B	B	A	A	A	A	B	B	A	B	B	B	A	B	B	A	B	B	A	B	B	A	B	A	B	A	B	A	B	B	B	A	A	A	B	A	A	B	A	B	B	B	B	B	A	B
AX-94846405	B	B	A	B	A	A	B	A	A	B	B	A	A	A	B	A	A	B	A	B	B	B	A	A	A	B	A	A	A	A	B	B	B	A	A	B	A	A	B	A	A	B	B	A	B	A	B	B	A
AX-95096670	B	B	B	B	B	A	A	A	A	B	B	A	B	B	B	A	B	B	A	B	B	A	B	B	A	B	A	B	A	B	A	B	B	B	A	A	A	B	A	A	B	A	B	B	B	B	B	A	B
AX-94434257	B	A	A	A	A	B	B	B	A	B	B	B	A	A	B	A	B	B	A	B	B	B	B	A	A	A	A	A	B	A	A	B	A	A	A	B	A	A	A	B	B	B	B	B	B	A	B	A	B
AX-95147208	B	A	A	B	A	B	B	B	B	A	A	A	A	B	B	B	B	A	B	A	B	B	B	A	A	A	A	A	B	B	A	A	B	A	A	A	A	B	A	A	B	A	B	B	A	A	A	B	A
AX-94401187	B	A	B	B	B	A	A	A	A	B	B	A	B	B	B	A	B	B	A	B	B	A	B	B	A	B	A	B	A	B	A	B	B	B	A	A	A	A	A	A	B	A	B	B	B	B	B	A	B
AX-94647917	B	A	A	A	A	B	B	B	A	B	B	B	A	A	B	A	B	B	A	B	B	B	B	A	A	A	A	A	B	A	A	B	A	A	A	B	A	A	A	B	B	B	A	B	B	A	B	A	B
AX-86175100	B	B	A	B	A	A	A	A	A	B	B	A	A	A	B	A	A	B	A	B	B	B	A	A	A	B	A	A	A	A	B	B	B	A	A	B	-	A	A	A	A	B	B	A	B	B	B	B	A
AX-95247030	B	A	B	B	B	A	A	A	A	B	B	A	B	B	B	A	B	B	A	B	B	A	B	B	A	B	A	B	A	B	B	B	B	B	A	A	A	A	A	A	B	A	B	B	B	B	B	A	B
AX-643799533	B	A	B	B	B	A	A	A	A	B	B	A	B	B	B	A	B	B	A	B	B	A	B	B	A	B	A	B	A	B	B	B	B	B	A	A	A	A	A	A	B	A	B	B	B	B	B	A	B
AX-94399544	B	A	B	B	B	A	A	A	A	B	B	A	B	B	B	A	B	B	A	B	B	A	B	B	A	B	A	B	A	B	B	B	B	B	A	A	A	A	A	A	B	A	B	B	B	B	B	A	B
AX-643801744	B	A	B	B	B	A	A	A	A	B	-	A	B	B	B	A	B	-	A	-	B	A	B	B	A	B	A	B	A	B	-	B	B	-	A	A	A	A	A	A	B	A	B	B	B	B	B	A	B
AX-94392760	B	A	B	B	B	A	A	A	A	B	B	A	B	B	B	A	B	B	A	A	B	A	B	B	A	B	A	B	A	B	B	B	B	B	A	A	A	A	A	A	B	A	B	B	B	B	B	A	B
AX-643813491	B	A	B	B	B	A	A	A	A	B	B	A	B	B	B	A	B	B	A	A	B	A	B	B	A	B	A	B	A	B	B	B	B	B	A	A	A	A	A	A	B	A	B	B	B	B	B	A	B
AX-94522167	B	A	B	B	B	A	A	A	A	B	B	A	B	B	B	A	B	B	A	A	B	A	B	B	A	B	A	B	A	B	B	B	B	B	A	A	A	A	A	A	B	A	B	B	B	B	B	A	B
AX-94519127	A	B	A	B	B	A	B	B	A	A	B	A	B	A	A	A	B	B	B	B	A	A	B	A	B	A	A	B	B	B	A	A	A	A	B	A	B	B	A	A	B	A	A	A	A	B	A	A	B
AX-94653865	B	A	B	B	B	A	A	A	A	B	B	A	B	B	B	A	B	B	A	A	B	A	B	B	A	B	A	B	A	B	B	B	B	B	A	A	A	A	A	A	B	A	B	B	B	B	B	A	B
AX-94401696	B	A	B	B	B	A	A	A	A	B	B	A	B	B	B	A	B	B	A	A	B	A	B	B	A	B	A	B	A	B	B	B	B	B	A	A	A	A	A	A	B	A	B	B	B	B	B	A	B
AX-94883693	B	A	B	B	B	A	-	A	A	B	B	A	B	B	B	A	B	B	A	A	B	A	B	B	A	B	A	B	A	B	B	B	B	B	A	A	A	A	A	A	B	A	B	B	B	B	B	A	B
AX-94843164	B	A	B	B	B	A	A	A	A	B	B	A	B	B	B	A	B	B	A	A	B	A	B	B	A	B	A	B	A	B	B	B	B	B	A	A	A	A	A	A	B	A	B	B	B	B	B	A	B
AX-94438477	B	A	B	B	B	A	A	A	A	B	B	A	B	B	B	A	B	B	A	A	B	A	B	B	A	B	A	B	A	B	B	B	B	B	A	A	A	A	A	A	B	A	B	B	B	B	B	A	B
AX-94592227	B	A	B	B	B	A	A	A	A	B	B	A	B	B	B	A	B	B	A	A	B	A	B	B	A	B	A	B	A	B	B	B	B	B	A	A	A	A	A	A	B	A	B	B	B	B	B	A	B
AX-643813539	B	A	B	B	B	A	A	A	A	B	B	A	B	B	B	A	B	B	A	A	B	A	B	B	A	B	A	B	A	B	B	B	B	B	A	A	A	A	A	A	B	A	B	B	B	B	B	A	B
AX-95104670	A	A	A	A	A	B	B	B	B	B	A	B	A	A	B	A	B	A	B	B	B	B	A	A	A	A	A	A	B	A	A	B	A	A	A	B	A	B	A	B	B	B	A	B	B	B	B	B	B
AX-94531930	B	A	B	B	B	A	A	A	A	B	B	A	B	B	B	A	B	B	A	A	B	A	B	B	A	B	A	B	A	B	B	B	B	B	A	A	A	A	A	A	B	A	B	B	B	B	B	A	B
AX-643813621	B	A	B	A	B	A	A	A	A	B	B	A	B	B	B	A	B	-	A	A	B	A	-	B	A	-	A	-	A	B	B	-	-	A	A	A	A	A	A	A	B	A	-	B	B	B	B	A	B
AX-643801996	B	A	B	B	B	A	A	A	A	B	B	A	B	B	B	A	B	B	A	A	B	A	B	B	A	B	A	B	A	B	B	B	B	B	A	A	A	A	A	A	B	A	B	B	B	B	B	A	B
AX-94456991	B	A	B	B	B	A	A	A	A	B	B	A	B	B	B	A	B	B	A	A	B	A	B	B	A	B	A	B	A	B	B	B	B	B	A	A	A	A	A	A	B	A	B	B	B	B	B	A	B
AX-643849976	B	A	B	B	B	A	A	A	A	B	B	A	B	B	B	A	B	B	A	A	B	A	B	B	A	B	-	B	A	-	-	B	-	B	-	A	A	A	A	A	-	A	B	-	B	B	B	A	B
AX-86172165	A	A	A	A	A	B	B	B	B	B	A	B	A	A	B	A	B	A	B	B	B	B	A	A	A	A	A	A	B	A	A	B	A	A	A	B	A	B	A	A	B	B	A	B	B	A	B	B	B
AX-94672308	A	A	A	A	A	B	B	B	B	B	A	B	A	A	B	A	B	A	B	B	B	B	A	A	A	A	A	A	B	A	A	B	A	A	A	B	A	B	A	A	B	B	A	B	B	A	B	B	B
AX-94807456	A	A	A	A	A	B	B	B	B	B	A	B	B	A	B	A	B	A	-	-	B	B	A	A	A	A	A	A	B	A	A	B	A	A	A	B	A	B	A	A	B	B	A	B	B	A	B	B	B
AX-94440361	A	A	A	A	A	B	-	B	B	B	A	B	B	A	B	A	B	A	B	B	B	B	A	A	A	A	A	A	B	A	A	B	A	A	A	B	A	-	A	A	B	B	A	B	B	A	B	B	B
AX-95103175	A	A	A	A	A	B	B	B	B	B	A	B	B	A	B	A	B	A	B	B	B	B	A	A	A	A	A	A	B	A	A	B	A	A	A	B	A	B	A	A	B	B	A	B	B	A	B	B	B
AX-95141404	A	A	A	A	A	B	B	B	B	B	A	B	B	A	B	A	B	A	B	B	B	B	A	A	A	A	A	A	B	A	A	B	A	A	A	B	A	B	A	A	B	B	A	B	B	A	B	B	B
AX-94981941	A	A	A	A	A	B	B	B	B	B	A	B	B	A	B	A	B	A	B	B	B	B	A	A	A	A	A	A	B	A	A	B	A	A	A	B	A	B	A	A	B	B	A	B	B	A	B	B	B
AX-94596291	A	A	A	A	A	B	B	B	B	B	A	B	B	A	B	A	B	A	B	B	B	B	A	A	A	A	A	A	B	A	A	B	A	A	A	B	A	B	A	A	A	B	A	B	B	A	B	B	B
AX-95124337	A	A	A	A	A	B	B	B	B	B	A	B	B	A	B	A	B	A	B	B	B	B	A	A	A	A	A	A	B	A	A	B	A	A	A	B	A	B	A	A	A	B	A	B	B	A	B	B	B
AX-94491903	B	A	B	B	B	A	A	A	A	B	B	A	B	B	B	A	B	B	A	A	B	A	B	B	A	B	A	B	A	B	B	B	B	B	A	A	A	A	A	A	B	A	B	B	B	B	B	A	B
AX-94562740	A	A	A	A	A	B	B	B	B	B	A	B	B	A	B	A	B	A	B	B	B	B	A	A	A	A	A	A	B	A	A	B	A	A	A	B	A	B	A	A	A	B	A	B	B	A	B	B	B
AX-94483575	A	A	A	A	A	B	B	B	B	B	A	B	B	A	B	A	B	A	B	B	B	B	A	A	A	A	A	A	B	A	A	B	A	A	A	B	A	B	A	A	A	B	A	B	B	A	B	B	B
AX-94414930	A	A	A	A	A	B	B	B	B	B	A	B	B	A	B	A	B	A	B	B	B	B	A	A	A	A	A	A	B	A	A	B	A	A	A	B	A	B	A	A	A	B	A	B	B	A	B	B	B
AX-86179453	A	A	A	A	A	B	B	B	B	B	A	B	B	A	B	A	B	A	B	B	B	B	A	A	A	A	A	A	B	A	A	B	A	A	A	B	A	B	A	A	A	B	A	B	B	A	B	B	B
AX-95159410	A	A	A	A	A	B	B	B	B	B	A	B	B	A	B	A	B	A	B	B	B	B	A	A	A	A	A	A	B	A	A	B	A	A	A	B	A	B	A	A	A	B	A	B	B	A	B	B	B
AX-95097638	A	A	A	A	A	B	B	B	B	B	A	B	B	A	B	A	B	A	B	B	B	B	A	A	A	A	A	A	B	A	A	B	A	A	A	B	A	B	A	A	A	B	A	B	B	A	B	B	B
AX-94758330	A	A	A	A	A	B	B	B	B	B	A	B	B	A	B	A	B	A	B	B	B	B	A	A	A	A	A	A	B	A	A	B	A	A	A	B	A	B	A	A	A	B	A	B	B	A	B	B	B
AX-94752820	A	A	A	A	A	B	B	B	B	B	A	B	B	A	B	A	B	A	B	B	B	B	A	A	A	A	A	A	B	A	A	B	A	A	A	B	A	B	A	A	A	B	A	B	B	A	B	B	B
AX-94451220	B	A	B	B	B	A	A	A	A	B	B	A	B	B	B	A	B	B	A	A	B	A	B	B	A	B	A	B	A	B	B	B	B	B	A	A	A	A	A	A	B	A	B	B	B	B	B	A	B
AX-94984368	B	A	A	A	A	B	B	B	A	B	B	B	A	A	B	B	B	B	A	B	B	B	B	A	A	A	A	A	A	A	A	B	A	A	A	B	A	A	A	B	B	B	B	B	B	A	B	A	B
AX-94382261	A	A	A	A	A	B	B	B	B	B	A	B	B	A	B	A	B	A	B	B	B	B	A	A	A	A	A	A	B	A	A	B	A	A	A	B	A	B	A	A	A	B	A	B	B	A	B	B	B
AX-94676820	A	A	A	A	A	B	B	B	B	B	A	B	B	A	B	A	B	A	B	B	B	B	A	A	A	A	A	A	B	A	A	B	A	A	A	B	A	B	A	A	A	B	A	B	B	A	B	B	B
AX-94531696	A	A	A	A	A	B	B	B	B	B	A	B	B	A	B	A	B	A	B	B	B	B	A	A	A	A	A	A	B	A	A	B	A	A	A	B	A	B	A	A	A	B	A	B	B	A	B	B	B
AX-94945709	A	A	A	A	A	B	B	B	B	B	A	B	B	A	B	A	B	A	B	B	B	B	A	A	A	A	A	A	B	A	A	B	A	A	A	B	A	B	A	A	A	B	A	B	B	A	B	B	B
AX-94611924	A	A	A	A	A	B	B	B	B	B	A	B	B	A	B	A	B	A	B	B	B	B	A	A	A	A	A	A	B	A	A	B	A	A	A	B	A	B	A	A	A	B	A	B	B	A	B	B	B
AX-94909725	A	A	A	A	A	B	B	B	B	B	A	B	B	A	B	A	B	A	B	B	B	B	A	A	A	A	A	A	B	A	A	B	A	A	A	B	A	B	A	A	A	B	A	B	B	A	B	B	B
AX-94492556	A	A	A	A	A	B	B	B	B	B	A	B	B	A	B	A	B	A	B	B	B	B	A	A	A	A	A	A	B	A	A	B	A	A	A	B	A	B	A	A	A	B	A	B	B	A	B	B	B
AX-94405230	A	A	A	A	A	B	B	B	B	B	A	B	B	A	B	A	B	A	B	B	B	B	A	A	A	A	A	A	B	A	A	B	A	A	A	B	A	B	A	A	A	B	A	B	B	A	B	B	B
AX-643826693	B	A	B	B	B	A	A	A	A	B	B	A	B	B	B	A	B	B	A	A	B	A	B	B	A	B	A	B	A	B	B	B	B	-	A	A	A	A	A	A	B	A	B	B	B	B	B	A	B
AX-95180331	A	A	A	A	A	B	B	B	B	B	A	B	B	A	B	A	B	A	B	B	B	B	A	A	A	A	A	A	B	A	A	B	A	A	A	B	A	B	A	A	A	B	A	B	B	A	B	B	B
AX-95179450	A	A	A	A	A	B	B	B	B	B	A	B	B	A	B	A	B	A	B	B	B	B	A	A	A	A	A	A	B	A	A	B	A	A	A	B	A	B	A	A	A	B	A	B	B	A	B	B	B
AX-95229283	A	A	B	B	A	A	-	B	-	A	A	B	A	A	A	B	-	-	A	A	A	A	A	A	B	B	A	-	-	A	B	B	B	A	B	B	B	B	A	B	B	B	B	-	A	A	A	B	A
AX-94454925	A	A	A	A	A	B	B	B	B	B	A	B	B	A	B	A	B	A	B	B	B	B	A	A	A	A	A	A	B	A	A	B	A	A	A	B	A	B	A	A	A	B	A	B	B	A	B	B	B
AX-94645635	A	A	A	A	A	B	B	B	B	B	A	B	B	A	B	A	B	A	B	B	B	B	A	A	A	A	A	A	B	A	A	B	A	A	A	B	A	B	A	A	A	B	A	B	B	A	B	B	B
AX-94747551	B	-	A	B	A	B	A	-	-	A	B	A	A	B	-	B	B	A	B	A	-	B	B	A	A	B	A	B	B	-	A	A	-	A	A	A	B	A	A	A	-	A	-	B	B	A	A	B	A
AX-94616911	A	A	A	A	A	B	B	B	B	B	A	B	B	A	B	A	B	A	B	B	B	B	A	A	A	A	A	A	B	A	A	B	A	A	A	B	A	B	A	A	A	B	A	B	B	A	B	B	B
AX-94720035	A	A	A	A	A	B	B	B	B	B	A	B	B	A	B	A	B	A	B	B	B	B	A	A	A	A	A	A	B	A	A	B	A	A	A	B	A	B	A	A	A	B	A	B	B	A	B	B	B
AX-94700877	A	A	A	A	A	B	B	B	B	B	A	B	B	A	B	A	B	A	B	B	B	B	A	A	A	A	A	A	B	A	A	B	A	A	A	B	A	B	A	A	A	B	A	B	B	A	B	B	B
AX-94672323	A	A	A	A	A	B	B	B	B	B	A	B	B	A	B	A	B	A	B	B	B	B	A	A	A	A	A	A	B	A	A	B	A	A	A	B	A	B	A	A	A	B	A	B	B	A	B	B	B
AX-94848827	A	A	A	A	A	B	B	B	B	B	A	B	B	A	B	A	B	A	B	B	B	B	A	A	A	A	A	A	B	A	A	B	A	A	A	B	A	B	A	A	A	B	A	B	B	A	B	B	B
AX-95161104	A	A	A	A	A	B	B	B	B	B	A	B	B	A	B	A	B	A	B	B	B	B	A	A	A	A	A	A	B	A	A	B	A	A	A	B	A	B	A	A	A	B	A	B	B	A	B	B	B
AX-94431093	B	B	A	B	A	A	A	A	A	B	B	A	B	A	B	A	A	B	A	B	B	B	A	A	A	B	A	A	B	A	B	B	B	A	A	B	A	A	A	A	A	B	B	A	A	B	B	B	A
AX-86161336	A	A	A	A	A	B	B	B	B	B	A	B	B	A	B	A	B	A	B	B	B	B	A	A	A	A	A	A	B	A	A	B	A	A	A	B	A	B	A	A	A	B	A	B	B	A	B	B	B
AX-94704140	B	B	A	B	A	A	A	A	A	B	B	A	B	A	B	A	A	B	A	B	B	B	A	A	A	B	A	A	B	A	B	B	B	A	A	B	A	A	A	A	A	B	B	A	A	B	B	B	A
AX-94978949	A	A	A	A	A	B	B	B	B	B	A	B	B	A	B	A	B	A	B	B	B	B	A	A	A	A	A	A	B	A	A	B	A	A	A	B	A	B	A	A	A	B	A	B	B	A	B	B	B
AX-86178296	B	B	A	B	A	A	A	A	A	B	B	A	B	A	B	A	A	B	A	B	B	B	A	A	A	B	A	A	B	A	B	B	B	A	A	B	A	A	A	A	A	B	B	A	A	B	B	B	A
AX-94654729	B	B	A	B	A	A	A	A	A	B	B	A	B	A	B	A	A	B	A	B	B	B	A	A	A	B	A	A	B	A	B	B	B	A	A	B	A	A	A	A	A	B	B	A	A	B	B	B	A
AX-94830437	A	A	A	A	A	B	B	B	B	B	A	B	B	A	B	A	B	A	B	B	B	B	A	A	A	A	A	A	B	A	A	B	A	A	A	B	A	B	A	A	A	B	A	B	B	A	B	B	B
AX-94813794	B	B	A	B	A	A	A	A	A	B	B	A	B	A	B	A	A	B	A	B	B	B	A	A	A	B	A	A	B	A	B	B	B	A	A	B	A	A	A	A	A	B	B	A	A	B	B	B	A
AX-95189136	B	B	A	B	A	A	A	A	A	B	B	A	B	A	B	A	A	B	A	B	B	B	A	A	A	B	A	A	B	A	B	B	B	A	A	B	A	A	A	A	A	B	B	A	A	B	B	B	A
AX-95071674	A	A	A	A	A	B	B	B	B	B	A	B	B	A	B	A	B	A	B	B	B	B	A	A	A	A	A	A	B	A	A	B	A	A	A	B	A	B	A	A	A	B	A	B	B	A	B	B	B
AX-94559725	A	A	A	A	A	B	B	B	B	B	A	B	B	A	B	A	B	A	B	B	B	B	A	A	A	A	A	A	B	A	A	B	A	A	A	B	A	B	A	A	A	B	A	B	B	A	B	B	B
AX-94537780	A	A	A	A	A	B	B	B	B	B	A	B	B	A	B	A	B	A	B	B	B	B	A	A	A	A	A	A	B	A	A	B	A	A	A	B	A	B	A	A	A	B	A	B	B	A	B	B	B
AX-94452684	A	A	A	A	A	B	B	B	B	B	A	B	B	A	B	A	B	A	B	B	B	B	A	A	A	A	A	A	B	A	A	B	A	A	A	B	A	B	A	A	A	B	A	B	B	A	B	B	B
AX-95179857	B	B	A	B	A	A	A	A	A	B	B	A	B	A	B	A	A	B	A	B	B	B	A	A	A	-	A	A	B	A	B	B	B	A	A	B	A	A	A	A	A	B	B	A	A	B	B	B	A
AX-94767507	A	A	A	A	A	B	B	B	B	B	A	B	B	A	B	A	B	A	B	B	B	B	A	A	A	A	A	A	B	A	A	B	A	A	A	B	A	B	A	A	A	B	A	B	B	A	B	B	B
AX-86165256	B	B	A	B	A	A	A	A	A	B	B	A	B	A	B	A	A	B	-	B	B	B	A	A	A	B	A	A	B	A	B	B	B	A	A	B	A	A	A	A	A	B	B	A	A	B	B	B	A
AX-95006488	B	B	A	B	A	A	A	A	A	B	B	A	B	A	B	A	A	B	A	B	B	B	A	A	A	B	A	A	B	A	B	B	B	A	A	B	A	A	A	A	A	B	B	A	A	B	B	B	A
AX-94578979	A	B	A	A	B	A	A	B	A	B	B	A	B	A	B	A	B	B	A	B	B	B	B	B	A	A	A	B	B	B	A	A	B	A	A	B	A	B	A	B	A	B	B	A	B	A	B	B	A
AX-95238010	A	A	A	A	A	B	B	B	B	B	A	B	B	A	B	A	B	A	B	B	B	B	A	A	A	A	A	A	B	A	A	B	A	A	A	B	A	B	A	A	A	B	A	B	B	A	B	B	B
AX-94701319	A	A	A	A	A	B	B	B	B	B	A	B	B	A	B	A	B	A	B	B	B	B	A	A	A	A	A	A	B	A	A	B	A	A	A	B	A	B	A	A	A	B	A	B	B	A	B	B	B
AX-94512488	A	A	A	A	A	B	B	B	B	B	A	B	B	A	B	A	B	A	B	B	B	B	A	A	A	A	A	A	B	A	A	B	A	A	A	B	A	B	A	A	A	B	A	B	B	A	B	B	B
AX-95144468	A	A	A	A	A	B	B	B	B	B	A	B	B	A	B	A	B	A	B	B	B	B	A	A	A	A	A	A	B	A	A	B	A	A	A	B	A	B	A	A	A	B	A	B	B	A	B	B	B
AX-94687948	A	A	A	A	A	B	B	B	B	B	A	B	B	A	B	A	B	A	B	B	B	B	A	A	A	A	A	A	B	A	A	B	A	A	A	B	A	B	A	A	A	B	A	B	B	A	B	B	B
AX-95188646	A	A	A	A	A	B	B	B	B	B	A	B	B	A	B	A	B	A	-	B	B	B	A	A	A	A	A	A	B	A	A	B	A	A	A	-	A	B	A	A	A	-	A	B	B	A	B	B	B
AX-86171740	B	B	A	B	A	A	A	A	A	B	B	A	B	A	B	A	A	B	A	B	B	B	A	A	A	B	A	A	B	A	B	B	B	A	A	B	A	A	A	A	A	B	B	A	A	B	B	B	A
AX-86164483	B	B	A	B	A	A	A	A	A	B	B	A	B	A	B	A	A	B	A	B	B	B	A	A	A	B	A	A	B	A	B	B	B	A	A	B	A	A	A	A	A	B	B	A	A	B	B	B	A
AX-86174184	B	B	A	B	A	A	A	A	A	B	B	A	B	A	B	A	A	B	A	B	B	B	A	A	A	B	A	A	B	A	B	B	B	A	A	B	A	A	A	A	A	B	B	A	A	B	B	B	A
AX-94711657	A	A	A	A	A	B	B	B	B	B	A	B	B	A	B	A	B	A	B	B	B	B	A	A	A	A	A	A	B	A	A	B	A	A	A	B	A	B	A	A	A	B	A	B	B	A	B	B	B
AX-94761420	A	A	B	B	A	B	A	A	A	A	B	B	A	A	B	B	B	A	A	A	B	B	A	A	A	A	A	A	A	B	A	A	A	A	A	A	A	A	B	A	B	A	B	A	A	A	B	B	A
AX-94793454	A	A	A	A	A	B	B	B	B	B	A	B	B	A	B	A	B	A	B	B	B	B	A	A	A	A	A	A	B	A	A	B	A	A	A	B	A	B	A	A	A	B	A	B	B	A	B	B	B
AX-94766574	A	A	A	A	A	B	B	B	B	B	A	B	B	A	B	A	B	A	B	B	B	B	A	A	A	A	A	A	B	A	A	B	A	A	A	B	A	B	A	A	A	B	A	B	B	A	B	B	B
AX-94921661	B	B	A	B	A	A	A	A	A	B	B	A	B	A	B	A	A	B	A	B	B	B	A	A	A	B	A	A	B	A	B	B	B	A	A	B	A	A	-	A	A	B	B	A	A	B	B	B	A
AX-94729293	A	A	A	A	A	B	B	B	B	B	A	B	B	A	B	A	B	A	B	B	B	B	A	A	A	A	A	A	B	A	A	B	A	A	A	B	A	B	A	A	A	B	A	B	B	A	B	B	B
AX-95172326	A	A	A	A	A	B	B	B	B	B	A	B	B	A	B	A	B	A	B	B	B	B	A	A	A	A	A	A	B	A	A	B	A	A	A	B	A	B	A	A	A	B	A	B	B	A	B	B	B
AX-94645057	A	A	A	A	A	B	B	B	B	B	A	B	B	A	B	A	B	A	B	B	B	B	A	A	A	A	A	A	B	A	A	B	A	A	A	B	A	B	A	A	A	B	A	B	B	A	B	B	B
AX-95118347	A	A	A	B	A	A	B	B	B	A	A	B	A	B	B	B	A	A	B	A	A	B	A	B	B	A	A	B	B	B	B	A	A	A	A	A	B	B	B	B	B	B	B	A	A	A	B	A	A
AX-94566972	A	A	A	B	A	A	B	B	B	A	A	B	A	B	B	B	A	A	B	A	A	B	A	B	B	A	A	B	B	B	B	A	A	A	A	A	B	B	B	B	B	B	B	A	A	A	B	A	A
AX-94983990	A	A	A	B	A	A	B	B	B	A	A	B	A	B	B	B	A	A	B	A	A	B	A	B	B	A	A	B	B	B	B	A	A	A	A	A	B	B	B	B	B	B	B	A	A	A	B	A	A
AX-94657084	A	A	A	A	A	B	B	B	B	B	A	B	B	A	B	A	B	A	B	B	B	B	A	A	A	A	A	A	B	A	A	B	A	A	A	B	A	B	A	A	A	B	A	B	B	A	B	B	B
AX-94583180	A	A	A	A	A	B	B	B	B	B	A	B	B	A	B	A	B	A	B	B	B	B	A	A	A	A	A	A	B	A	A	B	A	A	A	B	A	B	A	A	A	B	A	B	B	A	B	B	B
AX-95248601	A	A	A	A	A	B	B	B	B	B	A	B	B	A	B	A	B	A	B	B	B	B	A	A	A	A	A	A	B	A	A	B	A	A	A	B	A	B	A	A	A	B	A	B	B	A	B	B	B
AX-95226428	B	B	A	B	A	A	A	A	A	B	B	A	B	A	B	A	A	B	A	B	B	B	A	A	A	B	A	A	B	A	B	B	B	A	A	B	A	A	A	A	A	B	B	A	A	B	B	B	A
AX-94896097	B	B	A	B	A	A	A	A	A	B	B	A	B	A	B	A	A	B	A	B	B	B	A	A	A	B	A	A	-	A	B	B	B	A	A	B	A	A	A	A	A	B	B	A	A	B	B	B	A
AX-94826469	A	A	A	A	A	B	B	B	B	B	A	B	B	A	B	A	B	A	B	B	B	B	A	A	A	A	A	A	B	A	A	B	A	A	A	B	A	B	A	A	A	B	A	B	B	A	B	B	B
AX-95141662	B	B	A	B	A	A	A	A	A	B	B	A	B	A	B	A	A	B	A	B	B	B	A	A	A	B	A	A	B	A	B	B	B	A	A	B	A	A	A	A	A	B	B	A	A	B	B	B	A
AX-643826979	B	A	B	B	B	A	A	A	A	B	B	A	B	B	B	A	B	B	A	A	B	A	B	B	A	B	A	B	A	B	B	B	B	B	A	A	A	A	A	A	B	A	B	B	B	B	B	A	B
AX-95230812	A	A	A	A	A	B	B	B	A	A	B	A	B	A	B	B	A	B	A	B	B	B	A	A	B	B	B	A	B	B	A	A	A	B	A	B	A	B	A	A	B	B	B	B	A	B	A	A	A
AX-95234604	A	A	A	A	A	B	B	B	A	A	B	A	B	A	B	B	A	B	A	B	B	B	A	A	B	B	B	A	B	B	-	A	A	B	A	B	A	B	A	A	B	-	B	B	A	B	A	A	A
AX-643850234	B	A	B	B	B	A	A	A	A	B	B	A	B	B	B	A	B	B	A	A	B	A	B	B	A	B	A	B	A	B	B	B	B	B	A	A	A	A	A	A	B	A	B	B	B	B	B	A	B
AX-643839065	B	A	B	B	B	A	A	A	A	B	B	A	B	B	B	A	B	B	A	A	B	A	B	B	A	B	A	B	A	B	B	B	B	B	A	A	A	A	A	A	B	A	B	B	B	B	B	A	B
AX-86172118	B	B	A	B	A	A	A	A	A	B	B	A	B	A	B	A	A	B	A	B	B	B	A	A	A	B	A	A	B	A	B	B	B	A	A	B	A	A	A	A	A	B	B	A	A	B	B	B	A
AX-94751755	B	B	A	B	A	A	A	A	A	B	B	A	B	A	B	A	A	B	A	B	B	B	A	A	A	B	A	A	B	A	B	B	B	A	A	B	A	A	A	A	A	B	B	A	A	B	B	B	A
AX-94662245	-	A	A	A	A	B	B	B	B	B	A	-	B	A	B	A	B	A	B	B	B	B	A	A	A	-	A	A	B	A	-	B	A	A	A	B	A	B	A	A	A	B	A	B	B	A	B	B	B
AX-94592866	A	A	A	A	A	B	B	B	B	B	A	B	B	A	B	A	B	A	B	B	B	B	A	A	A	A	A	A	B	A	A	B	A	A	A	B	A	B	A	A	A	B	A	B	B	A	B	B	B
AX-94816027	A	B	B	A	B	A	A	B	B	A	B	B	A	A	B	A	B	B	A	A	B	B	A	A	B	A	B	B	B	A	A	A	B	A	B	A	A	B	A	B	A	B	B	A	A	B	A	A	B
AX-94659750	A	A	B	B	A	B	A	B	B	A	B	A	B	A	B	B	A	A	B	B	A	A	A	A	B	A	A	A	A	B	A	B	A	A	B	B	B	A	B	A	B	A	B	A	A	A	A	A	A
AX-94433426	B	A	B	B	B	A	A	A	A	B	B	A	B	B	B	A	B	B	A	A	B	A	B	B	A	B	A	B	A	B	B	B	B	B	A	A	A	A	A	A	B	A	B	B	B	B	B	A	B
AX-95248456	B	B	A	B	A	A	A	A	A	B	B	A	B	A	B	A	A	B	A	B	B	B	A	A	A	B	A	A	B	A	B	B	B	A	A	B	A	A	A	A	A	B	B	A	A	B	B	B	A
AX-94467309	A	A	A	A	A	B	B	B	B	B	A	B	B	A	B	A	B	A	B	B	B	B	A	A	A	A	A	A	B	A	A	B	A	A	A	B	A	B	A	A	A	B	A	B	B	A	B	B	B
AX-94615234	A	A	A	A	A	A	B	-	B	A	A	B	B	B	A	B	A	A	B	B	B	B	B	B	A	B	A	B	A	-	B	B	B	-	B	A	B	B	B	B	B	A	B	B	A	B	B	A	A
AX-95183235	A	A	A	A	A	B	B	B	B	B	A	B	B	A	B	A	B	A	B	B	B	B	A	A	A	A	A	A	B	A	A	B	A	A	A	B	A	B	A	A	A	B	A	B	B	A	B	B	B
AX-94537112	B	B	A	B	A	A	A	A	A	B	B	A	B	A	B	A	A	B	A	B	B	B	A	A	A	B	A	A	B	A	B	B	B	A	A	B	A	A	A	A	A	B	B	A	A	B	B	B	A
AX-94454927	B	A	B	B	B	B	A	B	B	B	B	A	A	A	B	B	B	B	A	A	B	B	A	B	B	B	A	A	B	B	A	A	A	B	A	B	B	B	A	B	B	B	B	B	B	B	B	A	B
AX-643802808	B	A	B	B	B	A	A	A	A	B	B	A	B	B	B	A	B	B	A	A	B	A	B	B	A	-	A	B	A	B	B	B	B	B	A	A	A	A	A	A	B	A	B	B	B	B	B	A	B
AX-94695356	B	B	A	B	A	A	A	A	A	B	B	A	B	A	B	A	A	B	A	B	B	B	A	A	A	B	A	A	B	A	B	B	B	A	A	B	A	A	A	A	A	B	B	A	A	B	B	B	A
AX-94501859	B	B	A	B	A	A	A	A	A	B	B	A	B	A	B	A	A	B	A	B	B	B	A	A	A	B	A	A	B	A	B	B	B	A	A	B	A	A	A	A	A	B	B	A	A	B	B	B	A
AX-643802749	B	A	B	B	B	A	A	A	A	B	B	-	B	B	B	A	B	B	A	A	B	A	B	B	A	B	A	B	A	B	B	B	B	B	A	A	A	A	A	A	B	A	B	B	B	B	B	A	B
AX-94702309	B	B	A	B	A	A	A	A	A	B	B	A	B	A	B	A	A	B	A	B	B	B	A	A	A	B	A	A	B	A	B	B	B	A	A	B	A	A	A	A	A	B	B	A	A	B	B	B	A
AX-94442164	B	B	A	B	A	A	A	A	A	B	B	A	B	A	B	A	A	B	A	B	B	B	A	A	A	B	A	A	B	A	B	B	B	A	A	B	A	A	A	A	A	B	B	A	A	B	B	B	A
AX-94867282	B	B	A	B	A	A	A	A	A	B	B	A	B	A	B	A	A	B	A	B	B	B	A	A	A	A	A	A	B	A	B	B	B	A	A	B	A	A	A	A	A	B	B	A	A	B	B	B	A
AX-94923296	A	A	A	A	A	B	B	B	B	B	A	B	B	A	B	A	B	A	B	B	B	B	A	A	A	A	A	A	-	A	A	-	A	A	A	B	A	B	A	A	A	B	A	B	B	A	B	B	B
AX-95120411	A	A	A	A	A	B	B	B	B	B	A	B	B	A	B	A	B	A	B	B	B	B	A	A	A	A	A	A	B	A	A	B	A	A	A	B	A	B	A	A	A	B	A	B	B	A	B	B	B
AX-94698499	A	A	A	A	A	B	B	B	B	B	A	B	B	A	B	A	B	A	B	B	B	B	A	A	A	A	A	A	B	A	A	B	A	A	A	B	A	B	A	A	A	B	A	B	B	A	B	B	B
AX-94452612	B	A	B	B	B	A	A	A	A	B	B	A	B	B	B	A	B	B	A	A	B	A	B	B	A	B	A	B	A	B	B	B	B	B	A	A	A	A	A	A	B	A	B	B	B	B	B	A	B
AX-94895111	A	A	A	A	A	B	B	B	B	B	A	B	B	A	B	A	B	A	B	B	B	B	A	A	A	A	A	A	B	A	A	B	A	A	A	B	A	B	A	A	A	B	A	B	B	A	B	B	B
AX-94517396	A	A	A	A	A	B	B	B	B	B	A	B	B	A	B	A	B	A	B	B	B	B	A	A	A	A	A	A	B	A	A	B	A	A	A	B	A	B	A	A	A	B	A	B	B	A	B	B	B
AX-95234839	A	A	A	A	A	B	B	B	B	B	A	B	B	A	B	A	B	A	B	B	B	B	A	A	A	A	A	A	B	A	A	B	A	A	A	B	A	B	A	A	A	B	A	B	B	A	B	B	B
AX-94513697	A	A	A	A	A	B	B	B	B	B	A	B	B	A	B	A	B	A	B	B	B	B	A	A	A	A	A	A	B	A	A	B	A	A	A	B	A	B	A	A	A	B	A	B	B	A	B	B	B
AX-94500816	A	A	A	A	A	B	B	B	B	B	A	B	B	A	B	A	B	A	B	B	B	B	A	A	A	A	A	A	B	A	A	B	A	A	A	B	A	B	A	A	A	B	A	B	B	A	B	B	B
AX-94721178	A	A	A	A	A	B	B	B	B	B	A	B	B	A	B	A	B	A	B	B	B	B	A	A	A	A	A	A	B	A	A	B	A	A	A	B	A	B	A	A	A	B	A	B	B	A	B	B	B
AX-95186496	B	B	A	B	A	A	A	A	A	B	B	A	B	A	B	A	A	B	A	B	B	B	A	A	A	B	A	A	B	A	B	B	B	A	A	B	A	A	A	A	A	B	B	A	A	B	B	B	A
AX-94893742	A	A	A	A	A	B	B	B	B	B	A	B	B	A	B	A	B	A	B	B	B	B	A	A	A	A	A	A	B	A	A	B	A	A	A	B	A	B	A	A	A	B	A	B	B	A	B	B	B
AX-95232462	A	A	A	A	A	B	B	B	B	B	A	B	B	A	B	A	B	A	B	B	B	B	A	A	A	A	A	A	B	A	A	B	A	A	A	B	A	B	A	A	A	B	A	B	B	A	B	B	B
AX-94840981	A	A	A	A	A	B	B	B	B	B	A	B	B	A	B	A	B	A	B	B	B	B	A	A	A	A	A	A	B	A	A	B	A	A	A	B	A	B	A	A	A	B	A	B	B	A	B	B	B
AX-94737295	B	B	A	B	A	A	A	A	A	B	B	A	B	A	B	A	A	B	A	B	B	B	A	A	A	B	A	A	B	A	B	B	B	A	A	B	A	A	A	A	A	B	B	A	A	B	B	B	A
AX-94991638	B	B	A	B	A	A	A	A	A	B	B	A	B	A	B	A	A	B	A	B	B	B	A	A	A	B	A	A	B	A	B	B	B	A	A	B	A	A	A	A	A	B	B	A	A	B	B	B	A
AX-94809703	A	A	A	A	A	B	B	B	B	B	A	B	B	A	B	A	B	A	B	B	B	B	A	A	A	A	A	A	B	A	A	B	A	A	A	B	A	B	A	A	A	B	A	B	B	A	B	B	B
AX-94779390	B	A	B	A	A	A	A	A	B	B	A	B	B	A	B	A	B	A	B	B	A	B	A	B	B	A	A	A	A	A	A	B	A	B	A	A	A	B	-	B	A	B	A	A	A	A	A	A	A
AX-643868702	B	A	B	B	B	A	A	A	A	B	B	A	B	B	B	A	B	B	A	A	B	A	B	B	A	B	A	B	A	B	B	B	B	B	A	A	A	A	A	A	B	A	B	B	B	B	B	A	B
AX-94590950	A	A	A	A	A	B	B	B	B	B	A	B	B	A	B	A	B	A	B	B	B	B	A	A	A	A	A	A	-	A	A	B	A	A	A	B	A	B	A	A	A	B	A	B	B	A	B	B	B
AX-94421322	A	B	A	B	B	A	A	A	B	A	A	A	B	B	B	B	A	B	A	B	A	B	A	B	A	B	B	B	B	A	A	A	B	B	A	B	A	B	B	B	B	B	B	A	A	B	B	B	A
AX-94539087	A	A	A	A	A	B	B	B	B	B	A	B	B	A	B	A	B	A	B	B	B	B	A	A	A	A	A	A	B	A	A	B	A	A	A	B	A	B	A	A	A	B	A	B	B	A	B	B	B
AX-95254066	A	A	A	A	A	B	B	B	B	B	A	B	B	A	B	A	B	A	B	B	B	B	A	A	A	A	A	A	B	A	A	B	A	A	A	B	A	B	A	A	A	B	A	B	B	A	B	B	B
AX-94545529	A	B	A	A	A	A	B	A	B	B	B	B	B	B	B	B	B	A	A	A	A	A	B	B	B	A	A	A	B	A	B	B	B	A	B	A	A	B	B	B	A	A	B	A	A	B	B	A	A
AX-94692269	A	A	B	B	B	A	B	B	A	B	A	B	A	A	B	B	B	B	B	B	-	B	A	B	B	A	B	A	B	A	B	A	A	B	B	-	-	A	A	B	B	A	B	B	A	B	A	B	B
AX-95139055	B	B	B	B	B	A	A	A	A	B	B	B	B	B	A	A	A	A	B	A	B	B	A	B	B	B	B	B	B	A	A	B	A	B	B	B	B	B	A	B	A	B	B	A	B	A	A	B	A
AX-95153764	B	B	A	B	A	A	A	A	A	B	B	A	B	A	B	A	A	B	A	B	B	B	A	A	A	B	A	A	B	A	B	B	B	A	A	B	A	A	A	A	A	B	B	A	A	B	B	B	A
AX-95177347	B	B	A	B	A	A	A	A	A	B	B	A	B	A	B	A	A	B	A	B	B	B	A	A	A	B	A	A	B	A	B	B	B	A	A	B	A	A	A	A	A	B	B	A	A	B	B	B	A
AX-95629860	B	B	A	B	A	A	A	A	A	B	B	A	B	A	B	A	A	B	A	B	B	B	A	A	A	B	A	A	B	A	B	B	B	A	A	B	A	A	A	A	A	B	B	A	A	B	B	B	A
AX-94453285	B	B	A	B	A	A	A	A	A	A	B	A	B	A	B	A	A	B	A	B	B	B	A	A	A	B	A	A	B	A	B	B	B	A	A	B	A	A	A	A	A	B	B	A	A	B	B	B	A
AX-94461521	A	A	A	A	A	B	B	B	B	B	A	B	B	A	B	A	B	A	B	B	B	B	A	A	A	A	A	A	B	-	-	B	A	A	A	B	A	B	A	A	A	B	A	B	B	A	B	B	B
AX-94443958	B	B	A	B	A	A	A	A	A	B	B	A	B	A	B	A	A	B	A	B	B	B	A	A	A	B	A	A	B	A	B	B	B	A	A	B	A	A	A	A	A	B	B	A	A	B	B	B	A
AX-86179463	B	A	B	B	B	A	A	A	A	B	B	A	B	B	B	A	B	B	A	A	B	A	B	B	A	B	A	B	A	B	B	B	B	B	A	A	A	A	A	A	B	A	B	B	B	B	B	A	B
AX-95083662	A	A	A	A	A	B	B	B	B	B	A	B	B	A	B	A	B	A	B	B	B	B	A	A	A	A	A	A	B	A	A	B	A	A	A	B	A	B	A	A	A	B	A	B	B	A	B	B	B
AX-643802906	B	A	B	B	B	A	A	A	A	B	B	A	B	B	B	A	B	B	A	A	B	A	B	B	A	B	A	B	A	B	B	B	B	B	A	A	A	A	A	A	B	A	B	B	B	B	B	A	B
AX-643827138	B	A	B	B	B	A	A	A	A	B	B	A	B	B	B	A	B	B	A	A	B	A	B	B	A	B	A	B	A	B	B	B	B	B	A	A	A	A	A	A	B	A	B	-	B	B	B	A	B
AX-643814619	B	A	B	B	B	A	A	A	A	B	B	A	B	B	B	A	B	B	A	A	B	A	B	B	A	B	A	B	A	B	B	B	B	B	A	A	A	A	A	A	B	A	B	B	B	B	B	A	B
AX-95163695	A	A	A	A	A	B	B	B	B	B	A	B	B	A	B	A	B	A	B	B	B	B	A	A	A	A	A	A	B	A	A	B	A	A	A	B	A	B	A	A	A	B	A	B	B	A	B	B	B
AX-86176892	A	A	A	A	A	B	B	B	B	B	A	B	B	A	B	A	B	A	B	B	B	B	A	A	A	A	A	A	B	A	A	B	A	A	A	B	A	B	A	A	A	B	A	B	B	A	B	B	B
AX-94675339	A	A	A	A	A	B	B	B	B	B	A	B	B	A	B	A	B	A	B	B	B	B	A	A	A	A	A	A	B	A	A	B	A	A	A	B	A	B	A	A	A	B	A	B	B	A	B	B	B
AX-94620509	A	A	A	A	A	B	B	B	B	B	A	B	B	A	B	A	B	A	B	B	B	B	A	A	A	A	A	A	B	A	A	B	A	A	A	B	A	B	A	A	A	B	A	B	B	A	B	B	B
AX-86169496	B	B	A	B	A	A	A	A	A	B	B	A	B	A	B	A	A	B	A	B	B	B	A	A	A	B	A	A	B	A	B	B	B	A	A	B	A	A	A	A	A	B	B	A	A	B	B	B	A
AX-643814631	B	A	B	B	B	A	A	A	A	B	B	A	B	B	B	A	B	B	A	A	B	A	B	B	A	B	A	B	A	B	B	B	B	B	A	A	A	A	A	A	B	A	B	B	B	B	B	A	B
AX-94407172	B	B	A	B	A	A	A	A	A	B	B	A	B	A	B	A	A	B	A	B	B	B	A	A	A	B	A	A	B	A	B	B	B	A	A	B	A	A	A	A	A	B	B	A	A	B	B	B	A
AX-94681694	A	A	A	A	A	B	B	B	B	B	A	B	B	A	B	A	B	A	B	B	B	B	A	A	A	A	A	A	B	A	A	B	A	A	A	B	A	B	A	A	A	B	A	B	B	A	B	B	B
AX-94815193	B	B	A	B	A	A	A	A	A	B	B	A	B	A	B	A	A	B	A	B	B	B	A	A	A	B	A	A	B	A	B	B	B	A	A	B	A	A	A	A	A	B	B	A	A	B	B	B	A
AX-94751927	B	B	A	B	A	A	A	A	A	B	B	A	B	A	B	A	A	B	A	B	-	B	A	A	A	B	A	A	B	A	B	B	B	A	A	B	A	A	A	A	A	B	B	A	A	B	B	B	A
AX-94689437	A	A	A	A	A	B	B	B	B	B	A	B	B	A	B	A	B	A	B	B	B	B	A	A	A	A	A	A	B	A	A	B	A	A	A	B	A	B	A	A	A	B	A	B	B	A	B	B	B
AX-94398381	A	A	A	A	A	B	B	B	B	B	A	B	B	A	B	A	B	A	B	-	B	B	A	A	A	A	A	A	B	A	A	B	A	A	A	-	A	B	A	A	A	B	A	B	B	A	B	B	B
AX-94422481	A	A	A	A	A	B	B	B	B	B	A	B	B	A	B	A	B	A	B	B	B	B	A	A	A	A	A	A	B	A	A	B	A	A	A	B	A	B	A	A	A	B	A	B	B	A	B	B	B
AX-94529354	A	A	A	A	A	B	B	B	B	B	A	B	B	A	B	A	B	A	B	B	B	B	A	A	A	A	A	A	B	A	A	B	A	A	A	B	A	B	A	A	A	B	A	B	B	A	B	B	B
AX-94397828	A	A	A	A	A	B	B	B	B	B	A	B	B	A	B	-	B	A	B	B	B	B	A	A	A	A	A	A	B	A	A	B	A	A	A	B	A	B	A	A	A	B	A	B	B	A	B	B	B
AX-95232262	B	B	A	B	A	A	A	A	A	B	B	A	B	A	B	A	A	B	A	B	B	B	A	A	A	B	A	A	B	A	B	B	B	A	A	B	A	A	A	A	A	B	B	A	A	B	B	B	A
AX-94554649	A	A	A	A	A	B	B	B	B	B	A	B	B	A	B	A	B	A	B	B	B	B	A	A	A	A	A	A	B	A	A	B	A	A	A	B	A	B	A	A	A	B	A	B	B	A	B	B	B
AX-95112860	A	A	A	A	A	B	B	B	B	B	A	B	B	A	B	A	B	A	B	B	B	B	A	A	A	A	A	A	B	A	A	B	A	A	A	B	A	B	A	A	A	B	A	B	B	A	B	B	B
AX-95068712	B	B	A	B	A	A	A	A	A	B	B	A	B	A	B	A	A	B	A	B	B	B	A	A	A	B	A	A	B	A	B	B	B	A	A	B	A	A	A	A	A	B	B	A	A	B	B	B	A
AX-643803079	B	A	B	B	B	A	A	A	A	B	B	A	B	B	B	A	B	B	A	A	-	A	B	-	A	B	A	B	A	-	B	B	B	B	A	A	A	A	A	A	B	A	B	-	-	B	B	A	B
AX-95629611	A	A	A	A	A	B	B	B	B	B	A	B	B	A	B	A	B	A	B	B	B	B	A	A	A	A	A	A	B	A	A	B	A	A	A	B	A	B	A	A	A	B	A	B	B	A	B	B	B
AX-94707291	A	A	A	A	A	B	B	B	B	B	A	B	B	A	B	A	B	A	B	B	B	B	A	A	A	A	A	A	B	A	A	B	A	A	A	B	A	B	A	A	A	B	A	B	B	A	B	B	B
AX-86177032	A	A	A	A	A	B	B	B	B	B	A	B	B	A	B	A	B	A	B	B	B	B	A	A	A	A	A	A	B	A	A	B	A	A	A	B	A	B	A	A	A	B	A	B	B	A	B	B	B
AX-95202717	B	B	A	B	A	A	-	A	A	B	B	-	B	A	B	A	A	B	A	B	B	B	A	A	A	B	A	A	B	A	B	B	B	A	A	B	A	A	A	A	A	B	B	A	-	B	B	B	A
AX-94427201	A	A	A	A	A	B	B	B	B	B	A	B	B	A	B	A	B	A	B	B	B	B	A	A	A	A	A	A	B	A	A	B	A	A	A	B	A	B	A	A	A	B	A	B	B	A	B	B	B
AX-95653512	B	B	A	B	A	A	A	A	A	B	B	A	B	A	B	A	A	B	A	B	B	B	A	A	A	B	A	A	B	A	B	B	B	A	A	B	A	A	A	A	A	B	B	A	A	B	B	B	A
AX-643803105	B	A	B	B	B	A	A	A	A	B	B	A	B	B	B	A	B	B	A	A	B	A	B	B	-	B	A	B	A	B	B	B	B	B	A	A	A	A	-	A	B	A	B	B	B	B	B	A	B
AX-94449687	B	B	A	B	A	A	A	A	A	B	B	A	B	A	B	A	A	B	A	B	B	B	A	A	A	B	A	A	B	A	B	B	B	A	A	B	A	A	A	A	A	B	B	A	A	B	B	B	A
AX-94730282	B	B	A	B	A	A	A	A	A	B	B	A	B	A	B	A	A	B	A	B	B	B	A	A	A	B	A	A	B	A	B	B	B	A	A	B	A	A	A	A	A	B	B	A	A	B	B	B	A
AX-94663988	A	A	A	A	A	B	B	B	B	B	A	B	B	A	B	A	B	A	B	B	B	B	A	A	A	A	A	A	B	A	A	B	A	A	A	B	A	B	A	A	A	B	A	B	B	A	B	B	B
AX-94647669	B	B	B	B	A	A	B	A	B	A	B	B	A	B	B	A	A	A	A	A	B	B	A	B	B	A	B	A	A	B	B	B	B	B	B	B	B	A	A	A	A	A	B	B	B	B	B	B	B
AX-94873875	B	B	A	B	A	A	A	A	A	B	B	A	B	A	B	-	A	B	A	B	B	B	A	A	A	B	A	A	B	A	B	B	B	A	A	B	A	A	A	A	A	B	B	A	A	B	B	B	A
AX-95220588	B	B	A	B	A	A	A	A	A	B	B	A	B	A	B	A	A	B	A	B	B	B	A	A	A	B	A	A	B	A	B	B	B	A	A	B	A	A	A	A	A	B	B	A	A	B	B	B	A
AX-94596782	A	A	A	A	A	B	B	B	B	B	A	B	B	A	B	A	B	A	-	B	B	B	A	A	A	A	A	A	B	A	A	B	A	A	A	B	A	B	A	A	A	B	A	B	B	A	B	B	B
AX-94997890	B	B	A	B	A	A	A	A	A	B	B	A	B	A	B	A	A	B	A	B	B	B	A	A	A	B	A	A	B	A	B	B	B	A	A	B	A	A	A	A	A	B	B	A	A	B	B	B	A
AX-94439189	B	B	A	B	A	A	A	A	A	B	B	A	B	A	B	A	A	B	A	B	B	B	A	A	A	-	A	A	B	A	B	B	B	A	A	B	A	A	A	A	A	B	B	A	A	B	B	B	A
AX-94428251	A	A	A	A	A	B	B	B	B	B	A	B	B	A	B	A	B	A	B	B	B	B	A	A	A	A	A	A	B	A	A	B	A	A	A	B	A	B	A	A	A	B	A	B	B	A	B	B	B
AX-95105804	A	A	A	A	A	B	B	B	B	B	A	B	B	A	B	A	B	A	B	B	B	B	A	A	A	-	A	A	B	A	A	B	A	A	A	B	A	B	A	A	A	B	A	B	B	A	B	B	B
AX-94664710	A	A	A	A	A	B	B	B	B	B	A	B	B	A	B	A	B	A	B	B	B	B	A	A	A	A	A	A	B	A	A	B	A	A	A	B	A	B	A	A	A	B	A	B	B	A	B	B	B
AX-94406806	A	A	A	A	A	B	B	B	B	B	A	B	B	A	B	A	B	A	B	B	B	B	A	A	A	A	A	A	B	A	A	B	A	A	A	B	A	B	A	A	A	B	A	B	B	A	B	B	B
AX-94596710	A	A	A	A	A	B	B	B	B	B	A	B	B	A	B	A	B	A	B	B	B	B	A	A	A	A	A	A	B	A	A	B	A	A	A	B	A	B	A	A	A	B	A	B	B	A	B	B	B
AX-94640905	A	A	A	A	A	B	B	B	B	B	A	B	B	A	B	A	B	A	B	B	B	B	A	A	A	A	A	A	B	A	A	B	A	A	A	B	A	B	A	A	A	B	A	B	B	A	B	B	B
AX-94485528	A	A	A	A	A	B	B	B	B	B	A	B	B	A	B	A	B	A	B	B	B	B	A	A	A	A	A	A	B	A	A	B	A	A	A	B	A	B	A	A	A	B	A	B	B	A	B	B	B
AX-94426066	A	A	A	A	A	B	B	B	B	B	A	B	B	A	B	A	B	A	B	B	B	B	A	A	A	A	A	A	B	A	A	B	A	A	A	B	A	B	A	A	A	B	A	B	B	A	B	B	B
AX-94488026	A	A	A	A	A	B	B	B	B	B	A	B	B	A	B	A	B	A	B	B	B	B	A	A	A	A	A	A	B	A	A	B	A	A	A	B	A	B	A	A	A	B	A	B	B	A	B	B	B
AX-94890395	B	B	A	B	A	A	A	A	A	B	B	A	B	A	B	A	A	B	A	B	B	B	A	A	A	B	A	A	B	A	B	B	B	A	A	B	A	A	A	A	A	B	B	A	A	B	B	B	A
AX-95175831	B	B	A	B	A	A	A	A	A	B	B	A	B	A	B	A	A	B	A	B	B	B	A	A	A	B	A	A	B	A	B	B	B	A	A	B	A	A	A	A	A	B	B	A	A	B	B	B	A
AX-94410462	B	B	A	B	A	A	A	A	A	B	B	A	B	A	B	A	A	B	A	B	B	B	A	A	A	B	A	A	B	A	B	B	B	A	A	B	A	A	A	A	A	B	B	A	A	B	B	B	A
AX-86178090	B	A	B	B	B	A	A	A	A	B	B	A	B	B	B	A	B	B	A	A	B	A	B	B	A	B	A	B	A	B	B	B	B	B	A	A	A	A	A	A	B	A	B	B	B	B	B	A	B
AX-94520125	A	A	A	A	A	B	B	B	B	B	A	B	B	A	B	A	B	A	B	B	B	B	A	A	A	A	A	A	B	A	A	B	A	A	A	B	A	B	A	A	A	B	A	B	B	A	B	B	B
AX-94463266	A	A	A	A	A	B	B	B	B	B	A	B	B	A	B	A	B	A	B	B	B	B	A	A	A	A	A	A	B	A	A	B	A	A	A	B	A	B	A	A	A	B	A	B	B	A	B	B	B
AX-94674442	A	A	A	A	A	B	B	B	B	B	A	B	B	A	B	A	B	A	B	B	B	B	A	A	A	A	A	A	B	A	A	B	A	A	A	B	A	B	A	A	A	B	A	B	B	A	B	B	B
AX-94792574	A	B	B	B	A	B	B	A	B	A	B	B	A	B	A	A	A	A	B	B	B	A	B	A	B	A	B	B	B	B	A	A	B	B	B	A	B	B	A	A	A	A	B	A	A	B	A	A	B
AX-94536081	A	B	B	A	A	A	A	A	A	A	A	A	A	B	B	B	B	B	B	A	B	B	A	A	B	B	B	A	A	A	A	B	B	B	B	B	A	B	A	B	B	A	B	B	A	A	A	A	B
AX-95629861	A	A	A	A	A	B	B	B	B	B	A	B	B	A	B	A	B	A	B	B	B	B	A	A	A	A	A	A	B	A	A	B	A	A	A	B	A	B	A	A	A	B	A	B	B	A	B	B	B
AX-94968031	A	B	B	B	B	B	A	B	B	A	B	A	B	A	B	B	A	A	B	B	A	A	A	A	B	A	B	A	A	B	A	B	A	A	B	B	B	A	B	A	B	A	A	A	A	A	A	A	B
AX-94508689	B	B	A	A	B	B	B	B	A	A	B	B	A	B	A	A	A	B	A	B	B	A	A	A	B	A	B	A	B	B	A	A	A	A	A	B	A	A	B	B	A	A	B	B	A	B	A	B	B
AX-643856513	B	A	B	B	B	A	A	A	A	B	B	B	B	B	A	A	A	A	B	A	B	B	A	B	B	-	B	B	B	-	A	B	A	B	B	B	B	B	A	B	B	B	B	-	B	-	-	B	A
AX-94425642	B	A	B	B	B	A	A	A	A	B	B	B	B	B	A	A	A	A	B	A	B	B	A	B	B	A	B	B	B	A	A	B	A	B	B	B	B	B	A	B	B	B	B	A	B	A	A	B	A
AX-95195903	A	A	A	A	A	B	B	B	B	B	A	B	B	A	B	A	B	A	B	B	B	B	A	A	A	-	A	A	B	A	A	B	A	A	A	B	A	B	A	A	A	B	A	B	B	A	B	B	B
AX-94838124	B	B	A	B	A	A	A	A	A	B	B	A	B	A	B	A	A	B	A	B	B	B	A	A	A	B	A	A	B	A	B	B	B	A	A	B	A	A	A	A	A	B	B	A	A	B	B	B	A
AX-94452089	B	B	A	B	A	A	A	A	A	B	B	A	B	A	B	A	A	B	A	B	B	B	A	A	A	B	A	A	B	A	B	B	B	A	A	B	A	A	A	A	A	B	B	A	A	B	B	B	A
AX-95160697	B	A	A	B	A	B	A	B	A	A	A	B	A	B	A	B	-	B	A	A	A	B	B	A	A	B	A	A	A	A	B	B	B	B	B	A	A	B	A	A	B	-	B	B	A	B	A	A	B
AX-94699583	A	A	A	A	A	B	B	B	B	B	A	B	B	A	B	A	B	A	B	B	B	B	A	A	A	A	A	A	B	A	A	B	A	A	A	B	A	B	A	A	A	B	A	B	B	A	B	B	B
AX-94837011	A	A	A	A	A	B	B	B	B	B	A	B	B	A	B	A	B	A	B	B	B	B	A	A	A	A	A	A	B	A	A	B	A	A	A	B	A	B	A	A	A	B	A	B	B	A	B	B	B
AX-94851536	A	A	A	A	A	B	B	B	B	B	A	B	B	A	B	A	B	A	B	B	B	B	A	A	A	A	A	A	B	A	A	B	A	A	A	B	A	B	A	A	A	B	A	B	B	A	B	B	B
AX-95024058	A	A	A	A	A	B	B	B	B	B	A	B	B	A	B	A	B	A	B	B	B	B	A	A	A	A	A	A	B	A	A	B	A	A	A	B	A	B	A	A	A	B	A	B	B	A	B	B	B
AX-94786026	A	A	A	A	A	B	B	B	B	B	A	B	B	A	B	A	B	A	B	B	B	B	A	A	A	A	A	A	B	A	A	B	A	A	A	B	A	B	A	A	A	B	A	B	B	A	B	B	B
AX-94670427	B	B	A	B	A	A	A	A	A	B	B	A	B	A	B	A	A	B	A	B	B	B	A	A	A	B	A	A	B	A	B	B	B	A	A	B	A	A	A	A	A	B	B	A	A	B	B	B	A
AX-94500378	B	B	A	B	A	A	A	A	A	B	B	A	B	A	B	A	A	B	A	B	B	B	A	A	A	B	A	A	B	A	B	B	B	A	A	B	A	A	A	A	A	B	B	A	A	B	B	B	A
AX-95221524	B	B	A	B	A	A	A	A	A	B	B	A	B	A	B	A	A	B	A	B	-	B	A	A	A	B	A	A	B	A	B	B	B	A	A	B	A	A	A	A	A	B	B	A	A	B	B	B	A
AX-94755693	B	B	A	B	A	A	A	A	A	B	B	A	B	A	B	A	A	B	A	B	B	B	A	A	A	B	A	A	B	A	B	B	B	A	A	B	A	A	A	A	A	B	B	A	A	B	B	B	A
AX-94495748	B	B	A	A	A	B	B	A	B	B	B	A	B	B	A	A	A	B	A	A	A	A	B	A	B	A	B	B	B	B	A	A	A	B	B	B	B	A	B	B	A	A	B	B	B	A	B	A	B
AX-94870479	B	B	A	A	A	B	B	A	B	B	B	A	B	B	A	A	A	B	A	A	A	A	B	A	B	A	B	B	B	B	A	A	A	B	B	B	B	A	B	B	A	A	B	B	B	A	B	A	B
AX-94927709	B	B	A	B	A	A	A	A	A	B	B	A	B	A	B	A	A	B	A	B	B	B	A	A	A	B	A	A	B	A	B	B	B	A	A	B	A	A	A	A	A	B	B	A	A	B	B	B	A
AX-643869824	B	A	B	B	B	A	A	A	A	B	B	A	B	B	B	A	B	B	A	A	B	A	B	B	A	B	A	B	A	B	B	B	B	B	A	A	A	A	A	A	B	A	B	B	B	B	B	A	B
AX-94405126	B	B	A	B	A	A	A	A	A	B	B	A	B	A	B	A	A	B	A	B	B	B	A	A	A	B	A	A	B	A	B	B	B	A	A	B	A	A	A	A	A	B	B	A	A	B	B	B	A
AX-95634788	B	B	A	B	A	A	A	A	A	B	B	A	B	A	B	A	A	B	A	B	B	B	A	A	A	B	A	A	B	A	B	B	B	A	A	B	A	A	A	A	A	B	B	A	A	B	B	B	A
AX-94491571	A	A	A	A	A	B	B	B	B	B	A	B	B	A	B	A	B	A	B	B	B	B	A	A	A	A	A	A	B	A	A	B	A	A	A	B	A	B	A	A	A	B	A	B	B	A	B	B	B
AX-94660777	B	B	A	B	A	A	A	A	A	B	B	A	B	A	B	A	A	B	A	B	B	B	A	A	A	B	A	A	B	A	B	B	B	A	A	B	A	A	A	A	A	B	B	A	A	B	B	B	A
AX-95007722	B	B	A	B	A	A	A	A	A	B	B	A	B	A	B	A	A	B	A	B	B	B	A	A	A	B	A	A	B	A	B	B	B	A	A	B	A	A	A	A	A	B	B	A	A	B	B	B	A
AX-94468191	A	A	A	A	A	B	B	B	B	B	A	B	B	A	B	A	B	A	B	B	B	B	A	A	A	A	A	A	B	A	A	B	A	A	A	B	A	B	A	A	A	B	A	B	B	A	B	B	B
AX-94694428	A	A	A	A	A	B	B	B	B	B	A	B	B	A	B	A	B	A	B	B	B	B	A	A	A	A	A	A	B	A	A	B	A	A	A	B	A	B	A	A	A	B	A	B	B	A	B	B	B
AX-94671475	A	A	A	A	A	B	B	B	-	B	A	B	B	A	B	A	B	A	B	-	B	B	A	A	A	A	A	A	B	A	A	B	A	A	A	B	A	B	A	A	A	B	A	B	B	A	B	B	B
AX-95016115	A	A	A	A	A	B	B	B	B	B	A	B	B	A	B	A	B	A	B	B	B	B	A	A	A	A	A	A	B	A	A	B	A	A	A	B	A	B	A	A	A	B	A	B	B	A	B	B	B
AX-94389614	A	A	A	A	A	B	B	B	B	B	A	B	B	A	B	A	B	A	B	B	B	B	A	A	A	A	A	A	B	A	A	B	A	A	A	B	A	B	A	A	A	B	A	B	B	A	B	B	B
AX-94628754	A	A	A	A	A	B	B	B	B	B	A	B	B	A	B	A	B	A	B	B	B	B	A	A	A	A	A	A	B	A	A	B	A	A	A	B	A	B	A	A	A	B	A	B	B	A	B	B	B
AX-643803263	B	A	B	B	B	A	A	A	A	B	B	A	B	B	B	A	B	B	A	A	B	A	B	B	A	B	A	B	A	B	B	B	B	B	A	A	A	A	A	A	B	A	B	B	B	B	B	A	B
AX-95229843	B	A	B	B	A	A	A	A	A	B	B	A	B	B	A	A	A	A	B	A	B	A	B	A	B	A	A	A	B	A	A	B	B	B	B	B	B	B	A	B	B	A	B	B	A	B	B	B	A
AX-94882605	B	A	B	B	A	A	A	A	A	B	B	A	B	B	A	A	A	A	B	A	B	A	B	A	B	A	A	A	B	A	A	B	B	B	B	B	B	B	A	B	B	A	B	B	A	B	B	B	A
AX-94465984	A	A	A	A	A	B	B	B	B	B	A	B	B	A	B	A	B	A	B	B	B	B	A	A	A	A	A	A	B	A	A	B	A	A	A	B	A	B	A	A	A	B	A	B	B	A	B	B	B
AX-178067847	B	A	B	B	B	A	A	A	A	B	B	A	B	B	B	A	B	B	A	A	B	A	B	B	A	B	A	B	A	B	B	B	B	B	A	A	A	A	A	A	B	A	B	B	B	B	B	A	B
AX-643814971	B	A	B	B	B	A	A	A	A	B	B	A	B	B	B	A	B	B	A	A	B	A	B	B	A	B	A	B	A	B	B	B	B	B	A	A	A	A	A	A	B	A	B	B	B	B	B	A	B
AX-94390671	A	A	A	A	A	B	B	B	B	B	A	B	B	A	B	A	B	A	B	B	B	B	A	A	A	A	A	A	B	A	A	B	A	A	A	B	A	B	A	A	A	B	A	B	B	A	B	B	B
AX-95259758	A	A	A	A	A	B	B	B	B	B	A	B	B	A	B	A	B	A	B	B	B	B	A	A	A	A	A	A	B	A	A	B	A	A	A	B	A	B	A	A	A	B	A	B	B	A	B	B	B
AX-94446091	A	A	A	A	A	B	B	B	B	B	A	B	B	A	B	A	B	A	B	B	B	B	A	A	A	A	A	A	B	A	A	B	A	A	A	B	A	B	A	A	A	-	A	B	B	A	B	B	B
AX-95097832	A	B	B	B	B	B	A	B	B	A	B	B	A	B	B	A	B	B	A	B	B	B	A	A	B	B	B	B	B	A	A	A	B	A	A	A	B	A	A	B	B	B	B	A	B	B	A	A	B
AX-94393911	B	A	B	B	B	A	A	A	A	B	B	A	B	B	B	A	B	B	A	A	B	A	B	B	A	B	A	B	A	B	B	B	B	B	A	A	A	A	A	A	B	A	B	B	B	B	B	A	B
AX-95177095	A	A	A	A	A	B	B	B	B	B	A	B	B	A	B	A	B	A	B	B	B	B	A	A	A	A	A	A	B	A	A	B	A	A	A	B	A	B	A	A	A	B	A	B	B	A	B	B	B
AX-95256608	A	A	A	A	A	B	B	B	B	B	A	B	B	A	B	A	B	A	B	B	B	B	A	A	A	A	A	A	B	A	B	B	A	A	A	B	A	B	A	A	A	B	A	B	B	A	B	B	B
AX-94528655	A	A	A	A	A	B	B	B	B	B	A	B	B	A	B	A	B	A	B	B	B	B	A	A	A	A	A	A	B	A	A	B	A	A	A	B	A	B	A	A	A	B	A	B	B	A	B	B	B
AX-94476240	B	A	B	B	B	A	A	A	A	B	B	A	B	B	B	A	B	B	A	A	B	A	B	B	A	B	A	B	A	B	B	B	B	B	A	A	A	A	A	A	B	A	B	B	B	B	B	A	B
AX-95094057	A	A	A	A	A	B	B	B	B	B	A	B	B	A	B	A	B	A	B	B	B	B	A	A	A	A	A	A	B	A	A	B	A	A	A	B	A	B	A	A	A	B	A	B	B	A	B	B	B
AX-94733975	A	A	A	A	A	B	B	B	B	B	A	B	B	A	B	A	B	A	B	B	B	B	A	A	A	A	A	A	B	A	A	B	A	A	A	B	A	B	A	A	A	B	A	B	B	A	B	B	B
AX-94460425	A	A	A	A	A	B	B	B	B	B	A	B	B	A	B	A	B	A	B	B	B	B	A	A	A	A	A	A	B	A	A	B	A	A	A	B	A	B	A	A	A	B	A	B	B	A	B	B	B
AX-94763187	A	A	A	A	A	B	B	B	B	B	A	B	B	A	B	A	B	A	B	B	B	B	A	A	A	A	A	A	B	A	A	B	A	A	A	B	A	B	A	A	A	B	A	B	B	A	B	B	B
AX-643868332	B	A	B	B	B	A	A	A	A	B	B	A	B	B	B	A	B	B	A	A	B	A	B	B	A	B	A	B	A	B	B	B	B	B	A	A	A	A	A	A	B	A	B	B	B	B	B	A	B
AX-94608780	A	A	A	A	A	B	B	B	B	B	A	B	B	A	B	A	B	A	B	B	B	B	A	A	A	A	A	A	B	A	A	B	A	A	A	B	A	B	A	A	A	B	A	B	B	A	B	B	B
AX-86164052	A	A	A	A	A	B	B	B	B	B	A	B	B	A	B	A	B	A	B	B	B	B	A	A	A	A	A	A	B	A	A	B	A	A	A	B	A	B	A	A	A	B	A	B	B	A	B	B	B
AX-94913697	A	A	A	A	A	B	B	B	B	B	A	B	B	A	B	A	B	A	B	B	B	B	A	A	A	A	A	A	B	A	A	B	A	A	A	B	A	B	A	A	A	B	A	B	B	A	B	B	B
AX-94441956	A	A	A	A	A	B	B	B	B	B	A	B	B	A	B	A	B	A	B	B	B	B	A	A	A	A	A	A	B	A	A	B	A	A	A	B	A	B	A	A	A	B	A	B	B	A	B	B	B
AX-643815045	B	A	B	B	B	A	A	A	A	B	B	A	B	B	B	A	B	B	A	A	B	A	B	B	A	B	A	B	A	B	B	B	B	B	A	A	A	A	A	A	B	A	B	B	B	B	B	A	B
AX-94576646	A	A	A	A	A	B	B	B	B	B	A	B	B	A	B	A	B	A	B	B	B	B	A	A	A	A	A	A	B	A	A	B	A	A	A	B	A	B	A	A	A	B	A	B	B	A	B	B	B
AX-94814051	A	A	A	A	A	B	B	B	B	B	A	B	B	A	B	A	B	A	B	B	B	B	A	A	A	A	A	A	B	A	A	B	A	A	A	B	A	B	A	A	A	B	A	B	B	A	B	B	B
AX-95004978	A	A	A	A	A	B	B	B	B	B	A	B	B	A	B	A	B	A	B	B	B	B	A	A	A	A	A	A	B	A	A	B	A	A	A	B	A	B	A	A	A	B	A	B	B	A	B	B	B
AX-95235622	A	A	A	A	A	B	B	B	B	B	A	B	B	A	B	A	B	A	B	B	B	B	A	A	A	A	A	A	B	A	A	B	A	A	A	B	A	B	A	A	A	B	A	B	B	A	B	B	B
AX-95000586	A	A	A	A	A	B	B	B	B	B	A	B	B	A	B	A	B	A	B	B	B	B	A	A	A	A	A	A	B	A	A	B	A	A	A	B	A	B	A	A	A	B	A	B	B	A	B	B	B
AX-94767106	A	A	A	A	A	B	B	B	B	B	A	B	B	A	B	A	B	A	B	B	B	B	A	A	A	A	A	A	B	A	A	B	A	A	A	B	A	B	A	A	A	B	A	B	B	A	B	B	B
AX-94865580	A	A	A	A	A	B	B	B	B	B	A	B	B	A	B	A	B	A	B	B	B	B	A	A	A	A	A	A	B	A	A	B	A	A	A	B	A	B	A	A	A	B	A	B	B	A	B	B	B
AX-94782706	A	A	A	A	A	B	B	B	B	B	A	B	B	A	B	A	B	A	B	B	B	B	A	A	A	A	A	A	B	A	A	B	A	A	A	B	A	B	A	A	A	B	A	B	B	A	B	B	B
AX-95168205	A	A	A	A	A	B	B	B	B	B	A	B	B	A	B	A	B	A	B	B	B	B	A	A	A	A	A	A	B	A	A	B	A	A	A	B	A	B	A	A	A	B	A	B	B	A	B	B	B
AX-94414814	A	A	A	A	A	B	B	B	B	B	A	B	B	A	B	A	B	A	B	B	B	B	A	A	A	A	A	A	B	A	A	B	A	A	A	B	A	B	A	A	A	B	A	B	B	A	B	B	B
AX-94896257	A	A	A	A	A	A	A	A	B	A	B	A	B	B	B	B	A	-	B	B	B	-	A	B	A	B	B	-	B	A	A	A	A	B	A	B	A	-	A	B	A	-	-	A	B	B	B	B	A
AX-94791798	A	A	A	A	A	B	B	B	B	B	A	B	B	A	B	A	B	A	B	B	B	B	A	A	A	A	A	A	B	A	A	B	A	A	A	B	A	B	A	A	A	B	A	B	B	A	B	B	B
AX-89626225	A	A	A	A	A	B	B	B	B	B	A	B	B	A	B	A	B	A	B	B	B	B	A	A	A	A	A	A	B	A	A	B	A	A	A	B	A	B	A	A	A	B	A	B	B	A	B	B	B
AX-94541535	A	A	A	A	A	B	B	B	B	B	A	B	B	A	B	A	B	A	B	B	B	B	A	A	A	A	A	A	B	A	A	B	A	A	A	B	A	B	A	A	A	B	A	B	B	A	B	B	B
AX-94699344	A	A	A	A	A	B	B	B	B	B	A	B	B	A	B	A	B	A	B	B	B	B	A	A	A	A	A	A	B	A	A	B	A	A	A	B	A	B	A	A	A	B	A	B	B	A	B	B	B
AX-94540527	A	A	A	A	A	B	B	B	B	B	A	B	B	A	B	A	B	A	B	B	B	B	A	A	A	A	A	A	B	A	A	B	A	A	A	B	A	B	A	A	A	B	A	B	B	A	B	B	B
AX-94588071	A	A	A	A	A	B	B	B	B	B	A	B	B	A	B	A	B	A	B	B	B	B	A	A	A	A	A	A	B	A	A	B	A	A	A	B	A	B	A	A	A	B	A	B	B	A	B	B	B
AX-95105100	A	A	A	A	A	B	B	B	B	B	A	B	B	A	B	A	B	A	B	B	B	B	A	A	A	-	A	A	B	A	A	B	A	A	A	B	A	B	A	A	A	B	A	B	B	A	B	B	B
AX-94661180	A	A	A	A	A	B	B	B	B	B	A	B	B	A	B	A	B	A	B	B	B	B	A	A	A	A	A	A	B	A	A	B	A	A	A	B	A	B	A	A	A	B	A	B	B	A	B	B	B
AX-643803568	B	A	B	B	B	A	A	A	A	B	B	A	B	B	B	A	B	B	A	A	B	A	B	B	A	B	A	B	A	B	B	B	B	B	A	A	A	A	A	A	B	A	B	B	B	B	B	A	B
AX-95218659	A	A	A	A	A	B	B	B	B	B	A	B	B	A	B	A	B	A	B	B	B	B	A	A	A	A	A	A	B	A	A	B	A	A	A	B	A	B	A	A	A	B	A	B	B	A	B	B	B
AX-95140237	A	A	A	A	A	B	B	B	B	B	A	B	B	A	B	A	B	A	B	B	B	B	A	A	A	A	A	A	B	A	A	B	A	A	A	B	A	B	A	A	A	B	A	B	B	A	B	B	B
AX-94954658	A	A	A	A	A	B	B	B	B	B	A	B	B	A	B	A	B	A	B	B	B	B	A	A	A	A	A	A	B	A	A	B	A	A	A	B	A	B	A	A	A	B	A	B	B	A	B	B	B
AX-95133680	A	A	A	A	A	B	B	B	B	B	A	B	B	A	B	A	B	A	B	B	B	B	A	A	A	A	A	A	B	A	A	B	A	A	A	B	A	B	A	A	A	B	A	B	B	A	B	B	B
AX-94700348	A	A	A	A	A	B	B	B	B	B	A	B	B	A	B	A	B	A	B	B	B	B	A	A	A	A	A	A	B	A	A	B	A	A	A	B	A	B	A	A	A	B	A	B	B	A	B	B	B
AX-94430584	B	B	A	A	A	B	B	A	B	B	B	A	B	B	A	A	A	B	-	A	A	A	B	A	B	A	A	B	B	B	B	A	A	B	B	B	B	A	B	B	A	A	B	B	B	A	B	A	B
AX-95204146	A	A	B	A	A	B	B	B	B	B	A	B	B	A	B	A	B	A	B	B	B	B	A	A	A	A	A	A	B	A	A	B	A	A	A	B	A	B	A	A	A	B	A	B	B	A	B	B	B
AX-95097751	A	A	B	A	A	B	B	B	B	B	A	B	B	A	B	A	B	A	B	B	B	B	A	A	A	A	A	A	B	A	A	B	A	A	A	B	A	B	A	A	A	B	A	B	B	A	B	B	B
AX-94388408	A	A	B	A	A	B	B	B	B	B	A	B	B	A	B	A	B	A	B	B	B	B	A	A	A	A	A	A	B	A	A	B	A	A	A	B	A	B	A	A	A	B	A	B	B	A	B	B	B
AX-94648809	A	A	B	A	A	B	B	B	B	B	A	B	B	A	B	A	B	A	B	B	B	B	A	A	A	A	A	A	B	A	A	B	A	A	A	B	A	B	A	A	A	B	A	B	B	A	B	B	B
AX-94572221	A	A	B	A	A	B	B	B	B	B	A	B	B	A	B	A	B	A	B	B	B	B	A	A	A	A	A	A	B	A	A	B	A	A	A	B	A	B	A	A	A	B	A	B	B	A	B	B	B
AX-94687836	A	A	B	A	A	B	B	B	B	B	A	B	B	A	B	A	B	A	B	B	B	B	A	A	A	A	A	A	B	A	A	B	A	A	A	B	A	B	A	A	A	B	A	B	B	A	B	B	B
AX-94873793	A	A	B	A	A	B	B	B	B	B	A	B	B	A	B	A	B	A	B	B	B	B	A	A	A	A	A	A	B	A	A	B	A	A	A	B	A	B	A	A	A	B	A	B	B	A	B	B	B
AX-95236185	B	A	B	B	B	A	A	A	A	B	B	A	B	B	B	A	B	B	A	A	B	A	B	B	A	B	A	B	A	B	B	B	B	B	A	A	A	A	A	A	B	A	B	B	B	B	B	A	B
AX-94434190	B	A	B	B	B	A	A	A	A	B	B	A	B	B	B	A	B	B	A	A	B	A	B	B	A	B	A	B	A	B	B	B	B	B	A	A	A	A	A	A	B	A	B	B	B	B	B	A	B
AX-94820035	B	A	B	B	B	A	A	A	A	B	B	A	B	B	B	A	B	B	A	A	B	A	B	B	A	B	A	B	A	B	B	B	B	B	A	A	A	A	A	A	B	A	B	B	B	B	B	A	B
AX-94426778	A	A	B	A	A	B	B	B	B	B	A	B	B	A	B	A	B	A	B	B	B	B	A	A	A	A	A	A	B	A	A	B	A	A	A	B	A	B	A	A	A	B	A	B	B	A	B	B	B
AX-94929640	A	-	B	A	A	B	B	B	B	B	A	B	B	A	B	A	B	A	B	B	B	B	A	A	A	-	A	A	B	A	A	B	A	A	A	B	A	B	A	A	A	B	A	B	B	A	B	B	B
AX-94687972	A	A	B	A	A	B	B	B	B	B	A	B	B	A	B	A	B	A	B	B	B	B	A	A	A	A	A	A	B	A	A	B	A	A	A	B	A	B	A	A	A	B	A	B	B	A	B	B	B
AX-95158221	A	A	B	A	A	B	B	B	B	B	A	B	B	A	B	A	B	A	B	B	B	B	A	A	A	A	A	A	B	A	A	B	A	A	A	B	A	B	A	A	A	B	A	B	B	A	B	B	B
AX-95026199	A	A	B	A	A	B	B	B	B	B	A	B	B	A	B	A	B	A	B	B	B	B	A	A	A	A	A	A	B	A	A	B	A	A	A	B	A	B	A	A	A	B	A	B	B	A	B	B	B
AX-94697612	A	A	B	A	A	B	B	B	B	B	A	B	B	A	B	A	B	A	B	B	B	B	A	A	A	A	A	A	B	A	A	B	A	A	A	B	A	B	A	A	A	B	A	B	B	A	B	B	B
AX-94685696	A	A	B	A	A	B	B	B	B	B	A	B	B	A	B	A	B	A	B	B	B	B	A	A	A	A	A	A	B	A	A	B	A	A	A	B	A	B	A	A	A	B	A	B	B	A	B	B	B
AX-95233633	A	A	B	A	A	B	B	B	B	B	A	B	B	A	B	A	B	A	B	B	B	B	A	A	A	A	A	A	B	A	A	B	A	A	A	B	A	B	A	A	A	B	A	B	B	A	B	B	B
AX-94629954	A	A	B	A	A	B	B	B	B	B	A	B	B	A	B	A	B	A	B	B	B	B	A	A	A	A	A	A	B	A	A	B	A	A	A	B	A	B	A	A	A	B	A	B	B	A	B	B	B
AX-94755739	A	A	B	A	A	B	B	B	B	B	A	B	B	A	B	-	B	A	B	A	B	B	A	A	A	A	A	A	B	A	A	-	A	A	A	B	A	B	A	A	A	B	A	B	B	A	B	B	B
AX-94386461	A	A	B	A	A	B	B	B	B	B	A	B	B	A	B	A	B	A	B	B	B	B	A	A	A	A	A	A	B	A	A	B	A	A	A	B	A	B	A	A	A	B	A	B	B	A	B	B	B
AX-94802370	A	A	B	A	A	B	B	B	B	B	A	B	B	A	B	A	B	A	B	B	B	B	A	A	A	A	A	A	B	A	A	B	A	A	A	B	A	B	A	A	A	B	A	B	B	A	B	B	B
AX-94412546	A	A	B	A	A	B	B	B	B	B	A	B	B	A	B	A	B	A	B	B	B	B	A	A	A	A	A	A	B	A	A	B	A	A	A	B	A	B	A	A	A	B	A	B	B	A	B	B	B
AX-95123948	A	A	A	A	A	B	B	B	B	B	A	B	B	A	B	A	B	A	B	B	B	B	A	A	A	A	A	A	B	A	A	B	A	A	A	B	A	B	A	A	A	B	A	B	B	A	B	B	B
AX-643803576	B	A	A	B	B	A	A	A	A	B	B	A	B	B	B	A	B	B	A	A	B	A	B	B	A	B	A	B	A	B	B	B	B	B	A	A	A	A	A	A	B	A	B	B	B	B	B	A	B
AX-95233576	A	A	B	A	A	B	B	B	B	B	A	B	B	A	B	A	B	A	B	B	B	B	A	A	A	A	A	A	B	A	A	B	A	A	A	A	A	B	A	A	A	B	A	B	B	A	B	B	B
AX-94901770	A	A	B	A	A	B	B	B	B	B	A	B	B	A	B	A	B	A	B	B	B	B	A	A	A	A	A	A	B	A	A	B	A	A	A	A	A	B	A	A	A	B	A	B	B	A	B	B	B
AX-94726629	A	A	B	A	A	B	B	B	B	B	A	B	B	A	B	A	B	A	B	B	B	B	A	A	A	A	A	A	B	A	A	B	A	A	A	A	A	B	A	A	A	B	A	B	B	A	B	B	B
AX-94546925	A	A	B	A	A	B	B	B	B	B	A	B	B	A	B	A	B	A	B	B	B	B	A	A	A	A	A	A	B	A	A	B	A	A	A	A	A	B	A	A	A	B	A	B	B	A	B	B	B
AX-94706600	A	A	B	A	A	B	B	B	B	B	A	B	B	A	B	A	B	A	B	B	B	B	A	A	A	A	A	A	B	A	A	B	A	A	A	A	A	B	A	A	A	B	A	B	B	A	B	B	B
AX-95082629	A	A	B	A	A	B	B	B	B	B	A	B	B	A	B	A	B	A	B	-	B	B	A	A	A	A	A	A	B	A	A	B	A	A	A	A	A	B	A	A	A	B	A	B	B	A	B	B	B
AX-94772218	A	A	B	A	A	B	B	B	B	B	A	B	B	A	B	A	B	A	B	B	B	B	A	A	A	A	A	A	B	A	A	B	A	A	A	A	A	B	A	A	A	B	A	B	B	A	B	B	B
AX-95026040	B	B	B	A	A	A	A	A	A	A	A	B	A	B	B	B	B	B	B	A	B	B	A	B	B	B	B	A	A	B	A	B	B	B	B	B	A	B	A	B	B	-	B	B	A	A	A	A	B
AX-94842787	A	A	B	A	A	B	B	B	B	B	A	B	B	A	B	A	B	A	B	B	B	B	A	A	A	A	A	A	B	A	A	B	A	A	A	A	A	B	A	A	A	B	A	B	B	A	B	B	B
AX-94579287	A	A	B	A	A	B	B	B	B	B	A	B	B	A	B	A	B	A	B	B	B	B	A	A	A	A	A	A	B	A	A	B	A	A	A	A	A	B	A	A	A	B	A	B	B	A	B	B	B
AX-643815265	B	A	A	B	B	A	A	A	A	B	B	A	B	B	B	A	B	B	A	A	B	A	B	B	A	B	A	B	A	B	B	B	B	B	A	A	A	A	A	A	B	A	B	B	B	B	B	A	B
AX-95232776	A	A	B	A	A	B	B	B	B	B	A	B	B	A	B	A	B	A	B	B	B	B	A	A	A	A	A	A	B	A	A	B	A	A	A	A	A	B	A	A	A	B	A	B	B	A	B	B	B
AX-94641148	A	A	B	A	A	B	B	B	B	B	A	B	B	A	B	A	B	A	B	B	B	B	A	-	B	A	A	A	B	A	A	B	A	A	-	A	A	B	A	A	A	B	A	B	B	A	B	B	B
AX-94726578	A	A	B	A	A	B	B	B	B	B	A	B	B	A	B	A	B	A	B	B	B	B	A	A	B	A	A	A	B	A	A	B	A	A	A	A	A	B	A	A	A	B	A	B	B	A	B	B	B
AX-94992370	B	A	A	B	B	A	A	A	A	B	B	A	B	B	B	A	B	B	A	A	B	A	B	B	A	B	A	B	A	B	B	B	B	B	A	A	A	A	A	A	B	A	B	B	B	B	B	A	B
AX-95685185	B	A	A	B	B	A	A	A	A	B	B	A	B	B	B	A	B	B	A	A	B	A	B	B	A	B	A	B	A	B	B	B	B	B	A	A	A	A	A	A	B	A	B	B	B	B	B	A	B
AX-94552298	B	A	A	B	B	A	A	A	A	B	B	A	B	B	B	A	B	B	A	A	B	A	B	B	A	B	A	B	A	B	B	B	B	B	A	A	A	A	A	A	B	A	B	B	B	B	B	A	B
AX-643803676	B	A	A	B	B	A	A	A	A	B	B	A	B	B	-	B	-	B	-	A	B	A	B	B	A	B	B	B	A	B	B	B	B	B	A	A	A	A	A	A	B	A	B	B	B	B	-	A	B
AX-95073456	A	A	B	A	A	B	B	B	B	B	A	B	B	A	B	A	B	A	B	B	B	B	A	A	B	A	A	A	B	A	A	B	A	A	A	A	A	B	A	A	A	B	A	B	B	A	B	B	B
AX-94950148	A	A	B	A	A	B	B	B	B	B	A	B	B	A	B	A	B	A	B	B	B	B	A	A	B	A	A	A	B	A	A	B	A	A	A	A	A	B	A	A	A	B	A	B	B	A	B	B	B
AX-643803690	B	A	A	B	B	A	A	A	A	B	B	A	B	B	B	A	B	B	-	A	B	A	B	B	A	B	A	B	A	B	B	B	B	B	A	A	A	A	A	A	B	A	B	B	B	B	B	-	B
AX-94558559	A	A	B	A	A	B	B	B	B	B	A	B	B	A	B	A	B	A	B	B	B	B	A	A	B	A	A	A	B	A	A	B	A	A	A	A	A	B	A	A	A	B	A	B	B	A	B	B	B
AX-643815325	B	A	A	B	B	A	A	A	A	B	B	A	B	B	B	A	B	B	A	A	B	A	B	B	A	B	A	B	A	B	B	B	B	B	A	A	A	A	A	A	B	A	B	B	B	B	B	A	B
AX-94686793	A	A	B	A	A	B	B	B	B	B	A	B	B	A	B	A	B	A	B	B	B	B	A	A	B	A	A	A	B	A	A	B	A	A	A	A	A	B	A	A	A	B	A	B	B	A	B	B	B
AX-95008943	B	A	A	B	B	A	A	A	A	B	B	A	B	B	B	A	B	B	A	A	B	A	B	B	A	B	A	B	A	B	B	B	B	B	A	A	A	A	A	A	B	A	B	B	B	B	B	A	B
AX-95235756	A	A	B	A	A	B	B	B	B	B	A	B	B	A	B	A	B	A	B	B	B	B	A	A	B	A	A	A	B	A	A	B	A	A	A	A	A	B	A	A	A	B	A	B	B	A	B	B	B
AX-94991903	A	A	B	A	A	B	B	B	B	B	A	B	B	A	B	A	B	A	B	B	B	B	A	A	B	A	A	A	B	A	A	B	A	A	A	A	A	B	A	A	A	B	A	B	B	A	B	B	B
AX-95176659	A	A	B	A	A	B	B	B	B	B	A	B	B	A	B	A	B	A	B	B	B	B	A	A	B	A	A	A	B	A	A	B	A	A	A	A	A	B	A	A	A	B	A	B	B	A	B	B	B
AX-94678835	A	A	B	A	A	B	B	B	B	B	A	B	B	A	B	A	B	A	B	B	B	B	A	A	B	A	A	A	B	A	A	B	A	A	A	A	A	B	A	A	A	B	A	B	B	A	B	B	B
AX-643803843	B	A	A	B	B	A	A	A	A	B	B	A	B	B	B	A	B	B	A	A	B	A	B	B	A	B	A	B	A	B	B	B	B	B	A	A	A	A	A	A	B	A	B	B	B	B	B	A	B
AX-95631982	A	A	B	A	A	B	B	B	B	B	A	B	B	A	B	A	B	A	B	B	B	B	A	A	B	A	A	A	B	A	A	B	A	A	A	A	A	B	A	A	A	B	A	B	B	A	B	B	B
AX-94975360	A	A	B	A	A	B	B	B	B	B	A	B	B	A	B	A	B	A	B	B	B	B	A	A	B	A	A	A	B	A	A	B	A	A	A	A	A	B	A	A	A	B	A	B	B	A	B	B	B
AX-95131399	A	A	B	A	A	B	B	B	B	B	A	B	B	A	B	A	B	A	B	B	B	B	A	A	B	A	A	A	B	A	A	B	A	A	A	A	A	B	A	A	A	B	A	B	B	A	B	B	B
AX-94618943	A	A	B	A	A	B	B	B	B	B	A	B	B	A	B	A	B	A	B	B	B	B	A	A	B	A	A	A	B	A	A	B	A	A	A	A	A	B	A	A	A	B	A	B	B	A	B	B	B
AX-95174883	A	A	B	A	A	B	B	B	B	B	A	B	B	A	B	A	B	A	B	B	B	B	A	A	B	A	A	A	B	A	A	B	A	A	A	A	A	B	A	A	A	B	A	B	B	A	B	B	B
AX-643803770	B	A	A	B	B	A	A	A	A	B	B	A	B	B	B	A	B	B	A	A	B	A	B	B	A	B	A	B	A	A	B	B	B	B	A	A	A	A	A	A	B	A	B	B	B	B	B	A	B
AX-95162967	A	A	B	A	A	B	B	B	B	B	A	B	B	A	B	A	B	A	B	B	B	B	A	A	B	A	A	A	B	A	A	B	A	A	A	A	A	B	A	A	A	B	A	B	B	A	B	B	B
AX-94779939	A	A	B	A	A	B	B	B	B	B	A	B	B	A	B	A	B	A	B	B	B	B	A	A	B	A	A	A	B	A	A	B	A	A	A	A	A	B	A	A	A	B	A	B	B	A	B	B	B
AX-95193974	A	A	B	A	A	B	B	B	B	B	A	B	B	A	B	A	B	A	B	B	B	B	A	A	B	A	A	A	B	A	A	B	A	A	A	A	A	B	A	A	A	B	A	B	B	A	B	B	B
AX-94433161	A	A	B	A	A	B	B	B	B	B	A	B	B	A	B	A	B	A	B	B	B	B	A	A	B	A	A	A	B	A	A	B	A	A	A	A	A	B	A	A	A	B	A	B	B	A	B	B	B
AX-94847741	A	A	B	A	A	B	B	B	B	B	A	B	B	A	B	A	B	A	B	B	B	B	A	A	B	A	A	A	B	A	A	B	A	A	A	A	A	B	-	A	A	B	A	B	B	A	B	B	B
AX-94996398	-	A	B	-	A	B	B	B	B	B	A	B	B	A	B	A	B	A	B	B	B	B	A	A	B	A	A	A	B	A	A	B	A	A	A	A	A	B	A	A	A	B	A	B	B	A	B	B	B
AX-94777670	A	A	B	A	A	B	B	B	B	B	A	B	B	A	B	A	B	A	B	B	B	B	A	A	B	A	A	A	B	A	A	B	A	A	A	A	A	B	A	A	A	B	A	B	B	A	B	B	B
AX-94383370	A	A	B	A	A	B	B	B	B	B	A	B	B	A	B	A	B	A	B	B	B	B	A	A	B	A	A	A	B	A	A	B	A	A	A	A	A	B	A	A	A	B	A	B	B	A	B	B	B
AX-94546850	A	A	B	A	A	B	B	B	B	B	A	B	B	A	B	A	B	A	B	B	B	B	A	A	B	A	A	A	B	A	A	B	A	A	A	A	A	B	A	A	A	B	A	B	B	A	B	B	B
AX-95245291	A	A	B	A	A	B	B	B	B	B	A	B	B	A	B	A	B	A	B	B	B	B	A	A	B	A	A	A	B	A	A	B	A	A	A	A	A	B	A	A	A	B	A	B	B	A	B	B	B
AX-94483422	A	A	B	A	A	B	B	B	B	B	A	B	B	A	B	A	B	A	B	B	B	B	A	A	B	A	A	A	B	A	A	B	A	A	A	A	A	B	A	A	A	B	A	B	B	A	B	B	B
AX-95172174	B	B	A	B	A	A	B	A	A	B	B	A	A	A	B	A	A	B	B	B	B	B	A	B	A	B	A	A	A	A	B	B	B	A	A	B	A	A	B	A	A	B	B	A	B	A	B	B	A
AX-643815450	B	A	A	B	B	A	A	A	A	B	B	A	B	B	B	A	B	B	A	A	B	A	B	B	A	B	A	B	A	A	B	B	B	B	A	A	A	A	A	A	B	A	B	B	B	B	B	A	B
AX-86178220	A	A	B	A	A	B	B	B	B	B	A	B	B	A	B	-	B	-	B	B	B	B	A	-	B	A	A	A	B	-	-	B	-	A	A	A	A	B	A	A	-	B	-	B	B	-	B	B	B
AX-95199768	A	A	B	A	A	B	B	B	B	B	A	B	B	A	B	A	B	A	B	B	B	B	A	A	B	A	A	A	B	A	A	B	A	A	A	A	A	B	A	A	A	B	A	B	B	A	B	B	B
AX-94940064	A	A	B	A	A	B	B	B	B	B	A	B	B	A	B	A	B	A	B	B	B	B	A	A	B	A	A	A	B	A	A	B	A	A	A	A	A	B	A	A	A	B	A	B	B	A	B	B	B
AX-94740126	A	A	B	A	A	B	B	B	B	B	A	B	B	A	B	A	B	A	B	B	B	B	A	A	B	A	A	A	B	A	A	B	A	A	A	A	A	B	A	A	A	B	A	B	B	A	B	B	B
AX-95253310	A	A	B	A	A	B	B	B	B	B	A	B	B	A	B	A	B	A	B	B	B	B	A	A	B	A	A	A	B	A	A	B	A	A	A	A	A	B	A	A	A	B	A	B	B	A	B	B	B
AX-94450861	A	A	B	A	A	B	B	B	B	B	A	B	B	A	B	A	B	A	B	B	B	B	A	A	B	A	A	A	B	A	A	B	A	A	A	A	A	B	A	A	A	B	A	B	B	A	B	B	B
AX-89635557	A	A	B	A	A	B	B	B	B	B	A	B	B	A	B	A	B	A	B	B	B	B	A	A	B	A	A	A	B	A	A	B	A	A	A	A	A	B	A	A	A	B	A	B	B	A	B	B	B
AX-94509297	B	B	A	B	A	A	A	A	A	B	B	A	B	A	B	A	A	B	A	B	B	B	A	A	B	B	A	A	B	B	B	B	B	A	A	B	A	A	A	A	A	B	B	A	A	B	B	B	A
AX-95116974	B	B	A	B	A	A	A	A	A	B	B	A	B	A	B	A	A	B	A	-	B	B	A	A	B	B	A	A	B	B	B	B	B	A	A	B	A	A	A	A	A	B	B	A	A	B	B	B	A
AX-94386020	B	B	A	B	A	A	A	A	A	B	B	A	B	A	B	A	A	B	A	B	B	B	A	A	B	B	A	A	B	B	B	B	B	A	A	B	A	A	A	A	A	B	B	A	A	B	B	B	A
AX-95240564	A	A	B	A	A	B	B	B	B	B	A	B	B	A	B	A	B	A	B	B	B	B	A	A	B	A	A	A	B	A	A	B	A	A	A	A	A	B	A	A	A	B	A	B	B	A	B	B	B
AX-94405961	A	A	B	A	A	B	B	B	B	B	A	B	B	A	B	A	B	A	B	B	B	B	A	A	B	A	A	A	B	A	A	B	A	A	A	A	A	B	A	A	A	B	A	B	B	A	B	B	B
AX-94803602	A	A	B	A	A	B	B	B	B	B	A	B	B	A	B	A	B	A	B	B	B	B	A	A	B	A	A	A	B	A	A	B	A	A	A	A	A	B	A	A	A	B	A	B	B	A	B	B	B
AX-94519635	A	A	B	A	A	B	B	B	B	B	A	B	B	A	B	A	B	A	B	B	B	B	A	A	B	A	A	A	B	A	A	B	A	A	A	A	A	B	A	A	A	B	A	B	B	A	B	B	B
AX-94428373	B	B	A	B	A	A	A	A	A	B	B	A	B	A	B	A	A	B	A	B	B	B	A	A	B	B	A	A	B	B	B	B	B	A	A	B	A	A	A	A	A	B	B	A	A	B	B	B	A
AX-94442121	B	B	A	B	A	A	A	A	A	B	B	A	B	A	B	A	A	B	A	B	B	B	A	A	B	B	A	A	B	B	B	B	B	A	A	B	A	A	A	A	A	B	B	A	A	B	B	B	A
AX-95121546	B	B	A	B	A	A	A	A	A	B	B	A	B	A	B	A	A	B	A	B	B	B	A	A	B	B	A	A	B	B	B	B	B	A	A	B	A	A	A	A	A	B	B	A	A	B	B	B	A
AX-95253616	A	A	B	A	A	B	B	B	B	B	A	B	B	A	B	A	B	A	B	B	B	B	A	A	B	A	A	A	B	A	A	B	A	A	A	A	A	B	A	A	A	B	A	B	B	A	B	B	B
AX-643803997	B	A	A	B	B	A	A	A	A	B	B	A	B	B	B	A	B	A	A	A	B	A	B	B	A	B	A	B	B	A	B	B	B	B	A	A	A	A	A	A	B	A	B	B	B	A	B	A	B
AX-95239184	A	A	B	A	A	B	B	B	B	B	A	B	B	A	B	A	B	A	B	B	B	B	A	A	B	A	A	A	B	A	A	B	A	A	A	A	A	B	A	A	A	B	A	B	B	A	B	B	B
AX-94745844	B	A	A	B	B	A	A	A	A	B	B	A	B	B	B	A	B	A	A	A	B	A	B	B	A	B	A	B	B	A	B	B	B	B	A	A	A	A	A	A	B	A	B	B	B	A	B	A	B
AX-94846017	A	A	B	A	A	B	B	B	B	B	A	B	B	A	B	A	B	A	B	B	B	B	A	A	B	A	A	A	B	A	A	B	A	A	A	A	A	B	A	A	A	B	A	B	B	A	B	B	B
AX-94555146	A	A	B	A	A	B	B	B	B	B	A	B	B	A	B	A	B	A	B	B	B	B	A	A	B	B	A	A	B	A	A	B	A	A	A	A	A	B	A	-	A	B	A	B	B	A	B	B	B
AX-94858618	B	B	A	B	A	A	A	A	A	B	B	A	B	A	B	A	A	B	A	B	B	B	A	A	B	B	A	A	B	B	B	B	B	A	A	B	A	A	A	A	A	B	B	A	A	B	B	B	A
AX-94960699	B	A	A	B	B	A	A	A	A	B	B	A	B	B	B	A	B	A	A	A	B	A	B	B	A	B	A	B	B	A	B	B	B	B	A	A	A	A	A	A	B	A	B	B	B	A	B	A	B
AX-94453107	B	A	A	B	B	A	A	A	A	B	B	A	B	B	B	A	B	A	A	A	B	A	B	B	A	B	A	B	B	A	B	B	B	B	A	A	A	A	A	A	B	A	B	B	B	A	B	A	B
AX-94458487	B	A	A	B	B	A	A	A	A	B	B	A	B	B	B	A	B	A	A	A	B	A	B	B	A	B	A	B	B	A	B	B	B	B	A	A	A	A	A	A	B	A	B	B	B	A	B	A	B
AX-95148840	B	A	A	B	B	A	A	A	A	B	B	A	B	B	B	A	B	A	A	A	B	A	B	B	A	B	A	B	B	A	B	B	B	B	A	A	A	A	A	A	B	A	B	B	B	A	B	A	B
AX-643797245	B	A	A	B	B	A	A	A	A	B	B	A	B	B	B	A	B	A	A	A	B	A	B	B	A	B	A	B	B	A	B	B	B	B	A	A	A	A	A	A	B	A	B	B	B	A	B	A	B
AX-643798511	B	A	A	B	B	A	A	A	A	B	B	A	B	B	B	A	B	A	A	A	B	A	B	B	A	B	A	B	B	A	B	B	B	B	A	A	A	A	A	A	B	A	B	B	B	A	B	A	B
AX-86178628	B	A	A	B	B	A	A	A	A	B	B	A	B	B	B	A	B	A	A	A	B	A	B	B	A	B	A	B	B	A	B	B	B	B	A	A	A	A	A	A	B	A	B	B	B	A	B	A	B
AX-643868712	B	A	A	B	B	-	-	A	A	B	B	A	B	B	B	A	B	A	A	A	B	A	B	B	A	B	A	B	B	-	B	B	B	B	A	A	A	A	A	A	B	-	B	B	B	A	B	A	B
AX-95245273	B	A	A	B	B	A	A	A	A	B	B	A	B	B	B	A	B	A	A	A	B	A	B	B	A	B	A	B	B	A	B	B	B	B	A	A	A	A	A	A	B	A	B	B	B	A	B	A	B
AX-94520274	B	A	A	B	B	A	A	A	-	B	B	-	B	B	B	A	B	A	A	A	B	A	-	B	A	B	A	B	B	A	B	B	B	B	A	A	A	A	A	A	B	A	B	A	-	A	B	-	-
AX-94666461	A	A	B	A	A	B	B	B	B	B	A	B	B	A	B	A	B	A	B	B	B	B	A	A	B	A	A	A	B	A	A	B	A	A	A	A	A	B	A	A	A	B	A	B	B	A	B	B	B
AX-643815567	B	A	A	B	B	A	A	A	A	B	B	A	B	B	B	A	-	A	A	A	B	A	B	-	A	-	A	B	B	A	B	B	B	B	A	A	A	A	A	A	B	A	B	B	B	A	B	A	B
AX-643868339	B	A	A	B	B	A	A	A	A	B	B	A	B	B	B	A	B	A	A	A	B	A	B	B	A	B	A	B	B	A	B	B	B	B	A	A	A	A	A	A	B	A	B	B	B	A	B	A	B
AX-94610365	A	A	B	A	A	B	B	B	B	B	A	B	B	A	B	A	B	A	B	B	B	B	A	A	B	A	A	A	B	A	A	B	A	A	A	A	A	B	A	A	A	B	A	B	B	A	B	B	B
AX-94527824	B	B	A	B	A	A	A	A	A	B	B	A	B	A	B	A	A	B	A	B	B	B	A	A	B	B	A	A	B	B	B	B	B	A	A	B	A	A	A	A	A	B	B	A	A	B	B	B	A
AX-94775918	B	B	A	B	A	A	A	A	A	B	B	A	B	A	B	A	A	B	A	B	B	B	A	A	B	B	A	A	B	B	B	B	B	A	A	B	A	A	A	A	A	B	B	A	A	B	B	B	A
AX-94485734	B	A	A	B	B	A	A	A	A	B	B	A	B	B	B	A	B	A	A	A	B	A	B	B	A	B	A	B	B	A	B	B	B	B	A	A	A	A	A	A	B	A	B	B	B	A	B	A	B
AX-94516050	B	A	A	B	B	A	A	A	A	B	B	A	B	B	B	A	B	A	A	A	B	A	B	B	A	B	A	B	B	A	B	B	B	B	A	A	A	A	A	A	B	A	B	B	B	A	B	A	B
AX-643803922	B	A	A	B	B	A	A	A	A	B	B	A	B	B	B	A	B	A	A	A	B	A	B	B	A	B	A	B	B	A	B	B	B	B	A	A	A	A	A	A	B	A	B	B	B	A	B	A	B
AX-94610078	A	A	B	A	A	B	B	B	B	B	A	B	B	A	B	A	B	A	B	B	B	B	A	A	B	A	A	A	B	A	A	B	A	A	A	A	A	B	A	A	A	B	A	B	B	A	A	B	B
AX-94847967	A	A	B	A	A	B	B	B	B	B	A	B	B	A	B	A	B	A	B	B	B	B	A	A	B	A	A	A	B	A	A	B	A	A	A	A	A	B	A	A	A	B	A	B	B	A	A	B	B
AX-94641074	B	B	A	B	A	A	A	A	A	B	B	A	B	A	B	A	A	B	A	B	B	B	A	A	B	B	A	A	B	B	B	B	B	A	A	B	A	A	A	A	A	B	B	A	A	B	B	B	A
AX-94509092	B	B	A	B	A	A	A	A	A	B	B	A	B	A	B	A	A	B	A	B	B	B	A	A	B	B	A	A	B	B	B	B	B	A	A	B	A	A	A	A	A	B	B	A	A	B	B	B	A
AX-643803935	B	A	A	B	B	A	A	A	A	B	B	A	B	B	B	A	B	A	A	A	B	A	B	B	A	B	A	B	B	A	B	B	B	B	A	A	A	A	A	A	B	A	B	B	B	A	B	A	B
AX-95226745	A	A	B	A	A	B	B	B	B	B	A	B	B	A	B	A	B	A	B	B	B	B	A	A	B	A	A	A	B	A	A	B	A	A	A	A	A	B	A	A	A	B	A	B	B	A	A	B	B
AX-643804048	B	A	A	B	B	A	A	A	A	B	B	A	A	B	B	A	B	A	A	A	B	A	B	B	A	B	A	B	B	A	B	B	B	B	A	A	A	A	A	A	B	A	B	B	B	A	B	A	B
AX-643840176	B	A	A	B	B	A	A	A	A	B	B	A	A	B	B	A	B	A	A	A	B	A	B	B	A	B	A	B	B	A	B	B	B	B	A	A	A	A	A	A	B	A	B	B	B	A	B	A	B
AX-643827889	B	A	A	B	B	A	A	A	A	B	B	A	A	B	B	A	B	A	A	A	B	A	B	B	A	B	A	B	B	A	B	B	B	B	A	A	A	A	A	A	B	A	B	B	B	A	B	A	B
AX-643815607	B	A	A	B	B	A	A	A	-	B	B	A	A	B	B	A	B	A	A	A	B	A	B	B	A	B	A	B	B	A	B	-	B	B	A	A	A	A	A	A	B	A	B	B	-	A	B	A	B
AX-643827928	B	A	A	B	B	A	A	A	A	B	B	A	A	B	B	A	B	A	A	A	B	A	B	B	A	B	A	B	B	A	B	B	B	B	A	A	A	A	A	A	B	A	B	B	B	A	B	A	B
AX-95220005	A	A	B	A	A	B	B	B	B	B	A	B	B	A	B	A	B	A	B	B	B	B	A	A	B	A	A	A	B	A	A	B	A	A	A	A	A	B	A	A	A	B	A	A	B	A	A	B	B
AX-94721930	A	A	B	A	A	B	B	B	B	B	A	B	B	A	B	A	B	A	B	B	B	B	A	A	B	A	A	A	B	A	A	B	A	A	A	A	A	B	A	A	A	B	A	A	B	A	A	B	B
AX-643840214	B	A	A	B	B	A	A	A	A	B	B	A	A	B	B	A	B	A	A	-	B	A	B	B	A	B	A	B	B	A	B	B	B	B	A	A	A	A	A	A	B	A	B	B	B	A	B	A	B
AX-95193825	A	A	B	A	A	B	B	B	B	B	A	B	B	A	B	A	B	A	B	B	B	B	A	A	B	A	A	A	B	A	A	B	A	A	A	A	A	B	A	A	A	B	A	A	B	A	A	B	B
AX-94528697	A	A	B	A	A	B	B	B	B	B	A	B	B	A	B	A	B	A	B	B	B	B	A	A	B	A	A	A	B	A	A	B	A	A	A	A	A	B	A	A	A	B	A	A	B	A	A	B	B
AX-94605112	A	A	B	A	A	B	B	B	B	B	A	B	B	A	B	A	B	A	B	B	B	B	A	A	B	A	A	A	B	A	A	B	A	A	A	A	A	B	A	A	A	B	A	A	B	A	A	B	B
AX-643840231	B	A	A	B	B	A	A	A	A	B	B	A	A	B	B	A	B	A	A	A	B	A	B	B	A	B	A	B	B	A	B	B	B	B	A	A	A	A	A	A	B	A	B	B	B	A	B	A	B
AX-95003731	A	A	-	A	A	B	B	B	B	B	A	B	B	A	B	A	B	A	B	B	B	B	A	A	B	A	A	A	B	A	A	B	A	A	A	A	A	B	A	A	A	B	A	A	B	A	A	B	B
AX-94620168	A	A	B	A	A	B	B	B	B	B	A	B	B	A	B	A	B	A	B	B	B	B	A	A	B	A	A	A	B	A	A	B	A	A	A	A	A	B	A	A	A	B	A	A	B	A	A	B	B
AX-94455014	A	A	B	A	A	B	B	B	B	B	A	B	B	A	B	A	B	A	B	B	B	B	A	A	B	A	A	A	B	A	A	-	A	A	A	A	A	B	A	A	A	B	A	A	B	A	A	B	B
AX-94789795	B	B	A	B	A	A	A	A	A	A	B	A	B	A	B	A	A	B	B	B	A	B	A	A	B	B	A	A	B	B	B	B	B	B	A	B	A	A	A	A	A	B	B	A	A	B	B	B	A
AX-643804107	B	A	A	B	B	A	A	A	A	B	B	A	A	B	B	A	B	A	A	A	B	A	B	B	A	B	A	B	B	A	B	B	B	B	A	A	A	A	A	A	B	A	B	B	B	A	B	A	B
AX-94610095	A	A	B	A	A	B	B	B	B	B	A	B	B	A	B	A	B	A	B	B	B	B	A	A	B	A	A	A	B	A	A	B	A	A	A	A	A	B	A	A	A	B	A	A	B	A	A	B	B
AX-94846537	B	A	A	B	B	A	A	A	A	B	B	A	A	B	B	A	B	A	A	A	B	A	B	B	A	B	A	B	B	A	B	B	B	B	A	A	A	A	A	A	B	A	B	B	B	A	B	A	B
AX-94718128	B	A	A	B	B	A	A	A	A	B	B	A	A	B	B	A	B	A	A	A	B	A	B	B	A	B	A	B	B	A	B	B	B	B	A	A	A	A	A	A	B	A	B	B	B	A	B	A	B
AX-95105709	B	A	A	B	B	A	A	A	A	B	B	A	A	B	B	A	B	A	A	A	B	A	B	B	A	B	A	B	B	A	B	B	B	B	A	A	A	A	A	A	B	A	B	B	B	A	B	A	B
AX-94785117	B	A	A	B	B	A	A	A	A	B	B	A	A	B	A	A	B	A	A	A	B	A	B	B	A	B	A	B	B	A	B	B	B	B	A	A	A	A	A	A	B	A	B	B	B	A	B	A	B
AX-94936327	B	A	A	B	B	A	A	A	A	B	B	A	A	B	A	A	B	A	A	A	B	A	B	B	A	B	A	B	B	A	B	B	B	B	A	A	A	A	A	A	B	A	B	B	B	A	B	A	B
AX-94460676	A	B	A	B	A	A	A	A	A	A	B	A	B	A	B	A	A	B	B	B	A	B	A	A	B	B	A	A	B	B	B	B	B	B	A	B	A	A	A	A	A	B	B	A	A	B	A	B	A
AX-86172935	B	A	A	B	B	A	A	A	A	B	B	A	A	B	A	A	B	A	A	A	B	A	B	B	A	B	A	B	B	A	B	B	B	B	A	A	A	A	A	A	B	A	B	B	B	A	B	A	B
AX-94930538	A	B	A	B	A	A	A	A	A	A	B	A	B	A	B	A	A	B	B	B	A	B	A	A	B	B	A	A	B	B	B	B	B	B	A	B	A	A	A	A	A	B	B	A	A	B	A	B	A
AX-94953892	A	A	B	A	A	B	B	B	B	B	A	B	B	A	B	A	B	A	B	B	B	B	A	A	B	A	A	A	B	A	A	B	A	A	A	A	A	B	A	A	A	B	A	A	B	A	A	B	B
AX-94800187	A	A	B	A	A	B	B	B	B	B	A	B	B	A	B	A	B	A	B	B	B	B	A	A	B	A	A	A	B	A	A	B	A	A	A	A	A	B	A	A	A	B	A	A	B	A	A	B	B
AX-94755340	A	A	B	A	A	B	B	B	B	B	A	B	B	A	B	A	B	A	-	-	B	B	A	A	B	A	A	A	B	-	-	B	A	A	A	A	A	B	A	A	A	-	A	A	B	A	A	B	B
AX-89494126	B	A	A	A	B	A	A	A	A	B	B	A	A	B	A	A	B	A	A	A	A	A	B	B	A	B	A	B	B	A	B	B	B	B	A	A	A	A	A	A	B	A	B	B	B	A	B	A	B
AX-94748435	A	B	A	B	A	A	A	B	A	B	A	B	B	A	A	A	B	A	A	A	A	B	A	A	A	B	A	B	B	B	A	B	B	A	A	A	A	A	B	B	A	B	B	A	B	B	B	B	A
AX-94867693	A	B	A	B	A	A	A	A	A	A	B	A	B	A	B	A	A	B	B	B	A	B	A	A	B	B	A	A	B	B	B	B	B	B	A	B	A	A	A	A	A	B	B	A	A	B	A	B	A
AX-94732625	A	B	A	B	A	A	A	A	A	A	B	A	B	A	B	A	A	B	B	B	A	B	A	A	B	B	A	A	B	B	B	B	B	B	A	B	A	A	A	A	A	B	B	A	A	B	A	B	A
AX-94512132	-	-	B	A	A	B	B	B	B	B	A	B	B	A	B	A	B	A	B	B	B	B	A	A	B	A	A	A	B	A	A	B	A	A	A	A	A	B	-	A	A	B	A	A	B	A	A	B	B
AX-94670079	A	A	B	A	A	B	B	B	B	B	A	B	B	A	B	A	B	A	B	B	B	B	A	A	B	A	A	A	B	A	A	B	A	A	A	A	A	B	A	A	A	B	A	A	B	A	A	B	B
AX-94732589	A	B	A	B	A	A	A	A	A	A	B	A	B	A	B	A	A	B	B	B	A	B	A	A	B	B	A	A	B	B	B	B	B	B	A	B	A	A	A	A	A	B	B	A	A	B	A	B	A
AX-94717790	A	A	B	A	A	B	B	B	B	B	A	B	B	A	B	A	B	A	B	B	B	B	A	A	B	A	A	A	B	A	A	B	A	A	A	A	A	B	A	A	A	B	A	A	B	A	A	B	B
AX-94986468	-	B	A	B	A	A	A	A	A	A	B	A	B	A	B	A	A	B	B	B	A	B	A	A	B	B	A	A	B	B	B	B	B	B	A	B	A	A	B	A	A	B	B	A	A	B	A	B	A
AX-94585050	A	B	A	B	A	A	A	-	A	A	B	A	B	A	B	A	A	B	B	B	A	B	A	A	B	B	A	A	B	B	B	-	B	B	A	-	A	A	A	A	A	B	B	A	A	B	A	B	A
AX-94603856	B	A	A	A	B	A	A	B	B	B	B	A	A	B	A	A	B	A	A	A	A	A	A	B	A	B	A	B	B	A	B	B	B	B	A	A	A	A	A	A	B	A	B	B	B	A	B	A	B
AX-94997814	B	A	A	A	B	A	A	B	B	B	B	A	A	B	A	A	B	A	A	A	A	A	A	B	A	B	A	B	B	A	B	B	B	B	A	A	A	A	A	A	B	A	B	B	B	A	B	A	B
AX-94780664	A	B	A	B	A	A	A	A	A	A	B	A	B	A	B	A	A	B	B	B	A	B	A	A	B	B	A	A	B	B	B	B	B	B	A	B	A	A	A	A	A	B	B	A	A	B	A	B	A
AX-95228998	A	B	A	B	A	A	A	A	A	A	B	A	B	A	B	A	A	B	B	B	A	B	A	A	B	B	A	A	B	B	B	B	B	B	A	B	A	A	A	A	A	B	B	A	A	B	A	B	A
AX-94774940	A	B	A	B	A	A	A	A	A	A	B	A	B	A	B	A	A	B	B	B	A	B	A	A	B	B	A	A	B	B	B	B	B	B	A	B	A	A	A	A	A	B	B	A	A	B	A	B	A
AX-94402436	A	A	B	A	A	B	B	B	B	B	A	B	B	A	B	A	B	A	B	B	B	B	A	A	B	A	A	A	B	A	A	B	A	A	A	A	A	B	A	A	A	B	A	A	B	A	A	B	B
AX-94746478	A	A	B	A	A	B	B	B	B	B	A	B	B	A	B	A	B	A	B	B	B	B	A	A	B	A	A	A	B	A	A	B	A	A	A	A	A	B	A	A	A	B	A	A	B	A	A	B	B
AX-94893313	A	A	B	A	A	B	B	B	B	B	A	B	B	A	B	A	B	A	B	B	B	B	A	A	B	A	A	A	B	A	A	B	A	A	A	A	A	B	A	A	A	B	A	A	B	A	A	B	B
AX-94479292	A	A	B	A	A	B	B	B	B	B	A	B	B	A	B	A	B	A	B	B	B	B	A	A	B	A	A	A	B	A	A	B	A	A	A	A	A	B	A	A	A	B	A	A	B	A	A	B	B
AX-94789209	A	A	B	A	A	B	B	B	B	B	A	B	B	A	B	A	B	A	B	B	B	B	A	A	B	A	A	A	B	A	A	B	A	A	A	A	A	B	A	A	A	B	A	A	B	A	A	B	B
AX-95123820	A	A	B	A	A	B	B	B	B	B	A	B	B	A	B	A	B	A	B	B	B	B	A	A	B	A	A	A	B	A	A	B	A	A	A	A	A	B	A	A	A	B	A	A	B	A	A	B	B
AX-94866149	A	A	B	A	A	B	B	B	B	B	A	B	B	A	B	A	B	A	B	B	B	B	A	A	B	A	A	A	B	A	A	B	A	A	A	A	A	B	A	A	A	B	A	A	B	A	A	B	B
AX-95094755	A	A	B	A	A	B	B	B	B	B	A	B	B	A	B	A	B	A	B	B	B	B	A	A	B	A	A	A	B	A	A	B	A	A	A	A	A	B	A	A	A	B	A	A	B	A	A	B	B
AX-95008614	B	A	A	A	B	B	A	B	B	B	B	A	A	B	A	A	B	A	A	A	A	A	A	B	A	B	A	B	B	A	B	B	B	B	A	A	A	A	A	A	B	A	B	B	B	A	B	A	A
AX-94858840	B	A	A	A	B	B	A	B	B	B	B	A	A	B	A	A	B	A	A	A	A	A	A	B	A	B	A	B	B	A	B	B	B	B	A	A	A	A	A	A	B	A	B	B	B	A	B	A	A
AX-94543678	B	A	A	A	B	B	A	B	B	B	B	A	A	B	A	A	B	A	A	A	A	A	A	B	A	B	A	B	B	A	B	B	B	B	A	A	A	A	A	A	B	A	B	B	B	A	B	A	A
AX-94667530	A	A	B	A	A	B	B	B	B	B	A	B	B	A	B	A	B	A	B	B	A	B	A	A	B	A	A	A	B	A	A	B	A	A	A	A	A	B	A	A	A	B	A	A	B	A	A	B	B
AX-95071375	A	A	B	A	A	B	B	B	B	B	A	B	B	A	B	A	B	A	B	B	A	B	A	A	B	A	A	A	B	A	A	B	A	A	A	A	A	B	A	A	A	B	A	A	B	A	A	B	B
AX-94439424	A	A	B	A	A	B	B	B	B	B	A	B	B	A	B	A	B	A	B	B	A	B	A	A	B	A	A	A	B	A	A	B	A	A	A	A	A	B	A	A	A	B	A	A	B	A	A	B	B
AX-94433294	A	A	B	A	A	B	B	B	B	B	A	B	B	A	B	A	B	A	B	B	A	B	A	A	B	A	A	A	B	A	A	B	A	A	A	A	A	B	A	A	A	B	A	A	B	A	A	B	B
AX-95199681	B	B	A	A	B	A	A	A	B	B	B	B	A	B	A	B	A	A	A	A	A	B	B	A	B	A	A	A	B	A	B	B	A	A	A	B	B	B	B	B	B	B	B	B	B	B	A	A	B
AX-94599779	B	B	A	A	B	A	A	A	B	B	B	B	A	B	A	B	A	A	A	A	A	B	B	A	B	A	A	A	B	A	B	B	A	A	A	B	B	B	B	B	B	B	B	B	B	B	A	A	B
AX-94821364	B	A	B	B	B	A	A	A	A	B	B	B	B	B	A	A	A	A	B	A	B	B	A	B	B	A	B	B	B	A	A	B	A	B	B	B	B	B	A	B	B	B	B	A	B	A	A	B	A
AX-94734012	A	A	-	A	A	B	B	A	-	B	A	-	B	A	B	A	B	A	B	B	A	B	A	B	B	A	A	A	B	A	A	B	A	A	A	A	A	B	A	A	A	B	A	A	B	A	A	B	B
AX-95240298	A	A	B	A	A	B	B	A	B	B	A	B	B	A	B	A	B	A	B	B	A	B	A	B	B	A	A	A	B	A	A	B	A	A	A	A	A	B	A	A	A	B	A	A	B	A	A	B	B
AX-94823257	A	A	B	A	A	B	B	A	B	B	A	B	B	A	B	A	B	A	B	B	A	B	A	B	B	A	A	A	B	A	A	B	A	A	A	A	A	B	A	A	A	B	A	A	B	A	A	B	B
AX-95255439	A	A	B	A	A	B	B	A	B	B	A	B	B	A	B	A	B	A	B	B	A	B	A	B	B	A	A	A	B	A	A	B	A	A	A	A	A	B	A	A	A	B	A	A	B	A	A	B	B
AX-94816336	A	A	B	A	A	B	B	A	B	B	A	B	B	A	B	A	B	A	B	B	A	B	A	B	B	A	A	A	B	A	A	B	A	A	A	A	A	B	A	A	A	B	A	A	B	A	A	B	B
AX-95201084	A	A	B	A	A	B	B	A	B	B	A	B	B	A	B	A	B	A	B	B	A	B	A	B	B	A	A	A	B	A	A	B	A	A	A	A	A	B	A	A	A	B	A	A	B	A	A	B	B
AX-94983163	A	A	B	A	A	B	B	A	B	B	A	B	B	A	B	A	B	A	B	B	A	B	A	B	B	A	A	A	B	A	A	B	A	A	A	A	A	B	A	A	A	B	A	A	B	A	A	B	B
AX-95224095	A	A	B	A	A	B	B	A	B	B	A	B	B	A	B	A	B	A	B	B	A	B	A	B	B	A	A	A	B	A	A	B	A	A	A	A	A	B	A	A	A	B	A	A	B	A	A	B	B
AX-94475494	A	B	A	B	B	B	A	A	B	A	B	B	B	A	B	A	B	A	B	B	B	A	A	B	B	B	A	A	B	B	A	B	A	B	A	B	A	A	B	B	A	B	A	A	B	B	A	B	A
AX-643840313	B	A	B	A	B	B	A	B	B	B	B	A	A	B	A	A	B	A	A	A	A	A	A	B	A	B	B	B	B	A	B	B	A	B	A	A	B	A	B	A	B	B	B	B	B	A	B	A	A
AX-643856558	B	B	A	B	A	B	B	B	A	B	B	B	A	B	B	A	A	B	A	A	A	B	A	B	A	B	A	B	A	A	B	B	B	A	A	B	A	B	B	A	A	B	B	A	B	A	B	B	A
AX-94979481	B	B	A	B	A	A	B	A	A	B	B	A	A	A	B	A	A	B	A	B	B	B	A	A	A	B	A	A	A	A	B	B	B	A	A	B	A	A	B	A	A	B	B	A	B	A	B	B	A
AX-95239393	A	A	B	A	A	A	A	A	B	B	A	B	B	A	B	A	B	A	B	B	A	B	A	B	B	A	A	A	B	A	A	B	A	A	A	A	A	B	A	B	A	B	A	A	B	A	A	B	B
AX-94623039	A	A	B	A	A	A	A	A	B	B	A	B	B	A	B	A	B	A	B	B	A	B	A	B	B	A	A	A	B	A	A	B	A	A	A	A	A	B	A	B	A	B	A	A	B	A	A	B	B
AX-643828099	B	A	B	A	B	B	A	B	B	A	A	A	B	B	A	A	B	A	A	A	A	A	A	B	A	B	B	B	B	A	B	B	A	B	B	A	B	B	B	A	A	B	B	B	B	B	B	A	A
AX-643860896	B	A	B	A	B	B	A	B	B	A	A	A	B	B	A	A	B	A	A	A	A	A	A	B	A	B	B	B	B	A	B	B	A	A	B	A	B	B	B	A	A	B	B	B	B	B	B	A	A
AX-94528040	B	A	B	A	A	A	A	A	B	B	A	B	B	A	B	A	B	A	B	B	A	B	A	B	B	A	A	A	A	A	A	B	A	B	A	A	A	B	A	B	A	B	A	A	B	A	A	A	A
AX-94967337	A	B	A	B	B	A	A	B	B	A	B	A	B	A	B	A	B	A	B	B	B	B	A	B	B	B	A	A	B	B	B	B	B	B	A	B	A	B	B	A	A	B	B	A	A	B	A	B	A
AX-94807857	B	A	B	A	A	A	A	A	B	B	A	B	B	A	B	A	B	A	B	B	A	B	A	B	B	A	A	A	A	A	A	B	A	B	A	A	A	B	A	B	A	B	A	A	B	A	A	A	A
AX-94656600	B	A	B	A	A	A	A	A	B	B	A	B	B	A	B	A	B	A	B	B	A	B	A	B	B	A	A	A	A	A	A	B	A	B	A	A	A	B	A	B	A	B	A	A	B	A	A	A	A
AX-643840341	B	A	B	A	B	B	A	B	B	A	A	A	A	B	A	A	B	A	A	A	A	A	A	B	A	B	B	B	B	A	B	B	A	A	B	A	B	B	A	A	A	B	B	B	B	B	A	A	A
AX-643815841	B	A	B	A	B	B	A	B	B	A	A	A	A	B	A	A	B	A	A	A	A	A	A	B	A	B	B	B	B	A	B	B	A	A	B	A	B	B	B	A	A	B	B	B	B	B	A	A	A
AX-643850913	B	A	B	A	B	B	A	B	B	A	A	A	A	B	A	A	B	A	A	A	A	A	A	B	A	B	B	B	B	A	B	B	A	A	B	A	B	B	B	A	A	B	B	B	B	B	A	A	A
AX-94833896	B	A	B	A	A	A	A	A	B	B	A	B	B	A	B	A	B	A	B	B	A	B	A	B	B	A	A	A	A	A	A	B	A	B	A	A	A	B	A	B	A	B	A	A	A	A	A	A	A
AX-95204965	A	B	A	B	B	A	A	B	A	A	B	A	B	A	B	A	B	B	B	B	B	B	A	A	B	B	A	A	B	B	B	B	B	B	A	B	A	A	A	A	A	B	B	A	A	B	A	B	A
AX-108821534	B	A	B	A	B	B	A	B	B	A	A	A	A	B	A	A	B	A	A	A	A	A	A	B	A	B	B	B	B	A	B	B	A	A	B	A	B	B	B	A	A	B	B	B	B	B	A	A	A
AX-95217946	B	-	B	A	A	A	-	A	B	B	A	B	B	A	B	A	B	A	B	B	A	B	A	B	B	A	A	A	A	A	A	A	A	B	A	A	A	B	A	B	A	B	B	A	A	B	A	A	A
AX-111183048	B	A	B	A	A	B	A	B	B	A	A	A	A	B	A	A	B	A	A	A	A	A	A	B	A	B	B	B	B	A	B	B	A	A	B	A	B	B	B	A	A	B	B	B	B	B	A	A	A
AX-94459200	A	B	A	B	B	A	A	A	B	A	A	A	B	B	B	B	A	B	A	B	A	B	A	B	A	B	B	B	B	A	A	A	B	B	A	B	A	B	B	B	B	B	B	A	A	B	B	B	A
AX-110671322	B	A	B	A	A	B	A	B	B	A	A	A	A	B	A	A	B	A	A	A	A	A	A	B	A	B	B	B	B	A	B	B	A	A	B	A	B	B	B	A	A	B	B	B	B	B	B	A	A
[truncated: 8,314 more rows]
[truncated: 47 more columns]

## Sheet: 3. AxC Map Summary
						Avalon x Cadenza Map Summary
Marker	Linkage Group	cM			ID	Chr	Pos
AX-94931762	1	0		1	AX-94931762	1B	1431195
AX-95222141	1	0		2	AX-95222141	2B	412714442
AX-643840420	1	0		3	AX-643840420	1B	1434300
AX-95092361	1	0		4	AX-95092361	1B	1434060
AX-94893361	1	1.04182		5	AX-94893361	7D	171001467
AX-95244328	1	1.04182		6	AX-95244328	4B	77019074
AX-94971367	1	1.04182		7	AX-94971367	1D	2219604
AX-643800571	1	1.04182		8	AX-643800571	1B	1505464
AX-643828559	1	1.04182		9	AX-643828559	1B	1250930
AX-643808818	1	1.04182		10	AX-643808818	1A	1236440
AX-94493709	1	1.04182		11	AX-94493709	1A	1174865
AX-94406783	1	7.98261		12	AX-94406783	1A	7114679
AX-94862641	1	11.5601		13	AX-94862641	1D	4827544
AX-95120333	1	14.8616		14	AX-95120333	5D	525470399
AX-94754026	1	17.0369		15	AX-94754026	1A	4502787
AX-94623584	1	19.2122		16	AX-94623584	7B	5928863
AX-95077497	1	21.3875		17	AX-95077497	1D	15307734
AX-94602901	1	22.4866		18	AX-94602901	1B	15448428
AX-94620048	1	22.4866		19	AX-94620048	3A	192852131
AX-95182696	1	22.4866		20	AX-95182696	1D	10718350
AX-95009777	1	24.6155		21	AX-95009777	1B	169642349
AX-94498055	1	25.6795		22	AX-94498055	3B	240795475
AX-643828581	1	25.6795		23	AX-643828581	1B	4341104
AX-94581778	1	25.6795		24	AX-94581778	7B	72270205
AX-94445251	1	25.6795		25	AX-94445251	5D	507304696
AX-94773321	1	25.6795		26	AX-94773321	5D	499081948
AX-643840782	1	25.6795		27	AX-643840782	1B	19060278
AX-94426237	1	25.6795		28	AX-94426237	1D	905929
AX-94846517	1	25.6795		29	AX-94846517	1B	14510827
AX-95232570	1	25.6795		30	AX-95232570	1B	7479845
AX-111083869	1	25.6795		31	AX-111083869	1A	3452684
AX-94705239	1	25.6795		32	AX-94705239	6D	133294456
AX-94776382	1	25.6795		33	AX-94776382	6B	128550524
AX-94944488	1	25.6795		34	AX-94944488	6B	99078122
AX-94509688	1	25.6795		35	AX-94509688	5D	507304728
AX-95254501	1	25.6795		36	AX-95254501	4B	640579564
AX-94416930	1	25.6795		37	AX-94416930	4B	567006989
AX-94681442	1	25.6795		38	AX-94681442	4B	36461216
AX-94455488	1	25.6795		39	AX-94455488	4A	148760110
AX-95633783	1	25.6795		40	AX-95633783	2B	335381710
AX-94984368	1	25.6795		41	AX-94984368	1D	80308375
AX-95161184	1	25.6795		42	AX-95161184	1D	15049525
AX-94830460	1	25.6795		43	AX-94830460	1D	100278
AX-643840811	1	25.6795		44	AX-643840811	1B	25254227
AX-643804878	1	25.6795		45	AX-643804878	1B	24931420
AX-94728974	1	25.6795		46	AX-94728974	1B	12072840
AX-94692514	1	25.6795		47	AX-94692514	1B	11633627
AX-643804822	1	25.6795		48	AX-643804822	1B	9892404
AX-643800573	1	25.6795		49	AX-643800573	1B	9712059
AX-643804894	1	25.6795		50	AX-643804894	1B	9711913
AX-94602619	1	25.6795		51	AX-94602619	1B	9597372
AX-95207086	1	25.6795		52	AX-95207086	1A	8297044
AX-95160176	1	25.6795		53	AX-95160176	1A	1694671
AX-94382840	1	25.6795		54	AX-94382840	7A	721223812
AX-94556023	1	25.6795		55	AX-94556023	6D	133295391
AX-94563702	1	25.6795		56	AX-94563702	6D	133294496
AX-94827541	1	25.6795		57	AX-94827541	5A	64360701
AX-94584550	1	25.6795		58	AX-94584550	4A	216810830
AX-94759726	1	25.6795		59	AX-94759726	3A	192852166
AX-94600707	1	25.6795		60	AX-94600707	1D	13042058
AX-94914543	1	25.6795		61	AX-94914543	1D	5448538
AX-643816439	1	25.6795		62	AX-643816439	1B	22069774
AX-95191102	1	25.6795		63	AX-95191102	1B	21843337
AX-94736092	1	25.6795		64	AX-94736092	1B	18419635
AX-94978201	1	25.6795		65	AX-94978201	1B	15448151
AX-643816450	1	25.6795		66	AX-643816450	1B	15232924
AX-643800156	1	25.6795		67	AX-643800156	1B	5194089
AX-95196508	1	25.6795		68	AX-95196508	1B	4484633
AX-94888536	1	25.6795		69	AX-94888536	1A	12505084
AX-94533033	1	25.6795		70	AX-94533033	1B	22161739
AX-643805089	1	30.2375		71	AX-643805089	1B	45195380
AX-643833514	1	30.2375		72	AX-643833514	1A	30193639
AX-95175396	1	30.2375		73	AX-95175396	1B	48568854
AX-94720078	1	30.2375		74	AX-94720078	7A	260316517
AX-643798296	1	30.2375		75	AX-643798296	1B	45056044
AX-94860902	1	30.2375		76	AX-94860902	6D	16138807
AX-94598047	1	30.2375		77	AX-94598047	6B	576858138
AX-94384646	1	30.2375		78	AX-94384646	5D	25278490
AX-94434257	1	30.2375		79	AX-94434257	1D	28166967
AX-95190390	1	30.2375		80	AX-95190390	1B	48689512
AX-94475996	1	30.2375		81	AX-94475996	1B	48606376
AX-94833199	1	30.2375		82	AX-94833199	1B	48280086
AX-94546911	1	30.2375		83	AX-94546911	1B	48056115
AX-94843567	1	30.2375		84	AX-94843567	1B	48056047
AX-94935185	1	30.2375		85	AX-94935185	1B	48055937
AX-643861775	1	30.2375		86	AX-643861775	1B	47505775
AX-643868641	1	30.2375		87	AX-643868641	1B	46257098
AX-95208099	1	32.3221		88	AX-95208099	3A	67909105
AX-94647917	1	33.3639		89	AX-94647917	1D	32739147
AX-94519028	1	62.3681		90	AX-94519028	6D	392475414
AX-94433294	1	75.1388		91	AX-94433294	1D	454175704
AX-643832614	1	77.3625		92	AX-643832614	1B	619244509
AX-95208428	1	77.3625		93	AX-95208428	1B	587048079
AX-643808327	1	77.3625		94	AX-643808327	1B	613041192
AX-94755340	1	78.4738		95	AX-94755340	1D	438370628
AX-94987841	1	78.4738		96	AX-94987841	5D	537222533
AX-94450446	1	78.4738		97	AX-94450446	1B	602003416
AX-643856546	1	92.0509		98	AX-643856546	1B	181218252
AX-643801021	1	96.6617		99	AX-643801021	1B	336643934
AX-643830468	1	105.963		100	AX-643830468	1B	285929462
AX-643816960	1	112.746		101	AX-643816960	1B	99090145
AX-94825904	1	116.122		102	AX-94825904	1B	139283743
AX-643818172	1	124.433		103	AX-643818172	1B	273982486
AX-643843225	1	131.065		104	AX-643843225	1B	427344461
AX-95166429	1	136.462		105	AX-95166429	1B	236998539
AX-643807239	1	141.918		106	AX-643807239	1B	381395939
AX-643863438	1	144.219		107	AX-643863438	1B	354060922
AX-643854333	1	149.053		108	AX-643854333	1B	478879483
AX-643831817	1	152.507		109	AX-643831817	1B	478597817
AX-643819722	1	157.171		110	AX-643819722	1B	506897170
AX-94792850	1	158.295		111	AX-94792850	6A	485775098
AX-643854078	1	160.519		112	AX-643854078	1B	494270746
AX-94555146	1	162.743		113	AX-94555146	1D	404490129
AX-94641931	1	164.894		114	AX-94641931	1A	496045097
AX-643807956	1	168.125		115	AX-643807956	1B	523139224
AX-643854251	1	168.125		116	AX-643854251	1B	528066653
AX-86171348	1	168.125		117	AX-86171348	1B	524153938
AX-94426778	1	171.355		118	AX-94426778	1D	337220943
AX-94677043	1	173.554		119	AX-94677043	1A	268123712
AX-643863700	1	175.778		120	AX-643863700	2B	460695768
AX-86178211	1	175.778		121	AX-86178211	1B	292342699
AX-94868932	1	175.778		122	AX-94868932	3D	457554673
AX-95251676	1	176.914		123	AX-95251676	1B	421097365
AX-643852165	1	179.138		124	AX-643852165	1B	131460412
AX-643841115	1	180.249		125	AX-643841115	1B	119496976
AX-94662759	1	182.425		126	AX-94662759	1A	108690979
AX-94932413	1	185.69		127	AX-94932413	5A	99598673
AX-643868325	1	188.956		128	AX-643868325	1B	95289824
AX-94924774	1	191.062		129	AX-94924774	5B	255680023
AX-643841046	1	197.48		130	AX-643841046	1B	59476608
AX-94528565	1	197.48		131	AX-94528565	1B	59195588
AX-643868312	1	198.522		132	AX-643868312	1B	60256434
AX-94990715	1	198.522		133	AX-94990715	1B	60108454
AX-89571788	1	202.698		134	AX-89571788	1B	67440367
AX-94661034	1	203.762		135	AX-94661034	1B	80922138
AX-94392822	1	203.762		136	AX-94392822	5D	20961643
AX-86178543	1	203.762		137	AX-86178543	1B	77721182
AX-94872431	1	203.762		138	AX-94872431	7B	321678717
AX-95104670	1	203.762		139	AX-95104670	1D	52345663
AX-94537311	1	203.762		140	AX-94537311	1B	84413210
AX-643798308	1	203.762		141	AX-643798308	1B	83641478
AX-94403723	1	203.762		142	AX-94403723	1B	82310867
AX-94459011	1	203.762		143	AX-94459011	1B	75079625
AX-94522415	1	203.762		144	AX-94522415	1B	74711289
AX-94454606	1	204.804		145	AX-94454606	1B	86788293
AX-95146219	1	204.804		146	AX-95146219	1B	86788251
AX-643829075	1	205.846		147	AX-643829075	1B	87133745
AX-94672308	1	206.888		148	AX-94672308	1D	59524929
AX-86172165	1	206.888		149	AX-86172165	1D	59523916
AX-643841238	1	207.941		150	AX-643841238	1B	95334635
AX-111012558	1	207.941		151	AX-111012558	1B	95498248
AX-94440361	1	209.016		152	AX-94440361	1D	62135085
AX-94807456	1	209.016		153	AX-94807456	1D	60219487
AX-86179699	1	209.016		154	AX-86179699	1B	99596050
AX-94823205	1	209.016		155	AX-94823205	1A	64693057
AX-95162694	1	209.016		156	AX-95162694	1B	100159316
AX-95214678	1	209.016		157	AX-95214678	6B	558742712
AX-94981941	1	209.016		158	AX-94981941	1D	66179523
AX-95141404	1	209.016		159	AX-95141404	1D	63949901
AX-95103175	1	209.016		160	AX-95103175	1D	62417631
AX-95101080	1	209.016		161	AX-95101080	1B	106765248
AX-94882923	1	209.016		162	AX-94882923	1B	105687092
AX-643851691	1	209.016		163	AX-643851691	1B	105260263
AX-94795484	1	209.016		164	AX-94795484	1B	105257622
AX-643805313	1	209.016		165	AX-643805313	1B	104472041
AX-94466739	1	209.016		166	AX-94466739	1B	104467963
AX-94522339	1	209.016		167	AX-94522339	1B	102626662
AX-643869550	1	209.016		168	AX-643869550	1B	101143435
AX-94870559	1	209.016		169	AX-94870559	1B	100648453
AX-643805397	1	209.016		170	AX-643805397	1B	100032738
AX-94806781	1	209.016		171	AX-94806781	1B	99597863
AX-643840978	1	209.016		172	AX-643840978	1B	99589179
AX-94451781	1	209.016		173	AX-94451781	1A	64713428
AX-95114544	1	209.016		174	AX-95114544	1A	62610329
AX-95125650	1	209.016		175	AX-95125650	1A	60353185
AX-94437172	1	209.016		176	AX-94437172	1A	58903352
AX-643862209	1	211.265		177	AX-643862209	1B	133104099
AX-95173872	1	211.265		178	AX-95173872	1B	130349171
AX-643861801	1	211.265		179	AX-643861801	1B	144660552
AX-94518088	1	211.265		180	AX-94518088	6B	544663857
AX-94798980	1	211.265		181	AX-94798980	1B	127976709
AX-643829260	1	211.265		182	AX-643829260	1B	113981296
AX-94752820	1	211.265		183	AX-94752820	1D	79077167
AX-643817144	1	211.265		184	AX-643817144	1B	121790671
AX-643829655	1	211.265		185	AX-643829655	1B	134621535
AX-94540531	1	211.265		186	AX-94540531	1B	130018076
AX-94674342	1	211.265		187	AX-94674342	1B	125638775
AX-643841207	1	211.265		188	AX-643841207	1B	137179969
AX-109544869	1	211.265		189	AX-109544869	1B	117172290
AX-643817054	1	211.265		190	AX-643817054	1B	112341767
AX-94409481	1	211.265		191	AX-94409481	1A	64839615
AX-94819793	1	211.265		192	AX-94819793	7D	430927277
AX-94450088	1	211.265		193	AX-94450088	7B	630109445
AX-94812038	1	211.265		194	AX-94812038	6B	556764978
AX-94489344	1	211.265		195	AX-94489344	6B	544667803
AX-94840526	1	211.265		196	AX-94840526	6B	159421941
AX-94576991	1	211.265		197	AX-94576991	6A	184823716
AX-94447764	1	211.265		198	AX-94447764	4D	329134857
AX-94971841	1	211.265		199	AX-94971841	4D	329134374
AX-95120025	1	211.265		200	AX-95120025	4D	329008106
AX-94390273	1	211.265		201	AX-94390273	4B	201803621
AX-94892493	1	211.265		202	AX-94892493	4B	138680356
AX-94591627	1	211.265		203	AX-94591627	3A	77715158
AX-94881801	1	211.265		204	AX-94881801	2B	326278990
AX-95179450	1	211.265		205	AX-95179450	1D	90639985
AX-95180331	1	211.265		206	AX-95180331	1D	90633532
AX-94405230	1	211.265		207	AX-94405230	1D	86205685
AX-94492556	1	211.265		208	AX-94492556	1D	86205659
AX-94909725	1	211.265		209	AX-94909725	1D	85188341
AX-94611924	1	211.265		210	AX-94611924	1D	85187692
AX-94945709	1	211.265		211	AX-94945709	1D	83822136
AX-94531696	1	211.265		212	AX-94531696	1D	83729017
AX-94676820	1	211.265		213	AX-94676820	1D	83726574
AX-94382261	1	211.265		214	AX-94382261	1D	81367118
AX-94758330	1	211.265		215	AX-94758330	1D	77367935
AX-95097638	1	211.265		216	AX-95097638	1D	77364342
AX-95159410	1	211.265		217	AX-95159410	1D	76798530
AX-86179453	1	211.265		218	AX-86179453	1D	76797285
AX-94414930	1	211.265		219	AX-94414930	1D	74294034
AX-94483575	1	211.265		220	AX-94483575	1D	74281868
AX-94562740	1	211.265		221	AX-94562740	1D	74273541
AX-95124337	1	211.265		222	AX-95124337	1D	69785758
AX-94596291	1	211.265		223	AX-94596291	1D	69617763
AX-94760883	1	211.265		224	AX-94760883	1B	163666043
AX-95194736	1	211.265		225	AX-95194736	1B	146794421
AX-643817288	1	211.265		226	AX-643817288	1B	146206536
AX-643829732	1	211.265		227	AX-643829732	1B	145362178
AX-643805659	1	211.265		228	AX-643805659	1B	145349761
AX-643862254	1	211.265		229	AX-643862254	1B	142515559
AX-643856278	1	211.265		230	AX-643856278	1B	142510842
AX-94640929	1	211.265		231	AX-94640929	1B	141111950
AX-643817237	1	211.265		232	AX-643817237	1B	140031353
AX-94549074	1	211.265		233	AX-94549074	1B	139281172
AX-643805627	1	211.265		234	AX-643805627	1B	137633240
AX-111728850	1	211.265		235	AX-111728850	1B	136915377
AX-643829669	1	211.265		236	AX-643829669	1B	136908614
AX-94751944	1	211.265		237	AX-94751944	1B	136167865
AX-643841503	1	211.265		238	AX-643841503	1B	134720656
AX-94708736	1	211.265		239	AX-94708736	1B	130631126
AX-94467145	1	211.265		240	AX-94467145	1B	130631058
AX-94688419	1	211.265		241	AX-94688419	1B	129512555
AX-94416141	1	211.265		242	AX-94416141	1B	129176719
AX-643805447	1	211.265		243	AX-643805447	1B	129176520
AX-94481490	1	211.265		244	AX-94481490	1B	128580138
AX-95177113	1	211.265		245	AX-95177113	1B	127976689
AX-94588315	1	211.265		246	AX-94588315	1B	125849969
AX-643805434	1	211.265		247	AX-643805434	1B	123969113
AX-643852138	1	211.265		248	AX-643852138	1B	123952688
AX-643841152	1	211.265		249	AX-643841152	1B	123432573
AX-643805423	1	211.265		250	AX-643805423	1B	121773173
AX-643805534	1	211.265		251	AX-643805534	1B	120409229
AX-94861978	1	211.265		252	AX-94861978	1B	120405775
AX-643805524	1	211.265		253	AX-643805524	1B	119773086
AX-643829568	1	211.265		254	AX-643829568	1B	119496947
AX-86179185	1	211.265		255	AX-86179185	1B	115959016
AX-643841400	1	211.265		256	AX-643841400	1B	115635653
AX-643829272	1	211.265		257	AX-643829272	1B	115285620
AX-643805375	1	211.265		258	AX-643805375	1B	113817632
AX-94885687	1	211.265		259	AX-94885687	1B	112504055
AX-643805483	1	211.265		260	AX-643805483	1B	112207374
AX-643805478	1	211.265		261	AX-643805478	1B	111027055
AX-643817040	1	211.265		262	AX-643817040	1B	110123115
AX-95096740	1	211.265		263	AX-95096740	1A	108923592
AX-94538854	1	211.265		264	AX-94538854	1A	100289766
AX-94768106	1	211.265		265	AX-94768106	1A	100271554
AX-95168742	1	211.265		266	AX-95168742	1A	100271357
AX-94951818	1	211.265		267	AX-94951818	1A	98590712
AX-95184743	1	211.265		268	AX-95184743	1A	77104138
AX-95216143	1	211.265		269	AX-95216143	1A	75716531
AX-94621346	1	211.265		270	AX-94621346	1A	74439187
AX-95085626	1	211.265		271	AX-95085626	1A	74431097
AX-95195098	1	211.265		272	AX-95195098	1A	71786628
AX-94908432	1	211.265		273	AX-94908432	7B	474472574
AX-643853967	1	212.329		274	AX-643853967	1B	409836109
AX-94532960	1	212.329		275	AX-94532960	1B	354919570
AX-643829639	1	212.329		276	AX-643829639	1B	173561925
AX-643818741	1	212.329		277	AX-643818741	1B	354244036
AX-86178199	1	212.329		278	AX-86178199	1B	342647869
AX-94755739	1	213.478		279	AX-94755739	1D	348057498
AX-643853686	1	216.674		280	AX-643853686	1B	417709297
AX-643818363	1	216.674		281	AX-643818363	1B	300442550
AX-94671475	1	216.674		282	AX-94671475	1D	280714544
AX-643842552	1	216.674		283	AX-643842552	1B	289808919
AX-94969629	1	216.674		284	AX-94969629	7D	608447542
AX-643807419	1	216.674		285	AX-643807419	1B	408613002
AX-643819041	1	216.674		286	AX-643819041	1B	397790394
AX-643807560	1	216.674		287	AX-643807560	1B	434663212
AX-643801526	1	216.674		288	AX-643801526	1B	427628121
AX-95074288	1	216.674		289	AX-95074288	7B	482842843
AX-95188646	1	216.674		290	AX-95188646	1D	120044999
AX-94446091	1	216.674		291	AX-94446091	1D	302388919
AX-643806384	1	216.674		292	AX-643806384	1B	268101894
AX-109404196	1	216.674		293	AX-109404196	1B	420864237
AX-643831661	1	216.674		294	AX-643831661	1B	410395672
AX-94923296	1	216.674		295	AX-94923296	1D	194221870
AX-643856128	1	216.674		296	AX-643856128	1B	358317774
AX-94958726	1	216.674		297	AX-94958726	1A	394482108
AX-94414814	1	216.674		298	AX-94414814	1D	317996140
AX-95224761	1	217.738		299	AX-95224761	1B	275358022
AX-94470119	1	218.825		300	AX-94470119	1B	200099098
AX-94662245	1	218.825		301	AX-94662245	1D	155728340
AX-94560000	1	218.825		302	AX-94560000	1B	292347968
AX-94394608	1	218.825		303	AX-94394608	1B	379388320
AX-643853164	1	218.825		304	AX-643853164	1B	345418620
AX-95256608	1	218.825		305	AX-95256608	1D	303517181
AX-94461521	1	218.825		306	AX-94461521	1D	214400834
AX-94978949	1	218.825		307	AX-94978949	1D	102525981
AX-643818256	1	218.825		308	AX-643818256	1B	284284953
AX-94498972	1	218.825		309	AX-94498972	1B	242663048
AX-94398381	1	218.825		310	AX-94398381	1D	225424208
AX-643807250	1	218.825		311	AX-643807250	1B	383214381
AX-643807112	1	218.825		312	AX-643807112	1B	377973071
AX-94903617	1	218.825		313	AX-94903617	1B	349511612
AX-643853076	1	218.825		314	AX-643853076	1B	333621327
AX-643818226	1	218.825		315	AX-643818226	1B	281755055
AX-643807100	1	218.825		316	AX-643807100	1B	362608091
AX-94643420	1	218.825		317	AX-94643420	1B	253003039
AX-86164128	1	218.825		318	AX-86164128	1B	223144303
AX-94423678	1	218.825		319	AX-94423678	4B	479488670
AX-94663988	1	218.825		320	AX-94663988	1D	235567618
AX-94397828	1	218.825		321	AX-94397828	1D	227132331
AX-643863174	1	218.825		322	AX-643863174	1B	306082863
AX-94720610	1	218.825		323	AX-94720610	1B	278687089
AX-95083662	1	218.825		324	AX-95083662	1D	217641232
AX-94590950	1	218.825		325	AX-94590950	1D	208402873
AX-94452684	1	218.825		326	AX-94452684	1D	110497256
AX-643831485	1	218.825		327	AX-643831485	1B	426448276
AX-643853738	1	218.825		328	AX-643853738	1B	427274290
AX-643831473	1	218.825		329	AX-643831473	1B	424161601
AX-643807483	1	218.825		330	AX-643807483	1B	420350189
AX-95013748	1	218.825		331	AX-95013748	5D	98658249
AX-643819424	1	220.932		332	AX-643819424	1B	452024034
AX-94447056	1	221.974		333	AX-94447056	1A	449753905
AX-94434098	1	223.016		334	AX-94434098	1A	425260370
AX-643863354	1	223.016		335	AX-643863354	1B	416824650
AX-94427379	1	223.016		336	AX-94427379	1B	415743730
AX-643853648	1	223.016		337	AX-643853648	1B	412467292
AX-94534829	1	223.016		338	AX-94534829	1B	379384475
AX-94735269	1	223.016		339	AX-94735269	1B	368541222
AX-643818531	1	223.016		340	AX-643818531	1B	328668005
AX-643843234	1	223.016		341	AX-643843234	1B	429071167
AX-94786187	1	223.016		342	AX-94786187	1B	382223202
AX-643830998	1	223.016		343	AX-643830998	1B	357640221
AX-95679046	1	223.016		344	AX-95679046	1B	363477283
AX-643806940	1	223.016		345	AX-643806940	1B	352329082
AX-643806887	1	223.016		346	AX-643806887	1B	344834612
AX-643806812	1	223.016		347	AX-643806812	1B	333488153
AX-94596782	1	223.016		348	AX-94596782	1D	238691290
AX-95104611	1	223.016		349	AX-95104611	1B	292346827
AX-643868625	1	223.016		350	AX-643868625	1B	291897879
AX-643806534	1	223.016		351	AX-643806534	1B	290341730
AX-94607990	1	223.016		352	AX-94607990	4B	479488115
AX-95629611	1	223.016		353	AX-95629611	1D	229321624
AX-94652855	1	223.016		354	AX-94652855	3D	144780548
AX-86176892	1	223.016		355	AX-86176892	1D	220412929
AX-643807529	1	223.016		356	AX-643807529	1B	440281261
AX-109556959	1	223.016		357	AX-109556959	1B	432380663
AX-86179370	1	223.016		358	AX-86179370	1B	424538211
AX-94527035	1	223.016		359	AX-94527035	1B	332839129
AX-643818188	1	223.016		360	AX-643818188	1B	276038899
AX-94821106	1	223.016		361	AX-94821106	3A	128522987
AX-643830078	1	223.016		362	AX-643830078	1B	237803848
AX-643830519	1	223.016		363	AX-643830519	1B	291860302
AX-94607100	1	223.016		364	AX-94607100	1B	280714593
AX-86165579	1	223.016		365	AX-86165579	1B	199575182
AX-86162437	1	223.016		366	AX-86162437	1B	156687512
AX-94592866	1	223.016		367	AX-94592866	1D	155734477
AX-643818005	1	223.016		368	AX-643818005	1B	253772342
AX-94694415	1	223.016		369	AX-94694415	1B	237375563
AX-94414919	1	223.016		370	AX-94414919	1B	196462209
AX-95682008	1	223.016		371	AX-95682008	1B	189705949
AX-643830061	1	223.016		372	AX-643830061	1B	236961430
AX-643806066	1	223.016		373	AX-643806066	1B	227343886
AX-643852455	1	223.016		374	AX-643852455	1B	184119441
AX-86179158	1	223.016		375	AX-86179158	1B	183479707
AX-643817471	1	223.016		376	AX-643817471	1B	174711549
AX-95105100	1	223.016		377	AX-95105100	1D	323938069
AX-95195903	1	223.016		378	AX-95195903	1D	258983905
AX-95105804	1	223.016		379	AX-95105804	1D	241477425
AX-94682466	1	223.016		380	AX-94682466	1B	436076073
AX-95001550	1	223.016		381	AX-95001550	1B	272878525
AX-643852363	1	223.016		382	AX-643852363	1B	168625085
AX-643798941	1	223.016		383	AX-643798941	1B	161280434
AX-94496042	1	223.016		384	AX-94496042	1A	388158439
AX-94740152	1	223.016		385	AX-94740152	7D	262129231
AX-94391255	1	223.016		386	AX-94391255	7D	17376545
AX-94838854	1	223.016		387	AX-94838854	7B	397453299
AX-95236567	1	223.016		388	AX-95236567	7A	655416843
AX-94763861	1	223.016		389	AX-94763861	7A	315516742
AX-94997235	1	223.016		390	AX-94997235	7A	315516201
AX-643802759	1	223.016		391	AX-643802759	6D	224098370
AX-95120043	1	223.016		392	AX-95120043	6B	310218140
AX-94556936	1	223.016		393	AX-94556936	6A	155256943
AX-94464269	1	223.016		394	AX-94464269	6A	155256763
AX-95018959	1	223.016		395	AX-95018959	6A	139050929
AX-95236170	1	223.016		396	AX-95236170	6A	139050787
AX-94684119	1	223.016		397	AX-94684119	5D	484654065
AX-94426421	1	223.016		398	AX-94426421	5D	235652758
AX-94980064	1	223.016		399	AX-94980064	5B	288485655
AX-95238089	1	223.016		400	AX-95238089	5B	270670832
AX-94994794	1	223.016		401	AX-94994794	5B	245873503
AX-94824369	1	223.016		402	AX-94824369	5B	226326022
AX-94948615	1	223.016		403	AX-94948615	5A	268468852
AX-94431765	1	223.016		404	AX-94431765	4D	447070315
AX-94910782	1	223.016		405	AX-94910782	4D	192247993
AX-94931748	1	223.016		406	AX-94931748	4D	192247982
AX-94492463	1	223.016		407	AX-94492463	4B	479488342
AX-95101637	1	223.016		408	AX-95101637	4B	438150540
AX-94870303	1	223.016		409	AX-94870303	3D	457554684
AX-95255424	1	223.016		410	AX-95255424	3D	304691439
AX-95247419	1	223.016		411	AX-95247419	3A	128524406
AX-94959059	1	223.016		412	AX-94959059	2A	398278
AX-95123948	1	223.016		413	AX-95123948	1D	349537468
AX-94700348	1	223.016		414	AX-94700348	1D	328111179
AX-95133680	1	223.016		415	AX-95133680	1D	328102224
AX-94954658	1	223.016		416	AX-94954658	1D	326468765
AX-95140237	1	223.016		417	AX-95140237	1D	325592342
AX-95218659	1	223.016		418	AX-95218659	1D	325488899
AX-94661180	1	223.016		419	AX-94661180	1D	324275522
AX-94588071	1	223.016		420	AX-94588071	1D	322268353
AX-94540527	1	223.016		421	AX-94540527	1D	322165538
AX-94699344	1	223.016		422	AX-94699344	1D	320397245
AX-94541535	1	223.016		423	AX-94541535	1D	320397060
AX-89626225	1	223.016		424	AX-89626225	1D	319615262
AX-94791798	1	223.016		425	AX-94791798	1D	318944284
AX-95168205	1	223.016		426	AX-95168205	1D	315979044
AX-94782706	1	223.016		427	AX-94782706	1D	315617221
AX-94865580	1	223.016		428	AX-94865580	1D	315538103
AX-94767106	1	223.016		429	AX-94767106	1D	315538083
AX-95000586	1	223.016		430	AX-95000586	1D	314574736
AX-95235622	1	223.016		431	AX-95235622	1D	314574223
AX-95004978	1	223.016		432	AX-95004978	1D	314006245
AX-94814051	1	223.016		433	AX-94814051	1D	313853035
AX-94576646	1	223.016		434	AX-94576646	1D	313852690
AX-94441956	1	223.016		435	AX-94441956	1D	313201850
AX-94913697	1	223.016		436	AX-94913697	1D	311988827
AX-86164052	1	223.016		437	AX-86164052	1D	311684011
AX-94608780	1	223.016		438	AX-94608780	1D	311361440
AX-94763187	1	223.016		439	AX-94763187	1D	308268553
AX-94460425	1	223.016		440	AX-94460425	1D	307828223
AX-94733975	1	223.016		441	AX-94733975	1D	307207435
AX-95094057	1	223.016		442	AX-95094057	1D	306676217
AX-94528655	1	223.016		443	AX-94528655	1D	305226598
AX-95177095	1	223.016		444	AX-95177095	1D	303339501
AX-95259758	1	223.016		445	AX-95259758	1D	302378257
AX-94390671	1	223.016		446	AX-94390671	1D	302264192
AX-94465984	1	223.016		447	AX-94465984	1D	293593718
AX-94628754	1	223.016		448	AX-94628754	1D	282291763
AX-94389614	1	223.016		449	AX-94389614	1D	282285721
AX-95016115	1	223.016		450	AX-95016115	1D	281379625
AX-94694428	1	223.016		451	AX-94694428	1D	280714055
AX-94468191	1	223.016		452	AX-94468191	1D	280714034
AX-94491571	1	223.016		453	AX-94491571	1D	279524087
AX-94786026	1	223.016		454	AX-94786026	1D	270018261
AX-95024058	1	223.016		455	AX-95024058	1D	263878806
AX-94851536	1	223.016		456	AX-94851536	1D	263198801
AX-94837011	1	223.016		457	AX-94837011	1D	262706557
AX-94699583	1	223.016		458	AX-94699583	1D	262252794
AX-95629861	1	223.016		459	AX-95629861	1D	256781478
AX-94674442	1	223.016		460	AX-94674442	1D	252922636
AX-94463266	1	223.016		461	AX-94463266	1D	252528390
AX-94520125	1	223.016		462	AX-94520125	1D	252527847
AX-94488026	1	223.016		463	AX-94488026	1D	247533701
AX-94426066	1	223.016		464	AX-94426066	1D	247523895
AX-94485528	1	223.016		465	AX-94485528	1D	247301739
AX-94640905	1	223.016		466	AX-94640905	1D	246068891
AX-94596710	1	223.016		467	AX-94596710	1D	243461991
AX-94406806	1	223.016		468	AX-94406806	1D	243461533
AX-94664710	1	223.016		469	AX-94664710	1D	241478497
AX-94428251	1	223.016		470	AX-94428251	1D	241227139
AX-94427201	1	223.016		471	AX-94427201	1D	229881381
AX-86177032	1	223.016		472	AX-86177032	1D	229322890
AX-94707291	1	223.016		473	AX-94707291	1D	229321790
AX-95112860	1	223.016		474	AX-95112860	1D	228441498
AX-94554649	1	223.016		475	AX-94554649	1D	228441470
AX-94529354	1	223.016		476	AX-94529354	1D	227132259
AX-94422481	1	223.016		477	AX-94422481	1D	225425494
AX-94689437	1	223.016		478	AX-94689437	1D	225424127
AX-94681694	1	223.016		479	AX-94681694	1D	224394811
AX-94620509	1	223.016		480	AX-94620509	1D	220888572
AX-94675339	1	223.016		481	AX-94675339	1D	220414356
AX-95163695	1	223.016		482	AX-95163695	1D	220409338
AX-95254066	1	223.016		483	AX-95254066	1D	208823104
AX-94539087	1	223.016		484	AX-94539087	1D	208822130
AX-94809703	1	223.016		485	AX-94809703	1D	204478145
AX-94840981	1	223.016		486	AX-94840981	1D	204054105
AX-95232462	1	223.016		487	AX-95232462	1D	204042225
AX-94893742	1	223.016		488	AX-94893742	1D	203272162
AX-94721178	1	223.016		489	AX-94721178	1D	200878842
AX-94500816	1	223.016		490	AX-94500816	1D	199868716
AX-94513697	1	223.016		491	AX-94513697	1D	199868635
AX-95234839	1	223.016		492	AX-95234839	1D	199672505
AX-94517396	1	223.016		493	AX-94517396	1D	199277503
AX-94895111	1	223.016		494	AX-94895111	1D	198020759
AX-94698499	1	223.016		495	AX-94698499	1D	196795526
AX-95120411	1	223.016		496	AX-95120411	1D	194680697
AX-95183235	1	223.016		497	AX-95183235	1D	176348001
AX-94467309	1	223.016		498	AX-94467309	1D	168484684
AX-94826469	1	223.016		499	AX-94826469	1D	141899415
AX-95248601	1	223.016		500	AX-95248601	1D	135394974
AX-94583180	1	223.016		501	AX-94583180	1D	133953384
AX-94657084	1	223.016		502	AX-94657084	1D	133953203
AX-94645057	1	223.016		503	AX-94645057	1D	127933664
AX-95172326	1	223.016		504	AX-95172326	1D	127927111
AX-94729293	1	223.016		505	AX-94729293	1D	124563211
AX-94766574	1	223.016		506	AX-94766574	1D	124332689
AX-94793454	1	223.016		507	AX-94793454	1D	122546360
AX-94711657	1	223.016		508	AX-94711657	1D	121312113
AX-94687948	1	223.016		509	AX-94687948	1D	118887852
AX-95144468	1	223.016		510	AX-95144468	1D	118887765
AX-94512488	1	223.016		511	AX-94512488	1D	116945935
AX-94701319	1	223.016		512	AX-94701319	1D	116945618
AX-95238010	1	223.016		513	AX-95238010	1D	115571035
AX-94767507	1	223.016		514	AX-94767507	1D	112214772
AX-94537780	1	223.016		515	AX-94537780	1D	109816106
AX-94559725	1	223.016		516	AX-94559725	1D	109475553
AX-95071674	1	223.016		517	AX-95071674	1D	106838804
AX-94830437	1	223.016		518	AX-94830437	1D	104578863
AX-86161336	1	223.016		519	AX-86161336	1D	101102155
AX-95161104	1	223.016		520	AX-95161104	1D	99802570
AX-94848827	1	223.016		521	AX-94848827	1D	97315129
AX-94672323	1	223.016		522	AX-94672323	1D	97314956
AX-94700877	1	223.016		523	AX-94700877	1D	96920591
AX-94720035	1	223.016		524	AX-94720035	1D	95866797
AX-94616911	1	223.016		525	AX-94616911	1D	95794282
AX-94645635	1	223.016		526	AX-94645635	1D	93126704
AX-94454925	1	223.016		527	AX-94454925	1D	93117038
AX-95114866	1	223.016		528	AX-95114866	1B	524154646
AX-94471510	1	223.016		529	AX-94471510	1B	442199435
AX-94568913	1	223.016		530	AX-94568913	1B	442180461
AX-643819351	1	223.016		531	AX-643819351	1B	442156646
AX-94391933	1	223.016		532	AX-94391933	1B	442067385
AX-643831567	1	223.016		533	AX-643831567	1B	440656200
AX-643807521	1	223.016		534	AX-643807521	1B	439476402
AX-643807580	1	223.016		535	AX-643807580	1B	438055563
AX-94981325	1	223.016		536	AX-94981325	1B	437604241
AX-643831838	1	223.016		537	AX-643831838	1B	437550340
AX-95164609	1	223.016		538	AX-95164609	1B	437186906
AX-86178065	1	223.016		539	AX-86178065	1B	436292401
AX-643807570	1	223.016		540	AX-643807570	1B	435188848
AX-643819301	1	223.016		541	AX-643819301	1B	433645958
AX-643807467	1	223.016		542	AX-643807467	1B	432116301
AX-643863435	1	223.016		543	AX-643863435	1B	431961596
AX-643831512	1	223.016		544	AX-643831512	1B	431807618
AX-643863427	1	223.016		545	AX-643863427	1B	430621723
AX-643853751	1	223.016		546	AX-643853751	1B	430175594
AX-643807449	1	223.016		547	AX-643807449	1B	428606186
AX-643868271	1	223.016		548	AX-643868271	1B	426478154
AX-95225499	1	223.016		549	AX-95225499	1B	424531900
AX-86178696	1	223.016		550	AX-86178696	1B	424531409
AX-95630332	1	223.016		551	AX-95630332	1B	424414749
AX-95242262	1	223.016		552	AX-95242262	1B	424076056
AX-643843205	1	223.016		553	AX-643843205	1B	423269397
AX-643819246	1	223.016		554	AX-643819246	1B	423141743
AX-643819213	1	223.016		555	AX-643819213	1B	420414454
AX-94404757	1	223.016		556	AX-94404757	1B	419204235
AX-86169954	1	223.016		557	AX-86169954	1B	419203671
AX-94936635	1	223.016		558	AX-94936635	1B	418813066
AX-643797478	1	223.016		559	AX-643797478	1B	417403684
AX-643807388	1	223.016		560	AX-643807388	1B	416827459
AX-643843156	1	223.016		561	AX-643843156	1B	415865067
AX-94471255	1	223.016		562	AX-94471255	1B	415743707
AX-95119802	1	223.016		563	AX-95119802	1B	415230355
AX-94642977	1	223.016		564	AX-94642977	1B	414162782
AX-643863340	1	223.016		565	AX-643863340	1B	414157667
AX-643807446	1	223.016		566	AX-643807446	1B	412903595
AX-94504888	1	223.016		567	AX-94504888	1B	412895506
AX-643807435	1	223.016		568	AX-643807435	1B	411819884
AX-94533174	1	223.016		569	AX-94533174	1B	410820552
AX-643853961	1	223.016		570	AX-643853961	1B	409282209
AX-94446513	1	223.016		571	AX-94446513	1B	408656773
AX-86177937	1	223.016		572	AX-86177937	1B	407937846
AX-86180250	1	223.016		573	AX-86180250	1B	407935136
AX-643807398	1	223.016		574	AX-643807398	1B	406360368
AX-643831330	1	223.016		575	AX-643831330	1B	404473795
AX-643831590	1	223.016		576	AX-643831590	1B	400746279
AX-643819053	1	223.016		577	AX-643819053	1B	399522499
AX-643842996	1	223.016		578	AX-643842996	1B	393639730
AX-643798979	1	223.016		579	AX-643798979	1B	391879672
AX-110641287	1	223.016		580	AX-110641287	1B	390715710
AX-643863693	1	223.016		581	AX-643863693	1B	390319490
AX-643807168	1	223.016		582	AX-643807168	1B	385031631
AX-643831172	1	223.016		583	AX-643831172	1B	382326509
AX-643853427	1	223.016		584	AX-643853427	1B	381234330
AX-643831161	1	223.016		585	AX-643831161	1B	379623342
AX-86179660	1	223.016		586	AX-86179660	1B	379387740
AX-95186655	1	223.016		587	AX-95186655	1B	379387543
AX-94421613	1	223.016		588	AX-94421613	1B	379383394
AX-643863603	1	223.016		589	AX-643863603	1B	378282197
AX-95146350	1	223.016		590	AX-95146350	1B	368413372
AX-643853654	1	223.016		591	AX-643853654	1B	368403861
AX-643843075	1	223.016		592	AX-643843075	1B	364550259
AX-94792462	1	223.016		593	AX-94792462	1B	364505933
AX-108785906	1	223.016		594	AX-108785906	1B	364428506
AX-95186565	1	223.016		595	AX-95186565	1B	362605003
AX-643818768	1	223.016		596	AX-643818768	1B	361625579
AX-643862985	1	223.016		597	AX-643862985	1B	361172317
AX-108782643	1	223.016		598	AX-108782643	1B	360369574
AX-94947626	1	223.016		599	AX-94947626	1B	359504145
AX-95025855	1	223.016		600	AX-95025855	1B	359199100
AX-643807079	1	223.016		601	AX-643807079	1B	358939777
AX-94906016	1	223.016		602	AX-94906016	1B	357427477
AX-95087694	1	223.016		603	AX-95087694	1B	356298115
AX-94678469	1	223.016		604	AX-94678469	1B	352878969
AX-94546683	1	223.016		605	AX-94546683	1B	352460471
AX-94399951	1	223.016		606	AX-94399951	1B	352389791
AX-643806928	1	223.016		607	AX-643806928	1B	351436756
AX-643863416	1	223.016		608	AX-643863416	1B	351435077
AX-95217160	1	223.016		609	AX-95217160	1B	350392302
AX-643807017	1	223.016		610	AX-643807017	1B	350020838
AX-643818683	1	223.016		611	AX-643818683	1B	349601417
AX-643807010	1	223.016		612	AX-643807010	1B	348810552
AX-86173532	1	223.016		613	AX-86173532	1B	348796811
AX-643853519	1	223.016		614	AX-643853519	1B	348277482
AX-94957939	1	223.016		615	AX-94957939	1B	347017282
AX-643806865	1	223.016		616	AX-643806865	1B	342641723
AX-86176158	1	223.016		617	AX-86176158	1B	339905772
AX-94477201	1	223.016		618	AX-94477201	1B	339364253
AX-643806943	1	223.016		619	AX-643806943	1B	339190209
AX-86177079	1	223.016		620	AX-86177079	1B	338882839
AX-94494744	1	223.016		621	AX-94494744	1B	338880919
AX-108740818	1	223.016		622	AX-108740818	1B	338230470
AX-86178580	1	223.016		623	AX-86178580	1B	333207393
AX-94863697	1	223.016		624	AX-94863697	1B	332754854
AX-643806900	1	223.016		625	AX-643806900	1B	331761767
AX-86179400	1	223.016		626	AX-86179400	1B	331424067
AX-94746159	1	223.016		627	AX-94746159	1B	330217654
AX-643806878	1	223.016		628	AX-643806878	1B	329382684
AX-643830778	1	223.016		629	AX-643830778	1B	328816596
AX-643806866	1	223.016		630	AX-643806866	1B	326913310
AX-643842505	1	223.016		631	AX-643842505	1B	325279644
AX-94598189	1	223.016		632	AX-94598189	1B	324339605
AX-643818521	1	223.016		633	AX-643818521	1B	323685034
AX-643831008	1	223.016		634	AX-643831008	1B	323372319
AX-179476634	1	223.016		635	AX-179476634	1B	321882745
AX-94580851	1	223.016		636	AX-94580851	1B	317916882
AX-94581964	1	223.016		637	AX-94581964	1B	317585406
AX-94382170	1	223.016		638	AX-94382170	1B	317443298
AX-643806702	1	223.016		639	AX-643806702	1B	314736077
AX-643830672	1	223.016		640	AX-643830672	1B	312822353
AX-94514805	1	223.016		641	AX-94514805	1B	310148245
AX-643806733	1	223.016		642	AX-643806733	1B	306080510
AX-94386130	1	223.016		643	AX-94386130	1B	305538285
AX-95081931	1	223.016		644	AX-95081931	1B	305174694
AX-643806619	1	223.016		645	AX-643806619	1B	302521146
AX-643806707	1	223.016		646	AX-643806707	1B	302203033
AX-643806696	1	223.016		647	AX-643806696	1B	300570776
AX-643830846	1	223.016		648	AX-643830846	1B	297054262
AX-643863104	1	223.016		649	AX-643863104	1B	294959049
AX-95190533	1	223.016		650	AX-95190533	1B	292348235
AX-94465583	1	223.016		651	AX-94465583	1B	292342827
AX-94396214	1	223.016		652	AX-94396214	1B	292341939
AX-94568418	1	223.016		653	AX-94568418	1B	288548257
AX-109387041	1	223.016		654	AX-109387041	1B	288541504
AX-95194781	1	223.016		655	AX-95194781	1B	286707988
AX-643863048	1	223.016		656	AX-643863048	1B	286689511
AX-643806600	1	223.016		657	AX-643806600	1B	285969049
AX-95116150	1	223.016		658	AX-95116150	1B	285608131
AX-94910851	1	223.016		659	AX-94910851	1B	285339010
AX-95241575	1	223.016		660	AX-95241575	1B	285327752
AX-95226506	1	223.016		661	AX-95226506	1B	283122170
AX-94545824	1	223.016		662	AX-94545824	1B	282427873
AX-94965303	1	223.016		663	AX-94965303	1B	280167375
AX-86178053	1	223.016		664	AX-86178053	1B	280167365
AX-95158976	1	223.016		665	AX-95158976	1B	277442508
AX-643856038	1	223.016		666	AX-643856038	1B	276531849
AX-94900834	1	223.016		667	AX-94900834	1B	275458101
AX-94602986	1	223.016		668	AX-94602986	1B	275358564
AX-94678136	1	223.016		669	AX-94678136	1B	275358347
AX-94623923	1	223.016		670	AX-94623923	1B	275358314
AX-95147141	1	223.016		671	AX-95147141	1B	275357867
AX-643806507	1	223.016		672	AX-643806507	1B	271593979
AX-94603158	1	223.016		673	AX-94603158	1B	271099638
AX-86179330	1	223.016		674	AX-86179330	1B	271099428
AX-643830607	1	223.016		675	AX-643830607	1B	266724550
AX-643806467	1	223.016		676	AX-643806467	1B	266273469
AX-94638945	1	223.016		677	AX-94638945	1B	263269916
AX-643806265	1	223.016		678	AX-643806265	1B	252999520
AX-643806187	1	223.016		679	AX-643806187	1B	242251170
AX-643852458	1	223.016		680	AX-643852458	1B	241518808
AX-643797387	1	223.016		681	AX-643797387	1B	241137777
AX-643806165	1	223.016		682	AX-643806165	1B	226025725
AX-643841714	1	223.016		683	AX-643841714	1B	223016763
AX-643805989	1	223.016		684	AX-643805989	1B	216490125
AX-643852620	1	223.016		685	AX-643852620	1B	215139306
AX-94624906	1	223.016		686	AX-94624906	1B	213911154
AX-94866046	1	223.016		687	AX-94866046	1B	212429678
AX-95164938	1	223.016		688	AX-95164938	1B	207855824
AX-94934301	1	223.016		689	AX-94934301	1B	207272388
AX-643797356	1	223.016		690	AX-643797356	1B	201878092
AX-95122596	1	223.016		691	AX-95122596	1B	200648329
AX-94922475	1	223.016		692	AX-94922475	1B	200645041
AX-643805905	1	223.016		693	AX-643805905	1B	200298286
AX-643817556	1	223.016		694	AX-643817556	1B	188937942
AX-94910571	1	223.016		695	AX-94910571	1B	187210525
AX-86167643	1	223.016		696	AX-86167643	1B	183871979
AX-94738262	1	223.016		697	AX-94738262	1B	183871294
AX-643841794	1	223.016		698	AX-643841794	1B	183278266
AX-94779677	1	223.016		699	AX-94779677	1B	176996692
AX-643862403	1	223.016		700	AX-643862403	1B	171618965
AX-643841399	1	223.016		701	AX-643841399	1B	171228995
AX-643801172	1	223.016		702	AX-643801172	1B	168621988
AX-643817420	1	223.016		703	AX-643817420	1B	167922161
AX-643841687	1	223.016		704	AX-643841687	1B	165126081
AX-86179134	1	223.016		705	AX-86179134	1B	163096591
AX-94712693	1	223.016		706	AX-94712693	1B	160485023
AX-86179367	1	223.016		707	AX-86179367	1B	159915496
AX-643805593	1	223.016		708	AX-643805593	1B	156262820
AX-95259957	1	223.016		709	AX-95259957	1B	155748055
AX-95225835	1	223.016		710	AX-95225835	1B	152765719
AX-643805560	1	223.016		711	AX-643805560	1B	151088606
AX-110597835	1	223.016		712	AX-110597835	1B	150539852
AX-94809873	1	223.016		713	AX-94809873	1B	149601479
AX-95163895	1	223.016		714	AX-95163895	1A	505524296
AX-94817368	1	223.016		715	AX-94817368	1A	425260495
AX-95110077	1	223.016		716	AX-95110077	1A	420518934
AX-94680724	1	223.016		717	AX-94680724	1A	407331596
AX-95253907	1	223.016		718	AX-95253907	1A	405517473
AX-94834139	1	223.016		719	AX-94834139	1A	404473727
AX-94558187	1	223.016		720	AX-94558187	1A	403660035
AX-94526905	1	223.016		721	AX-94526905	1A	394853122
AX-95127844	1	223.016		722	AX-95127844	1A	394258848
AX-95189957	1	223.016		723	AX-95189957	1A	390640623
AX-94704770	1	223.016		724	AX-94704770	1A	390100295
AX-94727422	1	223.016		725	AX-94727422	1A	387028750
AX-94700765	1	223.016		726	AX-94700765	1A	377449845
AX-94744187	1	223.016		727	AX-94744187	1A	361510900
AX-95157563	1	223.016		728	AX-95157563	1A	352176078
AX-94946446	1	223.016		729	AX-94946446	1A	343681229
AX-94458343	1	223.016		730	AX-94458343	1A	321408472
AX-95075154	1	223.016		731	AX-95075154	1A	320897946
AX-94779519	1	223.016		732	AX-94779519	1A	308209129
AX-94510864	1	223.016		733	AX-94510864	1A	303853759
AX-95229517	1	223.016		734	AX-95229517	1A	297746918
AX-94986498	1	223.016		735	AX-94986498	1A	297381012
AX-95113851	1	223.016		736	AX-95113851	1A	296212710
AX-94608698	1	223.016		737	AX-94608698	1A	290555517
AX-94402495	1	223.016		738	AX-94402495	1A	287311591
AX-94779642	1	223.016		739	AX-94779642	1A	284149533
AX-94654125	1	223.016		740	AX-94654125	1A	258740940
AX-94850114	1	223.016		741	AX-94850114	1A	241997031
AX-94428577	1	223.016		742	AX-94428577	1A	232343795
AX-95121080	1	223.016		743	AX-95121080	1A	164460685
AX-94897165	1	223.016		744	AX-94897165	1A	149510418
AX-94599511	1	223.016		745	AX-94599511	1A	130909637
AX-95078373	1	223.016		746	AX-95078373	1A	127354859
AX-94676799	1	223.016		747	AX-94676799	1A	124887420
AX-95203873	1	223.016		748	AX-95203873	1A	113878974
AX-94518238	1	223.016		749	AX-94518238	1A	107107574
AX-94749797	1	223.016		750	AX-94749797	1B	347021392
AX-111008324	1	223.016		751	AX-111008324	1B	465941838
AX-643831723	1	223.016		752	AX-643831723	1B	463281987
AX-643831647	1	223.016		753	AX-643831647	1B	451811088
AX-94929640	1	223.016		754	AX-94929640	1D	338876693
AX-94488100	1	223.016		755	AX-94488100	1B	451075829
AX-94964336	1	223.016		756	AX-94964336	1B	456185533
AX-643807650	1	223.016		757	AX-643807650	1B	449848886
AX-86173763	1	223.016		758	AX-86173763	1B	455211699
AX-643831750	1	223.016		759	AX-643831750	1B	467936974
AX-94407487	1	223.016		760	AX-94407487	1B	449708056
AX-94494615	1	223.016		761	AX-94494615	1B	448141350
AX-179396662	1	223.016		762	AX-179396662	1B	442627382
AX-94881376	1	223.016		763	AX-94881376	3D	455008943
AX-94412546	1	223.016		764	AX-94412546	1D	349443789
AX-94802370	1	223.016		765	AX-94802370	1D	349443753
AX-94386461	1	223.016		766	AX-94386461	1D	349341400
AX-94629954	1	223.016		767	AX-94629954	1D	348048060
AX-95233633	1	223.016		768	AX-95233633	1D	346871458
AX-94685696	1	223.016		769	AX-94685696	1D	341477186
AX-94697612	1	223.016		770	AX-94697612	1D	340558203
AX-95026199	1	223.016		771	AX-95026199	1D	340557879
AX-95158221	1	223.016		772	AX-95158221	1D	340524022
AX-94687972	1	223.016		773	AX-94687972	1D	339111658
AX-94873793	1	223.016		774	AX-94873793	1D	335271486
AX-94687836	1	223.016		775	AX-94687836	1D	334227023
AX-94572221	1	223.016		776	AX-94572221	1D	330551696
AX-94648809	1	223.016		777	AX-94648809	1D	330550158
AX-94388408	1	223.016		778	AX-94388408	1D	329737341
AX-95097751	1	223.016		779	AX-95097751	1D	329480224
AX-95204146	1	223.016		780	AX-95204146	1D	329478711
AX-643798414	1	223.016		781	AX-643798414	1B	470581159
AX-643831768	1	223.016		782	AX-643831768	1B	470554384
AX-95140632	1	223.016		783	AX-95140632	1B	470000745
AX-94944827	1	223.016		784	AX-94944827	1B	469974727
AX-95216501	1	223.016		785	AX-95216501	1B	469974525
AX-94950911	1	223.016		786	AX-94950911	1B	469970806
AX-643819578	1	223.016		787	AX-643819578	1B	469302948
AX-94957945	1	223.016		788	AX-94957945	1B	469160439
AX-94438081	1	223.016		789	AX-94438081	1B	469066534
AX-643831758	1	223.016		790	AX-643831758	1B	468930887
AX-95243424	1	223.016		791	AX-95243424	1B	467545194
AX-643819518	1	223.016		792	AX-643819518	1B	466769354
AX-643831741	1	223.016		793	AX-643831741	1B	465938331
AX-643843463	1	223.016		794	AX-643843463	1B	464066332
AX-643819527	1	223.016		795	AX-643819527	1B	462784341
AX-643831978	1	223.016		796	AX-643831978	1B	457609676
AX-94820627	1	223.016		797	AX-94820627	1B	457460601
AX-95069571	1	223.016		798	AX-95069571	1B	457323699
AX-95194682	1	223.016		799	AX-95194682	1B	457087018
AX-94906568	1	223.016		800	AX-94906568	1B	456975112
AX-89441694	1	223.016		801	AX-89441694	1B	456253786
AX-643807683	1	223.016		802	AX-643807683	1B	456192334
AX-94796202	1	223.016		803	AX-94796202	1B	456185294
AX-643831658	1	223.016		804	AX-643831658	1B	454508704
AX-643843402	1	223.016		805	AX-643843402	1B	454020688
AX-643807608	1	223.016		806	AX-643807608	1B	453493805
AX-86179062	1	223.016		807	AX-86179062	1B	453345325
AX-643843380	1	223.016		808	AX-643843380	1B	451575707
AX-94479851	1	223.016		809	AX-94479851	1B	451570682
AX-86178066	1	223.016		810	AX-86178066	1B	451077212
AX-94592974	1	223.016		811	AX-94592974	1B	448742632
AX-643831616	1	223.016		812	AX-643831616	1B	448643816
AX-86174542	1	223.016		813	AX-86174542	1B	448300314
AX-110687238	1	223.016		814	AX-110687238	1B	448131731
AX-110442927	1	223.016		815	AX-110442927	1B	447322639
AX-94863711	1	223.016		816	AX-94863711	1B	444863358
AX-643807561	1	223.016		817	AX-643807561	1B	444686305
AX-643831594	1	223.016		818	AX-643831594	1B	444441288
AX-643831585	1	223.016		819	AX-643831585	1B	443467709
AX-94907857	1	223.016		820	AX-94907857	1A	449469605
AX-95196737	1	223.016		821	AX-95196737	1A	444773525
AX-95076044	1	223.016		822	AX-95076044	1A	440184334
AX-94454655	1	223.016		823	AX-94454655	1A	440073044
AX-95083332	1	223.016		824	AX-95083332	1A	432982991
AX-94691247	1	223.016		825	AX-94691247	1A	432198658
AX-94991328	1	223.016		826	AX-94991328	1A	431016163
AX-95109512	1	223.016		827	AX-95109512	1A	427484763
AX-111629746	1	224.127		828	AX-111629746	1B	480971386
AX-95082629	1	224.127		829	AX-95082629	1D	356868578
AX-176655301	1	224.127		830	AX-176655301	1B	487410888
AX-643854018	1	224.127		831	AX-643854018	1B	482299877
AX-643831778	1	224.127		832	AX-643831778	1B	472320094
AX-95210577	1	224.127		833	AX-95210577	6B	480657876
AX-94579287	1	224.127		834	AX-94579287	1D	360884016
AX-94842787	1	224.127		835	AX-94842787	1D	360362817
AX-94772218	1	224.127		836	AX-94772218	1D	357434714
AX-94706600	1	224.127		837	AX-94706600	1D	356868555
AX-94546925	1	224.127		838	AX-94546925	1D	355510578
AX-94726629	1	224.127		839	AX-94726629	1D	355507949
AX-94901770	1	224.127		840	AX-94901770	1D	354719619
AX-95233576	1	224.127		841	AX-95233576	1D	354718015
AX-643831866	1	224.127		842	AX-643831866	1B	486915346
AX-643868278	1	224.127		843	AX-643868278	1B	483119502
AX-95182432	1	224.127		844	AX-95182432	1B	482715307
AX-94896493	1	224.127		845	AX-94896493	1B	481863729
AX-109349474	1	224.127		846	AX-109349474	1B	480978077
AX-643832125	1	224.127		847	AX-643832125	1B	480827687
AX-643807755	1	224.127		848	AX-643807755	1B	480814461
AX-643807801	1	224.127		849	AX-643807801	1B	479301365
AX-95074566	1	224.127		850	AX-95074566	1B	478721577
AX-94497561	1	224.127		851	AX-94497561	1B	478721527
AX-94631005	1	224.127		852	AX-94631005	1B	476880113
AX-95083212	1	224.127		853	AX-95083212	1B	476880108
AX-86180210	1	224.127		854	AX-86180210	1B	476880006
AX-643831788	1	224.127		855	AX-643831788	1B	474689731
AX-643819558	1	224.127		856	AX-643819558	1B	473934331
AX-94657781	1	224.127		857	AX-94657781	1A	459949288
AX-95093578	1	225.169		858	AX-95093578	4A	207383358
AX-95232776	1	225.169		859	AX-95232776	1D	364384999
AX-643843595	1	225.169		860	AX-643843595	1B	487602940
AX-643819673	1	225.169		861	AX-643819673	1B	487500085
AX-94531619	1	226.28		862	AX-94531619	3A	361578864
AX-94996398	1	226.28		863	AX-94996398	1D	386422571
AX-643807877	1	226.28		864	AX-643807877	1B	505629948
AX-94641148	1	226.28		865	AX-94641148	1D	365064749
AX-95106655	1	226.28		866	AX-95106655	1B	512631826
AX-643856548	1	226.28		867	AX-643856548	1B	497378981
AX-111146300	1	226.28		868	AX-111146300	1B	510802320
AX-94950148	1	226.28		869	AX-94950148	1D	370214952
AX-643807997	1	226.28		870	AX-643807997	1B	521743664
AX-95227527	1	226.28		871	AX-95227527	7B	514515588
AX-94665065	1	226.28		872	AX-94665065	7B	514511745
AX-94545549	1	226.28		873	AX-94545549	1B	520087967
AX-94847741	1	226.28		874	AX-94847741	1D	386422353
AX-86179570	1	226.28		875	AX-86179570	1B	513483315
AX-643819794	1	226.28		876	AX-643819794	1B	518530187
AX-86175690	1	226.28		877	AX-86175690	1B	510980841
AX-643864272	1	226.28		878	AX-643864272	1B	500629324
AX-95136941	1	226.28		879	AX-95136941	1B	488658919
AX-94454534	1	226.28		880	AX-94454534	1B	524154866
AX-643854591	1	227.416		881	AX-643854591	1B	530656571
AX-95108163	1	227.416		882	AX-95108163	4B	326085478
AX-94699684	1	228.458		883	AX-94699684	1B	511190860
AX-94826844	1	228.458		884	AX-94826844	1A	482761802
AX-94805000	1	228.458		885	AX-94805000	7B	354696665
AX-94556701	1	228.458		886	AX-94556701	7A	657442726
AX-94508476	1	228.458		887	AX-94508476	7A	634914090
AX-94392067	1	228.458		888	AX-94392067	6B	319829620
AX-94625510	1	228.458		889	AX-94625510	6A	428665126
AX-94648604	1	228.458		890	AX-94648604	5B	43824421
AX-94598595	1	228.458		891	AX-94598595	4B	193481679
AX-94483422	1	228.458		892	AX-94483422	1D	388641087
AX-95245291	1	228.458		893	AX-95245291	1D	388640967
AX-94546850	1	228.458		894	AX-94546850	1D	387552353
AX-94383370	1	228.458		895	AX-94383370	1D	387425630
AX-94777670	1	228.458		896	AX-94777670	1D	387425160
AX-94433161	1	228.458		897	AX-94433161	1D	386164061
AX-95193974	1	228.458		898	AX-95193974	1D	386155842
AX-94779939	1	228.458		899	AX-94779939	1D	385804502
AX-95162967	1	228.458		900	AX-95162967	1D	385625934
AX-95174883	1	228.458		901	AX-95174883	1D	383319762
AX-94618943	1	228.458		902	AX-94618943	1D	383319748
AX-95131399	1	228.458		903	AX-95131399	1D	383314359
AX-94975360	1	228.458		904	AX-94975360	1D	382721800
AX-95631982	1	228.458		905	AX-95631982	1D	382721331
AX-94678835	1	228.458		906	AX-94678835	1D	377803429
AX-95176659	1	228.458		907	AX-95176659	1D	376099739
AX-94991903	1	228.458		908	AX-94991903	1D	376099552
AX-95235756	1	228.458		909	AX-95235756	1D	376099169
AX-94686793	1	228.458		910	AX-94686793	1D	373996568
AX-94558559	1	228.458		911	AX-94558559	1D	372361148
AX-95073456	1	228.458		912	AX-95073456	1D	370014578
AX-94726578	1	228.458		913	AX-94726578	1D	365435455
AX-94899483	1	228.458		914	AX-94899483	1B	521218985
AX-643807941	1	228.458		915	AX-643807941	1B	520998953
AX-643869822	1	228.458		916	AX-643869822	1B	520900012
AX-94618797	1	228.458		917	AX-94618797	1B	520785574
AX-643854212	1	228.458		918	AX-643854212	1B	520358586
AX-643868284	1	228.458		919	AX-643868284	1B	518877213
AX-95238538	1	228.458		920	AX-95238538	1B	518539453
AX-94656703	1	228.458		921	AX-94656703	1B	517897948
AX-643819837	1	228.458		922	AX-643819837	1B	516440175
AX-643854178	1	228.458		923	AX-643854178	1B	514601404
AX-643819756	1	228.458		924	AX-643819756	1B	513164721
AX-176653613	1	228.458		925	AX-176653613	1B	512768473
AX-643797541	1	228.458		926	AX-643797541	1B	511979749
AX-86177845	1	228.458		927	AX-86177845	1B	510983596
AX-643807932	1	228.458		928	AX-643807932	1B	506855986
AX-643854136	1	228.458		929	AX-643854136	1B	505410859
AX-95206874	1	228.458		930	AX-95206874	1B	504093740
AX-94644578	1	228.458		931	AX-94644578	1B	503353460
AX-95208622	1	228.458		932	AX-95208622	1B	502220007
AX-643864263	1	228.458		933	AX-643864263	1B	499793541
AX-643832243	1	228.458		934	AX-643832243	1B	499550941
AX-643807890	1	228.458		935	AX-643807890	1B	497874627
AX-95176297	1	228.458		936	AX-95176297	1B	496561216
AX-94739583	1	228.458		937	AX-94739583	1B	496560854
AX-86178270	1	228.458		938	AX-86178270	1B	496095685
AX-94579849	1	228.458		939	AX-94579849	1B	494159127
AX-643819712	1	228.458		940	AX-643819712	1B	493517128
AX-110527569	1	228.458		941	AX-110527569	1B	492787846
AX-86179723	1	228.458		942	AX-86179723	1B	492787435
AX-643854064	1	228.458		943	AX-643854064	1B	491042198
AX-643854389	1	228.458		944	AX-643854389	1B	489999244
AX-94470908	1	228.458		945	AX-94470908	1B	489994213
AX-111200575	1	228.458		946	AX-111200575	1B	489130387
AX-643807843	1	228.458		947	AX-643807843	1B	488486140
AX-94818894	1	228.458		948	AX-94818894	1A	486333914
AX-95224634	1	228.458		949	AX-95224634	1A	485000465
AX-95072117	1	228.458		950	AX-95072117	1A	473011767
AX-94754509	1	228.458		951	AX-94754509	1A	471321018
AX-94894487	1	228.458		952	AX-94894487	1A	464087775
AX-86172039	1	228.458		953	AX-86172039	1B	524154647
AX-94969778	1	228.458		954	AX-94969778	1B	531167036
AX-86178204	1	228.458		955	AX-86178204	1B	531166704
AX-94829509	1	228.458		956	AX-94829509	1B	526191775
AX-94451977	1	228.458		957	AX-94451977	3B	672675929
AX-94450861	1	228.458		958	AX-94450861	1D	396332176
AX-95253310	1	228.458		959	AX-95253310	1D	394705464
AX-94740126	1	228.458		960	AX-94740126	1D	391741516
AX-94940064	1	228.458		961	AX-94940064	1D	391741078
AX-95199768	1	228.458		962	AX-95199768	1D	391740577
AX-94664843	1	228.458		963	AX-94664843	1B	531166995
AX-89760453	1	228.458		964	AX-89760453	1B	530959486
AX-86176337	1	228.458		965	AX-86176337	1B	530959475
AX-95106986	1	228.458		966	AX-95106986	1B	530959226
AX-643801453	1	228.458		967	AX-643801453	1B	526385577
AX-643819875	1	228.458		968	AX-643819875	1B	523004965
AX-94860133	1	228.458		969	AX-94860133	1A	493819935
AX-94687563	1	228.458		970	AX-94687563	1A	493511140
AX-643817872	1	229.522		971	AX-643817872	1B	238510951
AX-95169963	1	229.522		972	AX-95169963	6B	254358285
AX-643808056	1	229.522		973	AX-643808056	1B	538059089
AX-94727079	1	229.522		974	AX-94727079	6B	254358380
AX-94787670	1	229.522		975	AX-94787670	4B	50403490
AX-94846017	1	229.522		976	AX-94846017	1D	404486348
AX-95239184	1	229.522		977	AX-95239184	1D	404066498
AX-95253616	1	229.522		978	AX-95253616	1D	403664297
AX-94519635	1	229.522		979	AX-94519635	1D	403052659
AX-94803602	1	229.522		980	AX-94803602	1D	402824940
AX-94405961	1	229.522		981	AX-94405961	1D	402323704
AX-95240564	1	229.522		982	AX-95240564	1D	402295654
AX-89635557	1	229.522		983	AX-89635557	1D	397069142
AX-643819989	1	229.522		984	AX-643819989	1B	546270162
AX-95006856	1	229.522		985	AX-95006856	1B	545164633
AX-643844168	1	229.522		986	AX-643844168	1B	543605993
AX-643808051	1	229.522		987	AX-643808051	1B	543507124
AX-108857167	1	229.522		988	AX-108857167	1B	543486068
AX-94829369	1	229.522		989	AX-94829369	1B	543020891
AX-94620208	1	229.522		990	AX-94620208	1B	542135988
AX-643808074	1	229.522		991	AX-643808074	1B	540361407
AX-94462466	1	229.522		992	AX-94462466	1B	539449062
AX-643819945	1	229.522		993	AX-643819945	1B	536124310
AX-643832139	1	229.522		994	AX-643832139	1B	531855595
AX-95137321	1	229.522		995	AX-95137321	1A	495579370
AX-643861581	1	230.598		996	AX-643861581	6B	90803929
AX-95251401	1	230.598		997	AX-95251401	5A	342040708
AX-643819949	1	230.598		998	AX-643819949	1B	553449461
AX-94610365	1	230.598		999	AX-94610365	1D	412023211
AX-94666461	1	230.598		1000	AX-94666461	1D	410794415
AX-643832552	1	230.598		1001	AX-643832552	1B	554690972
AX-94467806	1	230.598		1002	AX-94467806	1B	553938956
AX-86179430	1	230.598		1003	AX-86179430	1B	553146272
AX-94533970	1	230.598		1004	AX-94533970	1B	553142989
AX-643832542	1	230.598		1005	AX-643832542	1B	553028816
AX-643808121	1	230.598		1006	AX-643808121	1B	551854831
AX-643832248	1	230.598		1007	AX-643832248	1B	551004090
AX-94632377	1	230.598		1008	AX-94632377	1A	506546969
AX-95166870	1	231.734		1009	AX-95166870	1B	559100933
AX-94945493	1	231.734		1010	AX-94945493	1B	562375413
AX-94843973	1	231.734		1011	AX-94843973	1B	561643248
AX-95226745	1	231.734		1012	AX-95226745	1D	414303628
AX-94847967	1	231.734		1013	AX-94847967	1D	412508199
AX-94610078	1	231.734		1014	AX-94610078	1D	412461768
AX-643808131	1	231.734		1015	AX-643808131	1B	563291507
AX-89446912	1	231.734		1016	AX-89446912	1B	561705199
AX-643808164	1	231.734		1017	AX-643808164	1B	561645526
AX-158595670	1	231.734		1018	AX-158595670	1B	559577344
AX-643808109	1	231.734		1019	AX-643808109	1B	556970902
AX-643819968	1	231.734		1020	AX-643819968	1B	555645226
AX-95142195	1	231.734		1021	AX-95142195	1A	512650394
AX-643820037	1	232.787		1022	AX-643820037	1B	568647082
AX-94707935	1	232.787		1023	AX-94707935	1B	567237577
AX-94415197	1	232.787		1024	AX-94415197	6B	440762158
AX-643868674	1	232.787		1025	AX-643868674	1B	572257704
AX-643844318	1	232.787		1026	AX-643844318	1B	571690376
AX-95685358	1	232.787		1027	AX-95685358	1B	571060426
AX-643868672	1	232.787		1028	AX-643868672	1B	569507932
AX-95108347	1	232.787		1029	AX-95108347	1B	567976477
AX-95116414	1	232.787		1030	AX-95116414	1A	517078100
AX-94757270	1	232.787		1031	AX-94757270	1A	514691783
AX-643808184	1	233.84		1032	AX-643808184	1B	566684736
AX-643844102	1	234.893		1033	AX-643844102	1B	585383803
AX-94512132	1	234.893		1034	AX-94512132	1D	444524381
AX-95003731	1	234.893		1035	AX-95003731	1D	431704219
AX-111578722	1	235.968		1036	AX-111578722	1B	614337843
AX-643868685	1	235.968		1037	AX-643868685	1B	595441585
AX-94455014	1	235.968		1038	AX-94455014	1D	431821140
AX-94528697	1	235.968		1039	AX-94528697	1D	426175805
AX-95073183	1	235.968		1040	AX-95073183	1B	598381434
AX-94417290	1	235.968		1041	AX-94417290	1B	580538027
AX-94596846	1	235.968		1042	AX-94596846	1B	580537978
AX-94774043	1	235.968		1043	AX-94774043	7D	108257509
AX-94678664	1	235.968		1044	AX-94678664	7D	108257464
AX-95155091	1	235.968		1045	AX-95155091	6B	656372218
AX-95008775	1	235.968		1046	AX-95008775	6A	211313392
AX-95244380	1	235.968		1047	AX-95244380	5D	344495959
AX-94875624	1	235.968		1048	AX-94875624	5D	344495955
AX-94605876	1	235.968		1049	AX-94605876	5A	675450269
AX-94936512	1	235.968		1050	AX-94936512	4D	138699914
AX-94900891	1	235.968		1051	AX-94900891	4D	105930789
AX-94660878	1	235.968		1052	AX-94660878	4D	32219589
AX-94742877	1	235.968		1053	AX-94742877	4B	149722720
AX-94817140	1	235.968		1054	AX-94817140	4A	470099406
AX-95123820	1	235.968		1055	AX-95123820	1D	448787649
AX-94789209	1	235.968		1056	AX-94789209	1D	448656332
AX-94479292	1	235.968		1057	AX-94479292	1D	448656139
AX-94893313	1	235.968		1058	AX-94893313	1D	448652677
AX-94746478	1	235.968		1059	AX-94746478	1D	448013633
AX-94402436	1	235.968		1060	AX-94402436	1D	447222450
AX-94717790	1	235.968		1061	AX-94717790	1D	445541223
AX-94670079	1	235.968		1062	AX-94670079	1D	444729815
AX-94800187	1	235.968		1063	AX-94800187	1D	438370616
AX-94620168	1	235.968		1064	AX-94620168	1D	431704908
AX-94605112	1	235.968		1065	AX-94605112	1D	427629994
AX-95193825	1	235.968		1066	AX-95193825	1D	425056225
AX-94721930	1	235.968		1067	AX-94721930	1D	423919619
AX-95220005	1	235.968		1068	AX-95220005	1D	423044973
AX-94381637	1	235.968		1069	AX-94381637	1B	612828148
AX-643808324	1	235.968		1070	AX-643808324	1B	610155382
AX-94523278	1	235.968		1071	AX-94523278	1B	609307599
AX-643820233	1	235.968		1072	AX-643820233	1B	606303483
AX-94476532	1	235.968		1073	AX-94476532	1B	601007240
AX-643844448	1	235.968		1074	AX-643844448	1B	598845460
AX-643808260	1	235.968		1075	AX-643808260	1B	594138806
AX-94494415	1	235.968		1076	AX-94494415	1B	593923526
AX-111372508	1	235.968		1077	AX-111372508	1B	593444756
AX-643820193	1	235.968		1078	AX-643820193	1B	583758816
AX-94975230	1	235.968		1079	AX-94975230	1B	582690277
AX-94963680	1	235.968		1080	AX-94963680	1B	580538922
AX-94613704	1	235.968		1081	AX-94613704	1B	579797815
AX-94778925	1	235.968		1082	AX-94778925	1B	579797810
AX-95201433	1	235.968		1083	AX-95201433	1B	579788946
AX-95259065	1	235.968		1084	AX-95259065	1B	579782903
AX-643854440	1	235.968		1085	AX-643854440	1B	575920683
AX-643808185	1	235.968		1086	AX-643808185	1B	574280727
AX-643844327	1	235.968		1087	AX-643844327	1B	573570948
AX-111802921	1	235.968		1088	AX-111802921	1B	573040784
AX-643808206	1	235.968		1089	AX-643808206	1B	572518985
AX-94433343	1	235.968		1090	AX-94433343	1A	541992110
AX-95153545	1	235.968		1091	AX-95153545	1A	541981241
AX-94568798	1	235.968		1092	AX-94568798	1A	540051781
AX-95203127	1	235.968		1093	AX-95203127	1A	530258734
AX-94401439	1	235.968		1094	AX-94401439	1B	610041187
AX-95208058	1	235.968		1095	AX-95208058	1B	586302858
AX-94512623	1	235.968		1096	AX-94512623	7D	279746965
AX-94940083	1	235.968		1097	AX-94940083	5A	362398943
AX-95234898	1	235.968		1098	AX-95234898	4D	138699950
AX-95094755	1	235.968		1099	AX-95094755	1D	451881310
AX-94866149	1	235.968		1100	AX-94866149	1D	451879303
AX-94953892	1	235.968		1101	AX-94953892	1D	436999814
AX-94610095	1	235.968		1102	AX-94610095	1D	434267987
AX-643799821	1	235.968		1103	AX-643799821	1B	622465681
AX-643808395	1	235.968		1104	AX-643808395	1B	621948991
AX-643820394	1	235.968		1105	AX-643820394	1B	621575099
AX-94430132	1	235.968		1106	AX-94430132	1B	619687857
AX-643832876	1	235.968		1107	AX-643832876	1B	616343299
AX-643856288	1	235.968		1108	AX-643856288	1B	613523333
AX-94811170	1	235.968		1109	AX-94811170	1B	602003532
AX-643808283	1	235.968		1110	AX-643808283	1B	592638888
AX-643808273	1	235.968		1111	AX-643808273	1B	591350510
AX-95188796	1	235.968		1112	AX-95188796	1B	591233408
AX-643797592	1	235.968		1113	AX-643797592	1B	589050770
AX-86172831	1	235.968		1114	AX-86172831	1B	588627965
AX-86175579	1	235.968		1115	AX-86175579	1B	588516027
AX-95185443	1	235.968		1116	AX-95185443	1B	587984409
AX-643820134	1	235.968		1117	AX-643820134	1B	587608161
AX-95198436	1	235.968		1118	AX-95198436	1B	587525490
AX-94582961	1	235.968		1119	AX-94582961	1B	587525401
AX-643820212	1	235.968		1120	AX-643820212	1B	586996064
AX-643808263	1	235.968		1121	AX-643808263	1B	586995458
AX-95257656	1	235.968		1122	AX-95257656	1B	586552915
AX-94707392	1	235.968		1123	AX-94707392	1A	532440016
AX-95128534	1	235.968		1124	AX-95128534	1A	532253164
AX-94618069	1	237.021		1125	AX-94618069	1B	623731571
AX-94439424	1	237.021		1126	AX-94439424	1D	453969252
AX-95071375	1	237.021		1127	AX-95071375	1D	453281256
AX-94829127	1	237.021		1128	AX-94829127	1B	623730478
AX-94667530	1	237.021		1129	AX-94667530	1D	453208267
AX-110691903	1	237.021		1130	AX-110691903	1B	624322830
AX-94582651	1	237.021		1131	AX-94582651	1B	623505291
AX-94858289	1	242.36		1132	AX-94858289	7D	197306665
AX-643844609	1	243.436		1133	AX-643844609	1B	628270401
AX-94672143	1	245.542		1134	AX-94672143	6A	230182467
AX-643820414	1	245.542		1135	AX-643820414	1B	626679944
AX-111915403	1	247.627		1136	AX-111915403	1B	629489631
AX-94494675	1	247.627		1137	AX-94494675	5A	456035527
AX-95255439	1	247.627		1138	AX-95255439	1D	460793663
AX-94823257	1	247.627		1139	AX-94823257	1D	460793637
AX-110617713	1	247.627		1140	AX-110617713	1B	633294052
AX-94616293	1	247.627		1141	AX-94616293	1B	632011224
AX-94871042	1	247.627		1142	AX-94871042	1B	628811624
AX-643844319	1	247.627		1143	AX-643844319	1B	626721080
AX-95199700	1	247.627		1144	AX-95199700	1B	632420616
AX-643844623	1	247.627		1145	AX-643844623	1B	631440914
AX-643820324	1	247.627		1146	AX-643820324	1B	628057614
AX-95076244	1	247.627		1147	AX-95076244	7B	17514853
AX-94512829	1	247.627		1148	AX-94512829	5D	27259244
AX-94677202	1	247.627		1149	AX-94677202	5D	27178024
AX-95085467	1	247.627		1150	AX-95085467	5A	456037014
AX-95240298	1	247.627		1151	AX-95240298	1D	460791790
AX-643820332	1	247.627		1152	AX-643820332	1B	628493639
AX-111733984	1	247.627		1153	AX-111733984	1B	627096989
AX-643854634	1	249.756		1154	AX-643854634	1B	636477591
AX-94785349	1	249.756		1155	AX-94785349	1B	634412754
AX-94983163	1	249.756		1156	AX-94983163	1D	461422023
AX-95201084	1	249.756		1157	AX-95201084	1D	461421999
AX-643820355	1	249.756		1158	AX-643820355	1B	634779711
AX-94774041	1	249.756		1159	AX-94774041	1A	552950675
AX-95224095	1	249.756		1160	AX-95224095	1D	462052475
AX-94816336	1	249.756		1161	AX-94816336	1D	461421771
AX-643808431	1	249.756		1162	AX-643808431	1B	634565014
AX-643832694	1	249.756		1163	AX-643832694	1B	634564455
AX-95187840	1	249.756		1164	AX-95187840	1B	634412903
AX-95251106	1	249.756		1165	AX-95251106	1A	553706559
AX-94623039	1	258.167		1166	AX-94623039	1D	467034560
AX-95239393	1	258.167		1167	AX-95239393	1D	466365861
AX-111855129	1	258.167		1168	AX-111855129	1B	644447168
AX-643854989	1	258.167		1169	AX-643854989	1B	644072432
AX-94766122	1	258.167		1170	AX-94766122	1B	643102204
AX-95170370	1	258.167		1171	AX-95170370	1B	643101985
AX-86164151	1	258.167		1172	AX-86164151	1B	643101623
AX-643833005	1	259.209		1173	AX-643833005	1B	644061684
AX-94528040	1	267.621		1174	AX-94528040	1D	469810959
AX-643820431	1	267.621		1175	AX-643820431	1B	653876980
AX-95112360	1	267.621		1176	AX-95112360	1B	651543981
AX-643808470	1	267.621		1177	AX-643808470	1B	651289460
AX-94761084	1	267.621		1178	AX-94761084	1A	564278224
AX-94656600	1	268.663		1179	AX-94656600	1D	470729061
AX-94807857	1	268.663		1180	AX-94807857	1D	470524207
AX-112289872	1	268.663		1181	AX-112289872	1B	652576227
AX-94736900	1	268.663		1182	AX-94736900	1B	652576198
AX-94748775	1	268.663		1183	AX-94748775	1B	652468844
AX-95162740	1	268.663		1184	AX-95162740	1B	652298627
AX-95197628	1	268.663		1185	AX-95197628	1B	652298582
AX-94742787	1	268.663		1186	AX-94742787	1A	563609035
AX-643808502	1	270.747		1187	AX-643808502	1B	654052695
AX-94901698	1	272.899		1188	AX-94901698	3D	461201440
AX-95088415	1	273.975		1189	AX-95088415	4D	293865566
AX-94571630	1	273.975		1190	AX-94571630	4D	293865229
AX-94534534	1	273.975		1191	AX-94534534	4D	293865201
AX-94719104	1	273.975		1192	AX-94719104	4B	291854847
AX-643868693	1	273.975		1193	AX-643868693	1B	656450103
AX-95005246	1	273.975		1194	AX-95005246	1B	655847944
AX-95078511	1	273.975		1195	AX-95078511	1B	655798536
AX-643833039	1	273.975		1196	AX-643833039	1B	654529359
AX-94840083	1	273.975		1197	AX-94840083	1B	655103292
AX-94779390	1	273.975		1198	AX-94779390	1D	204988046
AX-94833896	1	273.975		1199	AX-94833896	1D	472527703
AX-94561057	1	273.975		1200	AX-94561057	1B	657178477
AX-94524314	1	273.975		1201	AX-94524314	1B	656852347
AX-94395875	1	273.975		1202	AX-94395875	1B	656845836
AX-94400616	1	273.975		1203	AX-94400616	1B	656680044
AX-94510581	1	273.975		1204	AX-94510581	1B	656658190
AX-94629504	1	273.975		1205	AX-94629504	1B	655251515
AX-643808509	1	273.975		1206	AX-643808509	1B	657182209
AX-643844724	1	275.086		1207	AX-643844724	1B	657678356
AX-643808521	1	278.215		1208	AX-643808521	1B	660009146
AX-643854716	1	279.257		1209	AX-643854716	1B	660106914
AX-94918202	1	279.257		1210	AX-94918202	1A	570426709
AX-95217946	1	280.344		1211	AX-95217946	1D	475172288
AX-643844457	1	282.519		1212	AX-643844457	1B	661309110
AX-94596078	1	284.604		1213	AX-94596078	1B	662021422
AX-643844746	1	285.703		1214	AX-643844746	1B	662560214
AX-94743537	1	285.703		1215	AX-94743537	4D	132862440
AX-182102141	1	285.703		1216	AX-182102141	1B	662782158
AX-643808533	1	285.703		1217	AX-643808533	1B	662611115
AX-95102985	1	285.703		1218	AX-95102985	1B	662556432
AX-86169860	1	285.703		1219	AX-86169860	1B	662556369
AX-95124696	1	285.703		1220	AX-95124696	1B	662556140
AX-643820568	1	285.703		1221	AX-643820568	1B	662520736
AX-643844483	1	292.053		1222	AX-643844483	1B	667683699
AX-643855061	1	293.105		1223	AX-643855061	1B	667741032
AX-643820601	1	301.517		1224	AX-643820601	1B	670572239
AX-643837264	1	305.694		1225	AX-643837264	1A	494387882
AX-94545238	1	313.038		1226	AX-94545238	4B	187733204
AX-94524146	1	314.079		1227	AX-94524146	1A	585987130
AX-643808565	1	314.079		1228	AX-643808565	1B	680162169
AX-94389274	1	314.079		1229	AX-94389274	2B	596412712
AX-95099051	1	314.079		1230	AX-95099051	2D	94869211
AX-86177715	1	314.079		1231	AX-86177715	6B	145209601
AX-94630748	1	314.079		1232	AX-94630748	6B	507657237
AX-95230834	1	314.079		1233	AX-95230834	6B	507657258
AX-95123459	1	314.079		1234	AX-95123459	7D	422670733
AX-94618780	1	314.079		1235	AX-94618780	7D	422670851
AX-94996035	1	314.079		1236	AX-94996035	1B	679031107
AX-94901363	1	314.079		1237	AX-94901363	1D	487839035
AX-643868323	1	316.186		1238	AX-643868323	1B	681163625
AX-94990103	1	320.498		1239	AX-94990103	7B	581222062
AX-94569456	2	0		1240	AX-94569456	7B	590817516
AX-643868628	2	0		1241	AX-643868628	1B	3572482
AX-95009086	2	0		1242	AX-95009086	7D	381870604
AX-95161614	2	0		1243	AX-95161614	7D	381870437
AX-95093568	2	0		1244	AX-95093568	7D	31932555
AX-94931462	2	0		1245	AX-94931462	1D	785229
AX-95002437	2	0		1246	AX-95002437	7D	381870532
AX-95229123	2	0		1247	AX-95229123	7D	381870292
AX-94506140	2	0		1248	AX-94506140	7B	590817559
AX-94686963	2	0		1249	AX-94686963	6B	301573578
AX-94811067	2	0		1250	AX-94811067	5A	219252964
AX-94873939	2	0		1251	AX-94873939	5A	219252957
AX-95170683	2	0		1252	AX-95170683	4A	419983253
AX-95153822	2	0		1253	AX-95153822	1D	785137
AX-94817707	2	0		1254	AX-94817707	2A	628095768
AX-94495733	2	3.33828		1255	AX-94495733	1A	3118347
AX-95139456	2	7.79449		1256	AX-95139456	1A	5025329
AX-94708727	2	8.88162		1257	AX-94708727	7A	50019090
AX-643868607	2	8.88162		1258	AX-643868607	1A	5100794
AX-643808832	2	8.88162		1259	AX-643808832	1A	5030834
AX-643833573	2	9.93441		1260	AX-643833573	1A	4051003
AX-94545275	2	10.9762		1261	AX-94545275	1B	7992245
AX-94661960	2	10.9762		1262	AX-94661960	1A	6067447
AX-94552243	2	12.018		1263	AX-94552243	1B	6481715
AX-94769734	2	18.8009		1264	AX-94769734	3A	155055931
AX-94532387	2	19.9375		1265	AX-94532387	1B	10113576
AX-94976542	2	19.9375		1266	AX-94976542	1D	7947992
AX-643808869	2	19.9375		1267	AX-643808869	1A	9240654
AX-94957092	2	19.9375		1268	AX-94957092	1A	8297011
AX-94947213	2	20.9903		1269	AX-94947213	6D	56203301
AX-643815444	2	20.9903		1270	AX-643815444	5D	383239236
AX-95229911	2	20.9903		1271	AX-95229911	6B	375644842
AX-94398581	2	20.9903		1272	AX-94398581	4A	176876747
AX-643856558	2	20.9903		1273	AX-643856558	1D	465348799
AX-95152096	2	20.9903		1274	AX-95152096	1B	248236049
AX-94950558	2	20.9903		1275	AX-94950558	1A	9204480
AX-643844910	2	20.9903		1276	AX-643844910	1A	8331690
AX-95111284	2	20.9903		1277	AX-95111284	6D	56203228
AX-94525401	2	24.3662		1278	AX-94525401	1D	10381652
AX-110975934	2	24.3662		1279	AX-110975934	1A	12098848
AX-95107625	2	24.3662		1280	AX-95107625	1A	11951913
AX-94577477	2	25.419		1281	AX-94577477	1A	12305362
AX-95172174	2	37.2118		1282	AX-95172174	1D	389524586
AX-94670363	2	42.4391		1283	AX-94670363	1D	18590961
AX-94693693	2	44.5237		1284	AX-94693693	1A	14130697
AX-643798354	2	44.5237		1285	AX-643798354	1A	13761902
AX-86185114	2	45.5876		1286	AX-86185114	1A	16389643
AX-94803532	2	45.5876		1287	AX-94803532	7A	451751486
AX-95075183	2	45.5876		1288	AX-95075183	1D	14480468
AX-94619069	2	45.5876		1289	AX-94619069	1A	208726775
AX-110672279	2	45.5876		1290	AX-110672279	1A	18306795
AX-643833421	2	45.5876		1291	AX-643833421	1A	16424347
AX-94420899	2	45.5876		1292	AX-94420899	1A	16389594
AX-643833408	2	45.5876		1293	AX-643833408	1A	15441928
AX-110949124	2	45.5876		1294	AX-110949124	1A	14746189
AX-112288844	2	45.5876		1295	AX-112288844	1A	14163135
AX-95015657	2	45.5876		1296	AX-95015657	1A	208725558
AX-94852713	2	45.5876		1297	AX-94852713	1D	14200968
AX-643833671	2	45.5876		1298	AX-643833671	1A	17871628
AX-94669768	2	48.7167		1299	AX-94669768	5A	377337853
AX-94710443	2	49.7695		1300	AX-94710443	1A	22597010
AX-95156759	2	49.7695		1301	AX-95156759	2D	305901766
AX-95181262	2	49.7695		1302	AX-95181262	2D	305901080
AX-94691648	2	49.7695		1303	AX-94691648	2D	305901017
AX-94763648	2	49.7695		1304	AX-94763648	1D	20700216
AX-94677073	2	49.7695		1305	AX-94677073	1D	20056211
AX-95174404	2	49.7695		1306	AX-95174404	1D	19896811
AX-94430904	2	49.7695		1307	AX-94430904	1D	19876693
AX-94908537	2	49.7695		1308	AX-94908537	1D	19273331
AX-94854918	2	49.7695		1309	AX-94854918	1B	268659549
AX-94759417	2	49.7695		1310	AX-94759417	1A	22535570
AX-94431877	2	49.7695		1311	AX-94431877	1A	22045493
AX-94757475	2	49.7695		1312	AX-94757475	1A	20979156
AX-94836884	2	51.8541		1313	AX-94836884	1D	21828684
AX-643833704	2	51.8541		1314	AX-643833704	1A	22931803
AX-94455868	2	54.9831		1315	AX-94455868	1D	22888137
AX-643821064	2	54.9831		1316	AX-643821064	1A	25600064
AX-94547512	2	54.9831		1317	AX-94547512	1A	24321355
AX-643821050	2	54.9831		1318	AX-643821050	1A	23688656
AX-95157309	2	57.0677		1319	AX-95157309	2A	470343205
AX-94979481	2	57.0677		1320	AX-94979481	1D	466126667
AX-94846405	2	57.0677		1321	AX-94846405	1D	27686593
AX-94595423	2	57.0677		1322	AX-94595423	1A	28656276
AX-643864531	2	59.1522		1323	AX-643864531	1A	29182074
AX-94749760	2	60.2393		1324	AX-94749760	7A	670781770
AX-95099839	2	60.2393		1325	AX-95099839	7B	595170408
AX-95634853	2	60.2393		1326	AX-95634853	7A	670767163
AX-643837360	2	60.2393		1327	AX-643837360	5A	534811672
AX-94467137	2	60.2393		1328	AX-94467137	4A	516349266
AX-94713847	2	60.2393		1329	AX-94713847	2D	287138088
AX-94959646	2	60.2393		1330	AX-94959646	2D	287138044
AX-643808982	2	60.2393		1331	AX-643808982	1A	31894108
AX-643845028	2	60.2393		1332	AX-643845028	1A	30633412
AX-643821095	2	60.2393		1333	AX-643821095	1A	30290026
AX-86175100	2	62.3683		1334	AX-86175100	1D	36537140
AX-643799093	2	63.4437		1335	AX-643799093	1A	36602923
AX-643855187	2	63.4437		1336	AX-643855187	1A	36074435
AX-643845238	2	69.1502		1337	AX-643845238	1A	58087382
AX-643835966	2	72.7277		1338	AX-643835966	1A	299426516
AX-643810498	2	78.3695		1339	AX-643810498	1A	246697482
AX-643857259	2	82.8761		1340	AX-643857259	1A	170892066
AX-643834251	2	87.4341		1341	AX-643834251	1A	122337286
AX-94606164	2	96.3176		1342	AX-94606164	1A	499439678
AX-94509297	2	98.4241		1343	AX-94509297	1D	399948920
AX-643859173	2	100.553		1344	AX-643859173	1A	492956955
AX-109257848	2	104.912		1345	AX-109257848	1A	101026120
AX-643835333	2	108.213		1346	AX-643835333	1A	224258965
AX-643846218	2	109.325		1347	AX-643846218	1A	187653349
AX-643845569	2	110.474		1348	AX-643845569	1A	105407156
AX-643846471	2	110.474		1349	AX-643846471	1A	183576818
AX-111336276	2	111.757		1350	AX-111336276	1A	183073468
AX-643823463	2	112.933		1351	AX-643823463	1A	325961075
AX-643836063	2	115.062		1352	AX-643836063	1A	310794119
AX-643855637	2	121.769		1353	AX-643855637	1A	104075294
AX-643835124	2	124.096		1354	AX-643835124	1A	195187166
AX-643821229	2	124.096		1355	AX-643821229	1A	52521319
AX-86170122	2	124.096		1356	AX-86170122	1A	54126886
AX-643845217	2	124.096		1357	AX-643845217	1A	55227564
AX-643821284	2	124.096		1358	AX-643821284	1A	60672985
AX-643845407	2	124.096		1359	AX-643845407	1A	83111650
AX-643821472	2	124.096		1360	AX-643821472	1A	83534167
AX-109956188	2	124.096		1361	AX-109956188	1A	90282567
AX-95202637	2	124.096		1362	AX-95202637	1A	100293004
AX-643809401	2	124.096		1363	AX-643809401	1A	101408327
AX-94564914	2	124.096		1364	AX-94564914	1A	103316377
AX-86184056	2	124.096		1365	AX-86184056	1A	104937423
AX-643856392	2	124.096		1366	AX-643856392	1A	107388755
AX-643834381	2	124.096		1367	AX-643834381	1A	107457548
AX-94861731	2	124.096		1368	AX-94861731	1A	108775301
AX-643845591	2	124.096		1369	AX-643845591	1A	108809783
AX-643855989	2	124.096		1370	AX-643855989	1A	109704185
AX-94927912	2	124.096		1371	AX-94927912	1A	110074030
AX-95229358	2	124.096		1372	AX-95229358	1A	110160323
AX-643809514	2	124.096		1373	AX-643809514	1A	111530524
AX-95143174	2	124.096		1374	AX-95143174	1A	112928175
AX-86173736	2	124.096		1375	AX-86173736	1A	113878228
AX-643834459	2	124.096		1376	AX-643834459	1A	116988432
AX-643856108	2	124.096		1377	AX-643856108	1A	117191428
AX-94810269	2	124.096		1378	AX-94810269	1A	119496744
AX-643809572	2	124.096		1379	AX-643809572	1A	119717699
AX-95095578	2	124.096		1380	AX-95095578	1A	120003449
AX-95242117	2	124.096		1381	AX-95242117	1A	125109097
AX-643797822	2	124.096		1382	AX-643797822	1A	126058421
AX-95074028	2	124.096		1383	AX-95074028	1A	126543416
AX-643809578	2	124.096		1384	AX-643809578	1A	126877519
AX-110439526	2	124.096		1385	AX-110439526	1A	127075701
AX-643801536	2	124.096		1386	AX-643801536	1A	127934369
AX-111858482	2	124.096		1387	AX-111858482	1A	129569744
AX-643809643	2	124.096		1388	AX-643809643	1A	130035577
AX-94897502	2	124.096		1389	AX-94897502	1A	132480636
AX-95629442	2	124.096		1390	AX-95629442	1A	132485826
AX-94624330	2	124.096		1391	AX-94624330	1A	134001329
AX-86164593	2	124.096		1392	AX-86164593	1A	135968946
AX-94443959	2	124.096		1393	AX-94443959	1A	136953325
AX-86178300	2	124.096		1394	AX-86178300	1A	138225648
AX-94692364	2	124.096		1395	AX-94692364	1A	138228202
AX-643865092	2	124.096		1396	AX-643865092	1A	139046134
AX-643822089	2	124.096		1397	AX-643822089	1A	142367145
AX-94434525	2	124.096		1398	AX-94434525	1A	143270511
AX-643809738	2	124.096		1399	AX-643809738	1A	143379429
AX-643845876	2	124.096		1400	AX-643845876	1A	145705284
AX-643809775	2	124.096		1401	AX-643809775	1A	147732556
AX-94464572	2	124.096		1402	AX-94464572	1A	148608949
AX-86180336	2	124.096		1403	AX-86180336	1A	148744934
AX-643845900	2	124.096		1404	AX-643845900	1A	149189236
AX-86173170	2	124.096		1405	AX-86173170	1A	149874277
AX-86167305	2	124.096		1406	AX-86167305	1A	150894884
AX-643809760	2	124.096		1407	AX-643809760	1A	151782384
AX-643846217	2	124.096		1408	AX-643846217	1A	152145061
AX-643865184	2	124.096		1409	AX-643865184	1A	152480819
AX-643809815	2	124.096		1410	AX-643809815	1A	153333464
AX-111126290	2	124.096		1411	AX-111126290	1A	153446834
AX-643856840	2	124.096		1412	AX-643856840	1A	154295805
AX-95660159	2	124.096		1413	AX-95660159	1A	155079239
AX-643834800	2	124.096		1414	AX-643834800	1A	155807165
AX-86178330	2	124.096		1415	AX-86178330	1A	157829918
AX-94460427	2	124.096		1416	AX-94460427	1A	157831768
AX-643834549	2	124.096		1417	AX-643834549	1A	158909799
AX-643809833	2	124.096		1418	AX-643809833	1A	161667267
AX-643809857	2	124.096		1419	AX-643809857	1A	163389875
AX-94521615	2	124.096		1420	AX-94521615	1A	165172609
AX-94594122	2	124.096		1421	AX-94594122	1A	165557819
AX-111525147	2	124.096		1422	AX-111525147	1A	166322397
AX-643800789	2	124.096		1423	AX-643800789	1A	167401059
AX-643846359	2	124.096		1424	AX-643846359	1A	169713571
AX-643822197	2	124.096		1425	AX-643822197	1A	170753820
AX-643809947	2	124.096		1426	AX-643809947	1A	172180571
AX-643834930	2	124.096		1427	AX-643834930	1A	172458409
AX-110229349	2	124.096		1428	AX-110229349	1A	176049173
AX-643822382	2	124.096		1429	AX-643822382	1A	177019860
AX-643800048	2	124.096		1430	AX-643800048	1A	177488729
AX-643846417	2	124.096		1431	AX-643846417	1A	178298784
AX-111872329	2	124.096		1432	AX-111872329	1A	178867554
AX-643810009	2	124.096		1433	AX-643810009	1A	179937568
AX-94443776	2	124.096		1434	AX-94443776	1A	180412546
AX-643857343	2	124.096		1435	AX-643857343	1A	181859801
AX-643809975	2	124.096		1436	AX-643809975	1A	182150544
AX-109710575	2	124.096		1437	AX-109710575	1A	184309041
AX-94594465	2	124.096		1438	AX-94594465	1A	186993391
AX-643810025	2	124.096		1439	AX-643810025	1A	188390394
AX-109401018	2	124.096		1440	AX-109401018	1A	189722535
AX-643822362	2	124.096		1441	AX-643822362	1A	192006132
AX-95170825	2	124.096		1442	AX-95170825	1A	197091557
AX-643835158	2	124.096		1443	AX-643835158	1A	200574291
AX-643810114	2	124.096		1444	AX-643810114	1A	200579810
AX-643810171	2	124.096		1445	AX-643810171	1A	202067809
AX-643857110	2	124.096		1446	AX-643857110	1A	202749807
AX-643822460	2	124.096		1447	AX-643822460	1A	203015905
AX-95159518	2	124.096		1448	AX-95159518	1A	204828447
AX-94596180	2	124.096		1449	AX-94596180	1A	208209319
AX-94761624	2	124.096		1450	AX-94761624	1A	208209631
AX-643797864	2	124.096		1451	AX-643797864	1A	208219650
AX-95203621	2	124.096		1452	AX-95203621	1A	208726804
AX-94798948	2	124.096		1453	AX-94798948	1A	208908902
AX-94432468	2	124.096		1454	AX-94432468	1A	212019845
AX-643866101	2	124.096		1455	AX-643866101	1A	216336163
AX-643797871	2	124.096		1456	AX-643797871	1A	216429599
AX-643835000	2	124.096		1457	AX-643835000	1A	217196671
AX-643857569	2	124.096		1458	AX-643857569	1A	217513781
AX-94476963	2	124.096		1459	AX-94476963	1A	218529266
AX-86173577	2	124.096		1460	AX-86173577	1A	219894852
AX-643800067	2	124.096		1461	AX-643800067	1A	220588122
AX-643810269	2	124.096		1462	AX-643810269	1A	223829143
AX-643857627	2	124.096		1463	AX-643857627	1A	225085809
AX-643866178	2	124.096		1464	AX-643866178	1A	225807675
AX-643822638	2	124.096		1465	AX-643822638	1A	226363997
AX-643835358	2	124.096		1466	AX-643835358	1A	226625539
AX-643865685	2	124.096		1467	AX-643865685	1A	229887978
AX-643810383	2	124.096		1468	AX-643810383	1A	230475440
AX-94501589	2	124.096		1469	AX-94501589	1A	232104876
AX-94698308	2	124.096		1470	AX-94698308	1A	232345704
AX-95226312	2	124.096		1471	AX-95226312	1A	233921831
AX-643810358	2	124.096		1472	AX-643810358	1A	234158371
AX-643846881	2	124.096		1473	AX-643846881	1A	235092299
AX-643857727	2	124.096		1474	AX-643857727	1A	236453358
AX-94514773	2	124.096		1475	AX-94514773	1A	238653598
AX-643810408	2	124.096		1476	AX-643810408	1A	239895750
AX-95208343	2	124.096		1477	AX-95208343	1A	240318268
AX-94493078	2	124.096		1478	AX-94493078	1A	240318327
AX-643846627	2	124.096		1479	AX-643846627	1A	240557892
AX-95017779	2	124.096		1480	AX-95017779	1A	243161160
AX-94716494	2	124.096		1481	AX-94716494	1A	245115877
AX-95011371	2	124.096		1482	AX-95011371	1A	245116895
AX-95250603	2	124.096		1483	AX-95250603	1A	245524081
AX-643799135	2	124.096		1484	AX-643799135	1A	248876620
AX-173613587	2	124.096		1485	AX-173613587	1A	249719487
AX-89467368	2	124.096		1486	AX-89467368	1A	250196559
AX-643846725	2	124.096		1487	AX-643846725	1A	250956292
AX-643822857	2	124.096		1488	AX-643822857	1A	251446883
AX-94945494	2	124.096		1489	AX-94945494	1A	252283881
AX-643810543	2	124.096		1490	AX-643810543	1A	253013454
AX-95253219	2	124.096		1491	AX-95253219	1A	253372955
AX-95226421	2	124.096		1492	AX-95226421	1A	253374038
AX-95679450	2	124.096		1493	AX-95679450	1A	254385046
AX-94452312	2	124.096		1494	AX-94452312	1A	255487912
AX-94631437	2	124.096		1495	AX-94631437	1A	255848572
AX-643857504	2	124.096		1496	AX-643857504	1A	256806232
AX-643797891	2	124.096		1497	AX-643797891	1A	257985947
AX-643823056	2	124.096		1498	AX-643823056	1A	259593858
AX-95167291	2	124.096		1499	AX-95167291	1A	259994871
AX-94480929	2	124.096		1500	AX-94480929	1A	260835882
AX-643847092	2	124.096		1501	AX-643847092	1A	261870562
AX-111705951	2	124.096		1502	AX-111705951	1A	262942174
AX-643822945	2	124.096		1503	AX-643822945	1A	263409091
AX-94639099	2	124.096		1504	AX-94639099	1A	264213848
AX-94794886	2	124.096		1505	AX-94794886	1A	264986412
AX-643810610	2	124.096		1506	AX-643810610	1A	267171329
AX-643822986	2	124.096		1507	AX-643822986	1A	268253005
AX-643822998	2	124.096		1508	AX-643822998	1A	269575698
AX-643823164	2	124.096		1509	AX-643823164	1A	271617795
AX-86177877	2	124.096		1510	AX-86177877	1A	272313241
AX-94399869	2	124.096		1511	AX-94399869	1A	272316170
AX-643823025	2	124.096		1512	AX-643823025	1A	272615037
AX-94561365	2	124.096		1513	AX-94561365	1A	274784684
AX-94781823	2	124.096		1514	AX-94781823	1A	274785621
AX-109445371	2	124.096		1515	AX-109445371	1A	275765978
AX-643846913	2	124.096		1516	AX-643846913	1A	275769228
AX-643810734	2	124.096		1517	AX-643810734	1A	275769236
AX-94581406	2	124.096		1518	AX-94581406	1A	276322736
AX-94737328	2	124.096		1519	AX-94737328	1A	276859966
AX-86184188	2	124.096		1520	AX-86184188	1A	278145448
AX-95182518	2	124.096		1521	AX-95182518	1A	279832345
AX-643810790	2	124.096		1522	AX-643810790	1A	281646550
AX-643823271	2	124.096		1523	AX-643823271	1A	282871966
AX-643823142	2	124.096		1524	AX-643823142	1A	285465430
AX-94501945	2	124.096		1525	AX-94501945	1A	286008573
AX-111211123	2	124.096		1526	AX-111211123	1A	286916144
AX-643823327	2	124.096		1527	AX-643823327	1A	289348183
AX-95021422	2	124.096		1528	AX-95021422	1A	289545602
AX-643800073	2	124.096		1529	AX-643800073	1A	290336872
AX-94818544	2	124.096		1530	AX-94818544	1A	291730401
AX-95247576	2	124.096		1531	AX-95247576	1A	292078306
AX-643810828	2	124.096		1532	AX-643810828	1A	292882754
AX-111525197	2	124.096		1533	AX-111525197	1A	293705634
AX-94776827	2	124.096		1534	AX-94776827	1A	295228499
AX-111382834	2	124.096		1535	AX-111382834	1A	295456178
AX-643847082	2	124.096		1536	AX-643847082	1A	297375995
AX-643823405	2	124.096		1537	AX-643823405	1A	297649257
AX-95089938	2	124.096		1538	AX-95089938	1A	298109127
AX-94412593	2	124.096		1539	AX-94412593	1A	298115833
AX-86178422	2	124.096		1540	AX-86178422	1A	298116028
AX-94400371	2	124.096		1541	AX-94400371	1A	298646355
AX-95237226	2	124.096		1542	AX-95237226	1A	301776516
AX-95238138	2	124.096		1543	AX-95238138	1A	301782334
AX-643810900	2	124.096		1544	AX-643810900	1A	301899795
AX-94895904	2	124.096		1545	AX-94895904	1A	303853916
AX-94751395	2	124.096		1546	AX-94751395	1A	304030612
AX-643797910	2	124.096		1547	AX-643797910	1A	304991401
AX-94446416	2	124.096		1548	AX-94446416	1A	305003294
AX-94415384	2	124.096		1549	AX-94415384	1A	305004176
AX-643835723	2	124.096		1550	AX-643835723	1A	305404818
AX-94893139	2	124.096		1551	AX-94893139	1A	308202820
AX-86175462	2	124.096		1552	AX-86175462	1A	308813558
AX-643836049	2	124.096		1553	AX-643836049	1A	309399817
AX-86178320	2	124.096		1554	AX-86178320	1A	309401536
AX-111875292	2	124.096		1555	AX-111875292	1A	309977883
AX-643810973	2	124.096		1556	AX-643810973	1A	311287176
AX-643866717	2	124.096		1557	AX-643866717	1A	311801138
AX-94418426	2	124.096		1558	AX-94418426	1A	311806352
AX-643847211	2	124.096		1559	AX-643847211	1A	312564820
AX-94760203	2	124.096		1560	AX-94760203	1A	313006866
AX-94786480	2	124.096		1561	AX-94786480	1A	313738948
AX-110106361	2	124.096		1562	AX-110106361	1A	313914503
AX-94497542	2	124.096		1563	AX-94497542	1A	314620663
AX-643847234	2	124.096		1564	AX-643847234	1A	316860021
AX-643811064	2	124.096		1565	AX-643811064	1A	317934005
AX-643811078	2	124.096		1566	AX-643811078	1A	319884421
AX-86178374	2	124.096		1567	AX-86178374	1A	320222906
AX-643866775	2	124.096		1568	AX-643866775	1A	322617323
AX-643823651	2	124.096		1569	AX-643823651	1A	326748285
AX-95082367	2	124.096		1570	AX-95082367	1A	333776320
AX-643836314	2	124.096		1571	AX-643836314	1A	338602002
AX-643811192	2	124.096		1572	AX-643811192	1A	338611320
AX-95020345	2	124.096		1573	AX-95020345	1A	341963078
AX-94645318	2	124.096		1574	AX-94645318	1A	342384180
AX-94434693	2	124.096		1575	AX-94434693	1A	342874815
AX-94421251	2	124.096		1576	AX-94421251	1A	342878832
AX-94393655	2	124.096		1577	AX-94393655	1A	343400558
AX-94719212	2	124.096		1578	AX-94719212	1A	343408813
AX-94772467	2	124.096		1579	AX-94772467	1A	343408818
AX-94752653	2	124.096		1580	AX-94752653	1A	343408917
AX-110599918	2	124.096		1581	AX-110599918	1A	343860865
AX-95165446	2	124.096		1582	AX-95165446	1A	345308565
AX-94912730	2	124.096		1583	AX-94912730	1A	345309209
AX-94768967	2	124.096		1584	AX-94768967	1A	347320112
AX-111029024	2	124.096		1585	AX-111029024	1A	347326813
AX-111884198	2	124.096		1586	AX-111884198	1A	347420458
AX-643823838	2	124.096		1587	AX-643823838	1A	347618527
AX-94768467	2	124.096		1588	AX-94768467	1A	350411621
AX-94775110	2	124.096		1589	AX-94775110	1A	350754152
AX-94724771	2	124.096		1590	AX-94724771	1A	351347633
AX-94519347	2	124.096		1591	AX-94519347	1A	351882595
AX-643836140	2	124.096		1592	AX-643836140	1A	353615743
AX-94776982	2	124.096		1593	AX-94776982	1A	354625642
AX-643823718	2	124.096		1594	AX-643823718	1A	356383863
AX-94849540	2	124.096		1595	AX-94849540	1B	69824969
AX-643829306	2	124.096		1596	AX-643829306	1B	120643862
AX-94737395	2	124.096		1597	AX-94737395	1B	161210759
AX-94403986	2	124.096		1598	AX-94403986	1B	187705576
AX-94527213	2	124.096		1599	AX-94527213	1B	197428537
AX-94668903	2	124.096		1600	AX-94668903	1B	202007265
AX-89750112	2	124.096		1601	AX-89750112	1B	234251783
AX-94467624	2	124.096		1602	AX-94467624	1B	264345586
AX-94564281	2	124.096		1603	AX-94564281	1B	297113827
AX-95151706	2	124.096		1604	AX-95151706	1B	299975072
AX-94787357	2	124.096		1605	AX-94787357	1B	331139684
AX-94915371	2	124.096		1606	AX-94915371	1B	331139704
AX-94464122	2	124.096		1607	AX-94464122	1B	335973804
AX-95166038	2	124.096		1608	AX-95166038	1B	336783592
AX-94858246	2	124.096		1609	AX-94858246	1B	367441581
AX-94874885	2	124.096		1610	AX-94874885	1B	372219775
AX-95240787	2	124.096		1611	AX-95240787	1B	374018698
AX-94431093	2	124.096		1612	AX-94431093	1D	101101596
AX-94704140	2	124.096		1613	AX-94704140	1D	102518106
AX-86178296	2	124.096		1614	AX-86178296	1D	103351521
AX-94654729	2	124.096		1615	AX-94654729	1D	103483051
AX-94813794	2	124.096		1616	AX-94813794	1D	106237271
AX-95189136	2	124.096		1617	AX-95189136	1D	106322051
AX-95006488	2	124.096		1618	AX-95006488	1D	113871453
AX-86171740	2	124.096		1619	AX-86171740	1D	120535184
AX-86164483	2	124.096		1620	AX-86164483	1D	120536779
AX-86174184	2	124.096		1621	AX-86174184	1D	121137570
AX-95141662	2	124.096		1622	AX-95141662	1D	141899679
AX-86172118	2	124.096		1623	AX-86172118	1D	147895496
AX-94751755	2	124.096		1624	AX-94751755	1D	153775139
AX-95248456	2	124.096		1625	AX-95248456	1D	164425076
AX-94537112	2	124.096		1626	AX-94537112	1D	178465757
AX-94695356	2	124.096		1627	AX-94695356	1D	184475180
AX-94501859	2	124.096		1628	AX-94501859	1D	184475649
AX-94702309	2	124.096		1629	AX-94702309	1D	190777106
AX-94442164	2	124.096		1630	AX-94442164	1D	190779893
AX-95186496	2	124.096		1631	AX-95186496	1D	201055939
AX-94737295	2	124.096		1632	AX-94737295	1D	204294897
AX-94991638	2	124.096		1633	AX-94991638	1D	204295012
AX-95177347	2	124.096		1634	AX-95177347	1D	212075187
AX-95629860	2	124.096		1635	AX-95629860	1D	213341645
AX-94443958	2	124.096		1636	AX-94443958	1D	216015411
AX-86169496	2	124.096		1637	AX-86169496	1D	220888653
AX-94407172	2	124.096		1638	AX-94407172	1D	222726095
AX-94815193	2	124.096		1639	AX-94815193	1D	224574162
AX-95232262	2	124.096		1640	AX-95232262	1D	228302742
AX-95068712	2	124.096		1641	AX-95068712	1D	229068779
AX-95653512	2	124.096		1642	AX-95653512	1D	232348684
AX-94449687	2	124.096		1643	AX-94449687	1D	233924846
AX-94730282	2	124.096		1644	AX-94730282	1D	235159573
AX-95220588	2	124.096		1645	AX-95220588	1D	238067543
AX-94997890	2	124.096		1646	AX-94997890	1D	238691538
AX-94890395	2	124.096		1647	AX-94890395	1D	248200408
AX-95175831	2	124.096		1648	AX-95175831	1D	249403904
AX-94410462	2	124.096		1649	AX-94410462	1D	249404866
AX-94838124	2	124.096		1650	AX-94838124	1D	259778781
AX-94452089	2	124.096		1651	AX-94452089	1D	261373828
AX-94500378	2	124.096		1652	AX-94500378	1D	273814637
AX-94755693	2	124.096		1653	AX-94755693	1D	274470412
AX-94927709	2	124.096		1654	AX-94927709	1D	277347641
AX-94405126	2	124.096		1655	AX-94405126	1D	277356463
AX-95634788	2	124.096		1656	AX-95634788	1D	277357594
AX-94660777	2	124.096		1657	AX-94660777	1D	279933889
AX-95007722	2	124.096		1658	AX-95007722	1D	279939318
AX-643823680	2	124.096		1659	AX-643823680	2A	338748092
AX-94558425	2	124.096		1660	AX-94558425	2A	545063361
AX-94945554	2	124.096		1661	AX-94945554	3A	637967613
AX-94848601	2	124.096		1662	AX-94848601	4D	268604267
AX-94709116	2	124.096		1663	AX-94709116	4D	271902745
AX-94780105	2	124.096		1664	AX-94780105	5A	10046776
AX-94501635	2	124.096		1665	AX-94501635	5A	331866219
AX-94714980	2	124.096		1666	AX-94714980	5A	331877725
AX-94532966	2	124.096		1667	AX-94532966	5A	331887678
AX-94878140	2	124.096		1668	AX-94878140	5D	69678879
AX-94849909	2	124.096		1669	AX-94849909	5D	210779182
AX-95021728	2	124.096		1670	AX-95021728	5D	487563407
AX-94720933	2	124.096		1671	AX-94720933	6A	57102459
AX-94903441	2	124.096		1672	AX-94903441	7A	266642276
AX-94730424	2	124.096		1673	AX-94730424	7B	399533482
AX-94490519	2	124.096		1674	AX-94490519	7D	62978890
AX-95099795	2	124.096		1675	AX-95099795	7D	153416140
AX-95087496	2	124.096		1676	AX-95087496	1A	49099181
AX-94866908	2	124.096		1677	AX-94866908	1A	105905641
AX-643846154	2	124.096		1678	AX-643846154	1A	180546842
AX-643810139	2	124.096		1679	AX-643810139	1A	204098257
AX-643822688	2	124.096		1680	AX-643822688	1A	216496589
AX-643835192	2	124.096		1681	AX-643835192	1A	241847868
AX-94670427	2	124.096		1682	AX-94670427	1D	270226104
AX-643798496	2	124.096		1683	AX-643798496	1A	253362547
AX-643823852	2	124.096		1684	AX-643823852	1A	350392438
AX-95153764	2	124.096		1685	AX-95153764	1D	211952330
AX-94968936	2	124.096		1686	AX-94968936	7A	552573886
AX-94505680	2	124.096		1687	AX-94505680	1A	49288383
AX-643809871	2	124.096		1688	AX-643809871	1A	165172608
AX-643810212	2	124.096		1689	AX-643810212	1A	206788899
AX-94520045	2	124.096		1690	AX-94520045	1A	232345657
AX-643822867	2	124.096		1691	AX-643822867	1A	252095271
AX-95179857	2	124.096		1692	AX-95179857	1D	110605974
AX-94439189	2	124.096		1693	AX-94439189	1D	240134654
AX-94912092	2	124.096		1694	AX-94912092	1A	108923691
AX-643845653	2	124.096		1695	AX-643845653	1A	117060992
AX-86169119	2	124.096		1696	AX-86169119	1A	138228854
AX-174272690	2	124.096		1697	AX-174272690	1A	194976623
AX-95099834	2	124.096		1698	AX-95099834	1A	223996242
AX-643809714	2	124.096		1699	AX-643809714	1A	145986059
AX-94506062	2	124.096		1700	AX-94506062	1A	313162034
AX-643834347	2	124.096		1701	AX-643834347	1A	134949877
AX-643847160	2	124.096		1702	AX-643847160	1A	269443502
AX-643809620	2	124.096		1703	AX-643809620	1A	133152872
AX-94415704	2	124.096		1704	AX-94415704	1A	188223531
AX-94921661	2	124.096		1705	AX-94921661	1D	124343745
AX-643845604	2	124.096		1706	AX-643845604	1A	110489888
AX-95107993	2	124.096		1707	AX-95107993	4A	327399964
AX-95004080	2	124.096		1708	AX-95004080	1A	155080716
AX-110402962	2	124.096		1709	AX-110402962	1A	162480445
AX-94591916	2	124.096		1710	AX-94591916	1A	234212444
AX-643821888	2	124.096		1711	AX-643821888	1A	134462877
AX-643809924	2	124.096		1712	AX-643809924	1A	174436420
AX-643846458	2	124.096		1713	AX-643846458	1A	182077592
AX-643800097	2	124.096		1714	AX-643800097	1A	316649337
AX-643834731	2	124.096		1715	AX-643834731	1A	182616302
AX-643822676	2	124.096		1716	AX-643822676	1A	214870399
AX-643810207	2	124.096		1717	AX-643810207	1A	214870638
AX-94944523	2	124.096		1718	AX-94944523	5A	178276986
AX-643857190	2	124.096		1719	AX-643857190	1A	216179129
AX-94789392	2	124.096		1720	AX-94789392	1B	234251822
AX-643835177	2	124.096		1721	AX-643835177	1A	239907064
AX-643846684	2	124.096		1722	AX-643846684	1A	246754469
AX-111347238	2	124.096		1723	AX-111347238	1A	254792166
AX-643810805	2	124.096		1724	AX-643810805	1A	282543560
AX-643799267	2	124.096		1725	AX-643799267	1A	310269392
AX-643810957	2	124.096		1726	AX-643810957	1A	302954386
AX-94456297	2	124.096		1727	AX-94456297	1A	308572338
AX-643845764	2	124.096		1728	AX-643845764	1A	132201225
AX-94580118	2	124.096		1729	AX-94580118	1A	312775453
AX-111328000	2	124.096		1730	AX-111328000	1A	133626416
AX-643798667	2	125.149		1731	AX-643798667	1A	335051074
AX-94581948	2	125.149		1732	AX-94581948	1B	254462546
AX-94453285	2	125.149		1733	AX-94453285	1D	213342008
AX-643857285	2	125.149		1734	AX-643857285	1A	227532476
AX-643836020	2	125.149		1735	AX-643836020	1A	341019414
AX-94546321	2	125.149		1736	AX-94546321	1A	341962861
AX-94751927	2	125.149		1737	AX-94751927	1D	225063312
AX-95221524	2	125.149		1738	AX-95221524	1D	274255406
AX-643847506	2	125.149		1739	AX-643847506	1A	349520963
AX-86165256	2	125.149		1740	AX-86165256	1D	112769825
AX-95226428	2	125.149		1741	AX-95226428	1D	137438029
AX-643834022	2	125.149		1742	AX-643834022	7A	94636052
AX-643822649	2	125.149		1743	AX-643822649	1A	209788518
AX-643835499	2	125.149		1744	AX-643835499	1A	242484880
AX-95096102	2	125.149		1745	AX-95096102	1B	354655524
AX-643865834	2	125.149		1746	AX-643865834	1A	251378769
AX-643821730	2	125.149		1747	AX-643821730	1A	100408532
AX-643800938	2	125.149		1748	AX-643800938	1A	329152432
AX-643845914	2	125.149		1749	AX-643845914	1A	150317759
AX-95227941	2	125.149		1750	AX-95227941	1A	251018540
AX-94910990	2	125.149		1751	AX-94910990	1A	343408226
AX-643838075	2	125.149		1752	AX-643838075	7A	565319219
AX-109664269	2	125.149		1753	AX-109664269	2A	130116820
AX-643822144	2	125.149		1754	AX-643822144	1A	165831378
AX-643865338	2	125.149		1755	AX-643865338	1A	174436392
AX-643810182	2	125.149		1756	AX-643810182	1A	208878895
AX-643865383	2	125.149		1757	AX-643865383	1A	180342891
AX-109008934	2	125.149		1758	AX-109008934	1A	299716990
AX-94526529	2	125.149		1759	AX-94526529	1B	380436208
AX-94408930	2	125.149		1760	AX-94408930	1A	221795567
AX-643857652	2	125.149		1761	AX-643857652	1A	276629231
AX-94867282	2	125.149		1762	AX-94867282	1D	191792412
AX-94460543	2	125.149		1763	AX-94460543	1A	119496869
AX-643809680	2	125.149		1764	AX-643809680	1A	140824683
AX-643800684	2	125.149		1765	AX-643800684	1A	197089177
AX-643823079	2	125.149		1766	AX-643823079	1A	278009705
AX-643805319	2	125.149		1767	AX-643805319	7B	93434358
AX-643823093	2	125.149		1768	AX-643823093	1A	279293372
AX-643811214	2	125.149		1769	AX-643811214	1A	342377068
AX-643810396	2	125.149		1770	AX-643810396	1A	232602388
AX-95202717	2	125.149		1771	AX-95202717	1D	229880327
AX-643834573	2	125.149		1772	AX-643834573	1A	162909188
AX-111821126	2	125.149		1773	AX-111821126	1A	178507482
AX-643822941	2	125.149		1774	AX-643822941	1A	244949943
AX-94900611	2	125.149		1775	AX-94900611	1B	206035019
AX-94532746	2	125.149		1776	AX-94532746	1A	149866133
AX-643822705	2	125.149		1777	AX-643822705	1A	234535149
AX-643834666	2	125.149		1778	AX-643834666	1A	173957024
AX-643810464	2	125.149		1779	AX-643810464	1A	241867039
AX-643809996	2	126.248		1780	AX-643809996	1A	184939597
AX-94896097	2	126.248		1781	AX-94896097	1D	141214087
AX-643815892	2	127.359		1782	AX-643815892	3D	465065641
AX-643852180	2	127.359		1783	AX-643852180	1B	193280182
AX-94962498	2	127.359		1784	AX-94962498	1A	307706593
AX-643858231	2	127.359		1785	AX-643858231	1A	355748247
AX-94985361	2	127.359		1786	AX-94985361	5A	59613547
AX-643857544	2	127.359		1787	AX-643857544	1A	214690436
AX-643810853	2	127.359		1788	AX-643810853	1A	288506065
AX-94873875	2	127.359		1789	AX-94873875	1D	236806280
AX-94611210	2	127.359		1790	AX-94611210	1A	213934100
AX-643809508	2	127.359		1791	AX-643809508	1A	116692855
AX-643846338	2	127.359		1792	AX-643846338	1A	203415421
AX-86179352	2	129.466		1793	AX-86179352	1A	490313586
AX-643859583	2	129.466		1794	AX-643859583	1A	491810338
AX-110122286	2	130.553		1795	AX-110122286	1A	495189434
AX-178059997	2	131.606		1796	AX-178059997	1A	498799154
AX-94603312	2	132.648		1797	AX-94603312	1A	497227861
AX-643800153	2	132.648		1798	AX-643800153	1A	497903709
AX-95194633	2	132.648		1799	AX-95194633	1A	499194677
AX-94562605	2	132.648		1800	AX-94562605	1B	539448965
AX-94386020	2	132.648		1801	AX-94386020	1D	401668864
AX-94428373	2	132.648		1802	AX-94428373	1D	403283422
AX-94442121	2	132.648		1803	AX-94442121	1D	403561755
AX-95121546	2	132.648		1804	AX-95121546	1D	403664250
AX-94773962	2	132.648		1805	AX-94773962	1A	497507757
AX-643825093	2	132.648		1806	AX-643825093	1A	497535780
AX-643837291	2	132.648		1807	AX-643837291	1A	498589298
AX-95116974	2	132.648		1808	AX-95116974	1D	401564588
AX-643837588	2	133.7		1809	AX-643837588	1A	500053284
AX-643801324	2	133.7		1810	AX-643801324	1A	501025043
AX-643848677	2	133.7		1811	AX-643848677	1A	501711420
AX-643825146	2	133.7		1812	AX-643825146	1A	505475934
AX-94891017	2	133.7		1813	AX-94891017	1A	506854540
AX-95246262	2	133.7		1814	AX-95246262	1A	508638302
AX-94663476	2	133.7		1815	AX-94663476	1A	510457328
AX-94618537	2	133.7		1816	AX-94618537	1A	511101975
AX-110535218	2	133.7		1817	AX-110535218	1A	511633074
AX-643848752	2	133.7		1818	AX-643848752	1A	512042537
AX-643812437	2	133.7		1819	AX-643812437	1A	512466674
AX-95210622	2	133.7		1820	AX-95210622	1B	537659189
AX-86169488	2	133.7		1821	AX-86169488	1B	545800996
AX-86183775	2	133.7		1822	AX-86183775	1B	555933431
AX-94433739	2	133.7		1823	AX-94433739	1B	558227116
AX-94858618	2	133.7		1824	AX-94858618	1D	405764090
AX-94527824	2	133.7		1825	AX-94527824	1D	412082431
AX-94775918	2	133.7		1826	AX-94775918	1D	412088750
AX-94641074	2	133.7		1827	AX-94641074	1D	413213042
AX-94509092	2	133.7		1828	AX-94509092	1D	413213358
AX-643868462	2	133.7		1829	AX-643868462	1A	499864157
AX-643812443	2	133.7		1830	AX-643812443	1A	510375762
AX-643812453	2	133.7		1831	AX-643812453	1A	511147921
AX-643825133	2	133.7		1832	AX-643825133	1A	504394346
AX-94786460	2	134.742		1833	AX-94786460	1A	505472197
AX-95258395	2	134.742		1834	AX-95258395	4A	16032213
AX-643837673	2	134.742		1835	AX-643837673	1A	509957080
AX-174245678	2	136.849		1836	AX-174245678	1A	514676774
AX-95246240	2	136.849		1837	AX-95246240	1A	514888068
AX-94612556	2	136.849		1838	AX-94612556	1A	514892243
AX-95632782	2	136.849		1839	AX-95632782	1A	516373227
AX-94718117	2	136.849		1840	AX-94718117	1B	565336889
AX-643812519	2	139.978		1841	AX-643812519	1A	520578621
AX-643812530	2	142.062		1842	AX-643812530	1A	522879026
AX-95137011	2	142.062		1843	AX-95137011	1A	522980571
AX-109438616	2	142.062		1844	AX-109438616	1A	524147238
AX-86176834	2	142.062		1845	AX-86176834	1A	527177787
AX-94811656	2	142.062		1846	AX-94811656	1A	527178241
AX-643849199	2	142.062		1847	AX-643849199	1A	527247387
AX-643837813	2	142.062		1848	AX-643837813	1A	529411358
AX-94492604	2	142.062		1849	AX-94492604	1A	529788828
AX-94960090	2	142.062		1850	AX-94960090	1A	530173432
AX-94910690	2	142.062		1851	AX-94910690	1A	531224531
AX-94726800	2	142.062		1852	AX-94726800	1B	583208051
AX-94652135	2	142.062		1853	AX-94652135	1B	584156093
AX-94789795	2	142.062		1854	AX-94789795	1D	432793466
AX-94652810	2	142.062		1855	AX-94652810	1A	524117831
AX-643800029	2	142.062		1856	AX-643800029	1A	531641063
AX-643825306	2	142.062		1857	AX-643825306	1A	527083158
AX-86176249	2	143.149		1858	AX-86176249	1A	530232680
AX-94950170	2	145.349		1859	AX-94950170	1B	579789021
AX-643849222	2	150.865		1860	AX-643849222	1A	529838998
AX-643812634	2	158.209		1861	AX-643812634	1A	542163955
AX-643837912	2	158.209		1862	AX-643837912	1A	542354117
AX-643868530	2	158.209		1863	AX-643868530	1A	543171656
AX-94480220	2	158.209		1864	AX-94480220	1A	543181046
AX-89581924	2	158.209		1865	AX-89581924	1A	543965609
AX-94467726	2	158.209		1866	AX-94467726	1A	544055323
AX-643812690	2	158.209		1867	AX-643812690	1A	544606050
AX-94417718	2	158.209		1868	AX-94417718	1B	613233069
AX-94879161	2	158.209		1869	AX-94879161	1B	614793764
AX-95228998	2	158.209		1870	AX-95228998	1D	447221988
AX-94774940	2	158.209		1871	AX-94774940	1D	447222208
AX-94391766	2	158.209		1872	AX-94391766	3D	335215340
AX-94708057	2	158.209		1873	AX-94708057	4A	470099167
AX-94612517	2	158.209		1874	AX-94612517	4A	543403647
AX-643804408	2	158.209		1875	AX-643804408	5D	502113418
AX-643859898	2	158.209		1876	AX-643859898	1A	543470947
AX-95016738	2	158.209		1877	AX-95016738	1B	615125815
AX-94668245	2	158.209		1878	AX-94668245	1A	533447887
AX-643849309	2	158.209		1879	AX-643849309	1A	544041182
AX-643837924	2	158.209		1880	AX-643837924	1A	544492618
AX-94460676	2	158.209		1881	AX-94460676	1D	436191854
AX-94930538	2	158.209		1882	AX-94930538	1D	436215352
AX-95217332	2	159.251		1883	AX-95217332	1A	504262054
AX-643837851	2	159.251		1884	AX-643837851	1A	534940235
AX-86178483	2	159.251		1885	AX-86178483	1A	535027925
AX-94682033	2	159.251		1886	AX-94682033	1A	535064491
AX-94616748	2	159.251		1887	AX-94616748	1A	535418438
AX-94510190	2	159.251		1888	AX-94510190	1B	600891183
AX-94732589	2	159.251		1889	AX-94732589	1D	444864683
AX-94867693	2	160.293		1890	AX-94867693	1D	441304258
AX-643799406	2	160.293		1891	AX-643799406	1A	536958127
AX-94732625	2	160.293		1892	AX-94732625	1D	444366390
AX-94780664	2	161.346		1893	AX-94780664	1D	446707493
AX-643812621	2	161.346		1894	AX-643812621	1A	541382369
AX-94585050	2	161.346		1895	AX-94585050	1D	446266472
AX-94986468	2	162.47		1896	AX-94986468	1D	446266293
AX-109282328	2	167.926		1897	AX-109282328	1A	546798580
AX-643825404	2	174.276		1898	AX-643825404	1A	566684999
AX-95204965	2	175.317		1899	AX-95204965	1D	473034360
AX-94967337	2	185.889		1900	AX-94967337	1D	469889991
AX-111112136	2	200.908		1901	AX-111112136	1A	554046458
AX-94475494	2	200.908		1902	AX-94475494	1D	462200789
AX-94864348	2	200.908		1903	AX-94864348	1A	130345916
AX-643825329	2	200.908		1904	AX-643825329	1A	555949409
AX-643799434	2	213.101		1905	AX-643799434	1A	574831585
AX-643849532	2	214.143		1906	AX-643849532	1A	575125565
AX-109406132	2	214.143		1907	AX-109406132	1A	575382046
AX-95137931	2	220.426		1908	AX-95137931	1A	576778490
AX-86169329	2	220.426		1909	AX-86169329	1A	577463127
AX-95247886	2	221.525		1910	AX-95247886	1B	671605994
AX-109165318	2	222.566		1911	AX-109165318	1A	580438093
AX-95081550	2	222.566		1912	AX-95081550	6A	91900689
AX-643840402	3	0		1913	AX-643840402	1D	490951827
AX-643815940	3	3.33828		1914	AX-643815940	1D	490729362
AX-643840117	3	5.49015		1915	AX-643840117	1D	485092839
AX-643851253	3	7.76444		1916	AX-643851253	1D	487947603
AX-643797239	3	10.0387		1917	AX-643797239	1A	591955964
AX-109968137	3	12.1906		1918	AX-109968137	1D	487952328
AX-643851260	3	13.3144		1919	AX-643851260	1D	488512509
AX-643804487	3	13.3144		1920	AX-643804487	1D	487566265
AX-643815903	3	13.3144		1921	AX-643815903	1D	484395340
AX-643804508	3	13.3144		1922	AX-643804508	1D	491045517
AX-94473249	3	13.3144		1923	AX-94473249	1D	489793635
AX-643840409	3	13.3144		1924	AX-643840409	1D	491686583
AX-94754170	3	13.3144		1925	AX-94754170	1D	493485468
AX-95169466	3	13.3144		1926	AX-95169466	6B	529896265
AX-94796743	3	13.3144		1927	AX-94796743	5B	338477113
AX-94610326	3	13.3144		1928	AX-94610326	7D	237552908
AX-94890597	3	13.3144		1929	AX-94890597	7B	345971080
AX-95000091	3	13.3144		1930	AX-95000091	3B	59463829
AX-643815987	3	13.3144		1931	AX-643815987	1D	494867055
AX-643815967	3	13.3144		1932	AX-643815967	1D	495124730
AX-95253982	3	13.3144		1933	AX-95253982	1D	492615463
AX-94415016	3	13.3144		1934	AX-94415016	1D	493487064
AX-94472220	3	13.3144		1935	AX-94472220	1D	489794208
AX-643840393	3	13.3144		1936	AX-643840393	1D	488514232
AX-643804481	3	13.3144		1937	AX-643804481	1D	486200827
AX-643840111	3	13.3144		1938	AX-643840111	1D	484802722
AX-94853173	3	13.3144		1939	AX-94853173	7A	621322987
AX-94560508	3	13.3144		1940	AX-94560508	6D	438279806
AX-94592387	3	13.3144		1941	AX-94592387	6D	295605234
AX-94707795	3	13.3144		1942	AX-94707795	6B	529896282
AX-94548980	3	13.3144		1943	AX-94548980	5D	479620076
AX-94788242	3	13.3144		1944	AX-94788242	4D	322664407
AX-94950788	3	13.3144		1945	AX-94950788	2D	430606398
AX-643828215	3	13.3144		1946	AX-643828215	1D	494022258
AX-643840149	3	13.3144		1947	AX-643840149	1D	494022197
AX-643804524	3	13.3144		1948	AX-643804524	1D	493487872
AX-95658256	3	13.3144		1949	AX-95658256	1D	492891571
AX-94968043	3	13.3144		1950	AX-94968043	1D	492171895
AX-95206372	3	13.3144		1951	AX-95206372	1D	491636351
AX-94615283	3	13.3144		1952	AX-94615283	1D	491039171
AX-643860934	3	13.3144		1953	AX-643860934	1D	490554756
AX-95142070	3	13.3144		1954	AX-95142070	1D	490402368
AX-94485300	3	13.3144		1955	AX-94485300	1D	489549578
AX-643804499	3	13.3144		1956	AX-643804499	1D	488617223
AX-112286915	3	13.3144		1957	AX-112286915	1D	488577242
AX-643860929	3	13.3144		1958	AX-643860929	1D	488462617
AX-643828189	3	13.3144		1959	AX-643828189	1D	487910354
AX-95161581	3	13.3144		1960	AX-95161581	1D	487175680
AX-95180398	3	13.3144		1961	AX-95180398	1D	485436610
AX-94552269	3	13.3144		1962	AX-94552269	1D	485092286
AX-643860921	3	13.3144		1963	AX-643860921	1D	485053287
AX-643860917	3	13.3144		1964	AX-643860917	1D	484423943
AX-94795478	3	13.3144		1965	AX-94795478	1B	689000715
AX-95140644	3	13.3144		1966	AX-95140644	1B	685362951
AX-94674125	3	13.3144		1967	AX-94674125	1B	683470438
AX-94795963	3	13.3144		1968	AX-94795963	1B	681686349
AX-94888009	3	13.3144		1969	AX-94888009	1B	678266909
AX-94435276	3	13.3144		1970	AX-94435276	1B	677256812
AX-94853862	3	13.3144		1971	AX-94853862	1B	677091640
AX-94707813	3	13.3144		1972	AX-94707813	1B	676072084
AX-95155636	3	13.3144		1973	AX-95155636	1B	675867687
AX-94662935	3	13.3144		1974	AX-94662935	1A	589041802
AX-95154311	3	13.3144		1975	AX-95154311	1A	588906588
AX-94384966	3	13.3144		1976	AX-94384966	1A	588302549
AX-94974882	3	13.3144		1977	AX-94974882	1A	586953118
AX-95249874	3	13.3144		1978	AX-95249874	1A	584683019
AX-94933527	3	13.3144		1979	AX-94933527	1A	582708597
AX-94421525	3	13.3144		1980	AX-94421525	1A	582225371
AX-94527920	3	13.3144		1981	AX-94527920	1A	540887709
AX-110671322	3	16.4435		1982	AX-110671322	1D	481439334
AX-111183048	3	18.528		1983	AX-111183048	1D	477185141
AX-108821534	3	25.872		1984	AX-108821534	1D	473261171
AX-643840341	3	29.0011		1985	AX-643840341	1D	471928219
AX-643850913	3	30.0429		1986	AX-643850913	1D	472378345
AX-643815841	3	30.0429		1987	AX-643815841	1D	472006504
AX-643860896	3	37.387		1988	AX-643860896	1D	469106892
AX-643828099	3	42.6143		1989	AX-643828099	1D	467539496
AX-643840313	3	53.1857		1990	AX-643840313	1D	462496138
AX-94543678	3	63.7571		1991	AX-94543678	1D	452478652
AX-94858840	3	63.7571		1992	AX-94858840	1D	452478613
AX-95008614	3	63.7571		1993	AX-95008614	1D	452429829
AX-94997814	3	66.8862		1994	AX-94997814	1D	446430394
AX-94603856	3	67.928		1995	AX-94603856	1D	446274013
AX-89494126	3	72.1043		1996	AX-89494126	1D	439132250
AX-86172935	3	75.2334		1997	AX-86172935	1D	436193615
AX-94936327	3	75.2334		1998	AX-94936327	1D	436190369
[truncated: 8,115 more rows]

## Sheet: Sheet1
	1	2	3	4	5	6	7	8	9	10	11	12	13	14	15	16	17	18	19	20	21	22	23	24	25	26	27	28	29	30	31	32
1A	103	461	20	4	3	4	3	1	1	2	0	1	0	0	0	0	0	0	0	0	0	0	0	0	0	0	3	1	0	2	0	0
1B	693	43	14	3	1	3	0	0	2	2	0	1	1	1	0	0	0	0	0	0	0	0	0	0	0	0	2	3	1	1	2	3
1D	295	105	172	5	1	2	1	0	2	4	2	2	2	1	2	1	1	0	0	0	0	0	0	0	0	0	3	2	2	4	1	0
2A	1	5	0	6	1	445	2	0	8	5	1	0	10	0	0	3	17	0	0	0	0	0	0	0	0	0	2	4	2	6	0	30
2B	5	0	0	4	0	26	7	0	5	3	0	0	53	0	0	3	18	0	0	0	0	0	0	0	1	0	4	4	0	0	3	247
2D	1	5	3	3	0	100	7	0	4	4	2	2	17	2	1	14	140	2	1	0	0	0	0	0	0	1	4	3	0	0	0	75
3A	7	2	1	88	357	5	2	0	1	5	0	1	1	0	0	0	3	0	1	6	0	0	0	0	1	0	0	3	1	4	3	4
3B	2	0	1	502	32	0	3	0	4	2	0	0	1	0	0	0	1	0	0	8	0	0	0	0	31	0	2	4	3	2	1	5
3D	6	2	3	152	105	8	8	1	6	4	3	3	1	1	1	0	6	3	0	104	0	0	0	0	8	0	4	4	0	2	1	6
4A	4	7	0	1	1	6	193	0	2	7	5	3	3	0	0	0	0	5	0	1	5	0	0	0	1	1	0	6	0	11	30	1
4B	16	0	1	4	3	0	9	0	5	2	1	8	2	0	0	0	0	2	0	0	7	0	0	0	1	1	7	5	2	0	369	9
4D	14	2	6	5	3	0	27	0	2	1	0	18	3	1	0	0	2	1	0	0	119	0	0	0	0	2	8	6	0	4	90	4
5A	8	10	2	6	5	5	1	15	3	10	0	330	1	0	0	0	1	2	1	2	0	5	0	0	0	0	1	37	14	3	3	3
5B	6	0	3	9	0	2	7	1	0	1	1	34	2	0	0	0	0	9	0	0	0	5	0	0	1	9	5	241	154	1	2	3
5D	14	5	2	10	3	3	6	6	4	4	1	101	0	0	0	0	3	58	0	0	0	78	8	0	1	2	3	122	50	2	0	1
6A	9	2	1	3	6	4	0	0	55	601	0	2	1	0	4	0	0	0	0	0	0	0	0	1	0	0	2	1	2	3	3	3
6B	19	2	2	4	1	3	0	0	355	70	1	2	3	0	6	0	1	4	0	0	0	1	0	1	0	0	4	3	3	3	3	3
6D	6	2	6	3	0	7	4	0	125	132	1	0	0	7	49	0	4	3	0	0	0	0	0	7	0	0	4	4	1	5	0	4
7A	7	8	1	4	3	5	13	1	2	13	24	3	0	12	0	0	0	0	4	0	1	0	0	1	0	1	34	2	15	297	1	4
7B	12	5	1	10	5	7	5	0	11	3	2	2	4	7	0	0	0	5	0	0	0	0	0	0	1	0	159	9	106	44	12	11
7D	11	7	2	4	0	5	15	0	4	6	5	0	4	116	0	1	6	0	8	0	0	0	0	0	0	0	45	7	35	63	0	1
Markers	1239	673	241	830	530	640	313	25	601	881	49	513	109	148	63	22	203	94	15	121	132	89	8	10	46	17	296	471	391	457	524	417
Chr	1B	1A	1D	3B	3A	2A	4A	5A	6B	6A	7A	5A	2B	7D	6D	2D	2D	5D	7D	3D	4D	5D	5D	6D	3B	5B	7B	5B	5B	7A	4B	2B
Cm	320.5	222.57	201.7	279.09	368.72	261.12	254.82	36.57	226.41	258.88	39.41	279.25	93.89	178.13	98.22	33.88	161.33	101.63	30.94	187.36	149.17	48.12	30.33	32.08	97.68	17.78	161.75	191.65	242.46	248.06	220.36	164.17

## Sheet: 4. AxC Markers per bin (TaNG)
Avalon x Cadenza Maps Markers per bin (TaNG)
Marker	Linkage Group	cM		Genome		Concat
AX-94569456	1A	0	1A_0	A		1A_0	1A
AX-643868628	1A	0	1A_0	A		1A_10.9762229430319	1A
AX-95009086	1A	0	1A_0	A		1A_100.553062569823	1A
AX-95161614	1A	0	1A_0	A		1A_104.911897248443	1A
AX-95093568	1A	0	1A_0	A		1A_108.213390298769	1A
AX-94931462	1A	0	1A_0	A		1A_109.32468436304	1A
AX-95002437	1A	0	1A_0	A		1A_110.474312194086	1A
AX-95229123	1A	0	1A_0	A		1A_111.756644553775	1A
AX-94506140	1A	0	1A_0	A		1A_112.933332325224	1A
AX-94686963	1A	0	1A_0	A		1A_115.062277533732	1A
AX-94811067	1A	0	1A_0	A		1A_12.0180403530461	1A
AX-94873939	1A	0	1A_0	A		1A_121.768877198599	1A
AX-95170683	1A	0	1A_0	A		1A_124.096137775249	1A
AX-95153822	1A	0	1A_0	A		1A_125.148924909002	1A
AX-94817707	1A	0	1A_0	A		1A_126.24800299453	1A
AX-94545275	1A	10.9762	1A_10.9762229430319	A		1A_127.359297058801	1A
AX-94661960	1A	10.9762	1A_10.9762229430319	A		1A_129.465805649245	1A
AX-643859173	1A	100.553	1A_100.553062569823	A		1A_130.552933447738	1A
AX-109257848	1A	104.912	1A_104.911897248443	A		1A_131.605720581491	1A
AX-643835333	1A	108.213	1A_108.213390298769	A		1A_132.647537991506	1A
AX-643846218	1A	109.325	1A_109.32468436304	A		1A_133.700325125259	1A
AX-643845569	1A	110.474	1A_110.474312194086	A		1A_134.742142535273	1A
AX-643846471	1A	110.474	1A_110.474312194086	A		1A_136.848651125716	1A
AX-111336276	1A	111.757	1A_111.756644553775	A		1A_139.977729699567	1A
AX-643823463	1A	112.933	1A_112.933332325224	A		1A_142.062269923043	1A
AX-643836063	1A	115.062	1A_115.062277533732	A		1A_143.149397721536	1A
AX-94552243	1A	12.018	1A_12.0180403530461	A		1A_145.348617045185	1A
AX-643855637	1A	121.769	1A_121.768877198599	A		1A_150.865401099406	1A
AX-643835124	1A	124.096	1A_124.096137775249	A		1A_158.20942906261	1A
AX-643821229	1A	124.096	1A_124.096137775249	A		1A_159.251246472624	1A
AX-86170122	1A	124.096	1A_124.096137775249	A		1A_160.293063882638	1A
AX-643845217	1A	124.096	1A_124.096137775249	A		1A_161.345851016391	1A
AX-643821284	1A	124.096	1A_124.096137775249	A		1A_162.469635712948	1A
AX-643845407	1A	124.096	1A_124.096137775249	A		1A_167.925974863449	1A
AX-643821472	1A	124.096	1A_124.096137775249	A		1A_174.275680530081	1A
AX-109956188	1A	124.096	1A_124.096137775249	A		1A_175.317497940095	1A
AX-95202637	1A	124.096	1A_124.096137775249	A		1A_18.8009177277355	1A
AX-643809401	1A	124.096	1A_124.096137775249	A		1A_185.888919210596	1A
AX-94564914	1A	124.096	1A_124.096137775249	A		1A_19.9374770796544	1A
AX-86184056	1A	124.096	1A_124.096137775249	A		1A_20.9902642134076	1A
AX-643856392	1A	124.096	1A_124.096137775249	A		1A_200.90826572132	1A
AX-643834381	1A	124.096	1A_124.096137775249	A		1A_213.100845879948	1A
AX-94861731	1A	124.096	1A_124.096137775249	A		1A_214.142663289962	1A
AX-643845591	1A	124.096	1A_124.096137775249	A		1A_220.425523996985	1A
AX-643855989	1A	124.096	1A_124.096137775249	A		1A_221.524602082513	1A
AX-94927912	1A	124.096	1A_124.096137775249	A		1A_222.566419492527	1A
AX-95229358	1A	124.096	1A_124.096137775249	A		1A_24.3661713085062	1A
AX-643809514	1A	124.096	1A_124.096137775249	A		1A_25.4189584422593	1A
AX-95143174	1A	124.096	1A_124.096137775249	A		1A_3.33828481561306	1A
AX-86173736	1A	124.096	1A_124.096137775249	A		1A_37.2118207834934	1A
AX-643834459	1A	124.096	1A_124.096137775249	A		1A_42.4391157299574	1A
AX-643856108	1A	124.096	1A_124.096137775249	A		1A_44.5236559534337	1A
AX-94810269	1A	124.096	1A_124.096137775249	A		1A_45.5876463139036	1A
AX-643809572	1A	124.096	1A_124.096137775249	A		1A_48.7167248877537	1A
AX-95095578	1A	124.096	1A_124.096137775249	A		1A_49.7695120215069	1A
AX-95242117	1A	124.096	1A_124.096137775249	A		1A_51.8540522449832	1A
AX-643797822	1A	124.096	1A_124.096137775249	A		1A_54.9831308188333	1A
AX-95074028	1A	124.096	1A_124.096137775249	A		1A_57.0676710423096	1A
AX-643809578	1A	124.096	1A_124.096137775249	A		1A_59.1522112657859	1A
AX-110439526	1A	124.096	1A_124.096137775249	A		1A_60.2393390642794	1A
AX-643801536	1A	124.096	1A_124.096137775249	A		1A_62.368284272787	1A
AX-111858482	1A	124.096	1A_124.096137775249	A		1A_63.4437188998793	1A
AX-643809643	1A	124.096	1A_124.096137775249	A		1A_69.1501851994038	1A
AX-94897502	1A	124.096	1A_124.096137775249	A		1A_7.79449060077103	1A
AX-95629442	1A	124.096	1A_124.096137775249	A		1A_72.7277062904206	1A
AX-94624330	1A	124.096	1A_124.096137775249	A		1A_78.3695062321099	1A
AX-86164593	1A	124.096	1A_124.096137775249	A		1A_8.88161839926451	1A
AX-94443959	1A	124.096	1A_124.096137775249	A		1A_82.8760518278835	1A
AX-86178300	1A	124.096	1A_124.096137775249	A		1A_87.4340907477323	1A
AX-94692364	1A	124.096	1A_124.096137775249	A		1A_9.93440553301768	1A
AX-643865092	1A	124.096	1A_124.096137775249	A		1A_96.3176087708722	1A
AX-643822089	1A	124.096	1A_124.096137775249	A		1A_98.4241173613157	1A
AX-94434525	1A	124.096	1A_124.096137775249	A		1B_0	1B
AX-643809738	1A	124.096	1A_124.096137775249	A		1B_1.0418174100142	1B
AX-643845876	1A	124.096	1A_124.096137775249	A		1B_105.962880706555	1B
AX-643809775	1A	124.096	1A_124.096137775249	A		1B_11.560131915988	1B
AX-94464572	1A	124.096	1A_124.096137775249	A		1B_112.745758081244	1B
AX-86180336	1A	124.096	1A_124.096137775249	A		1B_116.121665176343	1B
AX-643845900	1A	124.096	1A_124.096137775249	A		1B_124.432664503674	1B
AX-86173170	1A	124.096	1A_124.096137775249	A		1B_131.06469289774	1B
AX-86167305	1A	124.096	1A_124.096137775249	A		1B_136.461902408566	1B
AX-643809760	1A	124.096	1A_124.096137775249	A		1B_14.8616249663147	1B
AX-643846217	1A	124.096	1A_124.096137775249	A		1B_141.918241559066	1B
AX-643865184	1A	124.096	1A_124.096137775249	A		1B_144.218714027072	1B
AX-643809815	1A	124.096	1A_124.096137775249	A		1B_149.052998851586	1B
AX-111126290	1A	124.096	1A_124.096137775249	A		1B_152.506757313606	1B
AX-643856840	1A	124.096	1A_124.096137775249	A		1B_157.171406203117	1B
AX-95660159	1A	124.096	1A_124.096137775249	A		1B_158.295190899673	1B
AX-643834800	1A	124.096	1A_124.096137775249	A		1B_160.518878050086	1B
AX-86178330	1A	124.096	1A_124.096137775249	A		1B_162.742565200498	1B
AX-94460427	1A	124.096	1A_124.096137775249	A		1B_164.894430419779	1B
AX-643834549	1A	124.096	1A_124.096137775249	A		1B_168.124723706779	1B
AX-643809833	1A	124.096	1A_124.096137775249	A		1B_17.0369093910554	1B
AX-643809857	1A	124.096	1A_124.096137775249	A		1B_171.35501699378	1B
AX-94521615	1A	124.096	1A_124.096137775249	A		1B_173.554236317428	1B
AX-94594122	1A	124.096	1A_124.096137775249	A		1B_175.777923467841	1B
AX-111525147	1A	124.096	1A_124.096137775249	A		1B_176.91448281976	1B
AX-643800789	1A	124.096	1A_124.096137775249	A		1B_179.138169970172	1B
AX-643846359	1A	124.096	1A_124.096137775249	A		1B_180.249464034443	1B
AX-643822197	1A	124.096	1A_124.096137775249	A		1B_182.424748459184	1B
AX-643809947	1A	124.096	1A_124.096137775249	A		1B_185.69025301961	1B
AX-643834930	1A	124.096	1A_124.096137775249	A		1B_188.955757580037	1B
AX-110229349	1A	124.096	1A_124.096137775249	A		1B_19.2121938157962	1B
AX-643822382	1A	124.096	1A_124.096137775249	A		1B_191.062266170481	1B
AX-643800048	1A	124.096	1A_124.096137775249	A		1B_197.480262341676	1B
AX-643846417	1A	124.096	1A_124.096137775249	A		1B_198.52207975169	1B
AX-111872329	1A	124.096	1A_124.096137775249	A		1B_202.698431868269	1B
AX-643810009	1A	124.096	1A_124.096137775249	A		1B_203.762422228739	1B
AX-94443776	1A	124.096	1A_124.096137775249	A		1B_204.804239638753	1B
AX-643857343	1A	124.096	1A_124.096137775249	A		1B_205.846057048768	1B
AX-643809975	1A	124.096	1A_124.096137775249	A		1B_206.887874458782	1B
AX-109710575	1A	124.096	1A_124.096137775249	A		1B_207.940661592535	1B
AX-94594465	1A	124.096	1A_124.096137775249	A		1B_209.016096219627	1B
AX-643810025	1A	124.096	1A_124.096137775249	A		1B_21.3874782405369	1B
AX-109401018	1A	124.096	1A_124.096137775249	A		1B_211.264802136201	1B
AX-643822362	1A	124.096	1A_124.096137775249	A		1B_212.328792496671	1B
AX-95170825	1A	124.096	1A_124.096137775249	A		1B_213.478420327716	1B
AX-643835158	1A	124.096	1A_124.096137775249	A		1B_216.674254615463	1B
AX-643810114	1A	124.096	1A_124.096137775249	A		1B_217.738244975933	1B
AX-643810171	1A	124.096	1A_124.096137775249	A		1B_218.825372774427	1B
AX-643857110	1A	124.096	1A_124.096137775249	A		1B_22.4865563260648	1B
AX-643822460	1A	124.096	1A_124.096137775249	A		1B_220.93188136487	1B
AX-95159518	1A	124.096	1A_124.096137775249	A		1B_221.973698774884	1B
AX-94596180	1A	124.096	1A_124.096137775249	A		1B_223.015516184899	1B
AX-94761624	1A	124.096	1A_124.096137775249	A		1B_224.126810249169	1B
AX-643797864	1A	124.096	1A_124.096137775249	A		1B_225.168627659184	1B
AX-95203621	1A	124.096	1A_124.096137775249	A		1B_226.279921723454	1B
AX-94798948	1A	124.096	1A_124.096137775249	A		1B_227.416481075373	1B
AX-94432468	1A	124.096	1A_124.096137775249	A		1B_228.458298485388	1B
AX-643866101	1A	124.096	1A_124.096137775249	A		1B_229.522288845857	1B
AX-643797871	1A	124.096	1A_124.096137775249	A		1B_230.59772347295	1B
AX-643835000	1A	124.096	1A_124.096137775249	A		1B_231.734282824869	1B
AX-643857569	1A	124.096	1A_124.096137775249	A		1B_232.787069958622	1B
AX-94476963	1A	124.096	1A_124.096137775249	A		1B_233.839857092375	1B
AX-86173577	1A	124.096	1A_124.096137775249	A		1B_234.892644226128	1B
AX-643800067	1A	124.096	1A_124.096137775249	A		1B_235.968078853221	1B
AX-643810269	1A	124.096	1A_124.096137775249	A		1B_237.020865986974	1B
AX-643857627	1A	124.096	1A_124.096137775249	A		1B_24.6155015345725	1B
AX-643866178	1A	124.096	1A_124.096137775249	A		1B_242.360218494425	1B
AX-643822638	1A	124.096	1A_124.096137775249	A		1B_243.435653121517	1B
AX-643835358	1A	124.096	1A_124.096137775249	A		1B_245.542161711961	1B
AX-643865685	1A	124.096	1A_124.096137775249	A		1B_247.626701935437	1B
AX-643810383	1A	124.096	1A_124.096137775249	A		1B_249.755647143945	1B
AX-94501589	1A	124.096	1A_124.096137775249	A		1B_25.6794918950424	1B
AX-94698308	1A	124.096	1A_124.096137775249	A		1B_258.167453059475	1B
AX-95226312	1A	124.096	1A_124.096137775249	A		1B_259.209270469489	1B
AX-643810358	1A	124.096	1A_124.096137775249	A		1B_267.62107638502	1B
AX-643846881	1A	124.096	1A_124.096137775249	A		1B_268.662893795034	1B
AX-643857727	1A	124.096	1A_124.096137775249	A		1B_270.74743401851	1B
AX-94514773	1A	124.096	1A_124.096137775249	A		1B_272.899299237791	1B
AX-643810408	1A	124.096	1A_124.096137775249	A		1B_273.974733864883	1B
AX-95208343	1A	124.096	1A_124.096137775249	A		1B_275.086027929154	1B
AX-94493078	1A	124.096	1A_124.096137775249	A		1B_278.215106503005	1B
AX-643846627	1A	124.096	1A_124.096137775249	A		1B_279.256923913019	1B
AX-95017779	1A	124.096	1A_124.096137775249	A		1B_280.344051711512	1B
AX-94716494	1A	124.096	1A_124.096137775249	A		1B_282.519336136253	1B
AX-95011371	1A	124.096	1A_124.096137775249	A		1B_284.603876359729	1B
AX-95250603	1A	124.096	1A_124.096137775249	A		1B_285.702954445257	1B
AX-643799135	1A	124.096	1A_124.096137775249	A		1B_292.05266011189	1B
AX-173613587	1A	124.096	1A_124.096137775249	A		1B_293.105447245643	1B
AX-89467368	1A	124.096	1A_124.096137775249	A		1B_30.2375308148912	1B
AX-643846725	1A	124.096	1A_124.096137775249	A		1B_301.517253161173	1B
AX-643822857	1A	124.096	1A_124.096137775249	A		1B_305.693605277752	1B
AX-94945494	1A	124.096	1A_124.096137775249	A		1B_313.037633240957	1B
AX-643810543	1A	124.096	1A_124.096137775249	A		1B_314.079450650971	1B
AX-95253219	1A	124.096	1A_124.096137775249	A		1B_316.185959241414	1B
AX-95226421	1A	124.096	1A_124.096137775249	A		1B_32.3220710383675	1B
AX-95679450	1A	124.096	1A_124.096137775249	A		1B_320.497690750188	1B
AX-94452312	1A	124.096	1A_124.096137775249	A		1B_33.3638884483817	1B
AX-94631437	1A	124.096	1A_124.096137775249	A		1B_62.3681429900703	1B
AX-643857504	1A	124.096	1A_124.096137775249	A		1B_7.98261082497119	1B
AX-643797891	1A	124.096	1A_124.096137775249	A		1B_75.1387835842201	1B
AX-643823056	1A	124.096	1A_124.096137775249	A		1B_77.3624707346325	1B
AX-95167291	1A	124.096	1A_124.096137775249	A		1B_78.4737647989033	1B
AX-94480929	1A	124.096	1A_124.096137775249	A		1B_92.0509269485086	1B
AX-643847092	1A	124.096	1A_124.096137775249	A		1B_96.6616529268466	1B
AX-111705951	1A	124.096	1A_124.096137775249	A		1D_0	1D
AX-643822945	1A	124.096	1A_124.096137775249	A		1D_10.0387389451805	1D
AX-94639099	1A	124.096	1A_124.096137775249	A		1D_100.567189205742	1D
AX-94794886	1A	124.096	1A_124.096137775249	A		1D_104.061237765121	1D
AX-643810610	1A	124.096	1A_124.096137775249	A		1D_106.361710233127	1D
AX-643822986	1A	124.096	1A_124.096137775249	A		1D_108.513575452408	1D
AX-643822998	1A	124.096	1A_124.096137775249	A		1D_110.598115675884	1D
AX-643823164	1A	124.096	1A_124.096137775249	A		1D_111.761116066757	1D
AX-86177877	1A	124.096	1A_124.096137775249	A		1D_116.026753992526	1D
AX-94399869	1A	124.096	1A_124.096137775249	A		1D_12.1906041644616	1D
AX-643823025	1A	124.096	1A_124.096137775249	A		1D_122.444750163721	1D
AX-94561365	1A	124.096	1A_124.096137775249	A		1D_127.727477505401	1D
AX-94781823	1A	124.096	1A_124.096137775249	A		1D_129.879342724682	1D
AX-109445371	1A	124.096	1A_124.096137775249	A		1D_13.3143888610182	1D
AX-643846913	1A	124.096	1A_124.096137775249	A		1D_134.055694841262	1D
AX-643810734	1A	124.096	1A_124.096137775249	A		1D_135.108481975015	1D
AX-94581406	1A	124.096	1A_124.096137775249	A		1D_136.161269108768	1D
AX-94737328	1A	124.096	1A_124.096137775249	A		1D_138.245809332244	1D
AX-86184188	1A	124.096	1A_124.096137775249	A		1D_139.298596465997	1D
AX-95182518	1A	124.096	1A_124.096137775249	A		1D_145.716592637193	1D
AX-643810790	1A	124.096	1A_124.096137775249	A		1D_158.7713271976	1D
AX-643823271	1A	124.096	1A_124.096137775249	A		1D_16.4434674348684	1D
AX-643823142	1A	124.096	1A_124.096137775249	A		1D_162.072820247927	1D
AX-94501945	1A	124.096	1A_124.096137775249	A		1D_163.148254875019	1D
AX-111211123	1A	124.096	1A_124.096137775249	A		1D_164.190072285033	1D
AX-643823327	1A	124.096	1A_124.096137775249	A		1D_18.5280076583446	1D
AX-95021422	1A	124.096	1A_124.096137775249	A		1D_201.702240501172	1D
AX-643800073	1A	124.096	1A_124.096137775249	A		1D_25.8720356215487	1D
AX-94818544	1A	124.096	1A_124.096137775249	A		1D_29.0011141953989	1D
AX-95247576	1A	124.096	1A_124.096137775249	A		1D_3.33828481561306	1D
AX-643810828	1A	124.096	1A_124.096137775249	A		1D_30.0429316054131	1D
AX-111525197	1A	124.096	1A_124.096137775249	A		1D_37.3869595686171	1D
AX-94776827	1A	124.096	1A_124.096137775249	A		1D_42.6142545150811	1D
AX-111382834	1A	124.096	1A_124.096137775249	A		1D_5.49015003489414	1D
AX-643847082	1A	124.096	1A_124.096137775249	A		1D_53.185675785582	1D
AX-643823405	1A	124.096	1A_124.096137775249	A		1D_63.7570970560828	1D
AX-95089938	1A	124.096	1A_124.096137775249	A		1D_66.886175629933	1D
AX-94412593	1A	124.096	1A_124.096137775249	A		1D_67.9279930399472	1D
AX-86178422	1A	124.096	1A_124.096137775249	A		1D_7.76444449003731	1D
AX-94400371	1A	124.096	1A_124.096137775249	A		1D_72.1043451565263	1D
AX-95237226	1A	124.096	1A_124.096137775249	A		1D_75.2334237303765	1D
AX-95238138	1A	124.096	1A_124.096137775249	A		1D_76.2752411403907	1D
AX-643810900	1A	124.096	1A_124.096137775249	A		1D_77.3170585504049	1D
AX-94895904	1A	124.096	1A_124.096137775249	A		1D_79.4235671408484	1D
AX-94751395	1A	124.096	1A_124.096137775249	A		1D_82.5856708185764	1D
AX-643797910	1A	124.096	1A_124.096137775249	A		1D_84.6921794090199	1D
AX-94446416	1A	124.096	1A_124.096137775249	A		1D_85.7676140361122	1D
AX-94415384	1A	124.096	1A_124.096137775249	A		1D_87.8521542595884	1D
AX-643835723	1A	124.096	1A_124.096137775249	A		1D_88.9512323451163	1D
AX-94893139	1A	124.096	1A_124.096137775249	A		1D_94.1785272915803	1D
AX-86175462	1A	124.096	1A_124.096137775249	A		1D_95.2203447015945	1D
AX-643836049	1A	124.096	1A_124.096137775249	A		1D_96.2621621116087	1D
AX-86178320	1A	124.096	1A_124.096137775249	A		1D_97.3039795216229	1D
AX-111875292	1A	124.096	1A_124.096137775249	A		1D_98.3679698820928	1D
AX-643810973	1A	124.096	1A_124.096137775249	A		2A_0	2A
AX-643866717	1A	124.096	1A_124.096137775249	A		2A_1.0418174100142	2A
AX-94418426	1A	124.096	1A_124.096137775249	A		2A_100.087454429342	2A
AX-643847211	1A	124.096	1A_124.096137775249	A		2A_106.215515880166	2A
AX-94760203	1A	124.096	1A_124.096137775249	A		2A_11.8355446629834	2A
AX-94786480	1A	124.096	1A_124.096137775249	A		2A_112.125235331772	2A
AX-110106361	1A	124.096	1A_124.096137775249	A		2A_114.452495908422	2A
AX-94497542	1A	124.096	1A_124.096137775249	A		2A_119.117144797933	2A
AX-643847234	1A	124.096	1A_124.096137775249	A		2A_12.8773620729976	2A
AX-643811064	1A	124.096	1A_124.096137775249	A		2A_121.588290663849	2A
AX-643811078	1A	124.096	1A_124.096137775249	A		2A_125.002679038992	2A
AX-86178374	1A	124.096	1A_124.096137775249	A		2A_127.154544258273	2A
AX-643866775	1A	124.096	1A_124.096137775249	A		2A_133.572540429469	2A
AX-643823651	1A	124.096	1A_124.096137775249	A		2A_137.793062168845	2A
AX-95082367	1A	124.096	1A_124.096137775249	A		2A_139.992281492494	2A
AX-643836314	1A	124.096	1A_124.096137775249	A		2A_143.188115780241	2A
AX-643811192	1A	124.096	1A_124.096137775249	A		2A_146.383950067988	2A
AX-95020345	1A	124.096	1A_124.096137775249	A		2A_156.406161095007	2A
AX-94645318	1A	124.096	1A_124.096137775249	A		2A_165.289679118147	2A
AX-94434693	1A	124.096	1A_124.096137775249	A		2A_166.331496528161	2A
AX-94421251	1A	124.096	1A_124.096137775249	A		2A_167.384283661914	2A
AX-94393655	1A	124.096	1A_124.096137775249	A		2A_168.426101071928	2A
AX-94719212	1A	124.096	1A_124.096137775249	A		2A_169.467918481943	2A
AX-94772467	1A	124.096	1A_124.096137775249	A		2A_170.579212546214	2A
AX-94752653	1A	124.096	1A_124.096137775249	A		2A_171.678290631741	2A
AX-110599918	1A	124.096	1A_124.096137775249	A		2A_172.765418430235	2A
AX-95165446	1A	124.096	1A_124.096137775249	A		2A_173.876712494506	2A
AX-94912730	1A	124.096	1A_124.096137775249	A		2A_174.952147121598	2A
AX-94768967	1A	124.096	1A_124.096137775249	A		2A_176.02758174869	2A
AX-111029024	1A	124.096	1A_124.096137775249	A		2A_177.126659834218	2A
AX-111884198	1A	124.096	1A_124.096137775249	A		2A_178.237953898489	2A
AX-643823838	1A	124.096	1A_124.096137775249	A		2A_18.1046570194616	2A
AX-94768467	1A	124.096	1A_124.096137775249	A		2A_180.41323832323	2A
AX-94775110	1A	124.096	1A_124.096137775249	A		2A_181.524532387501	2A
AX-94724771	1A	124.096	1A_124.096137775249	A		2A_182.623610473029	2A
AX-94519347	1A	124.096	1A_124.096137775249	A		2A_183.665427883043	2A
AX-643836140	1A	124.096	1A_124.096137775249	A		2A_184.718215016796	2A
AX-94776982	1A	124.096	1A_124.096137775249	A		2A_186.824723607239	2A
AX-643823718	1A	124.096	1A_124.096137775249	A		2A_190.020557894987	2A
AX-94849540	1A	124.096	1A_124.096137775249	A		2A_191.062375305001	2A
AX-643829306	1A	124.096	1A_124.096137775249	A		2A_196.345102646681	2A
AX-94737395	1A	124.096	1A_124.096137775249	A		2A_199.474181220531	2A
AX-94403986	1A	124.096	1A_124.096137775249	A		2A_20.2799414442023	2A
AX-94527213	1A	124.096	1A_124.096137775249	A		2A_200.526968354284	2A
AX-94668903	1A	124.096	1A_124.096137775249	A		2A_204.703320470863	2A
AX-89750112	1A	124.096	1A_124.096137775249	A		2A_207.899154758611	2A
AX-94467624	1A	124.096	1A_124.096137775249	A		2A_208.951941892364	2A
AX-94564281	1A	124.096	1A_124.096137775249	A		2A_21.3790195297302	2A
AX-95151706	1A	124.096	1A_124.096137775249	A		2A_217.363747807894	2A
AX-94787357	1A	124.096	1A_124.096137775249	A		2A_219.470256398338	2A
AX-94915371	1A	124.096	1A_124.096137775249	A		2A_22.4544541568225	2A
AX-94464122	1A	124.096	1A_124.096137775249	A		2A_220.534246758807	2A
AX-95166038	1A	124.096	1A_124.096137775249	A		2A_221.683874589853	2A
AX-94858246	1A	124.096	1A_124.096137775249	A		2A_228.39047425472	2A
AX-94874885	1A	124.096	1A_124.096137775249	A		2A_25.6502884445696	2A
AX-95240787	1A	124.096	1A_124.096137775249	A		2A_250.573054129743	2A
AX-94431093	1A	124.096	1A_124.096137775249	A		2A_251.614871539757	2A
AX-94704140	1A	124.096	1A_124.096137775249	A		2A_255.835393279133	2A
AX-86178296	1A	124.096	1A_124.096137775249	A		2A_256.888180412886	2A
AX-94654729	1A	124.096	1A_124.096137775249	A		2A_257.9299978229	2A
AX-94813794	1A	124.096	1A_124.096137775249	A		2A_259.017125621394	2A
AX-95189136	1A	124.096	1A_124.096137775249	A		2A_261.123634211837	2A
AX-95006488	1A	124.096	1A_124.096137775249	A		2A_27.7792336530773	2A
AX-86171740	1A	124.096	1A_124.096137775249	A		2A_30.9413373308053	2A
AX-86164483	1A	124.096	1A_124.096137775249	A		2A_38.3638055197229	2A
AX-86174184	1A	124.096	1A_124.096137775249	A		2A_39.4165926534761	2A
AX-95141662	1A	124.096	1A_124.096137775249	A		2A_40.4584100634903	2A
AX-86172118	1A	124.096	1A_124.096137775249	A		2A_42.5429502869665	2A
AX-94751755	1A	124.096	1A_124.096137775249	A		2A_43.5847676969807	2A
AX-95248456	1A	124.096	1A_124.096137775249	A		2A_44.626585106995	2A
AX-94537112	1A	124.096	1A_124.096137775249	A		2A_45.6793722407481	2A
AX-94695356	1A	124.096	1A_124.096137775249	A		2A_49.8557243573273	2A
AX-94501859	1A	124.096	1A_124.096137775249	A		2A_50.8975417673415	2A
AX-94702309	1A	124.096	1A_124.096137775249	A		2A_51.9393591773557	2A
AX-94442164	1A	124.096	1A_124.096137775249	A		2A_52.9811765873699	2A
AX-95186496	1A	124.096	1A_124.096137775249	A		2A_54.0229939973841	2A
AX-94737295	1A	124.096	1A_124.096137775249	A		2A_55.0648114073983	2A
AX-94991638	1A	124.096	1A_124.096137775249	A		2A_6.49815656051465	2A
AX-95177347	1A	124.096	1A_124.096137775249	A		2A_64.5520519500209	2A
AX-95629860	1A	124.096	1A_124.096137775249	A		2A_69.8347792917011	2A
AX-94443958	1A	124.096	1A_124.096137775249	A		2A_74.0553010310773	2A
AX-86169496	1A	124.096	1A_124.096137775249	A		2A_76.1398412545536	2A
AX-94407172	1A	124.096	1A_124.096137775249	A		2A_85.6270817971762	2A
AX-94815193	1A	124.096	1A_124.096137775249	A		2A_87.7116220206525	2A
AX-95232262	1A	124.096	1A_124.096137775249	A		2A_88.7534394306667	2A
AX-95068712	1A	124.096	1A_124.096137775249	A		2A_89.8525175161946	2A
AX-95653512	1A	124.096	1A_124.096137775249	A		2A_9.66026023824264	2A
AX-94449687	1A	124.096	1A_124.096137775249	A		2A_90.8943349262088	2A
AX-94730282	1A	124.096	1A_124.096137775249	A		2B_0	2B
AX-95220588	1A	124.096	1A_124.096137775249	A		2B_16.0887559855143	2B
AX-94997890	1A	124.096	1A_124.096137775249	A		2B_45.3405373017707	2B
AX-94890395	1A	124.096	1A_124.096137775249	A		2B_51.6233980087934	2B
AX-95175831	1A	124.096	1A_124.096137775249	A		2B_52.74718270535	2B
AX-94410462	1A	124.096	1A_124.096137775249	A		2B_73.668530236003	2B
AX-94838124	1A	124.096	1A_124.096137775249	A		2B_74.7676083215309	2B
AX-94452089	1A	124.096	1A_124.096137775249	A		2B_75.8666864070588	2B
AX-94500378	1A	124.096	1A_124.096137775249	A		2B_76.919473540812	2B
AX-94755693	1A	124.096	1A_124.096137775249	A		2B_79.0040137642883	2B
AX-94927709	1A	124.096	1A_124.096137775249	A		2B_80.1030918498162	2B
AX-94405126	1A	124.096	1A_124.096137775249	A		2B_81.1449092598304	2B
AX-95634788	1A	124.096	1A_124.096137775249	A		2B_86.4842617672819	2B
AX-94660777	1A	124.096	1A_124.096137775249	A		2B_88.6595461920226	2B
AX-95007722	1A	124.096	1A_124.096137775249	A		2B_89.7123333257758	2B
AX-643823680	1A	124.096	1A_124.096137775249	A		2B_93.8886854423549	2B
AX-94558425	1A	124.096	1A_124.096137775249	A		2B2_0	2B
AX-94945554	1A	124.096	1A_124.096137775249	A		2B2_1.0418174100142	2B
AX-94848601	1A	124.096	1A_124.096137775249	A		2B2_10.7358774623324	2B
AX-94709116	1A	124.096	1A_124.096137775249	A		2B2_102.568601881259	2B
AX-94780105	1A	124.096	1A_124.096137775249	A		2B2_107.795896827723	2B
AX-94501635	1A	124.096	1A_124.096137775249	A		2B2_111.972248944303	2B
AX-94714980	1A	124.096	1A_124.096137775249	A		2B2_115.386637319446	2B
AX-94532966	1A	124.096	1A_124.096137775249	A		2B2_116.549637710319	2B
AX-94878140	1A	124.096	1A_124.096137775249	A		2B2_118.7015029296	2B
AX-94849909	1A	124.096	1A_124.096137775249	A		2B2_12.8648226708401	2B
AX-95021728	1A	124.096	1A_124.096137775249	A		2B2_121.967007490026	2B
AX-94720933	1A	124.096	1A_124.096137775249	A		2B2_125.502298841272	2B
AX-94903441	1A	124.096	1A_124.096137775249	A		2B2_126.638858193191	2B
AX-94730424	1A	124.096	1A_124.096137775249	A		2B2_128.767803401699	2B
AX-94490519	1A	124.096	1A_124.096137775249	A		2B2_137.960922904832	2B
AX-95099795	1A	124.096	1A_124.096137775249	A		2B2_139.002740314846	2B
AX-95087496	1A	124.096	1A_124.096137775249	A		2B2_141.226427465258	2B
AX-94866908	1A	124.096	1A_124.096137775249	A		2B2_142.389427856131	2B
AX-643846154	1A	124.096	1A_124.096137775249	A		2B2_145.518506429981	2B
AX-643810139	1A	124.096	1A_124.096137775249	A		2B2_146.582496790451	2B
AX-643822688	1A	124.096	1A_124.096137775249	A		2B2_147.681574875978	2B
AX-643835192	1A	124.096	1A_124.096137775249	A		2B2_148.734362009732	2B
AX-94670427	1A	124.096	1A_124.096137775249	A		2B2_149.776179419746	2B
AX-643798496	1A	124.096	1A_124.096137775249	A		2B2_150.851614046838	2B
AX-643823852	1A	124.096	1A_124.096137775249	A		2B2_151.893431456852	2B
AX-95153764	1A	124.096	1A_124.096137775249	A		2B2_155.123724743853	2B
AX-94968936	1A	124.096	1A_124.096137775249	A		2B2_156.199159370945	2B
AX-94505680	1A	124.096	1A_124.096137775249	A		2B2_157.286287169438	2B
AX-643809871	1A	124.096	1A_124.096137775249	A		2B2_158.339074303191	2B
AX-643810212	1A	124.096	1A_124.096137775249	A		2B2_16.0606569585872	2B
AX-94520045	1A	124.096	1A_124.096137775249	A		2B2_164.179445582729	2B
AX-643822867	1A	124.096	1A_124.096137775249	A		2B2_17.1246473190571	2B
AX-95179857	1A	124.096	1A_124.096137775249	A		2B2_19.2091875425334	2B
AX-94439189	1A	124.096	1A_124.096137775249	A		2B2_2.19144524105979	2B
AX-94912092	1A	124.096	1A_124.096137775249	A		2B2_20.2510049525476	2B
AX-643845653	1A	124.096	1A_124.096137775249	A		2B2_21.2928223625618	2B
AX-86169119	1A	124.096	1A_124.096137775249	A		2B2_22.345609496315	2B
AX-174272690	1A	124.096	1A_124.096137775249	A		2B2_3.23326265107399	2B
AX-95099834	1A	124.096	1A_124.096137775249	A		2B2_30.0138661818769	2B
AX-643809714	1A	124.096	1A_124.096137775249	A		2B2_33.3153592322035	2B
AX-94506062	1A	124.096	1A_124.096137775249	A		2B2_35.4443044407112	2B
AX-643834347	1A	124.096	1A_124.096137775249	A		2B2_38.6064081184392	2B
AX-643847160	1A	124.096	1A_124.096137775249	A		2B2_39.6482255284534	2B
AX-643809620	1A	124.096	1A_124.096137775249	A		2B2_40.6900429384676	2B
AX-94415704	1A	124.096	1A_124.096137775249	A		2B2_53.6011333402229	2B
AX-94921661	1A	124.096	1A_124.096137775249	A		2B2_54.6539204739761	2B
AX-643845604	1A	124.096	1A_124.096137775249	A		2B2_57.9194250344027	2B
AX-95107993	1A	124.096	1A_124.096137775249	A		2B2_58.9612424444169	2B
AX-95004080	1A	124.096	1A_124.096137775249	A		2B2_66.4638572556754	2B
AX-110402962	1A	124.096	1A_124.096137775249	A		2B2_69.6596915434225	2B
AX-94591916	1A	124.096	1A_124.096137775249	A		2B2_70.7124786771757	2B
AX-643821888	1A	124.096	1A_124.096137775249	A		2B2_73.9083129649228	2B
AX-643809924	1A	124.096	1A_124.096137775249	A		2B2_74.950130374937	2B
AX-643846458	1A	124.096	1A_124.096137775249	A		2B2_75.9919477849512	2B
AX-643800097	1A	124.096	1A_124.096137775249	A		2B2_81.2746751266314	2B
AX-643834731	1A	124.096	1A_124.096137775249	A		2B2_83.5233810432048	2B
AX-643822676	1A	124.096	1A_124.096137775249	A		2B2_85.6079212666811	2B
AX-643810207	1A	124.096	1A_124.096137775249	A		2B2_89.7842733832603	2B
AX-94944523	1A	124.096	1A_124.096137775249	A		2B2_91.9834927069092	2B
AX-643857190	1A	124.096	1A_124.096137775249	A		2B2_94.1827120305581	2B
AX-94789392	1A	124.096	1A_124.096137775249	A		2B2_95.2354991643113	2B
AX-643835177	1A	124.096	1A_124.096137775249	A		2B2_96.2994895247812	2B
AX-643846684	1A	124.096	1A_124.096137775249	A		2B2_97.3413069347954	2B
AX-111347238	1A	124.096	1A_124.096137775249	A		2D_0	2D
AX-643810805	1A	124.096	1A_124.096137775249	A		2D_12.7706405941498	2D
AX-643799267	1A	124.096	1A_124.096137775249	A		2D_14.855180817626	2D
AX-643810957	1A	124.096	1A_124.096137775249	A		2D_20.08247576409	2D
AX-94456297	1A	124.096	1A_124.096137775249	A		2D_21.1696035625835	2D
AX-643845764	1A	124.096	1A_124.096137775249	A		2D_24.4351081230101	2D
AX-94580118	1A	124.096	1A_124.096137775249	A		2D_30.7179688300328	2D
AX-111328000	1A	124.096	1A_124.096137775249	A		2D_33.8800725077608	2D
AX-643798667	1A	125.149	1A_125.148924909002	A		2D2_0	2D
AX-94581948	1A	125.149	1A_125.148924909002	A		2D2_10.0025791241695	2D
AX-94453285	1A	125.149	1A_125.148924909002	A		2D2_100.236312618698	2D
AX-643857285	1A	125.149	1A_125.148924909002	A		2D2_101.31174724579	2D
AX-643836020	1A	125.149	1A_125.148924909002	A		2D2_104.473850923518	2D
AX-94546321	1A	125.149	1A_125.148924909002	A		2D2_107.602929497369	2D
AX-94751927	1A	125.149	1A_125.148924909002	A		2D2_108.644746907383	2D
AX-95221524	1A	125.149	1A_125.148924909002	A		2D2_109.686564317397	2D
AX-643847506	1A	125.149	1A_125.148924909002	A		2D2_11.0553662579226	2D
AX-86165256	1A	125.149	1A_125.148924909002	A		2D2_117.189179128655	2D
AX-95226428	1A	125.149	1A_125.148924909002	A		2D2_12.1081533916758	2D
AX-643834022	1A	125.149	1A_125.148924909002	A		2D2_125.401780802956	2D
AX-643822649	1A	125.149	1A_125.148924909002	A		2D2_131.108247102481	2D
AX-643835499	1A	125.149	1A_125.148924909002	A		2D2_136.75004704417	2D
AX-95096102	1A	125.149	1A_125.148924909002	A		2D2_158.200592637925	2D
AX-643865834	1A	125.149	1A_125.148924909002	A		2D2_16.3286751310521	2D
AX-643821730	1A	125.149	1A_125.148924909002	A		2D2_161.329671211775	2D
AX-643800938	1A	125.149	1A_125.148924909002	A		2D2_17.4041097581444	2D
AX-643845914	1A	125.149	1A_125.148924909002	A		2D2_2.24870591657348	2D
AX-95227941	1A	125.149	1A_125.148924909002	A		2D2_24.826577947062	2D
AX-94910990	1A	125.149	1A_125.148924909002	A		2D2_25.8793650808152	2D
AX-643838075	1A	125.149	1A_125.148924909002	A		2D2_27.9858736712587	2D
AX-109664269	1A	125.149	1A_125.148924909002	A		2D2_3.31269627704338	2D
AX-643822144	1A	125.149	1A_125.148924909002	A		2D2_31.2873667215853	2D
AX-643865338	1A	125.149	1A_125.148924909002	A		2D2_32.3986607858562	2D
AX-643810182	1A	125.149	1A_125.148924909002	A		2D2_33.4404781958704	2D
AX-643865383	1A	125.149	1A_125.148924909002	A		2D2_36.6363124836175	2D
AX-109008934	1A	125.149	1A_125.148924909002	A		2D2_37.7003028440874	2D
AX-94526529	1A	125.149	1A_125.148924909002	A		2D2_38.7530899778406	2D
AX-94408930	1A	125.149	1A_125.148924909002	A		2D2_45.0359506848632	2D
AX-643857652	1A	125.149	1A_125.148924909002	A		2D2_62.5622596865397	2D
AX-94867282	1A	125.149	1A_125.148924909002	A		2D2_63.6262500470096	2D
AX-94460543	1A	125.149	1A_125.148924909002	A		2D2_76.6809846074172	2D
AX-643809680	1A	125.149	1A_125.148924909002	A		2D2_77.7681124059107	2D
AX-643800684	1A	125.149	1A_125.148924909002	A		2D2_79.8746209963542	2D
AX-643823079	1A	125.149	1A_125.148924909002	A		2D2_8.89128505989863	2D
AX-643805319	1A	125.149	1A_125.148924909002	A		2D2_80.9274081301074	2D
AX-643823093	1A	125.149	1A_125.148924909002	A		2D2_81.9692255401216	2D
AX-643811214	1A	125.149	1A_125.148924909002	A		2D2_83.0220126738747	2D
AX-643810396	1A	125.149	1A_125.148924909002	A		2D2_84.0638300838889	2D
AX-95202717	1A	125.149	1A_125.148924909002	A		2D2_86.1483703073652	2D
AX-643834573	1A	125.149	1A_125.148924909002	A		2D2_88.2329105308415	2D
AX-111821126	1A	125.149	1A_125.148924909002	A		2D2_89.2747279408557	2D
AX-643822941	1A	125.149	1A_125.148924909002	A		2D2_90.4243557719013	2D
AX-94900611	1A	125.149	1A_125.148924909002	A		2D2_92.7248282399076	2D
AX-94532746	1A	125.149	1A_125.148924909002	A		2D2_93.7666456499218	2D
AX-643822705	1A	125.149	1A_125.148924909002	A		2D2_94.8420802770141	2D
AX-643834666	1A	125.149	1A_125.148924909002	A		2D2_95.941158362542	2D
AX-643810464	1A	125.149	1A_125.148924909002	A		2D2_96.9939454962952	2D
AX-643809996	1A	126.248	1A_126.24800299453	A		2D2_98.1305048482141	2D
AX-94896097	1A	126.248	1A_126.24800299453	A		2D2_99.1723222582283	2D
AX-643815892	1A	127.359	1A_127.359297058801	A		3A_0	3A
AX-643852180	1A	127.359	1A_127.359297058801	A		3A_1.05278713375317	3A
AX-94962498	1A	127.359	1A_127.359297058801	A		3A_106.311561340844	3A
AX-643858231	1A	127.359	1A_127.359297058801	A		3A_107.364348474597	3A
AX-94985361	1A	127.359	1A_127.359297058801	A		3A_109.470857065041	3A
AX-643857544	1A	127.359	1A_127.359297058801	A		3A_11.600986080017	3A
AX-643810853	1A	127.359	1A_127.359297058801	A		3A_110.523644198794	3A
AX-94873875	1A	127.359	1A_127.359297058801	A		3A_112.797938653937	3A
AX-94611210	1A	127.359	1A_127.359297058801	A		3A_113.897016739465	3A
AX-643809508	1A	127.359	1A_127.359297058801	A		3A_116.003525329908	3A
AX-643846338	1A	127.359	1A_127.359297058801	A		3A_117.045342739923	3A
AX-86179352	1A	129.466	1A_129.465805649245	A		3A_118.087160149937	3A
AX-643859583	1A	129.466	1A_129.465805649245	A		3A_119.17428794843	3A
AX-110122286	1A	130.553	1A_130.552933447738	A		3A_120.216105358444	3A
AX-178059997	1A	131.606	1A_131.605720581491	A		3A_121.268892492198	3A
AX-94603312	1A	132.648	1A_132.647537991506	A		3A_122.310709902212	3A
AX-643800153	1A	132.648	1A_132.647537991506	A		3A_123.374700262682	3A
AX-95194633	1A	132.648	1A_132.647537991506	A		3A_124.461828061175	3A
AX-94562605	1A	132.648	1A_132.647537991506	A		3A_126.568336651619	3A
AX-94386020	1A	132.648	1A_132.647537991506	A		3A_128.652876875095	3A
AX-94428373	1A	132.648	1A_132.647537991506	A		3A_129.751954960623	3A
AX-94442121	1A	132.648	1A_132.647537991506	A		3A_130.914955351495	3A
AX-95121546	1A	132.648	1A_132.647537991506	A		3A_134.290862446594	3A
AX-94773962	1A	132.648	1A_132.647537991506	A		3A_136.490081770243	3A
AX-643825093	1A	132.648	1A_132.647537991506	A		3A_139.755586330669	3A
AX-643837291	1A	132.648	1A_132.647537991506	A		3A_14.8312793670172	3A
AX-95116974	1A	132.648	1A_132.647537991506	A		3A_149.242826873292	3A
AX-643837588	1A	133.7	1A_133.700325125259	A		3A_150.306817233762	3A
AX-643801324	1A	133.7	1A_133.700325125259	A		3A_152.391357457238	3A
AX-643848677	1A	133.7	1A_133.700325125259	A		3A_153.433174867252	3A
AX-643825146	1A	133.7	1A_133.700325125259	A		3A_154.474992277266	3A
AX-94891017	1A	133.7	1A_133.700325125259	A		3A_155.586286341537	3A
AX-95246262	1A	133.7	1A_133.700325125259	A		3A_156.639073475291	3A
AX-94663476	1A	133.7	1A_133.700325125259	A		3A_157.762858171847	3A
AX-94618537	1A	133.7	1A_133.700325125259	A		3A_158.939545943297	3A
AX-110535218	1A	133.7	1A_133.700325125259	A		3A_160.076105295216	3A
AX-643848752	1A	133.7	1A_133.700325125259	A		3A_162.205050503723	3A
AX-643812437	1A	133.7	1A_133.700325125259	A		3A_163.341609855642	3A
AX-95210622	1A	133.7	1A_133.700325125259	A		3A_165.47055506415	3A
AX-86169488	1A	133.7	1A_133.700325125259	A		3A_170.75328240583	3A
AX-86183775	1A	133.7	1A_133.700325125259	A		3A_171.877067102387	3A
AX-94433739	1A	133.7	1A_133.700325125259	A		3A_173.013626454306	3A
AX-94858618	1A	133.7	1A_133.700325125259	A		3A_174.190314225756	3A
AX-94527824	1A	133.7	1A_133.700325125259	A		3A_175.353314616628	3A
AX-94775918	1A	133.7	1A_133.700325125259	A		3A_177.505179835909	3A
AX-94641074	1A	133.7	1A_133.700325125259	A		3A_181.770817761678	3A
AX-94509092	1A	133.7	1A_133.700325125259	A		3A_185.036322322105	3A
AX-643868462	1A	133.7	1A_133.700325125259	A		3A_187.310616777248	3A
AX-643812443	1A	133.7	1A_133.700325125259	A		3A_189.611089245254	3A
AX-643812453	1A	133.7	1A_133.700325125259	A		3A_195.00829875608	3A
AX-643825133	1A	133.7	1A_133.700325125259	A		3A_2.10557426750634	3A
AX-94786460	1A	134.742	1A_134.742142535273	A		3A_203.89181677922	3A
AX-95258395	1A	134.742	1A_134.742142535273	A		3A_21.4633077610825	3A
AX-643837673	1A	134.742	1A_134.742142535273	A		3A_212.876166801917	3A
AX-174245678	1A	136.849	1A_136.848651125716	A		3A_221.661113972865	3A
AX-95246240	1A	136.849	1A_136.848651125716	A		3A_228.367713637732	3A
AX-94612556	1A	136.849	1A_136.848651125716	A		3A_23.6151729803636	3A
AX-95632782	1A	136.849	1A_136.848651125716	A		3A_240.56029379636	3A
AX-94718117	1A	136.849	1A_136.848651125716	A		3A_25.8143923040125	3A
AX-643812519	1A	139.978	1A_139.977729699567	A		3A_259.070295431622	3A
AX-643812530	1A	142.062	1A_142.062269923043	A		3A_260.123082565375	3A
AX-95137011	1A	142.062	1A_142.062269923043	A		3A_263.285186243103	3A
AX-109438616	1A	142.062	1A_142.062269923043	A		3A_265.391694833547	3A
AX-86176834	1A	142.062	1A_142.062269923043	A		3A_28.0136116276615	3A
AX-94811656	1A	142.062	1A_142.062269923043	A		3A_282.918003835223	3A
AX-643849199	1A	142.062	1A_142.062269923043	A		3A_290.262031798427	3A
AX-643837813	1A	142.062	1A_142.062269923043	A		3A_291.303849208442	3A
AX-94492604	1A	142.062	1A_142.062269923043	A		3A_292.345666618456	3A
AX-94960090	1A	142.062	1A_142.062269923043	A		3A_295.721573713554	3A
AX-94910690	1A	142.062	1A_142.062269923043	A		3A_303.652595580887	3A
AX-94726800	1A	142.062	1A_142.062269923043	A		3A_304.694412990902	3A
AX-94652135	1A	142.062	1A_142.062269923043	A		3A_306.778953214378	3A
AX-94789795	1A	142.062	1A_142.062269923043	A		3A_307.866081012871	3A
AX-94652810	1A	142.062	1A_142.062269923043	A		3A_313.322420163372	3A
AX-643800029	1A	142.062	1A_142.062269923043	A		3A_317.498772279951	3A
AX-643825306	1A	142.062	1A_142.062269923043	A		3A_318.597850365479	3A
AX-86176249	1A	143.149	1A_143.149397721536	A		3A_320.726795573987	3A
AX-94950170	1A	145.349	1A_145.348617045185	A		3A_368.716616592435	3A
AX-643849222	1A	150.865	1A_150.865401099406	A		3A_37.7077499028805	3A
AX-643812634	1A	158.209	1A_158.20942906261	A		3A_39.8366951113882	3A
AX-643837912	1A	158.209	1A_158.20942906261	A		3A_4.21208285794984	3A
AX-643868530	1A	158.209	1A_158.20942906261	A		3A_40.9238229098817	3A
AX-94480220	1A	158.209	1A_158.20942906261	A		3A_46.1511178563457	3A
AX-89581924	1A	158.209	1A_158.20942906261	A		3A_47.1929352663599	3A
AX-94467726	1A	158.209	1A_158.20942906261	A		3A_48.2347526763741	3A
AX-643812690	1A	158.209	1A_158.20942906261	A		3A_50.3192928998503	3A
AX-94417718	1A	158.209	1A_158.20942906261	A		3A_54.5398146392266	3A
AX-94879161	1A	158.209	1A_158.20942906261	A		3A_61.171843033292	3A
AX-95228998	1A	158.209	1A_158.20942906261	A		3A_63.3471274580327	3A
AX-94774940	1A	158.209	1A_158.20942906261	A		3A_65.4760726665404	3A
AX-94391766	1A	158.209	1A_158.20942906261	A		3A_66.5178900765546	3A
AX-94708057	1A	158.209	1A_158.20942906261	A		3A_67.5706772103078	3A
AX-94612517	1A	158.209	1A_158.20942906261	A		3A_7.40791714569696	3A
AX-643804408	1A	158.209	1A_158.20942906261	A		3A_74.1297838219951	3A
AX-643859898	1A	158.209	1A_158.20942906261	A		3A_8.47190750616686	3A
AX-95016738	1A	158.209	1A_158.20942906261	A		3A_80.6175637091222	3A
AX-94668245	1A	158.209	1A_158.20942906261	A		3A_81.6929983362145	3A
AX-643849309	1A	158.209	1A_158.20942906261	A		3A_82.7569886966844	3A
AX-643837924	1A	158.209	1A_158.20942906261	A		3A_86.9775104360607	3A
AX-94460676	1A	158.209	1A_158.20942906261	A		3A_88.0302975698138	3A
AX-94930538	1A	158.209	1A_158.20942906261	A		3A_89.1057321969061	3A
AX-95217332	1A	159.251	1A_159.251246472624	A		3A_94.3884595385863	3A
AX-643837851	1A	159.251	1A_159.251246472624	A		3B_0	3B
AX-86178483	1A	159.251	1A_159.251246472624	A		3B_109.299892576922	3B
AX-94682033	1A	159.251	1A_159.251246472624	A		3B_110.39897066245	3B
AX-94616748	1A	159.251	1A_159.251246472624	A		3B_115.626265608914	3B
AX-94510190	1A	159.251	1A_159.251246472624	A		3B_116.668083018928	3B
AX-94732589	1A	159.251	1A_159.251246472624	A		3B_118.797028227436	3B
AX-94867693	1A	160.293	1A_160.293063882638	A		3B_119.872462854528	3B
AX-643799406	1A	160.293	1A_160.293063882638	A		3B_12.0072128953444	3B
AX-94732625	1A	160.293	1A_160.293063882638	A		3B_123.102756141528	3B
AX-94780664	1A	161.346	1A_161.345851016391	A		3B_126.298590429276	3B
AX-643812621	1A	161.346	1A_161.345851016391	A		3B_127.409884493546	3B
AX-94585050	1A	161.346	1A_161.345851016391	A		3B_128.4626716273	3B
AX-94986468	1A	162.47	1A_162.469635712948	A		3B_129.52666198777	3B
AX-109282328	1A	167.926	1A_167.925974863449	A		3B_13.0600000290976	3B
AX-643825404	1A	174.276	1A_174.275680530081	A		3B_130.579449121523	3B
AX-95204965	1A	175.317	1A_175.317497940095	A		3B_131.643439481993	3B
AX-94769734	1A	18.8009	1A_18.8009177277355	A		3B_132.718874109085	3B
AX-94967337	1A	185.889	1A_185.888919210596	A		3B_133.830168173356	3B
AX-94532387	1A	19.9375	1A_19.9374770796544	A		3B_134.882955307109	3B
AX-94976542	1A	19.9375	1A_19.9374770796544	A		3B_136.006740003666	3B
AX-643808869	1A	19.9375	1A_19.9374770796544	A		3B_137.082174630758	3B
AX-94957092	1A	19.9375	1A_19.9374770796544	A		3B_140.211253204608	3B
AX-94947213	1A	20.9903	1A_20.9902642134076	A		3B_142.340198413116	3B
AX-643815444	1A	20.9903	1A_20.9902642134076	A		3B_144.515482837856	3B
AX-95229911	1A	20.9903	1A_20.9902642134076	A		3B_146.644428046364	3B
AX-94398581	1A	20.9903	1A_20.9902642134076	A		3B_150.820780162943	3B
AX-643856558	1A	20.9903	1A_20.9902642134076	A		3B_151.873567296696	3B
AX-95152096	1A	20.9903	1A_20.9902642134076	A		3B_156.049919413276	3B
AX-94950558	1A	20.9903	1A_20.9902642134076	A		3B_16.2221037068256	3B
AX-643844910	1A	20.9903	1A_20.9902642134076	A		3B_161.332646754956	3B
AX-95111284	1A	20.9903	1A_20.9902642134076	A		3B_165.739627813406	3B
AX-111112136	1A	200.908	1A_200.90826572132	A		3B_17.2975383339178	3B
AX-94475494	1A	200.908	1A_200.90826572132	A		3B_172.446227478273	3B
AX-94864348	1A	200.908	1A_200.90826572132	A		3B_174.57517268678	3B
AX-643825329	1A	200.908	1A_200.90826572132	A		3B_175.63916304725	3B
AX-643799434	1A	213.101	1A_213.100845879948	A		3B_176.738241132778	3B
AX-643849532	1A	214.143	1A_214.142663289962	A		3B_177.81367575987	3B
AX-109406132	1A	214.143	1A_214.142663289962	A		3B_178.889110386963	3B
AX-95137931	1A	220.426	1A_220.425523996985	A		3B_179.98818847249	3B
AX-86169329	1A	220.426	1A_220.425523996985	A		3B_18.350325467671	3B
AX-95247886	1A	221.525	1A_221.524602082513	A		3B_181.137816303536	3B
AX-109165318	1A	222.566	1A_222.566419492527	A		3B_182.261601000093	3B
AX-95081550	1A	222.566	1A_222.566419492527	A		3B_183.385385696649	3B
AX-94525401	1A	24.3662	1A_24.3661713085062	A		3B_184.438172830403	3B
AX-110975934	1A	24.3662	1A_24.3661713085062	A		3B_185.53725091593	3B
AX-95107625	1A	24.3662	1A_24.3661713085062	A		3B_187.712535340671	3B
AX-94577477	1A	25.419	1A_25.4189584422593	A		3B_189.864400559952	3B
AX-94495733	1A	3.33828	1A_3.33828481561306	A		3B_19.4257600947633	3B
AX-95172174	1A	37.2118	1A_37.2118207834934	A		3B_190.928390920422	3B
AX-94670363	1A	42.4391	1A_42.4391157299574	A		3B_191.992381280892	3B
AX-94693693	1A	44.5237	1A_44.5236559534337	A		3B_193.045168414645	3B
AX-643798354	1A	44.5237	1A_44.5236559534337	A		3B_197.265690154022	3B
AX-86185114	1A	45.5876	1A_45.5876463139036	A		3B_199.440974578762	3B
AX-94803532	1A	45.5876	1A_45.5876463139036	A		3B_20.5011947218555	3B
AX-95075183	1A	45.5876	1A_45.5876463139036	A		3B_205.928754465889	3B
AX-94619069	1A	45.5876	1A_45.5876463139036	A		3B_206.981541599643	3B
AX-110672279	1A	45.5876	1A_45.5876463139036	A		3B_208.034328733396	3B
AX-643833421	1A	45.5876	1A_45.5876463139036	A		3B_209.087115867149	3B
AX-94420899	1A	45.5876	1A_45.5876463139036	A		3B_211.216061075657	3B
AX-643833408	1A	45.5876	1A_45.5876463139036	A		3B_215.623042134106	3B
AX-110949124	1A	45.5876	1A_45.5876463139036	A		3B_217.774907353387	3B
AX-112288844	1A	45.5876	1A_45.5876463139036	A		3B_228.346328623888	3B
AX-95015657	1A	45.5876	1A_45.5876463139036	A		3B_230.430868847365	3B
AX-94852713	1A	45.5876	1A_45.5876463139036	A		3B_232.630088171013	3B
AX-643833671	1A	45.5876	1A_45.5876463139036	A		3B_233.682875304767	3B
AX-94669768	1A	48.7167	1A_48.7167248877537	A		3B_236.878709592514	3B
AX-94710443	1A	49.7695	1A_49.7695120215069	A		3B_242.218062099965	3B
AX-95156759	1A	49.7695	1A_49.7695120215069	A		3B_244.324570690409	3B
AX-95181262	1A	49.7695	1A_49.7695120215069	A		3B_247.520404978156	3B
AX-94691648	1A	49.7695	1A_49.7695120215069	A		3B_248.573192111909	3B
AX-94763648	1A	49.7695	1A_49.7695120215069	A		3B_252.749544228488	3B
AX-94677073	1A	49.7695	1A_49.7695120215069	A		3B_253.791361638502	3B
AX-95174404	1A	49.7695	1A_49.7695120215069	A		3B_260.074222345525	3B
AX-94430904	1A	49.7695	1A_49.7695120215069	A		3B_261.116039755539	3B
AX-94908537	1A	49.7695	1A_49.7695120215069	A		3B_263.200579979016	3B
AX-94854918	1A	49.7695	1A_49.7695120215069	A		3B_265.285120202492	3B
AX-94759417	1A	49.7695	1A_49.7695120215069	A		3B_266.326937612506	3B
AX-94431877	1A	49.7695	1A_49.7695120215069	A		3B_269.456016186356	3B
AX-94757475	1A	49.7695	1A_49.7695120215069	A		3B_271.540556409832	3B
AX-94836884	1A	51.8541	1A_51.8540522449832	A		3B_272.593343543586	3B
AX-643833704	1A	51.8541	1A_51.8540522449832	A		3B_273.668778170678	3B
AX-94455868	1A	54.9831	1A_54.9831308188333	A		3B_275.943072625821	3B
AX-643821064	1A	54.9831	1A_54.9831308188333	A		3B_276.984890035835	3B
AX-94547512	1A	54.9831	1A_54.9831308188333	A		3B_279.091398626279	3B
AX-643821050	1A	54.9831	1A_54.9831308188333	A		3B_38.027503723532	3B
AX-95157309	1A	57.0677	1A_57.0676710423096	A		3B_45.5301185347905	3B
AX-94979481	1A	57.0677	1A_57.0676710423096	A		3B_47.6590637432981	3B
AX-94846405	1A	57.0677	1A_57.0676710423096	A		3B_48.7008811533123	3B
AX-94595423	1A	57.0677	1A_57.0676710423096	A		3B_49.7536682870655	3B
AX-643864531	1A	59.1522	1A_59.1522112657859	A		3B_5.7064662995245	3B
AX-94749760	1A	60.2393	1A_60.2393390642794	A		3B_50.8064554208187	3B
AX-95099839	1A	60.2393	1A_60.2393390642794	A		3B_51.8482728308329	3B
AX-95634853	1A	60.2393	1A_60.2393390642794	A		3B_55.04410711858	3B
AX-643837360	1A	60.2393	1A_60.2393390642794	A		3B_56.1080974790499	3B
AX-94467137	1A	60.2393	1A_60.2393390642794	A		3B_57.1608846128031	3B
AX-94713847	1A	60.2393	1A_60.2393390642794	A		3B_63.7929130068684	3B
AX-94959646	1A	60.2393	1A_60.2393390642794	A		3B_67.2073013820122	3B
AX-643808982	1A	60.2393	1A_60.2393390642794	A		3B_70.4728059424388	3B
AX-643845028	1A	60.2393	1A_60.2393390642794	A		3B_71.5841000067096	3B
AX-643821095	1A	60.2393	1A_60.2393390642794	A		3B_76.9813095175356	3B
AX-86175100	1A	62.3683	1A_62.368284272787	A		3B_8.83554487337465	3B
AX-643799093	1A	63.4437	1A_63.4437188998793	A		3B_85.8648275406755	3B
AX-643855187	1A	63.4437	1A_63.4437188998793	A		3B_88.0166927599566	3B
AX-643845238	1A	69.1502	1A_69.1501851994038	A		3B_9.92267267186813	3B
AX-95139456	1A	7.79449	1A_7.79449060077103	A		3B_91.2469860469567	3B
AX-643835966	1A	72.7277	1A_72.7277062904206	A		3B_92.3109764074266	3B
AX-643810498	1A	78.3695	1A_78.3695062321099	A		3B_93.5160289528736	3B
AX-94708727	1A	8.88162	1A_8.88161839926451	A		3B_94.5688160866267	3B
AX-643868607	1A	8.88162	1A_8.88161839926451	A		3B_96.6753246770702	3B
AX-643808832	1A	8.88162	1A_8.88161839926451	A		3B_98.7598649005465	3B
AX-643857259	1A	82.8761	1A_82.8760518278835	A		3B_99.8126520342997	3B
AX-643834251	1A	87.4341	1A_87.4340907477323	A		3B2_0	3B
AX-643833573	1A	9.93441	1A_9.93440553301768	A		3B2_12.5881580321095	3B
AX-94606164	1A	96.3176	1A_96.3176087708722	A		3B2_15.0291197712074	3B
AX-94509297	1A	98.4241	1A_98.4241173613157	A		3B2_16.1921201620797	3B
AX-94931762	1B	0	1B_0	B		3B2_19.6065085372235	3B
AX-95222141	1B	0	1B_0	B		3B2_20.7302932337801	3B
AX-643840420	1B	0	1B_0	B		3B2_22.9539803841925	3B
AX-95092361	1B	0	1B_0	B		3B2_24.0777650807492	3B
AX-94893361	1B	1.04182	1B_1.0418174100142	B		3B2_27.3432696411758	3B
AX-95244328	1B	1.04182	1B_1.0418174100142	B		3B2_28.4303974396693	3B
AX-94971367	1B	1.04182	1B_1.0418174100142	B		3B2_30.6540845900817	3B
AX-643800571	1B	1.04182	1B_1.0418174100142	B		3B2_33.0087649665742	3B
AX-643828559	1B	1.04182	1B_1.0418174100142	B		3B2_35.3915194616823	3B
AX-643808818	1B	1.04182	1B_1.0418174100142	B		3B2_36.4786472601758	3B
AX-94493709	1B	1.04182	1B_1.0418174100142	B		3B2_37.52046467019	3B
AX-643830468	1B	105.963	1B_105.962880706555	B		3B2_39.6269732606335	3B
AX-94862641	1B	11.5601	1B_11.560131915988	B		3B2_41.733481851077	3B
AX-643816960	1B	112.746	1B_112.745758081244	B		3B2_43.8624270595847	3B
AX-94825904	1B	116.122	1B_116.121665176343	B		3B2_44.9615051451126	3B
AX-643818172	1B	124.433	1B_124.432664503674	B		3B2_47.185192295525	3B
AX-643843225	1B	131.065	1B_131.06469289774	B		3B2_49.4594867506681	3B
AX-95166429	1B	136.462	1B_136.461902408566	B		3B2_51.7081926672416	3B
AX-95120333	1B	14.8616	1B_14.8616249663147	B		3B2_55.0464774828547	3B
AX-643807239	1B	141.918	1B_141.918241559066	B		3B2_60.7529437823792	3B
AX-643863438	1B	144.219	1B_144.218714027072	B		3B2_65.4727955648685	3B
AX-643854333	1B	149.053	1B_149.052998851586	B		3B2_7.75387320759599	3B
AX-643831817	1B	152.507	1B_152.506757313606	B		3B2_70.0835215432065	3B
AX-643819722	1B	157.171	1B_157.171406203117	B		3B2_75.6621103260617	3B
AX-94792850	1B	158.295	1B_158.295190899673	B		3B2_78.9636033763884	3B
AX-643854078	1B	160.519	1B_160.518878050086	B		3B2_82.1938966633885	3B
AX-94555146	1B	162.743	1B_162.742565200498	B		3B2_86.5056281721621	3B
AX-94641931	1B	164.894	1B_164.894430419779	B		3B2_90.8173596809357	3B
AX-643807956	1B	168.125	1B_168.124723706779	B		3B2_97.6782808234797	3B
AX-643854251	1B	168.125	1B_168.124723706779	B		3D_0	3D
AX-86171348	1B	168.125	1B_168.124723706779	B		3D_1.0639903604699	3D
AX-94754026	1B	17.0369	1B_17.0369093910554	B		3D_100.22838269941	3D
AX-94426778	1B	171.355	1B_171.35501699378	B		3D_107.0112600741	3D
AX-94677043	1B	173.554	1B_173.554236317428	B		3D_108.064047207853	3D
AX-643863700	1B	175.778	1B_175.777923467841	B		3D_11.6822928371346	3D
AX-86178211	1B	175.778	1B_175.777923467841	B		3D_111.193125781703	3D
AX-94868932	1B	175.778	1B_175.777923467841	B		3D_114.355229459431	3D
AX-95251676	1B	176.914	1B_176.91448281976	B		3D_115.397046869445	3D
AX-643852165	1B	179.138	1B_179.138169970172	B		3D_116.546674700491	3D
AX-643841115	1B	180.249	1B_180.249464034443	B		3D_118.653183290934	3D
AX-94662759	1B	182.425	1B_182.424748459184	B		3D_119.695000700948	3D
AX-94932413	1B	185.69	1B_185.69025301961	B		3D_12.7462831976045	3D
AX-643868325	1B	188.956	1B_188.955757580037	B		3D_120.818785397505	3D
AX-94623584	1B	19.2122	1B_19.2121938157962	B		3D_121.871572531258	3D
AX-94924774	1B	191.062	1B_191.062266170481	B		3D_122.958700329752	3D
AX-643841046	1B	197.48	1B_197.480262341676	B		3D_124.034134956844	3D
AX-94528565	1B	197.48	1B_197.480262341676	B		3D_125.098125317314	3D
AX-643868312	1B	198.522	1B_198.52207975169	B		3D_126.139942727328	3D
AX-94990715	1B	198.522	1B_198.52207975169	B		3D_127.192729861081	3D
AX-89571788	1B	202.698	1B_202.698431868269	B		3D_129.277270084557	3D
AX-94661034	1B	203.762	1B_203.762422228739	B		3D_13.7990703313577	3D
AX-94392822	1B	203.762	1B_203.762422228739	B		3D_130.319087494572	3D
AX-86178543	1B	203.762	1B_203.762422228739	B		3D_131.383077855042	3D
AX-94872431	1B	203.762	1B_203.762422228739	B		3D_136.722430362493	3D
AX-95104670	1B	203.762	1B_203.762422228739	B		3D_138.897714787234	3D
AX-94537311	1B	203.762	1B_203.762422228739	B		3D_141.252395163726	3D
AX-643798308	1B	203.762	1B_203.762422228739	B		3D_147.233137390372	3D
AX-94403723	1B	203.762	1B_203.762422228739	B		3D_164.155303882576	3D
AX-94459011	1B	203.762	1B_203.762422228739	B		3D_167.284382456426	3D
AX-94522415	1B	203.762	1B_203.762422228739	B		3D_175.696188371957	3D
AX-94454606	1B	204.804	1B_204.804239638753	B		3D_187.361676653494	3D
AX-95146219	1B	204.804	1B_204.804239638753	B		3D_19.0817976730379	3D
AX-643829075	1B	205.846	1B_205.846057048768	B		3D_21.1883062634814	3D
AX-94672308	1B	206.888	1B_206.887874458782	B		3D_25.4539441892505	3D
AX-86172165	1B	206.888	1B_206.887874458782	B		3D_4.25982464821702	3D
AX-643841238	1B	207.941	1B_207.940661592535	B		3D_46.6363906989306	3D
AX-111012558	1B	207.941	1B_207.940661592535	B		3D_48.7209309224068	3D
AX-94440361	1B	209.016	1B_209.016096219627	B		3D_54.003658264087	3D
AX-94807456	1B	209.016	1B_209.016096219627	B		3D_56.0881984875633	3D
AX-86179699	1B	209.016	1B_209.016096219627	B		3D_60.3538364133324	3D
AX-94823205	1B	209.016	1B_209.016096219627	B		3D_64.6194743391014	3D
AX-95162694	1B	209.016	1B_209.016096219627	B		3D_82.5554711673262	3D
AX-95214678	1B	209.016	1B_209.016096219627	B		3D_91.2440326767127	3D
AX-94981941	1B	209.016	1B_209.016096219627	B		4A_0	4A
AX-95141404	1B	209.016	1B_209.016096219627	B		4A_109.718901661969	4A
AX-95103175	1B	209.016	1B_209.016096219627	B		4A_11.4107144417987	4A
AX-95101080	1B	209.016	1B_209.016096219627	B		4A_110.817979747497	4A
AX-94882923	1B	209.016	1B_209.016096219627	B		4A_115.038501486873	4A
AX-643851691	1B	209.016	1B_209.016096219627	B		4A_118.167580060723	4A
AX-94795484	1B	209.016	1B_209.016096219627	B		4A_12.4525318518129	4A
AX-643805313	1B	209.016	1B_209.016096219627	B		4A_120.2521202842	4A
AX-94466739	1B	209.016	1B_209.016096219627	B		4A_126.601825950832	4A
AX-94522339	1B	209.016	1B_209.016096219627	B		4A_127.688953749326	4A
AX-643869550	1B	209.016	1B_209.016096219627	B		4A_128.800247813597	4A
AX-94870559	1B	209.016	1B_209.016096219627	B		4A_129.85303494735	4A
AX-643805397	1B	209.016	1B_209.016096219627	B		4A_133.015138625078	4A
AX-94806781	1B	209.016	1B_209.016096219627	B		4A_134.067925758831	4A
AX-643840978	1B	209.016	1B_209.016096219627	B		4A_135.120712892584	4A
AX-94451781	1B	209.016	1B_209.016096219627	B		4A_137.20525311606	4A
AX-95114544	1B	209.016	1B_209.016096219627	B		4A_141.516984624834	4A
AX-95125650	1B	209.016	1B_209.016096219627	B		4A_142.604112423327	4A
AX-94437172	1B	209.016	1B_209.016096219627	B		4A_144.688652646804	4A
AX-95077497	1B	21.3875	1B_21.3874782405369	B		4A_145.730470056818	4A
AX-643862209	1B	211.265	1B_211.264802136201	B		4A_147.815010280294	4A
AX-95173872	1B	211.265	1B_211.264802136201	B		4A_155.159038243498	4A
AX-643861801	1B	211.265	1B_211.264802136201	B		4A_156.211825377251	4A
AX-94518088	1B	211.265	1B_211.264802136201	B		4A_16.628883968392	4A
AX-94798980	1B	211.265	1B_211.264802136201	B		4A_161.918291676776	4A
AX-643829260	1B	211.265	1B_211.264802136201	B		4A_165.453583028022	4A
AX-94752820	1B	211.265	1B_211.264802136201	B		4A_167.538123251498	4A
AX-643817144	1B	211.265	1B_211.264802136201	B		4A_169.644631841941	4A
AX-643829655	1B	211.265	1B_211.264802136201	B		4A_17.6707013784062	4A
AX-94540531	1B	211.265	1B_211.264802136201	B		4A_175.041841352767	4A
AX-94674342	1B	211.265	1B_211.264802136201	B		4A_177.193706572048	4A
AX-643841207	1B	211.265	1B_211.264802136201	B		4A_178.235523982063	4A
AX-109544869	1B	211.265	1B_211.264802136201	B		4A_181.397627659791	4A
AX-643817054	1B	211.265	1B_211.264802136201	B		4A_183.482167883267	4A
AX-94409481	1B	211.265	1B_211.264802136201	B		4A_184.523985293281	4A
AX-94819793	1B	211.265	1B_211.264802136201	B		4A_186.675850512562	4A
AX-94450088	1B	211.265	1B_211.264802136201	B		4A_19.8699207020551	4A
AX-94812038	1B	211.265	1B_211.264802136201	B		4A_190.987582021336	4A
AX-94489344	1B	211.265	1B_211.264802136201	B		4A_198.572106571208	4A
AX-94840526	1B	211.265	1B_211.264802136201	B		4A_201.802399858208	4A
AX-94576991	1B	211.265	1B_211.264802136201	B		4A_202.844217268222	4A
AX-94447764	1B	211.265	1B_211.264802136201	B		4A_203.955511332493	4A
AX-94971841	1B	211.265	1B_211.264802136201	B		4A_204.997328742507	4A
AX-95120025	1B	211.265	1B_211.264802136201	B		4A_209.173680859086	4A
AX-94390273	1B	211.265	1B_211.264802136201	B		4A_210.22646799284	4A
AX-94892493	1B	211.265	1B_211.264802136201	B		4A_212.40175241758	4A
AX-94591627	1B	211.265	1B_211.264802136201	B		4A_222.973173688081	4A
AX-94881801	1B	211.265	1B_211.264802136201	B		4A_224.014991098095	4A
AX-95179450	1B	211.265	1B_211.264802136201	B		4A_227.210825385842	4A
AX-95180331	1B	211.265	1B_211.264802136201	B		4A_228.297953184336	4A
AX-94405230	1B	211.265	1B_211.264802136201	B		4A_229.33977059435	4A
AX-94492556	1B	211.265	1B_211.264802136201	B		4A_23.3236791640756	4A
AX-94909725	1B	211.265	1B_211.264802136201	B		4A_238.827011136973	4A
AX-94611924	1B	211.265	1B_211.264802136201	B		4A_244.283350287473	4A
AX-94945709	1B	211.265	1B_211.264802136201	B		4A_246.412295495981	4A
AX-94531696	1B	211.265	1B_211.264802136201	B		4A_254.824101411511	4A
AX-94676820	1B	211.265	1B_211.264802136201	B		4A_45.8433427975303	4A
AX-94382261	1B	211.265	1B_211.264802136201	B		4A_5.77263891624248	4A
AX-94758330	1B	211.265	1B_211.264802136201	B		4A_56.216939099098	4A
AX-95097638	1B	211.265	1B_211.264802136201	B		4A_61.9895780153405	4A
AX-95159410	1B	211.265	1B_211.264802136201	B		4A_64.1185232238482	4A
AX-86179453	1B	211.265	1B_211.264802136201	B		4A_66.2030634473245	4A
AX-94414930	1B	211.265	1B_211.264802136201	B		4A_67.3021415328524	4A
AX-94483575	1B	211.265	1B_211.264802136201	B		4A_68.3439589428666	4A
AX-94562740	1B	211.265	1B_211.264802136201	B		4A_69.3857763528808	4A
AX-95124337	1B	211.265	1B_211.264802136201	B		4A_72.6160696398809	4A
AX-94596291	1B	211.265	1B_211.264802136201	B		4A_73.6578870498951	4A
AX-94760883	1B	211.265	1B_211.264802136201	B		4A_74.721877410365	4A
AX-95194736	1B	211.265	1B_211.264802136201	B		4A_75.7858677708349	4A
AX-643817288	1B	211.265	1B_211.264802136201	B		4A_78.9149463446851	4A
AX-643829732	1B	211.265	1B_211.264802136201	B		4A_8.09989949289278	4A
AX-643805659	1B	211.265	1B_211.264802136201	B		4A_88.5045062661515	4A
AX-643862254	1B	211.265	1B_211.264802136201	B		4A_9.18702729138625	4A
AX-643856278	1B	211.265	1B_211.264802136201	B		4A_93.7872336078317	4A
AX-94640929	1B	211.265	1B_211.264802136201	B		4A_94.8512239683016	4A
AX-643817237	1B	211.265	1B_211.264802136201	B		4B_0	4B
AX-94549074	1B	211.265	1B_211.264802136201	B		4B_100.850761515284	4B
AX-643805627	1B	211.265	1B_211.264802136201	B		4B_104.189046330897	4B
AX-111728850	1B	211.265	1B_211.264802136201	B		4B_105.288124416424	4B
AX-643829669	1B	211.265	1B_211.264802136201	B		4B_109.744330201582	4B
AX-94751944	1B	211.265	1B_211.264802136201	B		4B_111.896195420864	4B
AX-643841503	1B	211.265	1B_211.264802136201	B		4B_115.272102515962	4B
AX-94708736	1B	211.265	1B_211.264802136201	B		4B_122.294662152622	4B
AX-94467145	1B	211.265	1B_211.264802136201	B		4B_123.370096779714	4B
AX-94688419	1B	211.265	1B_211.264802136201	B		4B_126.823855241735	4B
AX-94416141	1B	211.265	1B_211.264802136201	B		4B_130.628650625283	4B
AX-643805447	1B	211.265	1B_211.264802136201	B		4B_139.929878404991	4B
AX-94481490	1B	211.265	1B_211.264802136201	B		4B_149.730930599392	4B
AX-95177113	1B	211.265	1B_211.264802136201	B		4B_157.315455149264	4B
AX-94588315	1B	211.265	1B_211.264802136201	B		4B_171.515056089412	4B
AX-643805434	1B	211.265	1B_211.264802136201	B		4B_173.621564679856	4B
AX-643852138	1B	211.265	1B_211.264802136201	B		4B_174.696999306948	4B
AX-643841152	1B	211.265	1B_211.264802136201	B		4B_175.738816716962	4B
AX-643805423	1B	211.265	1B_211.264802136201	B		4B_178.867895290812	4B
AX-643805534	1B	211.265	1B_211.264802136201	B		4B_18.723463504709	4B
AX-94861978	1B	211.265	1B_211.264802136201	B		4B_191.638535884962	4B
AX-643805524	1B	211.265	1B_211.264802136201	B		4B_192.691323018715	4B
AX-643829568	1B	211.265	1B_211.264802136201	B		4B_194.915010169128	4B
AX-86179185	1B	211.265	1B_211.264802136201	B		4B_195.979000529598	4B
AX-643841400	1B	211.265	1B_211.264802136201	B		4B_197.031787663351	4B
AX-643829272	1B	211.265	1B_211.264802136201	B		4B_198.073605073365	4B
AX-643805375	1B	211.265	1B_211.264802136201	B		4B_207.663164994831	4B
AX-94885687	1B	211.265	1B_211.264802136201	B		4B_208.715952128585	4B
AX-643805483	1B	211.265	1B_211.264802136201	B		4B_209.757769538599	4B
AX-643805478	1B	211.265	1B_211.264802136201	B		4B_210.799586948613	4B
AX-643817040	1B	211.265	1B_211.264802136201	B		4B_212.906095539056	4B
AX-95096740	1B	211.265	1B_211.264802136201	B		4B_218.188822880737	4B
AX-94538854	1B	211.265	1B_211.264802136201	B		4B_220.364107305477	4B
AX-94768106	1B	211.265	1B_211.264802136201	B		4B_23.950758451173	4B
AX-95168742	1B	211.265	1B_211.264802136201	B		4B_25.0873178030919	4B
AX-94951818	1B	211.265	1B_211.264802136201	B		4B_26.1863958886198	4B
AX-95184743	1B	211.265	1B_211.264802136201	B		4B_28.2709361120961	4B
AX-95216143	1B	211.265	1B_211.264802136201	B		4B_30.4701554357451	4B
AX-94621346	1B	211.265	1B_211.264802136201	B		4B_31.5572832342385	4B
AX-95085626	1B	211.265	1B_211.264802136201	B		4B_37.8401439412612	4B
AX-95195098	1B	211.265	1B_211.264802136201	B		4B_43.1794964487127	4B
AX-94908432	1B	211.265	1B_211.264802136201	B		4B_45.3084416572203	4B
AX-643853967	1B	212.329	1B_212.328792496671	B		4B_46.3502590672345	4B
AX-94532960	1B	212.329	1B_212.328792496671	B		4B_47.4030462009877	4B
AX-643829639	1B	212.329	1B_212.328792496671	B		4B_50.5651498787157	4B
AX-643818741	1B	212.329	1B_212.328792496671	B		4B_53.9410569738143	4B
AX-86178199	1B	212.329	1B_212.328792496671	B		4B_56.1897628903878	4B
AX-94755739	1B	213.478	1B_213.478420327716	B		4B_58.3889822140367	4B
AX-643853686	1B	216.674	1B_216.674254615463	B		4B_59.4761100125302	4B
AX-643818363	1B	216.674	1B_216.674254615463	B		4B_60.5515446396224	4B
AX-94671475	1B	216.674	1B_216.674254615463	B		4B_61.6506227251503	4B
AX-643842552	1B	216.674	1B_216.674254615463	B		4B_62.7377505236438	4B
AX-94969629	1B	216.674	1B_216.674254615463	B		4B_64.9614376740562	4B
AX-643807419	1B	216.674	1B_216.674254615463	B		4B_66.0368723011485	4B
AX-643819041	1B	216.674	1B_216.674254615463	B		4B_68.1214125246248	4B
AX-643807560	1B	216.674	1B_216.674254615463	B		4B_69.1741996583779	4B
AX-643801526	1B	216.674	1B_216.674254615463	B		4B_70.2160170683921	4B
AX-95074288	1B	216.674	1B_216.674254615463	B		4B_71.2578344784064	4B
AX-95188646	1B	216.674	1B_216.674254615463	B		4B_72.4074623094519	4B
AX-94446091	1B	216.674	1B_216.674254615463	B		4B_74.7347228861022	4B
AX-643806384	1B	216.674	1B_216.674254615463	B		4B_76.9584100365147	4B
AX-109404196	1B	216.674	1B_216.674254615463	B		4B_78.1781641407505	4B
AX-643831661	1B	216.674	1B_216.674254615463	B		4B_79.3411645316228	4B
AX-94923296	1B	216.674	1B_216.674254615463	B		4B_80.5041649224951	4B
AX-643856128	1B	216.674	1B_216.674254615463	B		4B_82.6106735129386	4B
AX-94958726	1B	216.674	1B_216.674254615463	B		4B_83.6634606466918	4B
AX-94414814	1B	216.674	1B_216.674254615463	B		4B_84.705278056706	4B
AX-95224761	1B	217.738	1B_217.738244975933	B		4B_85.7580651904591	4B
AX-94470119	1B	218.825	1B_218.825372774427	B		4B_86.8108523242123	4B
AX-94662245	1B	218.825	1B_218.825372774427	B		4B_91.0313740635886	4B
AX-94560000	1B	218.825	1B_218.825372774427	B		4B_93.1378826540321	4B
AX-94394608	1B	218.825	1B_218.825372774427	B		4B_96.4033872144587	4B
AX-643853164	1B	218.825	1B_218.825372774427	B		4B_98.6270743648711	4B
AX-95256608	1B	218.825	1B_218.825372774427	B		4D_0	4D
AX-94461521	1B	218.825	1B_218.825372774427	B		4D_100.830455506709	4D
AX-94978949	1B	218.825	1B_218.825372774427	B		4D_101.872272916723	4D
AX-643818256	1B	218.825	1B_218.825372774427	B		4D_102.914090326737	4D
AX-94498972	1B	218.825	1B_218.825372774427	B		4D_103.978080687207	4D
AX-94398381	1B	218.825	1B_218.825372774427	B		4D_119.337238254878	4D
AX-643807250	1B	218.825	1B_218.825372774427	B		4D_129.908659525379	4D
AX-643807112	1B	218.825	1B_218.825372774427	B		4D_130.950476935393	4D
AX-94903617	1B	218.825	1B_218.825372774427	B		4D_134.14631122314	4D
AX-643853076	1B	218.825	1B_218.825372774427	B		4D_137.37660451014	4D
AX-643818226	1B	218.825	1B_218.825372774427	B		4D_149.169466851375	4D
AX-643807100	1B	218.825	1B_218.825372774427	B		4D_17.3286795139986	4D
AX-94643420	1B	218.825	1B_218.825372774427	B		4D_27.9001007844995	4D
AX-86164128	1B	218.825	1B_218.825372774427	B		4D_28.9419181945137	4D
AX-94423678	1B	218.825	1B_218.825372774427	B		4D_32.1040218722417	4D
AX-94663988	1B	218.825	1B_218.825372774427	B		4D_37.3867492139218	4D
AX-94397828	1B	218.825	1B_218.825372774427	B		4D_43.6696099209445	4D
AX-643863174	1B	218.825	1B_218.825372774427	B		4D_45.7541501444208	4D
AX-94720610	1B	218.825	1B_218.825372774427	B		4D_69.210891109244	4D
AX-95083662	1B	218.825	1B_218.825372774427	B		4D_78.6981316518666	4D
AX-94590950	1B	218.825	1B_218.825372774427	B		4D_80.7826718753429	4D
AX-94452684	1B	218.825	1B_218.825372774427	B		4D_90.2699124179655	4D
AX-643831485	1B	218.825	1B_218.825372774427	B		4D_93.4320160956935	4D
AX-643853738	1B	218.825	1B_218.825372774427	B		4D_94.4848032294466	4D
AX-643831473	1B	218.825	1B_218.825372774427	B		4D_96.5693434529229	4D
AX-643807483	1B	218.825	1B_218.825372774427	B		4D_97.6221305866761	4D
AX-95013748	1B	218.825	1B_218.825372774427	B		4D_99.7066708101524	4D
AX-94602901	1B	22.4866	1B_22.4865563260648	B		5A_0	5A
AX-94620048	1B	22.4866	1B_22.4865563260648	B		5A_1.0418174100142	5A
AX-95182696	1B	22.4866	1B_22.4865563260648	B		5A_15.3421540906398	5A
AX-643819424	1B	220.932	1B_220.93188136487	B		5A_19.7491351490896	5A
AX-94447056	1B	221.974	1B_221.973698774884	B		5A_27.1716033380072	5A
AX-94434098	1B	223.016	1B_223.015516184899	B		5A_30.3006819118574	5A
AX-643863354	1B	223.016	1B_223.015516184899	B		5A_32.3852221353337	5A
AX-94427379	1B	223.016	1B_223.015516184899	B		5A_33.4270395453479	5A
AX-643853648	1B	223.016	1B_223.015516184899	B		5A_34.479826679101	5A
AX-94534829	1B	223.016	1B_223.015516184899	B		5A_35.5216440891152	5A
AX-94735269	1B	223.016	1B_223.015516184899	B		5A_36.5744312228684	5A
AX-643818531	1B	223.016	1B_223.015516184899	B		5A_4.17089598386435	5A
AX-643843234	1B	223.016	1B_223.015516184899	B		5A2_0	5A
AX-94786187	1B	223.016	1B_223.015516184899	B		5A2_100.925661650242	5A
AX-643830998	1B	223.016	1B_223.015516184899	B		5A2_103.032170240685	5A
AX-95679046	1B	223.016	1B_223.015516184899	B		5A2_104.143464304956	5A
AX-643806940	1B	223.016	1B_223.015516184899	B		5A2_108.319816421535	5A
AX-643806887	1B	223.016	1B_223.015516184899	B		5A2_109.361633831549	5A
AX-643806812	1B	223.016	1B_223.015516184899	B		5A2_11.9751656857391	5A
AX-94596782	1B	223.016	1B_223.015516184899	B		5A2_113.537985948129	5A
AX-95104611	1B	223.016	1B_223.015516184899	B		5A2_114.579803358143	5A
AX-643868625	1B	223.016	1B_223.015516184899	B		5A2_117.741907035871	5A
AX-643806534	1B	223.016	1B_223.015516184899	B		5A2_118.783724445885	5A
AX-94607990	1B	223.016	1B_223.015516184899	B		5A2_119.836511579638	5A
AX-95629611	1B	223.016	1B_223.015516184899	B		5A2_120.889298713391	5A
AX-94652855	1B	223.016	1B_223.015516184899	B		5A2_121.964733340484	5A
AX-86176892	1B	223.016	1B_223.015516184899	B		5A2_123.006550750498	5A
AX-643807529	1B	223.016	1B_223.015516184899	B		5A2_124.059337884251	5A
AX-109556959	1B	223.016	1B_223.015516184899	B		5A2_126.165846474695	5A
AX-86179370	1B	223.016	1B_223.015516184899	B		5A2_128.250386698171	5A
AX-94527035	1B	223.016	1B_223.015516184899	B		5A2_13.0279528194922	5A
AX-643818188	1B	223.016	1B_223.015516184899	B		5A2_133.477681644635	5A
AX-94821106	1B	223.016	1B_223.015516184899	B		5A2_134.530468778388	5A
AX-643830078	1B	223.016	1B_223.015516184899	B		5A2_135.572286188402	5A
AX-643830519	1B	223.016	1B_223.015516184899	B		5A2_138.701364762252	5A
AX-94607100	1B	223.016	1B_223.015516184899	B		5A2_153.888658161789	5A
AX-86165579	1B	223.016	1B_223.015516184899	B		5A2_17.3396843282658	5A
AX-86162437	1B	223.016	1B_223.015516184899	B		5A2_180.312147968477	5A
AX-94592866	1B	223.016	1B_223.015516184899	B		5A2_181.353965378491	5A
AX-643818005	1B	223.016	1B_223.015516184899	B		5A2_183.438505601968	5A
AX-94694415	1B	223.016	1B_223.015516184899	B		5A2_187.659027341344	5A
AX-94414919	1B	223.016	1B_223.015516184899	B		5A2_190.997312156957	5A
AX-95682008	1B	223.016	1B_223.015516184899	B		5A2_193.149177376238	5A
AX-643830061	1B	223.016	1B_223.015516184899	B		5A2_194.22461200333	5A
AX-643806066	1B	223.016	1B_223.015516184899	B		5A2_195.2886023638	5A
AX-643852455	1B	223.016	1B_223.015516184899	B		5A2_196.35259272427	5A
AX-86179158	1B	223.016	1B_223.015516184899	B		5A2_198.481537932778	5A
AX-643817471	1B	223.016	1B_223.015516184899	B		5A2_199.545528293248	5A
AX-95105100	1B	223.016	1B_223.015516184899	B		5A2_201.630068516724	5A
AX-95195903	1B	223.016	1B_223.015516184899	B		5A2_204.759147090574	5A
AX-95105804	1B	223.016	1B_223.015516184899	B		5A2_206.865655681018	5A
[truncated: 9,168 more rows]

## Sheet: 5. AxC Map Figures
Avalon x Cadenza Map Figures

## Sheet: 6. AxC Maps TaNG vs. 35K
Avalon x Cadenza Maps TaNG vs 35k Array
[truncated: 27 more rows]

[truncated: 4 more sheets: 7. Oakley x Gatsby data, 8. OxG map, 9. Apogee x Paragon data, 10. AxP map]
